# Supplementary material for: Human repair‐related Schwann cells adopt functions of antigen‐presenting cells in vitro
Source: Glia. 2022 Aug 17;70(12):2361–77. doi: 10.1002/glia.24257 (PMC9804420; doi:10.1002/glia.24257)
Supplement: Supplementary file 1 — Supplementary Table 1. List of antibodies. Supplementary Table 2. List of differentially expressed genes hrSC vs NB cells Supplementary Table 3. Go Term analysis of differentially expressed genes hrSC vs NB cells Supplementary Table 4. Gene set enrichment analysis hrSCs vs NB cells Supplementary Table 5. Proteinarray data dat [file GLIA-70-2361-s004.zip]

Archive with 6 entries (6 files):
- glia24257-sup-0002-Table2.xlsx
- glia24257-sup-0003-Table3.xlsx
- glia24257-sup-0004-Table4.xlsx
- glia24257-sup-0005-Table5.xlsx
- glia24257-sup-0006-Table6.docx
- glia24257-sup-0001-Table1.docx
