# Supplementary material for: Human repair‐related Schwann cells adopt functions of antigen‐presenting cells in vitro
Source: Glia. 2022 Aug 17;70(12):2361–77. doi: 10.1002/glia.24257 (PMC9804420; doi:10.1002/glia.24257)
Supplement: Supplementary file 1 — Supplementary Table 1. List of antibodies. Supplementary Table 2. List of differentially expressed genes hrSC vs NB cells Supplementary Table 3. Go Term analysis of differentially expressed genes hrSC vs NB cells Supplementary Table 4. Gene set enrichment analysis hrSCs vs NB cells Supplementary Table 5. Proteinarray data dat [file GLIA-70-2361-s004.zip › glia24257-sup-0002-Table2.xlsx]

## Sheet: Expression_matrix_SC_NB
ENSG	symbol	EG	syms	logFC_SC_vs_NBCL	adjP_SC_vs_NBCL	NBCL	SC	Pvalue_SC_vs_NBCL	rpkm_SC_1	rpkm_SC_2	rpkm_SC_3	rpkm_SC_4	rpkm_SC_5	rpkm_NB6_1	rpkm_NB6_2	rpkm_NB6_3	rpkm_NB7	rpkm_NB15
ENSG00000107485	GATA3	2625	GATA3	-12.96	0	8.42	-4.54	0	-3.68	-5.8	-5.8	-5.8	-5.8	6.65	6.56	6.95	7.58	5.8
ENSG00000109132	PHOX2B	8929	PHOX2B	-12.24	0	8.65	-3.59	0	-3.6	-4.87	-4.81	-5.73	-4.63	6.73	6.87	7.83	7.03	6.67
ENSG00000237125	HAND2-AS1	79804	HAND2-AS1	-12.09	0	9.33	-2.76	0	-3.44	-6.01	-5.93	-7.39	-5.69	5.55	5.77	6.51	7.51	4.81
ENSG00000165462	PHOX2A	401	PHOX2A	-11.97	0	8.31	-3.66	0	-3.85	-3.16	-4.93	-4.93	-2.8	6.93	7.32	7.15	8.6	7.33
ENSG00000075043	KCNQ2	3785	KCNQ2	-11.89	0	7.11	-4.78	0	-5.03	-6.11	-6.11	-6.11	-6.11	5.39	5.43	5.44	5.59	3.64
ENSG00000067842	ATP2B3	492	ATP2B3	-11.7	0	6.92	-4.78	0	-5.93	-7.01	-7.01	-7.01	-7.01	4.44	4.67	4.92	2.73	3.33
ENSG00000060709	RIMBP2	23504	RIMBP2	-11.66	0	8.52	-3.14	0	-7.22	-4.18	-6.31	-6.15	-5.52	5.13	5.48	6.4	5.79	4.18
ENSG00000143340	FAM163A	148753	FAM163A	-11.46	0	7.62	-3.84	0	-3.19	-4.79	-5.64	-5.64	-4.55	6.19	6.26	6.37	5.81	5.79
ENSG00000164107	HAND2	9464	HAND2	-11.22	0	9.53	-1.69	0	-1.62	-3.4	-3.29	-5.95	-2.2	7.36	7.24	8.09	8.01	7.71
ENSG00000167654	ATCAY	85300	ATCAY	-11.1	0	7.56	-3.54	0	-6.53	-6.53	-3.69	-4.84	-5.44	5.01	5.27	5.2	6.42	3.71
ENSG00000015592	STMN4	81551	STMN4	-11.01	0	6.79	-4.23	0	-4.74	-5.82	-5.82	-5.82	-3.68	4.3	5.1	5.97	5.81	4.11
ENSG00000105251	SHD	56961	SHD	-10.83	0	7.3	-3.53	0	-4.51	-4.2	-4.12	-5.59	-4.5	6.15	6.27	6.29	6.62	3.72
ENSG00000215612	HMX1	3166	HMX1	-10.81	0	5.71	-5.1	0	-5.2	-5.2	-5.2	-5.2	-5.2	4.31	4.23	4.85	5.34	4.29
ENSG00000260903	XKR7	343702	XKR7	-10.77	0	6.3	-4.47	0	-7.07	-7.07	-7.07	-7.07	-4.6	3.52	3.7	3.62	3.19	2.64
ENSG00000157851	DPYSL5	56896	DPYSL5	-10.72	0	7.63	-3.09	0	-3.07	-6.07	-6.92	-6.92	-3.76	4.7	4.66	5	5.58	4.06
ENSG00000253230	LINC00599	157627	LINC00599	-10.72	0	6.18	-4.54	0	-6.15	-6.15	-6.15	-6.15	-4.01	4.26	4.65	5.29	4.34	2.12
ENSG00000165443	PHYHIPL	84457	PHYHIPL	-10.66	0	5.57	-5.1	0	-6.13	-6.13	-6.13	-6.13	-6.13	4.14	3.83	2.99	3.68	3.03
ENSG00000101098	RIMS4	140730	RIMS4	-10.62	0	7.29	-3.33	0	-6.48	-4.71	-5.01	-6.48	-3.52	6.36	6.29	5.9	3.35	2.78
ENSG00000186487	MYT1L	23040	MYT1L	-10.61	0	6.15	-4.47	0	-6.72	-7.81	-6.89	-7.81	-7.81	2.9	3.29	3.29	3.11	-0.38
ENSG00000197308	GATA3-AS1	399717	GATA3-AS1	-10.52	0	5.42	-5.1	0	-5.24	-5.24	-5.24	-5.24	-5.24	4.48	4.59	4.8	4.26	3.26
ENSG00000154319	FAM167A	83648	FAM167A	-10.44	0	7.75	-2.68	0	-3.29	-4.1	-6.43	-6.43	-2.45	6.8	6.29	6.07	4.03	4.01
ENSG00000118733	OLFM3	118427	OLFM3	-10.4	0	5.31	-5.1	0	-6.28	-6.28	-6.28	-6.28	-6.28	3.78	3.61	4.72	2.84	0.74
ENSG00000196092	PAX5	5079	PAX5	-10.31	0	5.84	-4.47	0	-7.31	-7.31	-7.31	-6.23	-6.22	3.55	3.44	3.39	2.88	-0.04
ENSG00000148408	CACNA1B	774	CACNA1B	-10.29	0	7.22	-3.07	0	-5.75	-7.45	-6.53	-5	-4.98	3.58	3.8	4.22	4.23	3.52
ENSG00000075461	CACNG4	27092	CACNG4	-10.28	0	6.28	-4	0	-3.4	-5.85	-4.39	-5.85	-5.85	3.84	4.12	4.8	5.66	4.12
ENSG00000159409	CELF3	11189	CELF3	-10.26	0	7.04	-3.23	0	-3.11	-4.86	-6.25	-3.8	-6.25	4.23	4.52	4.6	4.96	6.09
ENSG00000139767	SRRM4	84530	SRRM4	-10.19	0	5.86	-4.32	0	-5.55	-7.24	-7.24	-7.24	-6.15	2.89	3.09	4.23	3.05	0.35
ENSG00000129159	KCNC1	3746	KCNC1	-9.92	0	5.46	-4.47	0	-6.31	-7.4	-6.48	-7.4	-7.4	2.18	2.21	2.93	2.28	1.21
ENSG00000178171	AMER3	205147	AMER3	-9.87	0	5.09	-4.78	0	-5.73	-6.81	-6.81	-6.81	-6.81	2.56	2.68	2.64	2.49	1.54
ENSG00000092051	JPH4	84502	JPH4	-9.78	0	7.81	-1.97	0	-2.77	-2.89	-1.55	-6.51	-6.51	4.92	4.97	5.25	5.92	5.91
ENSG00000113763	UNC5A	90249	UNC5A	-9.71	0	6.02	-3.7	0	-5.14	-2.12	-6.22	-6.22	-6.22	4.19	4.29	4.35	4.99	1.63
ENSG00000152954	NRSN1	140767	NRSN1	-9.67	0	6.27	-3.4	0	-5.04	-5.27	-3.47	-6.12	-5.03	4.25	4.67	5.5	4.65	2.17
ENSG00000077080	ACTL6B	51412	ACTL6B	-9.61	0	5.3	-4.31	0	-4.27	-3.97	-5.35	-5.35	-5.35	4.07	4.4	4.77	4.34	2.63
ENSG00000118160	SLC8A2	6543	SLC8A2	-9.61	0	4.97	-4.64	0	-4.88	-6.57	-6.57	-6.57	-6.57	2.55	2.59	2.69	3.8	0.77
ENSG00000170231	FABP6	2172	FABP6	-9.58	0	4.48	-5.1	0	-4.33	-4.33	-4.33	-4.33	-4.33	4.05	3.93	4.66	5.25	3.26
ENSG00000215397	SCRT2	85508	SCRT2	-9.55	0	4.45	-5.1	0	-5.94	-5.94	-5.94	-5.94	-5.94	2.9	3.21	2.56	3.39	0.98
ENSG00000166105	GLB1L3	112937	GLB1L3	-9.52	0	5.52	-3.99	0	-5.56	-5.18	-7.26	-7.26	-7.26	2.48	2.51	2.87	2.24	1.74
ENSG00000122756	CNTFR	1271	CNTFR	-9.45	0	6.73	-2.72	0	-1.31	-1.99	-3.3	-5.16	-5.16	6.57	6.54	5.98	6.26	3.01
ENSG00000101746	NOL4	8715	NOL4	-9.37	0	4.73	-4.64	0	-6.61	-6.61	-6.61	-4.92	-6.61	2.17	2.13	2.28	2.77	1.71
ENSG00000133878	DUSP26	78986	DUSP26	-9.35	0	4.57	-4.78	0	-5.13	-5.13	-4.22	-5.13	-5.13	1.8	2.25	3.34	5.54	4.38
ENSG00000144045	DQX1	165545	DQX1	-9.35	0	5.7	-3.64	0	-5.65	-2.04	-4.19	-5.65	-5.65	4.81	4.37	3.71	4.27	3.62
ENSG00000156959	LHFPL4	375323	LHFPL4	-9.34	0	4.56	-4.78	0	-5.02	-4.17	-5.02	-5.02	-5.02	3.3	3.22	3.87	4.76	2.91
ENSG00000229407	AL359853.1	NA	ENSG00000229407	-9.29	0	4.51	-4.78	0	-2.28	-3.36	-3.36	-3.36	-3.36	5.44	5.82	5.69	4.65	4.71
ENSG00000010438	PRSS3	5646	PRSS3	-9.28	0	5.28	-4	0	-4.79	-4.79	-4.79	-4.79	-0.03	4.19	4.42	4.54	4.38	5.39
ENSG00000149926	FAM57B	83723	FAM57B	-9.18	0	7.38	-1.8	0	-3.25	-6.4	-3.96	-3.09	-1.98	4.86	4.97	4.93	5.77	4.86
ENSG00000170616	NA	NA	SCRT1	-9.15	0	6.71	-2.45	0	-4.93	-2.97	-3.58	-4.94	-4.31	5.35	5.47	5.42	4.44	3.32
ENSG00000164076	CAMKV	79012	CAMKV	-9.07	0	7.13	-1.94	0	-2.59	-3.73	-5.15	-2.6	-4.35	5.21	5.33	4.94	4.69	5.7
ENSG00000151948	GLT1D1	144423	GLT1D1	-9.05	0	3.95	-5.1	0	-5.89	-5.89	-5.89	-5.89	-5.89	3.54	3.44	3.43	-0.04	0.92
ENSG00000165548	TMEM63C	57156	TMEM63C	-9.03	0	5.45	-3.57	0	-6.77	-4.22	-6.77	-6.77	-3.61	2.42	2.99	2.89	2.91	2.69
ENSG00000166111	SVOP	55530	SVOP	-8.98	0	4.8	-4.18	0	-4.39	-6.09	-6.09	-6.09	-4.38	3.05	2.99	3.36	3.09	1.61
ENSG00000196132	MYT1	4661	MYT1	-8.98	0	4.75	-4.22	0	-6.65	-5.8	-6.65	-6.65	-4.51	1.7	1.97	2.53	4.35	0.25
ENSG00000228032	NA	NA	C14orf144	-8.89	0	3.79	-5.1	0	-4.8	-4.8	-4.8	-4.8	-4.8	3.71	3.6	3.81	1.67	3
ENSG00000101489	CELF4	56853	CELF4	-8.85	0	6.33	-2.51	0	-5.72	-4.73	-2.65	-6.81	-4.67	3.84	3.96	5.17	3.77	1.43
ENSG00000177679	SRRM3	222183	SRRM3	-8.78	0	7.33	-1.46	0	-1.82	-1.19	-2.88	-6.88	-6.88	4.3	4.5	5.14	4.73	4.04
ENSG00000186897	C1QL4	338761	C1QL4	-8.78	0	4.24	-4.54	0	-3.02	-5.14	-5.14	-5.14	-5.14	3.02	2.96	3.45	3.88	2.56
ENSG00000165731	RET	5979	RET	-8.77	0	9.56	0.78	0	0.6	-2.49	-1.42	-2.37	-3.87	7.21	7.01	6.08	5.84	7.99
ENSG00000176887	SOX11	6664	SOX11	-8.74	0	9.26	0.52	0	-4.08	-3.34	-3.3	-1.55	-0.3	6.79	6.76	6.61	5.75	4.79
ENSG00000115297	TLX2	3196	TLX2	-8.72	0	7.29	-1.43	0	-2.62	-3.24	-3.7	-2.44	-1.82	6.28	5.77	5.15	5.78	6.12
ENSG00000144460	NYAP2	57624	NYAP2	-8.65	0	4.02	-4.63	0	-6.37	-6.37	-4.9	-6.37	-6.37	2.43	2.55	3.12	0.61	0.31
ENSG00000262543	SMIM28	NA	ENSG00000262543	-8.65	0	3.55	-5.1	0	-3.87	-3.87	-3.87	-3.87	-3.87	2.18	3.23	3.23	4.25	5.72
ENSG00000152969	JAKMIP1	152789	JAKMIP1	-8.61	0	5.07	-3.54	0	-2.83	-5.12	-5.97	-5.97	-4.27	3.08	3.31	3.19	2.97	3.43
ENSG00000168243	GNG4	2786	GNG4	-8.56	0	7.98	-0.58	0	-1.99	-3.99	-2.31	-3.6	-2.78	5.55	5.6	5.85	5.81	4.89
ENSG00000167011	NAT16	375607	NAT16	-8.55	0	3.77	-4.78	0	-6.05	-6.05	-6.05	-6.05	-4.96	1.92	2.27	1.99	1.17	1.87
ENSG00000136573	BLK	640	BLK	-8.54	0	3.9	-4.64	0	-4.67	-6.36	-6.36	-6.36	-6.36	1.81	2	1.9	1.61	0.92
ENSG00000107518	ATRNL1	26033	ATRNL1	-8.46	0	6.57	-1.89	0	-3.34	-7.39	-4.55	-4.95	-3.91	4.62	4.51	4.06	2.19	1.11
ENSG00000124194	GDAP1L1	78997	GDAP1L1	-8.41	0	6.15	-2.25	0	-3.43	-2.03	-1.72	-5.55	-4.46	4.16	4.34	4.73	6.04	4.14
ENSG00000273301	AC016717.2	NA	ENSG00000273301	-8.36	0	4.13	-4.23	0	-4.34	-6.46	-6.46	-6.46	-5.37	2.49	2.6	3.69	0.71	-0.35
ENSG00000255571	MIR9-3HG	254559	MIR9-3HG	-8.35	0	3.56	-4.78	0	-5.34	-6.42	-6.42	-6.42	-6.42	1.57	1.89	1.71	1.94	-0.93
ENSG00000187772	LIN28B	389421	LIN28B	-8.33	0	4.48	-3.84	0	-6.56	-3.14	-6.56	-6.56	-5.47	1.99	1.8	1.76	1.97	2.6
ENSG00000183248	PRR36	80164	PRR36	-8.31	0	5.62	-2.69	0	-3.33	-3.38	-6.27	-2.81	-6.27	2.77	3.12	3.48	4.75	2.99
ENSG00000086717	PPEF1	5475	PPEF1	-8.29	0	5.22	-3.08	0	-4.22	-3.37	-5.91	-5.91	-2.58	4.81	4.81	4.6	1.95	1.08
ENSG00000099617	EFNA2	1943	EFNA2	-8.15	0	5.09	-3.07	0	-1.46	-5.2	-2.19	-5.2	-4.1	4.89	4.91	4.95	3.5	1.84
ENSG00000156564	LRFN2	57497	LRFN2	-8.11	0	3.57	-4.54	0	-5.81	-5.81	-5.81	-5.81	-3.67	2.66	2.22	3	1.29	0.37
ENSG00000174521	TTC9B	148014	TTC9B	-8.06	0	6.58	-1.48	0	-5.33	-2.59	-2.67	-0.42	-1.35	5.05	5.15	5.45	6.05	5.03
ENSG00000125462	C1orf61	10485	C1orf61	-8.05	0	4.36	-3.69	0	-4.58	-7.72	-5.54	-7.72	-7.72	1.53	1.95	1.97	0.33	-1.87
ENSG00000237289	CKMT1B	1159	CKMT1B	-8.03	0	2.93	-5.1	0	-6.08	-6.08	-6.08	-6.08	-6.08	0.86	1.08	0.88	1.02	0.95
ENSG00000249550	LINC01234	100506465	LINC01234	-8.01	0	2.91	-5.1	0	-6.26	-6.26	-6.26	-6.26	-6.26	0.2	0.43	1.66	1.38	-0.01
ENSG00000137571	SLCO5A1	81796	SLCO5A1	-7.87	0	5.05	-2.81	0	-4.97	-5.65	-7.42	-5.73	-4.95	1.34	1.47	1.42	2.24	2.13
ENSG00000176840	MIR7-3HG	284424	MIR7-3HG	-7.87	0	2.77	-5.1	0	-4.31	-4.31	-4.31	-4.31	-4.31	2.8	2.82	2.48	2.87	1.84
ENSG00000168772	CXXC4	80319	CXXC4	-7.84	0	5.5	-2.34	0	-4.52	-4.56	-3.98	-6.64	-3.31	3.54	3.53	3.93	3.15	0.7
ENSG00000101115	SALL4	57167	SALL4	-7.79	0	4.25	-3.54	0	-6.12	-6.12	-3.94	-4.43	-4.41	2.53	2.51	2.08	2.13	1.96
ENSG00000165238	WNK2	65268	WNK2	-7.75	0	7.04	-0.71	0	-1.73	-4.52	-1.47	-7.82	-5.68	3.48	3.64	3.9	3.68	1.9
ENSG00000185275	CD24P4	NA	CD24P4	-7.65	0	5.42	-2.23	0	0.07	-2.06	3.23	-2.06	2.28	7.02	7.03	6.57	9.01	7.53
ENSG00000105613	MAST1	22983	MAST1	-7.64	0	6.84	-0.79	0	-3.49	-3.63	-3.79	-3.35	-2.83	3.74	4.15	4.59	4.84	3.34
ENSG00000141622	RNF165	494470	RNF165	-7.63	0	6.08	-1.55	0	-3.14	-5.53	-6.7	-4.67	-4.28	2.7	2.64	2.91	3.38	1.16
ENSG00000066735	KIF26A	26153	KIF26A	-7.62	0	9.33	1.71	0	-0.47	-0.86	-0.45	-1.38	-2.16	6.89	6.85	6.9	5.68	6.56
ENSG00000109255	NMU	10874	NMU	-7.55	0	3.22	-4.32	0	-0.92	-4.06	-4.06	-4.06	-4.06	3.06	2.01	3.57	3.98	3.53
ENSG00000246465	AC138904.1	NA	ENSG00000246465	-7.52	0	2.88	-4.64	0	-3.71	-5.41	-5.41	-5.41	-5.41	1.64	1.67	1.46	2.22	0.81
ENSG00000254774	AC022239.1	NA	ENSG00000254774	-7.51	0	2.41	-5.1	0	-2.9	-2.9	-2.9	-2.9	-2.9	3.84	3.86	3.82	3.68	2.93
ENSG00000101333	PLCB4	5332	PLCB4	-7.45	0	7.27	-0.18	0	-3.57	-0.65	-1.45	-5.81	-3.26	5.06	5.07	5.08	3.77	3.5
ENSG00000133958	UNC79	57578	UNC79	-7.45	0	6.16	-1.29	0	-3.42	-4.03	-3.22	-7.74	-5.28	2.27	2.25	2.7	3.86	1.44
ENSG00000233515	LINC01518	NA	ENSG00000233515	-7.42	0	2.32	-5.1	0	-3.15	-3.15	-3.15	-3.15	-3.15	1.76	2.9	3.44	4.07	3.95
ENSG00000181215	C4orf50	389197	C4orf50	-7.4	0	2.3	-5.1	0	-6.29	-6.29	-6.29	-6.29	-6.29	0.33	0.09	0.81	-0.17	-0.34
ENSG00000269975	NA	NA	ENSG00000269975	-7.38	0	4.45	-2.92	0	-3.29	-1.48	-2.5	-4.37	-2.66	3.58	3.8	4.67	5.39	3.29
ENSG00000186530	NA	NA	XKR5	-7.37	0	4.62	-2.75	0	-2.28	-6.43	-4.56	-6.43	-3.1	2.78	2.66	2.76	2.56	0.73
ENSG00000149927	DOC2A	8448	DOC2A	-7.36	0	4.3	-3.06	0	-4.66	-5.93	-4.34	-6.78	-5.07	0.74	0.87	1.02	3.16	2.01
ENSG00000258913	AL590079.1	NA	ENSG00000258913	-7.36	0	2.91	-4.46	0	-4.66	-2.58	-4.66	-4.66	-4.66	2.53	2.5	2.91	1.54	2.45
ENSG00000261963	CCDC92B	NA	ENSG00000261963	-7.36	0	2.58	-4.78	0	-2.68	-3.76	-3.76	-3.76	-3.76	2.61	2.55	3.29	3.83	2.18
ENSG00000145087	STXBP5L	9515	STXBP5L	-7.35	0	3.27	-4.08	0	-7.57	-5.24	-7.57	-7.57	-6.48	-0.62	-0.01	-1.02	1.21	-0.82
ENSG00000256064	AC063926.1	NA	ENSG00000256064	-7.35	0	2.25	-5.1	0	-2.83	-2.83	-2.83	-2.83	-2.83	3.51	3.82	4.76	3.57	2.06
ENSG00000270581	NA	NA	ENSG00000270581	-7.34	0	2.24	-5.1	0	-2.97	-2.97	-2.97	-2.97	-2.97	2.98	3.28	3.78	3.21	3.62
ENSG00000160716	CHRNB2	1141	CHRNB2	-7.33	0	6.6	-0.73	0	-1.97	-4.88	-1.87	-4.21	-2.9	4.05	4.16	4.1	3.76	4.19
ENSG00000102098	SCML2	10389	SCML2	-7.32	0	5.24	-2.08	0	-1.75	-6.22	-2.31	-6.22	-2.15	3.42	3.25	3.48	2.61	2.87
ENSG00000161681	SHANK1	50944	SHANK1	-7.29	0	6.62	-0.67	0	-1.96	-1.52	-2.67	-7.02	-4.05	3.98	4.03	4.37	4.08	2.02
ENSG00000084628	NKAIN1	79570	NKAIN1	-7.24	0	5.51	-1.73	0	-0.06	-5.68	-3.5	-2.22	-3.21	4.16	4.11	3.59	4.15	3.63
ENSG00000215475	SIAH3	283514	SIAH3	-7.23	0	2.13	-5.1	0	-6.11	-6.11	-6.11	-6.11	-6.11	0.84	1.36	1.22	-0.94	-1.51
ENSG00000087495	PHACTR3	116154	PHACTR3	-7.21	0	5.43	-1.78	0	-3.56	-3.97	-6.71	-2.56	-3.55	2.92	2.85	2.58	2.96	2.79
ENSG00000181652	ATG9B	285973	ATG9B	-7.21	0	3.27	-3.94	0	-6.78	-5.39	-6.78	-6.78	-4.04	0.7	0.98	0.72	0.04	0.63
ENSG00000185352	HS6ST3	266722	HS6ST3	-7.19	0	3.02	-4.17	0	-3.13	-4.83	-3.36	-4.83	-4.83	0.56	1.31	1.59	3.84	3.69
ENSG00000239911	PRKAG2-AS1	NA	PRKAG2-AS1	-7.17	0	3.09	-4.08	0	-2.61	-4.3	-4.3	-2.19	-4.3	2.1	2.02	2.78	4.29	2.95
ENSG00000176406	RIMS2	9699	RIMS2	-7.14	0	5.27	-1.87	0	-4.26	-4.42	-7.73	-6.04	-3.39	1.73	1.66	2.13	2.13	0.56
ENSG00000203877	RIPPLY2	134701	RIPPLY2	-7.13	0	2.35	-4.78	0	-3.71	-3.71	-2.8	-3.71	-3.71	2.13	2.25	2.47	3.8	2.85
ENSG00000272372	AC009102.2	NA	ENSG00000272372	-7.13	0	2.03	-5.1	0	-4.81	-4.81	-4.81	-4.81	-4.81	1.58	1.64	2.13	1.79	-0.46
ENSG00000110076	NRXN2	9379	NRXN2	-7.12	0	7.54	0.42	0	-1.23	-0.53	-1.87	-7.5	-3.33	4.17	4.25	4.62	4.72	2.91
ENSG00000104967	NOVA2	4858	NOVA2	-7.09	0	6.64	-0.46	0	-5.52	-1.97	-1.93	-4.28	-4.06	3.22	3.21	3.34	4.47	3.3
ENSG00000157064	NMNAT2	23057	NMNAT2	-7.04	0	7.85	0.81	0	-1.29	-3.14	-0.28	-4.23	-1.01	5.13	5.14	5.02	5.3	4.45
ENSG00000255354	AC022239.2	NA	ENSG00000255354	-7.02	0	1.92	-5.1	0	-3.35	-3.35	-3.35	-3.35	-3.35	2.93	3.34	2.92	2.7	1.58
ENSG00000167414	GNG8	94235	GNG8	-7	0	2.69	-4.31	0	-1.89	-0.5	-0.97	-1.89	-1.89	6.51	6.76	5.55	2.59	3.75
ENSG00000258748	AL359399.1	NA	ENSG00000258748	-7	0	2.21	-4.78	0	-1.9	-2.98	-2.98	-2.98	-2.98	3.82	3.61	3.79	2.92	2.68
ENSG00000080224	EPHA6	285220	EPHA6	-6.97	0	2.83	-4.14	0	-5.67	-4.68	-6.75	-6.75	-6.75	0.1	0.39	0.28	0.19	-0.06
ENSG00000146216	TTBK1	84630	TTBK1	-6.93	0	6.72	-0.21	0	-2.04	-3.05	-1.89	-4.56	-3.85	3.71	3.77	4.02	3.56	4.02
ENSG00000223486	AC092198.1	NA	ENSG00000223486	-6.93	0	2.39	-4.54	0	-5.53	-5.53	-5.53	-3.41	-5.53	1.21	1.3	1.38	0.73	0.32
ENSG00000240891	PLCXD2	257068	PLCXD2	-6.93	0	1.83	-5.1	0	-5.65	-5.65	-5.65	-5.65	-5.65	0.05	0.02	0.95	0.77	-0.39
ENSG00000066032	CTNNA2	1496	CTNNA2	-6.91	0	6.51	-0.41	0	-1.53	-3.06	-1.46	-2.78	-7.01	2.97	3.04	3.62	3.05	5.28
ENSG00000260947	AL356489.2	NA	ENSG00000260947	-6.91	0	4.03	-2.87	0	-5.92	-5.92	-2.76	-3.2	-3.18	2.24	2.35	2.15	2.13	2.23
ENSG00000106066	CPVL	54504	CPVL	-6.9	0	3.92	-2.98	0	-4.14	-5.84	-2.54	-4.15	-4.74	2.8	2.07	1.87	2.11	2.15
ENSG00000246528	LOC101929759	101929759	LOC101929759	-6.89	0	2.11	-4.78	0	-3.99	-5.07	-5.07	-5.07	-5.07	1.22	1.05	1.06	2.32	-0.07
ENSG00000126217	MCF2L	23263	MCF2L	-6.88	0	6.83	-0.05	0	-4.58	-1.99	-2.3	-8.63	-5.01	2.44	2.63	2.86	1.69	1.88
ENSG00000271833	AL445222.1	NA	ENSG00000271833	-6.88	0	3.44	-3.44	0	-1.73	-1.65	-3.43	-3.43	-0.96	4.95	5.25	5.3	2.82	2.64
ENSG00000197291	RAMP2-AS1	100190938	RAMP2-AS1	-6.84	0	3.73	-3.1	0	-6.16	-1.7	-3.15	-6.16	-6.16	1.04	1.14	0.88	3.87	1.03
ENSG00000255518	AC022239.3	NA	ENSG00000255518	-6.82	0	1.72	-5.1	0	-3.22	-3.22	-3.22	-3.22	-3.22	2.62	2.58	3.09	2.68	2.09
ENSG00000188573	FBLL1	NA	FBLL1	-6.81	0	6.07	-0.74	0	-0.74	-3.32	-1.54	-0.23	-0.07	4.93	4.94	5.27	5.71	6.43
ENSG00000116544	DLGAP3	58512	DLGAP3	-6.8	0	4.14	-2.66	0	-4.4	-5.24	-4.62	-4.4	-3.13	2.52	2.49	2.33	2.21	1.25
ENSG00000142235	LMTK3	114783	LMTK3	-6.8	0	5.77	-1.04	0	-4.01	-3.16	-2.63	-3.33	-3.5	3.08	3.34	3.83	4.02	2.69
ENSG00000130477	UNC13A	23025	UNC13A	-6.79	0	8.23	1.44	0	-1.96	-2.16	0.77	-4.48	-2.8	5.19	5.31	5.45	4.07	3.59
ENSG00000167771	RCOR2	283248	RCOR2	-6.78	0	6.81	0.03	0	-1.23	-1.26	-2.54	-2.25	0.53	6.11	6.02	5.48	5.07	4.15
ENSG00000223572	CKMT1A	548596	CKMT1A	-6.78	0	2.24	-4.54	0	-5.72	-5.72	-5.72	-3.61	-5.72	0.78	0.28	0.72	0.78	0.56
ENSG00000226562	CYP4F26P	NA	CYP4F26P	-6.76	0	1.67	-5.1	0	-4.28	-4.28	-4.28	-4.28	-4.28	2.18	2.27	1.92	0.91	0.41
ENSG00000234423	LINC01250	101927554	LINC01250	-6.76	0	1.66	-5.1	0	-5.33	-5.33	-5.33	-5.33	-5.33	0.18	0.03	1.55	0.91	-0.47
ENSG00000240204	SMKR1	100287482	SMKR1	-6.73	0	2.66	-4.07	0	-2.03	-2.76	-4.15	-4.15	-4.15	1.74	2.65	3.55	2.18	2.99
ENSG00000250467	AC105389.3	NA	ENSG00000250467	-6.71	0	1.61	-5.1	0	-3.96	-3.96	-3.96	-3.96	-3.96	1.55	0.76	2.23	3.94	0.09
ENSG00000124140	SLC12A5	57468	SLC12A5	-6.69	0	1.6	-5.1	0	-7.01	-7.01	-7.01	-7.01	-7.01	-1.75	-1.32	-0.86	-0.16	-2.55
ENSG00000008277	ADAM22	53616	ADAM22	-6.67	0	8.75	2.08	0	-0.36	-2.46	-1.78	-1.58	-1.16	6.44	6.3	6.78	3.27	3.01
ENSG00000175229	GAL3ST3	89792	GAL3ST3	-6.65	0	3.97	-2.68	0	-3.29	-3.08	-0.83	-5.41	-5.41	2.1	2.47	2.73	2.79	3.14
ENSG00000188582	PAQR9	344838	PAQR9	-6.65	0	1.87	-4.78	0	-4.95	-6.03	-6.03	-6.03	-6.03	1.26	0.82	0.18	-0.97	-1.26
ENSG00000160191	PDE9A	5152	PDE9A	-6.64	0	5.08	-1.56	0	-0.21	-4.42	-1.86	-5.42	-6.49	2.89	3.02	2.99	2.07	2.55
ENSG00000083454	P2RX5	5026	P2RX5	-6.6	0	3.72	-2.89	0	-4.04	-4.39	-6.16	-6.16	-1.47	2.05	2.02	1.51	1.24	1.55
ENSG00000034053	APBA2	321	APBA2	-6.54	0	7.21	0.67	0	-1.47	-1.97	-1.96	-2.93	-2.12	4.47	4.5	4.59	4.71	3.87
ENSG00000111371	SLC38A1	81539	SLC38A1	-6.53	0	9.46	2.93	0	-0.87	0.53	0.38	-2.52	0.18	6.34	6.26	6.6	5.59	5.92
ENSG00000269954	AC022239.4	NA	ENSG00000269954	-6.53	0	1.43	-5.1	0	-3.11	-3.11	-3.11	-3.11	-3.11	2.28	3.08	2.85	2.61	1.4
ENSG00000143061	IGSF3	3321	IGSF3	-6.52	0	8.39	1.86	0	1	-2.04	-1.6	-0.31	-1.76	6.63	6.58	6.25	4	4.12
ENSG00000101349	PAK5	57144	PAK5	-6.51	0	2.15	-4.35	0	-6.4	-6.4	-3.74	-6.4	-6.4	-1.08	-1.32	-1.37	1.93	0.74
ENSG00000106069	CHN2	1124	CHN2	-6.51	0	3.38	-3.12	0	-5.84	-7.54	-4.24	-5.09	-7.54	-0.03	-0.15	0.33	0.59	-1.09
ENSG00000214076	CPSF1P1	NA	CPSF1P1	-6.51	0	2.51	-4	0	-4.3	-6	-3.82	-6	-6	-0.09	1.09	-0.51	1.6	0.79
ENSG00000215866	LINC01356	100996702	LINC01356	-6.5	0	1.4	-5.1	0	-4.96	-4.96	-4.96	-4.96	-4.96	0.9	0.4	1.31	0.48	-0.27
ENSG00000250366	TUNAR	100507043	TUNAR	-6.43	0	2.27	-4.16	0	-4.81	-5.9	-5.9	-3.45	-5.9	0.14	-0.4	-0.17	2.67	-0.19
ENSG00000107719	PALD1	27143	PALD1	-6.41	0	5.42	-0.99	0	-1.13	-0.24	-0.6	-6.29	-6.29	2.99	2.81	2.62	3.39	4.32
ENSG00000135439	AGAP2	116986	AGAP2	-6.41	0	5.87	-0.55	0	-2.54	-2.21	-2.21	-3.2	-4.36	3.1	3.11	3.59	3.69	3.8
ENSG00000258815	AC131532.1	NA	ENSG00000258815	-6.41	0	1.32	-5.1	0	-3.15	-3.15	-3.15	-3.15	-3.15	1.04	2.29	2.17	3.08	2.64
ENSG00000261377	PDCD6IPP2	NA	ENSG00000261377	-6.4	0	2.11	-4.29	0	-5.39	-5.39	-5.39	-5.39	-2.06	0.64	0.72	0.56	1.98	0.06
ENSG00000260987	NA	NA	ENSG00000260987	-6.39	0	1.29	-5.1	0	-5.28	-5.28	-5.28	-5.28	-5.28	0.23	0.3	1	0.33	-1.16
ENSG00000143850	PLEKHA6	22874	PLEKHA6	-6.35	0	8.85	2.51	0	0.36	-0.07	-0.21	-0.56	-1.94	6.56	6.8	6.85	4.66	4.61
ENSG00000226508	LINC01918	105373984	LOC105373984	-6.34	0	1.24	-5.1	0	-4.11	-4.11	-4.11	-4.11	-4.11	1.28	0.31	0.51	2.81	1.15
ENSG00000169181	GSG1L	146395	GSG1L	-6.32	0	1.23	-5.1	0	-6.48	-6.48	-6.48	-6.48	-6.48	-1.37	-1.09	0.12	-0.89	-2.44
ENSG00000224729	PCOLCE-AS1	100129845	PCOLCE-AS1	-6.3	0	1.83	-4.47	0	-4.68	-5.76	-4.85	-5.76	-5.76	0.08	0.24	0.27	0.89	-0.66
ENSG00000272386	AC015802.5	NA	ENSG00000272386	-6.25	0	1.16	-5.1	0	-2.77	-2.77	-2.77	-2.77	-2.77	1.74	2.99	3.22	2.54	2
ENSG00000116574	RHOU	58480	RHOU	-6.22	0	6.68	0.46	0	0.41	-0.67	0.14	-4.11	-4.09	4.36	4.43	4.45	3.64	5.92
ENSG00000198088	NUP62CL	54830	NUP62CL	-6.22	0	1.9	-4.32	0	-3.92	-5	-5	-5	-3.3	1.87	1.1	1.46	0.75	0
ENSG00000109832	DDX25	29118	DDX25	-6.2	0	3.04	-3.17	0	-3.85	-5.12	-1.89	-5.97	-5.97	0.4	0.05	0.57	2.81	1.65
ENSG00000169071	ROR2	4920	ROR2	-6.16	0	6.15	-0.01	0	1.63	-0.86	-3.63	-5.56	-3.9	4.01	4.09	3.61	2.32	4.1
ENSG00000177675	CD163L1	283316	CD163L1	-6.14	0	2.23	-3.9	0	-6.61	-6.61	-4.43	-6.61	-4.47	-0.84	-0.66	0.34	1.24	-1.64
ENSG00000205704	LINC00634	339674	LINC00634	-6.12	0	2.13	-3.99	0	-2.58	-4.7	-4.7	-4.7	-2.57	0.75	0.92	0.96	3.3	1.41
ENSG00000249690	AC110813.1	729558	LOC729558	-6.08	0	1.86	-4.22	0	-5.24	-3.47	-5.24	-5.24	-4.15	1.77	1.07	1.59	-0.57	0.13
ENSG00000159958	TNFRSF13C	115650	TNFRSF13C	-6.06	0	1.28	-4.78	0	-3.99	-3.99	-3.99	-3.99	-2.89	1.2	0.98	2.23	2.68	-0.16
ENSG00000165449	SLC16A9	220963	SLC16A9	-6.05	0	4	-2.05	0	-2.51	-4.86	-2.41	-6.24	-3.51	1.85	1.24	1.22	3.09	1.7
ENSG00000145569	FAM105A	54491	FAM105A	-6.03	0	3.85	-2.19	0	-2.52	-2.1	-2.48	-6.12	-6.12	2.18	1.81	1.99	1.34	1.92
ENSG00000265800	AC022211.3	NA	ENSG00000265800	-6.03	0	2.43	-3.61	0	0.54	-2.78	-2.78	-2.78	-0.04	3.5	4.08	4.22	4.04	2.91
ENSG00000108924	HLF	3131	HLF	-6.02	0	3.55	-2.47	0	-4.7	-3.41	-2.41	-6.82	-6.82	-0.96	-0.39	1.38	2.61	1.08
ENSG00000235280	MCF2L-AS1	NA	MCF2L-AS1	-6.02	0	0.92	-5.1	0	-3.61	-3.61	-3.61	-3.61	-3.61	1.21	1.47	0.5	1.53	2.42
ENSG00000087258	GNAO1	2775	GNAO1	-6.01	0	7.92	1.91	0	-0.04	-0.75	-0.42	-3.08	-2.83	4.77	4.83	5.01	4.81	3.71
ENSG00000178150	ZNF114	163071	ZNF114	-6	0	3.01	-2.99	0	-2.58	-5.72	-4.26	-4.65	-3.59	1.99	1.46	1.81	1.52	0.22
ENSG00000184305	CCSER1	401145	CCSER1	-6	0	1.9	-4.1	0	-6.4	-7.48	-7.48	-7.48	-4.74	-2.57	-2.67	-0.94	0.07	-1.52
ENSG00000132026	RTBDN	83546	RTBDN	-5.99	0	1.21	-4.78	0	-4.43	-5.52	-5.52	-5.52	-5.52	0.25	0.13	-0.08	-1	-0.1
ENSG00000111728	ST8SIA1	6489	ST8SIA1	-5.95	0	5.34	-0.61	0	-4.81	-5.62	-2.7	-4.01	-4.8	2.16	2.13	2.38	1.58	-0.76
ENSG00000188385	JAKMIP3	282973	JAKMIP3	-5.94	0	4.28	-1.65	0	-2.41	-3.85	-4.18	-7.03	-4.29	1.43	1.58	1.48	1.52	0.79
ENSG00000233175	AC008105.1	NA	ENSG00000233175	-5.94	0	0.84	-5.1	0	-5.29	-5.29	-5.29	-5.29	-5.29	-1.96	0.07	-0.23	1.01	-0.74
ENSG00000102466	FGF14	2259	FGF14	-5.91	0	5.12	-0.78	0	-2.64	-2.46	-4.38	-2.41	-2.28	2.81	2.95	3.32	2.87	2.9
ENSG00000167619	TMEM145	284339	TMEM145	-5.91	0	6.05	0.14	0	-2.55	0.36	-1.58	-2.04	-0.47	4.81	5.04	5.18	4.55	3.68
ENSG00000225930	LINC02249	26082	DKFZP434L187	-5.91	0	1.27	-4.64	0	-4.5	-6.19	-6.19	-6.19	-6.19	-0.97	-0.64	0.2	-1.38	-1.12
ENSG00000228933	AC107419.1	NA	ENSG00000228933	-5.91	0	0.81	-5.1	0	-5.59	-5.59	-5.59	-5.59	-5.59	0.54	0.17	0.42	-0.54	-3.56
ENSG00000253477	AC012213.1	NA	ENSG00000253477	-5.91	0	1.86	-4.05	0	-3.01	-4.1	-4.1	-4.1	-1.13	1.26	2.35	2.52	2	1.22
ENSG00000134709	HOOK1	51361	HOOK1	-5.89	0	4.31	-1.57	0	-3.73	-6.87	-4.03	-3.57	-1.74	2.55	2.29	1.39	0.44	1.27
ENSG00000267750	RUNDC3A-AS1	NA	ENSG00000267750	-5.89	0	2.46	-3.43	0	-4.84	-3.35	-6.53	-6.53	-5.44	-0.81	-1.03	-0.71	1.02	1.45
ENSG00000231632	NA	NA	ENSG00000231632	-5.88	0	2.72	-3.16	0	-0.48	-0.39	-2.93	-0.81	-2.93	4.31	4.54	4.75	2.86	3.26
ENSG00000100077	GRK3	157	GRK3	-5.84	0	7.83	1.98	0	-0.72	-0.38	-0.34	-2.9	-1.95	4.74	4.66	5.18	5.02	3.57
ENSG00000155629	PIK3AP1	118788	PIK3AP1	-5.84	0	2.75	-3.09	0	-6.61	-6.61	-2.45	-4.16	-5.51	0.8	-0.43	-0.73	-0.09	1.77
ENSG00000207949	NA	NA	MIR214	-5.84	0	2.33	-3.51	0	0.17	1.16	-0.91	-0.91	1.55	6.34	6.46	6.32	4.38	4.43
ENSG00000136895	GARNL3	84253	GARNL3	-5.81	0	6.97	1.16	0	-2.37	-1.8	-1.43	-3.66	-1.4	4.23	4.53	4.68	2.95	2.1
ENSG00000167971	CASKIN1	57524	CASKIN1	-5.81	0	5.33	-0.48	0	-1.25	-4.58	-2.07	-2.81	-3.92	2.63	2.9	3.39	2.39	2.59
ENSG00000206195	DUXAP8	503637	DUXAP8	-5.81	0	2.58	-3.23	0	-6.57	-2.86	-3.41	-6.57	-6.57	-0.75	-1.33	-0.29	1.67	0.92
ENSG00000207643	NA	NA	ENSG00000207643	-5.79	0	1.01	-4.78	0	0.18	-0.9	-0.9	-0.9	-0.9	3.22	4.88	4.48	3.85	4.72
ENSG00000234944	LOC101929445	101929445	LOC101929445	-5.78	0	0.69	-5.1	0	-4.87	-4.87	-4.87	-4.87	-4.87	0.6	-0.51	-0.91	-1.14	1.83
ENSG00000249896	AC113615.1	NA	ENSG00000249896	-5.77	0	2.56	-3.21	0	-2.99	-2.72	-3.98	-5.45	-5.45	1.25	1.23	1.5	1.88	0.19
ENSG00000056487	PHF21B	112885	PHF21B	-5.75	0	7.12	1.37	0	0.72	-0.24	-1.31	-2.23	-2.75	4.59	4.67	4.83	4.36	4.55
ENSG00000271959	FP248	NA	ENSG00000271959	-5.75	0	1.11	-4.64	0	-3.97	-5.66	-5.66	-5.66	-5.66	-0.22	-1.08	-0.56	-2	1.91
ENSG00000246627	CACNA1C-AS1	100652846	CACNA1C-AS1	-5.69	0	0.91	-4.78	0	-4.42	-5.5	-5.5	-5.5	-5.5	-0.73	0.48	0.3	0.01	-2.37
ENSG00000265149	NA	NA	RN7SL669P	-5.69	0	0.6	-5.1	0	-2.46	-2.46	-2.46	-2.46	-2.46	2.16	2.5	2.97	2.42	1.28
ENSG00000245857	GS1-24F4.2	100652791	GS1-24F4.2	-5.67	0	1.03	-4.64	0	-2.92	-4.62	-4.62	-4.62	-4.62	0.11	1.05	1.05	1.12	-0.71
ENSG00000260949	AP006545.1	NA	ENSG00000260949	-5.67	0	1.62	-4.05	0	-3.96	-3.96	-3.96	-1.02	-2.87	1.29	1.51	2.07	2.67	1.17
ENSG00000242021	AC112493.1	NA	ENSG00000242021	-5.65	0	0.55	-5.1	0	-3.92	-3.92	-3.92	-3.92	-3.92	0.4	1.86	1.18	1.61	-1.24
ENSG00000131409	LRRC4B	94030	LRRC4B	-5.61	0	6.69	1.08	0	-1.34	0.12	1.08	-0.31	-2.58	4.87	5.04	5.01	5.59	4.68
ENSG00000255020	AF131216.3	NA	ENSG00000255020	-5.61	0	0.51	-5.1	0	-4.23	-4.23	-4.23	-4.23	-4.23	0.68	-0.05	-0.7	1.24	0.8
ENSG00000147434	CHRNA6	8973	CHRNA6	-5.59	0	0.5	-5.1	0	-5.47	-5.47	-5.47	-5.47	-5.47	-0.48	0.76	-0.15	-2.85	-1.12
ENSG00000170166	HOXD4	3233	HOXD4	-5.59	0	3.21	-2.39	0	-2.95	-4.65	-3.18	-0.5	-1.32	2.9	3.12	3.39	2.08	1.98
ENSG00000214578	HMGN2P15	NA	HMGN2P15	-5.57	0	0.47	-5.1	0	-2.28	-2.28	-2.28	-2.28	-2.28	2.05	1.16	2.08	4.93	1.19
ENSG00000007402	CACNA2D2	9254	CACNA2D2	-5.53	0	4.78	-0.76	0	-2.02	-0.94	-2.34	-5.68	-5.66	1.81	2.03	2.33	3.03	1.3
ENSG00000112293	GPLD1	2822	GPLD1	-5.53	0	3.66	-1.87	0	-3.08	-2.78	-3.96	-6.4	-3.43	1.25	1.46	2.01	1.55	0.57
ENSG00000176595	KBTBD11	9920	KBTBD11	-5.52	0	5.93	0.41	0	-1.26	-2.19	-0.79	-3.91	-3.51	3.32	3.31	3.94	3.42	1.91
ENSG00000188322	SBK1	388228	SBK1	-5.52	0	7.8	2.27	0	0.65	-0.08	0.63	-0.41	-1.07	5.64	5.76	5.82	5.91	4.27
ENSG00000117013	KCNQ4	9132	KCNQ4	-5.48	0	3.56	-1.92	0	-2.7	-3.12	-3.73	-6.16	-3	1.1	1.69	2.4	1.35	0.97
ENSG00000257499	NA	NA	ENSG00000257499	-5.48	0	2.27	-3.21	0	-3.33	-5.03	-2.37	-5.03	-2.29	0.88	1.3	1.52	1.13	1.89
ENSG00000173898	SPTBN2	6712	SPTBN2	-5.46	0	7.85	2.38	0	0.46	-0.24	-0.34	-2.14	-1.94	4.54	4.49	4.34	5.14	4.76
ENSG00000154316	TDH	157739	TDH	-5.41	0	0.78	-4.63	0	-5.02	-3.63	-5.02	-5.02	-5.02	0.77	0.45	-0.98	-0.81	0.18
ENSG00000227236	AL583844.1	NA	ENSG00000227236	-5.32	0	0.22	-5.1	0	-4.88	-4.88	-4.88	-4.88	-4.88	-0.06	-0.12	-0.47	-0.28	-1.63
ENSG00000166582	CENPV	201161	CENPV	-5.31	0	6.96	1.65	0	1.2	-0.18	0.88	0.02	0.46	6.2	6	6.09	6.4	4.09
ENSG00000099284	H2AFY2	55506	H2AFY2	-5.3	0	7.38	2.08	0	2.18	1.75	1.21	-0.29	0.52	6.8	6.62	6.33	6.43	5.81
ENSG00000224928	KRT8P30	NA	KRT8P30	-5.3	0	0.2	-5.1	0	-3.48	-3.48	-3.48	-3.48	-3.48	-0.02	1.41	1.56	1.93	-0.63
ENSG00000182013	PNMA8A	55228	PNMAL1	-5.28	0	7.12	1.84	0	0.4	1.69	0.39	-1.45	-1.64	5.33	5.42	5.79	4.73	4.93
ENSG00000168280	KIF5C	3800	KIF5C	-5.27	0	9.03	3.76	0	0.72	1.44	1.48	-0.64	-0.6	5.5	5.49	5.93	6.12	6.07
ENSG00000128652	HOXD3	3232	HOXD3	-5.23	0	6.79	1.57	0	-2.25	-0.42	-0.75	-0.61	-0.54	4.9	5.09	5.15	3.7	2.82
ENSG00000242540	AC108025.2	NA	ENSG00000242540	-5.23	0	0.14	-5.1	0	-4.36	-4.36	-4.36	-4.36	-4.36	1.46	1.55	0.74	-0.63	-3.01
ENSG00000160883	HK3	3101	HK3	-5.18	0	0.54	-4.64	0	-5.82	-5.82	-5.82	-4.13	-5.82	-1.25	-0.67	-0.86	-0.17	-2.82
ENSG00000214140	PRCD	768206	PRCD	-5.18	0	6.3	1.12	0	0.28	-0.66	-1.36	-2.66	-2.01	3.67	4.19	4.61	4.16	2.84
ENSG00000267546	AC015802.4	NA	ENSG00000267546	-5.17	0	2.12	-3.04	0	-1.96	-4.68	-2.5	-1.74	-4.68	1.29	1.38	2.11	1.99	0.94
ENSG00000139737	SLAIN1	122060	SLAIN1	-5.15	0	4.38	-0.77	0	-2.38	-1.16	-0.38	-3.17	-6.11	2.7	2.55	2.72	1.76	2.24
ENSG00000253633	LOC107986898	107986898	LOC107986898	-5.15	0	0.37	-4.78	0	-3.31	-4.4	-4.4	-4.4	-4.4	-1.06	0.18	0.4	0.74	0.16
ENSG00000267543	AC015802.3	NA	ENSG00000267543	-5.13	0	2.41	-2.72	0	0.03	-1.51	0.55	-3.29	-3.29	2.95	2.87	3.95	3.84	2.46
ENSG00000152270	PDE3B	5140	PDE3B	-5.11	0	4.72	-0.39	0	-1.74	-1.18	-4.32	-7.49	-3.41	1.14	0.95	1.05	2.02	1.41
ENSG00000267194	AC002546.1	NA	ENSG00000267194	-5.11	0	3.62	-1.49	0	-1.27	-5.42	-1.89	-1.82	-1.94	2.69	2.93	2.58	2.69	0.66
ENSG00000103056	SMPD3	55512	SMPD3	-5.1	0	5.63	0.53	0	-2.39	-1.29	-2.59	-2.99	-2.24	2.54	2.59	3.63	4.19	0.94
ENSG00000167194	C16orf92	146378	C16orf92	-5.09	0	0	-5.1	0	-4.25	-4.25	-4.25	-4.25	-4.25	-0.38	-0.07	0.37	-0.52	0.09
ENSG00000248015	AC005329.1	NA	ENSG00000248015	-5.09	0	1.5	-3.59	0	-3.81	-5.93	-3.75	-5.93	-4.84	-0.09	0.49	0.93	0.83	-3.65
ENSG00000254528	AP000757.1	NA	ENSG00000254528	-5.09	0	0.54	-4.54	0	-4.65	-4.65	-4.65	-4.65	-2.51	-0.26	-0.07	0.23	1.3	-1.18
ENSG00000177984	LCN15	389812	LCN15	-5.08	0	-0.02	-5.1	0	-5.63	-5.63	-5.63	-5.63	-5.63	-1.3	-0.42	-0.63	-1.37	-3.59
ENSG00000186998	EMID1	129080	EMID1	-5.07	0	3.32	-1.75	0	-2.43	-1.37	-2.04	-6.39	-6.39	1.5	1.23	1.38	1.77	-0.75
ENSG00000258525	LOC100506071	100506071	LOC100506071	-5.06	0	0.53	-4.53	0	-5.3	-3.53	-5.3	-5.3	-5.3	-1.84	-0.67	-0.3	0.27	-0.8
ENSG00000198723	TEX45	374877	C19orf45	-5.05	0	0.64	-4.41	0	-2.92	-5.64	-5.64	-5.64	-5.64	-0.65	0.03	-0.84	-1.98	-0.75
ENSG00000204791	SMPD5	NA	ENSG00000204791	-5.05	0	1.46	-3.58	0	-2.84	-2.88	-4.96	-4.96	-3.87	0.79	0.69	0.56	1.27	-0.27
ENSG00000128482	RNF112	7732	RNF112	-5.03	0	5.52	0.49	0	0.19	-0.91	-0.86	-2.02	-3.23	3.77	3.88	3.69	3.86	3.09
ENSG00000159753	CARMIL2	146206	CARMIL2	-5.01	0	5.27	0.27	0	-3.44	-2.18	-1.26	-2.65	-3.88	1.91	1.97	2.47	3.6	1.61
ENSG00000166341	DCHS1	8642	DCHS1	-4.99	0	7.89	2.91	0	0.65	1.35	0.69	-3.3	-2.65	4.66	4.57	4.2	4.73	4.16
ENSG00000185090	MANEAL	149175	MANEAL	-4.96	0	5.4	0.44	0	-0.33	-1.9	-0.74	-1.22	-1.35	3.63	3.47	3.88	3.85	4.19
ENSG00000254726	MEX3A	92312	MEX3A	-4.96	0	8.2	3.24	0	0.85	0.03	1.02	-0.09	1.44	5.67	5.66	5.59	5.66	5.34
ENSG00000011332	DPF1	8193	DPF1	-4.94	0	5.42	0.48	0	-0.4	-4.28	-2.28	-1	-0.14	4.09	3.76	3.49	2.54	2.01
ENSG00000157680	DGKI	9162	DGKI	-4.9	0	7.59	2.69	0	-1.94	-0.62	-1.17	-2.1	-0.64	4.97	4.93	4.72	2.03	1.6
ENSG00000224189	HAGLR	401022	HAGLR	-4.9	0	4.94	0.04	0	-1.64	-2.28	-1.96	-3.07	-2.04	2.91	2.97	3.26	1.67	2.61
ENSG00000122778	KIAA1549	57670	KIAA1549	-4.87	0	8	3.13	0	1.21	-1.24	0.61	-0.87	-2.24	4.8	4.85	4.55	3.9	3.74
ENSG00000243232	PCDHAC2	56134	PCDHAC2	-4.83	0	5.29	0.46	0	-2.44	-1.46	-2.32	-2.63	-1.64	3.29	3.03	3.08	0.68	3.67
ENSG00000250802	ZBED3-AS1	NA	ZBED3-AS1	-4.82	0	2.99	-1.84	0	-0.84	-6.73	-2.57	-4.61	-5.63	-0.39	0.28	0.35	0.9	0.5
ENSG00000268798	AC027307.3	NA	ENSG00000268798	-4.82	0	2.18	-2.64	0	-1.78	-1.06	-4.24	-3.16	-1.77	3.12	2.59	3.09	1.52	0.22
ENSG00000237594	AP000251.1	NA	ENSG00000237594	-4.8	0	0.9	-3.9	0	-3.81	-2.96	-1.95	-3.81	-2.72	0.96	0.66	0.81	2.57	0.88
ENSG00000204065	TCEAL5	340543	TCEAL5	-4.78	0	3.89	-0.89	0	0.53	-1.28	0.46	-2.21	-2.61	3.51	3.7	4.14	3.42	3.64
ENSG00000160145	KALRN	8997	KALRN	-4.74	0	5.65	0.91	0	-2.44	-2.5	-3.22	-5.25	-5.23	0.77	1	1.21	1.84	0.33
ENSG00000272619	AC093673.2	NA	ENSG00000272619	-4.73	0	-0.36	-5.1	0	-2.5	-2.5	-2.5	-2.5	-2.5	0.54	0.56	1.39	1.65	2.27
ENSG00000100473	COCH	1690	COCH	-4.69	0	4.83	0.13	0	0.23	-2.16	-0.52	-2.11	-3.82	2.49	2.37	2.41	3.88	3.58
ENSG00000188467	SLC24A5	283652	SLC24A5	-4.69	0	3.37	-1.32	0	-2.75	-4.28	-1.67	-3.22	-5.26	1.07	1.2	1.96	0.71	0.76
ENSG00000271830	AC012213.4	NA	ENSG00000271830	-4.66	0	-0.43	-5.1	0	-2.6	-2.6	-2.6	-2.6	-2.6	0.73	1.04	1.76	1.84	0.25
ENSG00000184349	EFNA5	1946	EFNA5	-4.65	0	6.57	1.92	0	0.78	-1.36	0.35	-2.07	-0.55	4.89	4.67	4.47	2.56	3.8
ENSG00000169750	RAC3	5881	RAC3	-4.64	0	6.65	2.01	0	2.62	-0.36	1.49	1.61	2.1	6.13	6.03	5.87	6.05	6.11
ENSG00000204060	FOXO6	100132074	FOXO6	-4.64	0	3.14	-1.5	0	-1.75	-2.82	-2.06	-2.91	-3.65	2.12	1.67	2.54	1.39	1.82
ENSG00000131187	F12	2161	F12	-4.62	0	4.75	0.13	0	-1.33	-2.84	-0.19	-0.84	-1.15	3.34	3.11	2.82	3.38	3.75
ENSG00000072832	CRMP1	1400	CRMP1	-4.6	0	8.93	4.32	0	1.93	1.65	1.2	1.98	2.28	6.46	6.52	6.69	6.51	5.73
ENSG00000099204	ABLIM1	3983	ABLIM1	-4.59	0	8.48	3.88	0	1.7	1.04	1.14	-0.5	-0.68	5.46	5.47	5.66	4.81	4.49
ENSG00000166450	PRTG	283659	PRTG	-4.58	0	5.73	1.14	0	-2.2	-1.99	-2.73	-3.55	-3.07	2.03	2.03	1.81	1.65	1.9
ENSG00000243350	NA	NA	ENSG00000243350	-4.58	0	-0.52	-5.1	0	-3.81	-3.81	-3.81	-3.81	-3.81	-0.62	-0.38	0.08	1.35	-1.31
ENSG00000143494	VASH2	79805	VASH2	-4.57	0	5.13	0.56	0	-1.93	-0.95	-2.21	-3.59	-2.55	2.21	1.92	2.06	3.14	2.26
ENSG00000271659	AL161729.4	NA	ENSG00000271659	-4.55	0	-0.09	-4.64	0	-3.03	-3.03	-3.03	-3.03	-1.32	0.17	0.87	0.86	2.68	0.44
ENSG00000264329	NA	NA	MIR3911	-4.5	0	0.74	-3.76	0	1.22	0.48	-0.9	-0.9	0.19	3.06	4.1	4.17	5.41	2.93
ENSG00000149256	TENM4	26011	TENM4	-4.45	0	8.24	3.79	0	2.03	-0.96	0.18	-0.6	-1.72	4.71	4.57	4.55	3.78	3.49
ENSG00000178662	CSRNP3	80034	CSRNP3	-4.45	0	6.55	2.1	0	-1.57	-2.12	-1.2	-1.21	-1.53	3.53	3.51	3.66	1.86	2.03
ENSG00000270010	NA	NA	ENSG00000270010	-4.45	0	-0.19	-4.64	0	-1.41	-3.11	-3.11	-3.11	-3.11	0.85	0.22	0.21	1.37	1.58
ENSG00000227542	AC092614.1	NA	ENSG00000227542	-4.44	0	0.99	-3.45	0	0.36	-3.96	-3.05	-2.88	-3.96	1.36	1.64	0.96	1.53	0.28
ENSG00000264919	NA	NA	MIR4697	-4.44	0	1.86	-2.57	0	-0.42	2.88	-0.42	3.42	2.32	5.77	5.76	5.78	5.77	4.72
ENSG00000136231	IGF2BP3	10643	IGF2BP3	-4.43	0	5.66	1.23	0	0.29	-3.77	-2.41	-1.58	-1.2	3.01	2.97	2.71	1.74	2.5
ENSG00000147862	NFIB	4781	NFIB	-4.43	0	8.65	4.22	0	3.17	1.3	2	-1.85	-0.82	5.73	5.8	6.31	3.81	4.65
ENSG00000111012	CYP27B1	1594	CYP27B1	-4.4	0	2.51	-1.9	0	-2.93	-5.88	-1.96	-3.17	-2.72	0.96	1.23	1.13	-0.21	0.76
ENSG00000171533	MAP6	4135	MAP6	-4.36	0	6.91	2.56	0	1.37	0.22	0.7	-1.68	-1.44	4.08	4.43	5.07	4.4	3.15
ENSG00000233577	AL022332.1	NA	ENSG00000233577	-4.36	0	-0.74	-5.1	0	-3.34	-3.34	-3.34	-3.34	-3.34	1.05	0.63	1.23	-1.26	-0.84
ENSG00000162687	KCNT2	343450	KCNT2	-4.35	0	5.25	0.9	0	-2.02	-0.95	-1.25	-2.62	-2.96	2.45	2.05	2.09	2.39	3.13
ENSG00000263786	AC022211.1	NA	ENSG00000263786	-4.34	0	2.59	-1.75	0	-0.3	-1.29	-0.96	-2.54	-0.46	3.69	3.29	3.4	2.91	2.23
ENSG00000164061	BSN	8927	BSN	-4.32	0	6.9	2.57	0	-1.87	-1.42	0.31	-2.27	-2.27	2.7	2.91	2.98	3.48	2.29
ENSG00000155961	RAB39B	116442	RAB39B	-4.31	0	4.87	0.57	0	-1.29	-0.24	-1.49	-1.52	-1.65	2.66	2.67	2.83	2.91	4.23
ENSG00000267500	ZNF887P	NA	ENSG00000267500	-4.3	0	1.65	-2.65	0	-2.47	-4.59	-2.72	-1.46	-2.45	1.44	1.72	1.07	1.59	0.01
ENSG00000110881	ASIC1	41	ASIC1	-4.29	0	6.27	1.98	0	0.96	-1.17	-0.44	-1.67	-0.19	4.56	4.64	4.82	2.07	2.78
ENSG00000148082	SHC3	53358	SHC3	-4.29	0	5.1	0.81	0	1.17	-0.54	-0.58	-1.73	-0.89	4.02	4.34	4.1	3	3.36
ENSG00000008300	CELSR3	1951	CELSR3	-4.28	0	7.72	3.45	0	-0.18	-0.85	-0.11	-0.58	0.08	3.77	4.06	4	3.81	4
ENSG00000154548	SRSF12	135295	SRSF12	-4.28	0	4.45	0.17	0	-1	-3.55	-0.48	-1.89	-2.8	2.24	2.04	2.05	2.5	2.49
ENSG00000261428	AC097461.1	NA	ENSG00000261428	-4.27	0	2.61	-1.67	0	-3.14	-2.69	-2.43	-3.48	-3.45	1.38	0.85	1.56	1.83	-0.07
ENSG00000179331	RAB39A	54734	RAB39A	-4.24	0	4.53	0.29	0	-0.49	0.68	0.55	-3.28	-0.34	4.02	3.41	3.88	3.77	3.26
ENSG00000111261	MANSC1	54682	MANSC1	-4.22	0	4.97	0.74	0	1	0.17	0.98	-3.14	-2.85	3.05	2.92	3.48	4.21	3.64
ENSG00000248367	AC008610.1	NA	ENSG00000248367	-4.22	0	-0.01	-4.23	0	-2.75	-2.75	-2.75	-1.67	-0.61	1.51	0.98	2.35	1.24	0.91
ENSG00000167889	MGAT5B	146664	MGAT5B	-4.21	0	6.22	2.01	0	-0.51	-1.49	-0.66	0.01	-0.43	3.61	3.63	4.15	4.16	2.14
ENSG00000173894	CBX2	84733	CBX2	-4.19	0	7.68	3.49	0	2.11	-0.57	1.12	1.46	1.22	5.54	5.49	5.41	5.13	4.33
ENSG00000213420	GPC2	221914	GPC2	-4.18	0	7.27	3.09	0	1.19	0.15	1.43	1.44	1.81	5.01	5.24	5.22	5.79	5.38
ENSG00000226469	ADAM1B	NA	ADAM1B	-4.17	0	0.27	-3.9	0	-2.65	-3.33	-5.1	-5.1	-5.1	0.01	-1.05	0.39	-1.05	-1.63
ENSG00000067840	PDZD4	57595	PDZD4	-4.16	0	7.88	3.72	0	3.05	2.89	2.47	-0.1	-0.84	6.13	6.25	6.7	5.38	4.33
ENSG00000196584	XRCC2	7516	XRCC2	-4.16	0	6.08	1.92	0	0.71	-3.48	-0.45	0.8	1.52	4.46	4.26	4.07	3.4	2.88
ENSG00000003987	MTMR7	9108	MTMR7	-4.15	0	4.82	0.67	0	-3	-1.42	-1.87	-1.55	-1.26	2.46	2.56	3.08	1.96	1.55
ENSG00000125966	MMP24	10893	MMP24	-4.14	0	6.21	2.06	0	0.09	0.45	-0.83	0.14	-0.18	3.95	4.02	4.46	4.86	3.01
ENSG00000151640	DPYSL4	10570	DPYSL4	-4.12	0	7.35	3.23	0	2.52	2.02	0.89	0.94	1.5	5.68	5.75	5.71	6.05	5.22
ENSG00000166922	SCG5	6447	SCG5	-4.12	0	6.56	2.44	0	2.62	0.19	1.02	2.01	1.06	5.56	5.8	5.75	4.63	5.42
ENSG00000231584	FAHD2CP	729234	FAHD2CP	-4.12	0	1.47	-2.65	0	-3.54	-3.46	-2.39	-4.16	-4.14	0.33	-0.34	0.76	0.71	0.24
ENSG00000144642	RBMS3	27303	RBMS3	-4.09	0	7.53	3.44	0	1.13	0.74	-0.33	-1.03	-0.24	3.84	3.91	4.31	5.42	3.27
ENSG00000125354	2018-09-06	23157	2018-09-06	-4.08	0	7.77	3.69	0	0.76	0.59	1.51	0.85	1.22	4.81	4.91	5.12	4.83	5.62
ENSG00000115266	APC2	10297	APC2	-4.06	0	8.21	4.15	0	0.93	0.83	0.9	-0.16	-0.17	4.24	4.38	4.62	5.38	4.13
ENSG00000213160	KLHL23	151230	KLHL23	-4.03	0	5.65	1.61	0	0.11	-0.96	-0.57	-1.24	-1.53	2.71	2.69	2.58	4.09	3.77
ENSG00000157657	ZNF618	114991	ZNF618	-4.02	0	7.17	3.15	0	1.22	-0.24	0.59	-2.2	-0.61	3.97	4.04	4.11	4.19	2.64
ENSG00000120693	SMAD9	4093	SMAD9	-3.98	0	7.21	3.23	0	0.44	-0.1	1.69	0.96	0.65	5.88	5.49	4.94	2.71	4.55
ENSG00000114631	PODXL2	50512	PODXL2	-3.88	0	7.51	3.63	0	2.96	2.33	3.8	1.37	1.85	5.81	6.04	5.89	7.19	6.94
ENSG00000179294	NA	NA	C17orf96	-3.88	0	5.19	1.31	0	-0.02	0.13	-0.44	-2.19	0.62	4.01	3.93	3.37	3.72	2.47
ENSG00000156103	MMP16	4325	MMP16	-3.83	0	6.39	2.56	0	-1.25	-1.25	-1.24	-1.15	-0.17	3.33	3.37	3.12	2.13	2.06
ENSG00000112294	ALDH5A1	7915	ALDH5A1	-3.82	0	5.82	2	0	0.74	-0.17	0.41	-2.17	-1.26	3.44	3.4	3.93	3.01	3.04
ENSG00000248383	PCDHAC1	56135	PCDHAC1	-3.8	0	3.73	-0.07	0	-2.94	-1.45	-2.52	-3.96	-2.25	1.14	1.18	1.09	0.2	2.31
ENSG00000064763	FAR2	55711	FAR2	-3.79	0	6.96	3.17	0	1.18	0.88	0.47	0.29	0.89	5.26	5.23	5.64	2.06	4.55
ENSG00000138028	CGREF1	10669	CGREF1	-3.78	0	5.31	1.53	0	0.92	-1.07	0.4	-1.43	-1.4	2.72	3.01	3.37	3.62	3.44
ENSG00000163013	FBXO41	150726	FBXO41	-3.75	0	6.48	2.73	0	-0.14	-1.1	-0.45	-0.1	0.63	3.34	3.5	3.63	3.83	3.02
ENSG00000196876	SCN8A	6334	SCN8A	-3.74	0	6.4	2.66	0	-0.09	-1.39	-2.06	-0.53	-0.48	3.21	3.33	3.52	2.14	1.66
ENSG00000205476	CCDC85C	317762	CCDC85C	-3.74	0	5.74	2.01	0	-0.44	-0.83	-0.55	-1.58	0.18	2.58	2.77	2.96	3.26	3.77
ENSG00000105255	FSD1	79187	FSD1	-3.72	0	6.84	3.12	0	1.7	-0.37	1.28	2.68	2.74	5.23	5.45	5.34	5.45	4.56
ENSG00000055118	KCNH2	3757	KCNH2	-3.71	0	7.7	3.99	0	0.77	0.69	2.34	1.89	0.12	5.01	4.91	4.73	4.18	5.65
ENSG00000102003	SYP	6855	SYP	-3.69	0	7.18	3.49	0	0.52	2.1	1.21	0.53	0.92	4.48	4.67	5.2	4.76	4.87
ENSG00000260293	AC106820.4	NA	ENSG00000260293	-3.69	0	1.95	-1.74	0	-0.39	-1.34	-0.45	0.62	-1.4	3.35	3.56	3.68	2.88	1.4
ENSG00000198208	RPS6KL1	83694	RPS6KL1	-3.68	0	5.74	2.06	0	-0.82	-0.72	-1.07	-1.32	-0.36	2.34	3.02	3.51	3.92	1.2
ENSG00000132182	NUP210	23225	NUP210	-3.67	0	7.12	3.45	0	1.91	0.64	1.33	-0.11	-1.91	4.28	4.11	3.83	4.14	4.08
ENSG00000167100	SAMD14	201191	SAMD14	-3.67	0	5.82	2.15	0	-0.24	-0.53	-1.18	-1.21	-0.03	2.92	3.16	3.28	3.7	1.98
ENSG00000159784	FAM131B	9715	FAM131B	-3.66	0	6.58	2.92	0	0.34	0.09	0.81	-0.12	0.01	3.37	3.69	4.01	3.6	4.79
ENSG00000156299	TIAM1	7074	TIAM1	-3.65	0	5.64	1.99	0	0.21	-0.81	-0.84	-2.04	-2.3	2.29	1.98	1.85	3.23	3.14
ENSG00000184489	PTP4A3	11156	PTP4A3	-3.64	0	6.25	2.61	0	1.51	2.25	1.93	1.18	1.23	5.69	5.39	5.2	3.59	6.67
ENSG00000072195	SPEG	10290	SPEG	-3.62	0	7.28	3.66	0	1.2	-1.63	-0.68	-0.63	-0.42	3.2	3.66	3.29	2.55	2.93
ENSG00000105419	MEIS3	56917	MEIS3	-3.62	0	6.94	3.33	0	2.76	0.56	0.62	1.24	-0.13	4.37	4.63	4.49	5.09	4.33
ENSG00000138336	TET1	80312	TET1	-3.61	0	5.18	1.57	0	-0.69	-1.71	-0.66	-2.58	-2.62	2.37	2.42	1.57	2.44	1.02
ENSG00000139200	PIANP	196500	PIANP	-3.6	0	5.96	2.36	0	2.02	0.49	0.21	1.39	-0.68	3.88	4.03	4.55	5.3	3.44
ENSG00000183049	CAMK1D	57118	CAMK1D	-3.6	0	6.74	3.13	0	0.15	0.33	0.3	-1.83	0.99	3.6	3.54	3.86	4.02	3.02
ENSG00000260686	AC008669.1	NA	ENSG00000260686	-3.6	0	2.2	-1.4	0	-1.26	-1.81	-2.38	-3.11	-3.51	1.13	1.09	2.53	0.82	-0.02
ENSG00000132846	ZBED3	84327	ZBED3	-3.57	0	5.76	2.19	0	0.9	-1.49	0.32	-0.65	-1.5	2.73	2.59	2.92	3.59	3.41
ENSG00000166206	GABRB3	2562	GABRB3	-3.56	0	6.69	3.12	0	0.45	-0.11	0.39	-1.66	0.69	3.26	3.12	3.84	4.29	3.05
ENSG00000144730	IL17RD	54756	IL17RD	-3.53	0	7.07	3.54	0	1.28	0.11	0.74	0.18	-0.93	4.4	4.39	4.3	2.8	3.25
ENSG00000139146	FAM60A	58516	FAM60A	-3.52	0	7.19	3.67	0	0.95	1.12	1.05	1.31	1.35	4.99	4.85	5.1	4.18	4.23
ENSG00000256546	LOC100506691	100506691	LOC100506691	-3.47	0	3.03	-0.44	0	-1.01	-1.17	-1.96	-2.26	0.2	2.78	2.71	2.17	1.66	1.65
ENSG00000136404	TM6SF1	53346	TM6SF1	-3.43	0	4.24	0.81	0	0	-0.5	-1.1	-1.05	-0.21	2.91	2.37	3.51	1.82	3.62
ENSG00000152382	TADA1	117143	TADA1	-3.43	0	4.98	1.54	0	1.26	-0.16	-0.26	-0.76	-0.06	3.73	3.46	3.63	3.06	3.22
ENSG00000160117	ANKLE1	126549	ANKLE1	-3.43	0	3.59	0.16	0	-1.02	-2.75	-1.46	-1.79	-0.95	2.38	2.49	1.83	1.91	0.26
ENSG00000164241	C5orf63	401207	C5orf63	-3.43	0	4.39	0.97	0	-1.11	-2.92	-0.89	-2.41	-1.86	1.76	1.91	2.39	0.76	1.07
ENSG00000067177	PHKA1	5255	PHKA1	-3.42	0	5.4	1.98	0	-0.68	-1.09	0.25	-1.53	-0.36	2.78	2.85	2.77	2.53	2.75
ENSG00000178531	CTXN1	404217	CTXN1	-3.42	0	6.28	2.86	0	2.98	1.86	3.25	1.79	2.76	5.83	5.92	5.77	6.18	5.95
ENSG00000196405	EVL	51466	EVL	-3.4	0	8.55	5.15	0	2.44	1.67	1.4	1.06	2.24	4.92	5.3	5.81	4.94	4.76
ENSG00000177380	PPFIA3	8541	PPFIA3	-3.39	0	6.45	3.06	0	-0.82	0.72	0.6	0.13	1.1	3.72	3.92	4.2	4.16	2.79
ENSG00000183570	PCBP3	54039	PCBP3	-3.39	0	6.91	3.51	0	0.95	0.97	0.22	0.34	1.33	4.39	4.55	4.45	4.17	3.17
ENSG00000260920	AL031985.3	NA	ENSG00000260920	-3.36	0	3.18	-0.18	0	-0.59	-2.66	-1.75	-1.55	-0.31	1.42	1.81	1.98	1.79	2.46
ENSG00000154358	OBSCN	84033	OBSCN	-3.33	0	7.73	4.39	0	-0.38	-1.18	-0.65	-0.28	-0.45	2.74	2.72	2.79	2.78	2.55
ENSG00000153982	GDPD1	284161	GDPD1	-3.3	0	4.6	1.3	0	-0.87	0.42	-0.63	-0.27	0	2.64	3.21	3.37	2.85	3.07
ENSG00000133627	ACTR3B	57180	ACTR3B	-3.28	0	5.81	2.53	0	-0.67	0	-0.06	-0.81	1.27	3.02	3.22	3.5	3.9	2.41
ENSG00000147180	ZNF711	7552	ZNF711	-3.25	0	6.84	3.59	0	1.14	1	1.47	1.52	1.21	4.43	4.47	4.93	4.4	4.31
ENSG00000059915	PSD	5662	PSD	-3.23	0	6.16	2.93	0	0.65	1.04	1.36	-1	-1.06	3.04	3.3	3.32	3.72	4.09
ENSG00000110987	BCL7A	605	BCL7A	-3.23	0	7.22	3.99	0	1.77	0.79	0.96	1.72	1.33	4.78	4.75	4.99	4.2	3.84
ENSG00000099889	ARVCF	421	ARVCF	-3.22	0	6.12	2.9	0	-0.04	0.23	0.63	0.42	0.84	3.14	3.3	3.73	4.17	3.77
ENSG00000107731	UNC5B	219699	UNC5B	-3.22	0	8.36	5.13	0	0.6	3.52	2.29	1.55	3.68	6.1	5.72	5.08	5.28	5.74
ENSG00000141570	CBX8	57332	CBX8	-3.21	0	5.65	2.43	0	0.81	-0.79	0.51	0.84	0.82	3.34	3.51	3.95	4.11	3.01
ENSG00000186648	CARMIL3	90668	CARMIL3	-3.21	0	5.64	2.43	0	0.08	-0.11	0.27	-0.93	-0.93	2.63	3.06	3.39	3.39	2.03
ENSG00000075618	FSCN1	6624	FSCN1	-3.2	0	9.61	6.41	0	4.79	3.92	3.84	3.63	6.51	8.32	8.26	7.93	7.34	6.76
ENSG00000174371	EXO1	9156	EXO1	-3.18	0	5.8	2.62	0	1.67	-1.49	0.47	1.26	1.56	4.19	3.98	3.99	3	3.64
ENSG00000204991	SPIRE2	84501	SPIRE2	-3.18	0	5.01	1.84	0	-1.08	-1.21	-2.06	-0.68	-0.56	1.76	1.93	2.41	2.77	1.15
ENSG00000263874	LINC00672	100505576	LINC00672	-3.17	0	3.43	0.26	0	-1.38	-0.99	-0.02	-2.21	-0.21	2.63	2.4	1.46	2.71	1.71
ENSG00000188130	MAPK12	6300	MAPK12	-3.16	0	5.85	2.69	0	0.15	-0.84	-0.69	-0.86	-0.37	2.32	2.78	2.87	2.14	2.96
ENSG00000162337	LRP5	4041	LRP5	-3.12	0	7.05	3.93	0	2.29	1.5	2.29	0.32	-0.1	4.51	4.65	4.41	4.62	3.96
ENSG00000234741	GAS5	60674	GAS5	-3.12	0	8.52	5.4	0	3.4	3.34	3.54	3.44	4.02	6.5	6.56	7.14	6.07	7.03
ENSG00000232956	SNHG15	285958	SNHG15	-3.1	0	6.23	3.13	0	1.03	1.72	0.72	1.31	1.57	4.69	4.81	5.12	3.26	4.04
ENSG00000141576	RNF157	114804	RNF157	-3.07	0	7.59	4.52	0	2.91	1.83	0.44	2.21	0.51	4.83	4.86	5.13	4.83	3.49
ENSG00000101057	MYBL2	4605	MYBL2	-3.06	0	7.15	4.09	0	4.03	0.06	2.24	3.47	4.31	6.26	5.84	5.83	5.87	4.86
ENSG00000144161	ZC3H8	84524	ZC3H8	-3.04	0	5.94	2.9	0	0.52	0.7	0.53	-0.54	-0.51	3.32	3.3	3.63	2.89	2.95
ENSG00000150401	DCUN1D2	55208	DCUN1D2	-3.04	0	6.46	3.42	0	1.43	1.18	1.42	1.15	1.37	5.04	5.23	5.69	2.3	3.59
ENSG00000119862	LGALSL	29094	LGALSL	-3.03	0	5.35	2.32	0	1.24	0.74	0.59	-0.52	-0.57	3.59	3.42	3.8	3.09	2.89
ENSG00000112877	CEP72	55722	CEP72	-3.02	0	4.37	1.35	0	0.19	-1.36	-1.1	-0.91	0.96	2.69	2.82	3.03	2.49	1.53
ENSG00000145604	SKP2	6502	SKP2	-3.02	0	6.34	3.32	0	2.48	0.24	0.82	1.81	2.01	5	4.64	4.4	3.46	4.58
ENSG00000189159	JPT1	51155	HN1	-3.02	0	8.29	5.26	0	3.88	2.44	3.19	3.85	4.26	6.37	6.44	6.21	6.63	6.87
ENSG00000072071	ADGRL1	22859	ADGRL1	-3.01	0	8.19	5.18	0	2.37	2.97	2.56	2.55	2.12	5.8	5.96	6.12	5.78	4.06
ENSG00000100814	CCNB1IP1	57820	CCNB1IP1	-3	0	7.17	4.17	0	2.11	2.11	2.08	2.35	2.88	5.13	5.03	5.48	5.51	5.28
ENSG00000160999	SH2B2	10603	SH2B2	-2.99	0	4.59	1.6	0	0.57	1.06	0.27	-0.53	0.8	3.31	3.37	3.45	3.64	3.37
ENSG00000165185	KIAA1958	158405	KIAA1958	-2.99	0	5.66	2.67	0	-1.13	-0.76	-0.86	-1.02	-1.53	1.98	2.01	2.1	2.2	1.44
ENSG00000186193	SAPCD2	89958	SAPCD2	-2.99	0	6.03	3.04	0	1.92	-1.1	0.52	2.36	2.56	4.42	4.13	4.19	4.47	3.22
ENSG00000187801	ZFP69B	65243	ZFP69B	-2.95	0	3.62	0.67	0	-0.07	-1.01	-0.57	-1.12	0.07	2.36	2.25	2.66	2.04	2.6
ENSG00000143924	EML4	27436	EML4	-2.94	0	8.19	5.25	0	2.58	1.81	2.31	2.12	2.16	5.71	5.55	5.61	3.95	4.87
ENSG00000152782	PANK1	53354	PANK1	-2.94	0	4.34	1.4	0	0.02	-2.19	-0.23	-0.53	0.08	3.04	2.67	2.23	1.94	1.72
ENSG00000115457	IGFBP2	3485	IGFBP2	-2.92	0	8.81	5.89	0	4.3	3.09	5.38	2.25	3.12	6.79	6.81	6.91	5.07	7.25
ENSG00000163006	CCDC138	165055	CCDC138	-2.9	0	4.76	1.86	0	-0.05	-1.35	-1.49	-0.2	0.08	2.02	1.79	2.17	2.42	2.7
ENSG00000179240	LOC100506127	100506127	LOC100506127	-2.9	0	4.87	1.97	0	-0.68	-1.32	-1.22	-2.45	-1.76	1.06	1.54	1.94	1.74	0.77
ENSG00000169258	GPRIN1	114787	GPRIN1	-2.89	0	7.24	4.35	0	2.49	1.24	2.36	2.82	2.73	5.46	5.3	5.44	5.28	4.36
ENSG00000110492	MDK	4192	MDK	-2.88	0	8.75	5.87	0	6.02	4.31	4.85	4.68	3.94	7.57	7.6	7.11	7.52	8.34
ENSG00000204856	FAM216A	29902	FAM216A	-2.88	0	5.4	2.52	0	1.27	1.51	1.23	0.26	0.92	4.14	3.95	4.39	3.9	3.32
ENSG00000134986	NREP	9315	NREP	-2.85	0	8.75	5.9	0	2.76	2.66	3.26	2.19	2.47	5.72	5.86	6.02	5.39	4.63
ENSG00000213903	LTB4R	1241	LTB4R	-2.84	0	4.62	1.77	0	-0.85	0.05	-0.7	-0.38	-0.01	2.39	2.51	2.66	2.62	2.11
ENSG00000188191	PRKAR1B	5575	PRKAR1B	-2.83	0	6.49	3.66	0	1.57	1.68	1.27	1.52	1.45	4.39	4.44	4.78	5.03	2.98
ENSG00000163638	ADAMTS9	56999	ADAMTS9	-2.82	0	8.02	5.2	0	2.12	0.95	2.85	2.4	0.59	5.4	5.43	5.33	2.96	3.95
ENSG00000215424	MCM3AP-AS1	114044	MCM3AP-AS1	-2.82	0	4.62	1.8	0	-0.94	-2.01	-1.42	-0.65	-0.31	1.56	1.76	1.89	2.14	1.06
ENSG00000184702	2018-09-05	5413	2018-09-05	-2.81	0	6.83	4.02	0	2.06	1.08	0.88	1.49	1.98	4.05	4.25	4.89	5.02	3.11
ENSG00000013573	DDX11	1663	DDX11	-2.79	0	5.87	3.08	0	0.07	-0.95	-1.27	1.09	1.68	3.01	3.08	3.35	2.52	2.1
ENSG00000104381	GDAP1	54332	GDAP1	-2.79	0	6.94	4.16	0	2.23	2.35	2	2.07	2.02	4.85	4.83	5.47	4.67	4.81
ENSG00000155980	KIF5A	3798	KIF5A	-2.79	0	8.13	5.34	0	2.99	2.42	2.84	2.62	2.63	5.1	5.62	6.04	5.36	5.31
ENSG00000198478	SH3BGRL2	83699	SH3BGRL2	-2.78	0	4.97	2.19	0	0.43	0.85	1.36	-1.47	-1.68	2.08	2.18	2.92	3.31	3.19
ENSG00000161544	CYGB	114757	CYGB	-2.77	0	7.6	4.82	0	4.6	3.96	4.02	1.6	1.9	6.32	6.56	6.17	5.55	5.62
ENSG00000113504	SLC12A7	10723	SLC12A7	-2.76	0	6.39	3.63	0	2.11	1.97	1.74	-0.47	-0.51	4.03	4.33	4.2	3.29	3.21
ENSG00000165209	STRBP	55342	STRBP	-2.76	0	5.67	2.91	0	0.77	-1.23	0.22	0.07	-0.08	2.92	2.8	2.77	2.46	2.36
ENSG00000154721	JAM2	58494	JAM2	-2.75	0	5.56	2.81	0	1.18	1.33	0.82	-0.96	-1.54	3.22	3.1	2.45	2.73	3.45
ENSG00000234771	SLC25A25-AS1	NA	ENSG00000234771	-2.75	0	5.15	2.4	0	0.78	0.53	0.08	0.53	0.24	2.86	3.43	3.65	4	1.85
ENSG00000056277	ZNF280C	55609	ZNF280C	-2.74	0	5	2.26	0	0.49	-0.11	0.31	-0.21	-0.2	3.42	3.3	3.35	1.74	2.27
ENSG00000164104	HMGB2	3148	HMGB2	-2.73	0	8.1	5.37	0	5.04	2.54	3.79	4.3	4.02	6.78	6.44	7.04	6.66	6.22
ENSG00000137478	FCHSD2	9873	FCHSD2	-2.71	0	5.99	3.29	0	1.95	0.58	1.34	0.43	0.27	3.77	3.59	3.71	3.96	3.05
ENSG00000137821	LRRC49	54839	LRRC49	-2.71	0	5.19	2.48	0	-0.14	-0.56	-0.2	-0.01	0.04	2.75	2.66	2.93	1.77	2.51
ENSG00000117461	PIK3R3	8503	PIK3R3	-2.7	0	6.45	3.75	0	1.03	0.91	1.21	0.3	0.51	3.95	4.02	3.53	2.55	3.58
ENSG00000143630	HCN3	57657	HCN3	-2.7	0	5.41	2.72	0	0.56	0.75	0.25	0.92	0.98	3	3.33	3.4	3.72	3.37
ENSG00000174721	FGFBP3	143282	FGFBP3	-2.7	0	4.27	1.57	0	0.49	-1.16	0.49	1.49	0.16	3.02	2.91	2.63	2.88	3.18
ENSG00000259959	AC107068.1	NA	ENSG00000259959	-2.7	0	3.94	1.24	0	-1.56	0.32	-1.06	-1.33	-0.64	2.17	2.1	1.42	1.49	2.22
ENSG00000105737	GRIK5	2901	GRIK5	-2.67	0	7.34	4.67	0	1.94	3.33	3.07	2.24	0.81	4.79	5.02	5.11	5.09	5.07
ENSG00000170727	NA	NA	BOP1	-2.65	0	5.39	2.74	0	0.81	0.46	0.97	0.44	1.76	3.66	3.62	4.18	2.81	3.37
ENSG00000071575	TRIB2	28951	TRIB2	-2.64	0	9.3	6.65	0	4.93	3.88	4.81	4.63	4.03	7.56	7.55	7.8	5.92	6.69
ENSG00000164109	MAD2L1	4085	MAD2L1	-2.64	0	6.61	3.97	0	2.44	-0.31	0.89	2.28	2.53	4.66	4.14	4.45	3.6	3.63
ENSG00000175879	HOXD8	3234	HOXD8	-2.63	0	6.7	4.07	0	0.95	2.99	2.74	3.4	3.19	6.01	5.94	6.27	4.1	4.3
ENSG00000161682	FAM171A2	284069	FAM171A2	-2.6	0	6.62	4.02	0	2.54	1.8	2.78	2.12	1.62	4.7	4.43	4.89	5.36	4.48
ENSG00000113368	LMNB1	4001	LMNB1	-2.59	0	7.49	4.91	0	4.34	0.7	2.33	3.91	4.44	6.42	5.98	6.22	4.87	4.72
ENSG00000198794	SCAMP5	192683	SCAMP5	-2.57	0	7.76	5.2	0	3.17	2.62	3.61	3	2.12	5.3	5.47	5.92	5.93	4.77
ENSG00000234912	SNHG20	654434	SNHG20	-2.57	0	4.35	1.78	0	0.65	-0.34	0.48	0.27	-0.24	2.29	2.28	2.85	3.18	2.86
ENSG00000111664	GNB3	2784	GNB3	-2.56	0	4.8	2.24	0	0.26	0.24	-0.38	1.5	0.91	3.22	3.43	3.55	2.47	2.49
ENSG00000204650	LINC02210	147081	CRHR1-IT1	-2.55	0	6.63	4.08	0	1.13	0.41	1.42	1.02	0.92	3.22	3.46	3.81	3.99	3.09
ENSG00000130881	LRP3	4037	LRP3	-2.54	0	7.23	4.7	0	4.67	3.06	3.86	1.36	0.24	5.44	5.46	5.65	5.49	4.09
ENSG00000151692	RNF144A	9781	RNF144A	-2.53	0	7.49	4.96	0	3.76	2.18	3.22	1.2	0.87	4.49	4.75	4.72	4.76	5.25
ENSG00000112655	PTK7	5754	PTK7	-2.52	0	7.09	4.58	0	2.51	2.43	1.05	-0.91	1.78	4.03	4.1	4.15	3.84	3.51
ENSG00000260966	AP001486.2	NA	ENSG00000260966	-2.51	0	3.8	1.29	0	-1.21	-0.88	-0.9	-1.55	-0.75	1.15	1.16	1.82	1.26	1.83
ENSG00000080854	IGSF9B	22997	IGSF9B	-2.5	0	6.73	4.23	0	0.48	1.91	-0.54	1.39	2.35	3.77	4.02	3.66	3.57	2.95
ENSG00000169169	CPT1C	126129	CPT1C	-2.5	0	7.22	4.72	0	2.11	1.95	2.02	2.41	2.43	4.72	4.86	4.63	4.61	4.51
ENSG00000145908	ZNF300	91975	ZNF300	-2.49	0	6.46	3.97	0	2	1.92	1.8	1.41	2.02	4.36	4.22	4.5	4.77	3.74
ENSG00000272994	AC012360.3	NA	ENSG00000272994	-2.48	0	3.99	1.5	0	-0.08	-0.08	0.09	-1.49	0.15	2.27	1.97	2.16	2.04	2.59
ENSG00000078177	N4BP2	55728	N4BP2	-2.47	0	5.88	3.41	0	0.23	-0.18	0.33	-0.28	0.52	2.59	2.39	2.58	3.11	2.2
ENSG00000183496	MEX3B	84206	MEX3B	-2.46	0	6.18	3.72	0	1.98	0.7	1.47	1.65	2.49	4.11	4.04	4.27	4.47	3.39
ENSG00000108848	LUC7L3	51747	LUC7L3	-2.45	0	9.6	7.15	0	3.94	4.23	3.87	4.19	4.37	6.46	6.59	7.49	6.19	6.14
ENSG00000126249	PDCD2L	84306	PDCD2L	-2.43	0	2.96	0.53	0	0.67	-1.31	-0.09	0.53	0.69	2.69	2.76	2.54	2.04	2.32
ENSG00000186468	RPS23	6228	RPS23	-2.42	0	9.42	7	0	4.85	4.99	4.84	4.81	5.15	7.47	7.39	7.55	7.21	7.14
ENSG00000143469	SYT14	255928	SYT14	-2.41	0	4.71	2.3	0	1.79	-0.75	0.62	-0.11	-2.11	2.33	2.18	2.43	2.26	2.22
ENSG00000157833	GAREM2	150946	GAREM2	-2.41	0	5.55	3.13	0	1.36	0.67	0.65	-0.03	0.14	2.89	2.99	3.07	3.5	2.39
ENSG00000162769	FLVCR1	28982	FLVCR1	-2.41	0	6.06	3.66	0	1	0.8	0.81	1.19	1.13	3.47	3.49	3.62	3.14	3.17
ENSG00000196628	TCF4	6925	TCF4	-2.41	0	8.84	6.43	0	1.89	2.04	2.02	1.3	2.5	4.47	4.36	4.47	3.92	4.58
ENSG00000197457	STMN3	50861	STMN3	-2.39	0	7.84	5.45	0	4.16	4.19	3.96	4.55	3.96	6.89	6.82	6.78	6.31	5.95
ENSG00000123352	SPATS2	65244	SPATS2	-2.38	0	6.64	4.25	0	1.82	1.13	1.2	1.4	2	3.97	4.04	4.34	3.43	3.58
ENSG00000137942	FNBP1L	54874	FNBP1L	-2.38	0	7.28	4.9	0	2.73	2.23	2.83	1.89	2.11	5.07	5.21	5.72	3.28	4.5
ENSG00000244879	GABPB1-AS1	100616396	MIR4712	-2.38	0	5.57	3.19	0	2.03	0.79	2.01	1.84	1.81	3.7	4.19	4.32	4.82	3.12
ENSG00000126602	TRAP1	10131	TRAP1	-2.36	0	7.02	4.66	0	2.25	1.82	2.36	1.97	3.04	4.81	4.65	4.62	3.98	5.13
ENSG00000246859	STARD4-AS1	100505678	STARD4-AS1	-2.34	0	6.52	4.18	0	1.35	1.93	1.97	1.69	1.36	4.27	4.54	5.23	3.46	2.68
ENSG00000183010	PYCR1	5831	PYCR1	-2.33	0	6.84	4.51	0	3.02	1.95	2.35	3.32	4.62	5	4.87	4.9	5.47	6.29
ENSG00000196372	ASB13	79754	ASB13	-2.33	0	6.63	4.3	0	2.97	2.41	2.65	3.04	2.56	5.63	5.63	5.71	4.2	4.12
ENSG00000198720	ANKRD13B	124930	ANKRD13B	-2.32	0	7.24	4.92	0	3.66	2.64	3.19	2.78	2.43	5.39	5.68	5.9	5.33	3.97
ENSG00000228409	CCT6P1	NA	CCT6P1	-2.32	0	3.71	1.4	0	0.64	0.84	0.54	0.4	0.73	2.87	2.86	3.72	2.99	2.27
ENSG00000136982	DSCC1	79075	DSCC1	-2.31	0	4.89	2.58	0	1.93	-0.14	1.02	1.41	2.21	4.36	3.7	3.8	2.91	2.91
ENSG00000164654	MIOS	54468	MIOS	-2.31	0	6.72	4.41	0	1.8	1.44	1.74	1.42	1.99	4.45	4.58	4.9	3.63	2.37
ENSG00000170315	UBB	7314	UBB	-2.31	0	8.32	6.01	0	5.49	5.15	5.48	4.64	5.8	7.49	7.43	7.93	7.7	7.56
ENSG00000187840	EIF4EBP1	1978	EIF4EBP1	-2.31	0	7.14	4.83	0	5	4.12	4.47	4.63	5.59	7.16	6.94	6.89	6.44	7.8
ENSG00000166503	HDGFL3	50810	HDGFRP3	-2.3	0	7.83	5.53	0	3.98	4.07	3.87	3.74	3.77	6.65	6.45	7.26	5.23	5.4
ENSG00000121057	AKAP1	8165	AKAP1	-2.29	0	7.19	4.9	0	2.33	2.41	2.17	2.71	2.76	4.72	4.77	4.7	4.82	4.76
ENSG00000111912	NCOA7	135112	NCOA7	-2.28	0	7.98	5.69	0	2.77	3.39	3.34	2.69	2.42	5.34	5.27	5.47	4.92	5.15
ENSG00000128059	PPAT	5471	PPAT	-2.28	0	6.05	3.78	0	1.73	0.88	1.07	1.4	1.79	3.84	3.71	3.61	3.17	3.75
ENSG00000236609	ZNF853	54753	ZNF853	-2.28	0	6.5	4.21	0	3.14	2.46	2.9	1.97	0.7	4.96	4.88	4.64	4.16	4.16
ENSG00000145592	RPL37	6167	RPL37	-2.27	0	9.4	7.13	0	4.37	4.06	3.99	3.94	4.16	6.5	6.45	6.64	6.28	6.01
ENSG00000258441	LINC00641	283624	LINC00641	-2.27	0	6.06	3.79	0	0.77	1.59	1.12	1.07	1.81	3.76	3.66	3.8	3.43	3.12
ENSG00000102221	JADE3	9767	JADE3	-2.26	0	5.17	2.91	0	0.21	-0.03	0.23	0.82	1.77	3.32	3.28	2.94	2.11	2.49
ENSG00000154429	CCSAP	126731	CCSAP	-2.25	0	5.92	3.67	0	1.48	0.73	0.78	1.16	1.12	3	3.01	3.11	3.72	3.48
ENSG00000162437	RAVER2	55225	RAVER2	-2.24	0	5.55	3.31	0	1.52	0.59	0.94	0.5	0	3.45	3.52	3.69	1.5	2.73
ENSG00000011258	MBTD1	54799	MBTD1	-2.23	0	6.6	4.38	0	1.4	1.79	1.42	1.48	1.52	3.66	3.59	3.77	3.92	3.81
ENSG00000204519	ZNF551	90233	ZNF551	-2.23	0	4.6	2.37	0	0.18	-0.66	0.45	0.39	0.5	1.88	1.87	2.36	3.56	2.01
ENSG00000096060	FKBP5	2289	FKBP5	-2.22	0	6.67	4.45	0	1.82	0.71	0.97	0.91	0.9	3.45	3	3.27	3.37	3.21
ENSG00000197121	PGAP1	80055	PGAP1	-2.22	0	7.46	5.23	0	1.94	1.22	1.8	1.71	1.15	4	3.91	4.24	3.55	3.24
ENSG00000203668	CHML	1122	CHML	-2.22	0	7.44	5.22	0	2.42	2	2.47	2.87	2.26	4.98	4.91	5.31	3.67	4.26
ENSG00000071539	TRIP13	9319	TRIP13	-2.2	0	5.81	3.61	0	2.94	0.07	1.2	2.41	2.9	4.53	4.26	3.95	3.59	3.61
ENSG00000100154	TTC28	23331	TTC28	-2.2	0	7.03	4.82	0	2.21	1.15	1.97	0.84	-0.47	3.65	3.82	3.58	3.6	2.2
ENSG00000136490	LIMD2	80774	LIMD2	-2.2	0	6.86	4.66	0	2.68	2.53	2.53	2.35	1.95	4.53	4.75	4.71	3.75	5.37
ENSG00000155755	TMEM237	65062	TMEM237	-2.2	0	6.29	4.1	0	2.04	-0.03	0.96	1.32	1.89	3.51	3.41	3.39	3.02	3.49
ENSG00000166508	MCM7	4176	MCM7	-2.2	0	8.87	6.67	0	4.96	3.93	4.32	4.61	4.91	7.35	7.09	7.14	6.56	5.56
ENSG00000228716	DHFR	1719	DHFR	-2.2	0	5.22	3.02	0	1.9	-0.12	0.56	0.88	1.54	3.57	3.13	3.25	2.9	2.6
ENSG00000159164	SV2A	9900	SV2A	-2.19	0	7.32	5.13	0	2.57	2.11	2.44	3.65	3.7	4.86	5.16	5.13	4.65	5.46
ENSG00000183323	CCDC125	202243	CCDC125	-2.19	0	5.16	2.97	0	0.58	-0.57	-0.66	0.37	0.51	2.37	2.23	2.43	1.46	2.43
ENSG00000106443	PHF14	9678	PHF14	-2.18	0	7.49	5.32	0	2.08	2.01	2.36	2.18	2.35	4.66	4.59	5.23	3.56	3.84
ENSG00000168116	KIAA1586	57691	KIAA1586	-2.18	0	5.01	2.83	0	1.59	0.91	1.46	0.56	1.59	3.46	3.14	3.46	3.39	3.5
ENSG00000204387	C6orf48	50854	C6orf48	-2.18	0	7.96	5.78	0	4.79	5.29	5.06	4.91	4.6	6.99	7.1	7.72	6.82	6.96
ENSG00000197008	ZNF138	7697	ZNF138	-2.15	0	4.18	2.03	0	0.6	0.89	0.15	0.19	0.8	3	2.7	3.17	2.62	1.93
ENSG00000145362	ANK2	287	ANK2	-2.12	0	9.29	7.17	0	3.22	2.77	3.09	3.06	2.78	5.18	5.26	5.13	4.88	5.04
ENSG00000184194	GPR173	54328	GPR173	-2.12	0	6.88	4.76	0	2.87	2.37	2.51	2.77	2.31	4.3	4.82	5.11	5.21	3.91
ENSG00000125744	RTN2	6253	RTN2	-2.11	0	5.79	3.68	0	1.84	1.61	1.85	2.07	2.73	4.03	4.16	4.37	4.66	3.25
ENSG00000108669	CYTH1	9267	CYTH1	-2.1	0	7.5	5.4	0	2.34	2.36	2.7	2.33	2.47	4.33	4.58	5	4.98	3.81
ENSG00000138439	FAM117B	150864	FAM117B	-2.1	0	5.5	3.4	0	0.85	0.52	1.43	0.87	0.37	2.79	2.6	2.93	3.87	2.32
ENSG00000175931	UBE2O	63893	UBE2O	-2.1	0	7.77	5.67	0	2.97	2.97	2.87	2.95	3.1	5.05	5.25	5.26	5.14	4.68
ENSG00000149294	NCAM1	4684	NCAM1	-2.07	0	9.43	7.35	0	4.11	3.81	3.37	3.55	3.55	5.57	5.82	6.13	6.48	4.75
ENSG00000108468	CBX1	10951	CBX1	-2.05	0	7.92	5.87	0	4.56	3.83	4.19	4.36	4.34	6.49	6.36	6.51	6.38	5.74
ENSG00000136425	CIB2	10518	CIB2	-2.05	0	4.52	2.47	0	1.37	1.06	1.07	1.29	2.22	3.61	3.59	3.48	3.45	3
ENSG00000204576	PRR3	80742	PRR3	-2.05	0	5.9	3.84	0	1.67	1.82	1.96	1.94	1.29	3.52	3.71	3.73	4.23	3.76
ENSG00000135486	HNRNPA1	3178	HNRNPA1	-2.03	0	8.51	6.47	0	3.91	4.13	3.74	4.09	4.77	6.39	6.23	6.79	5.82	5.58
ENSG00000204514	ZNF814	730051	ZNF814	-2.01	0	5.17	3.16	0	-0.41	-0.94	-0.74	-0.24	0.07	1.45	1.61	1.52	2.06	0.89
ENSG00000077044	DGKD	8527	DGKD	-2	0	6.64	4.65	0	1.4	1.1	1.16	1.31	2.17	3.2	3.53	3.38	3.45	3.46
ENSG00000182628	SKA2	348235	SKA2	-1.99	0	7.1	5.1	0	3.82	3.13	3.25	3.71	3.41	5.76	5.5	5.51	5.4	5.06
ENSG00000112290	WASF1	8936	WASF1	-1.98	0	5.78	3.81	0	2.49	2.16	2.5	1.65	1.62	3.63	3.59	3.85	4.93	4.33
ENSG00000124181	PLCG1	5335	PLCG1	-1.98	0	8.17	6.19	0	3.64	2.78	3.29	3.28	3.81	5.68	5.75	5.47	5	4.78
ENSG00000184117	NIPSNAP1	8508	NIPSNAP1	-1.98	0	7.09	5.11	0	3.92	2.85	3.54	3.47	3.79	5.09	5.2	5.14	6.34	5.53
ENSG00000198933	TBKBP1	9755	TBKBP1	-1.98	0	6.65	4.67	0	2.82	2.54	3.02	2.33	2.11	4.16	4.44	5.08	4.97	4.13
ENSG00000205268	PDE7A	5150	PDE7A	-1.98	0	5.95	3.96	0	1.15	0.83	1.27	1.13	1.02	3.46	3.47	3.77	2.85	1.77
ENSG00000130787	HIP1R	9026	HIP1R	-1.96	0	6.01	4.05	0	1.35	1.21	1.17	1.34	1.07	2.97	3.3	3.62	3.42	2.59
ENSG00000004478	FKBP4	2288	FKBP4	-1.95	0	8.15	6.2	0	4.16	4.19	4.31	4.14	4.28	6.47	6.31	6.68	5.82	5.6
ENSG00000096063	SRPK1	6732	SRPK1	-1.94	0	7.45	5.51	0	2.99	2.62	2.49	2.77	3.04	5.08	4.9	4.87	4.1	4.64
ENSG00000266173	STRADA	92335	STRADA	-1.94	0	5.01	3.07	0	0.22	0.77	0.06	0.37	0.14	2.19	2.24	2.36	2.44	2.08
ENSG00000086475	SEPHS1	22929	SEPHS1	-1.93	0	6.93	5	0	3.34	2.94	2.87	2.86	3.04	5.41	5.24	5.18	4.42	4.47
ENSG00000160917	CPSF4	10898	CPSF4	-1.93	0	6.89	4.97	0	2.8	2.5	2.89	2.78	3.49	5.05	5.2	5.5	4.2	4.11
ENSG00000005801	ZNF195	7748	ZNF195	-1.92	0	6.06	4.14	0	1.67	1.66	1.59	1.95	1.29	3.63	3.48	3.51	3.55	3.58
ENSG00000122779	TRIM24	8805	TRIM24	-1.9	0	7.35	5.45	0	1.76	2.16	1.62	2.44	3.31	4.82	4.5	4.11	4.18	3.11
ENSG00000121988	ZRANB3	84083	ZRANB3	-1.88	0	4.33	2.44	0	-0.7	-0.5	-0.88	-0.99	-0.66	1.03	1.01	0.82	1.72	1.04
ENSG00000146083	RNF44	22838	RNF44	-1.88	0	7.66	5.78	0	3.4	3.27	3.64	3.13	2.94	5	5.33	5.57	5.26	4.65
ENSG00000153944	MSI2	124540	MSI2	-1.88	0	8.06	6.17	0	1.62	1.77	1.59	1.9	1.87	3.59	3.65	3.72	3.65	3.55
ENSG00000154380	ENAH	55740	ENAH	-1.86	0	8.31	6.45	0	2.37	1.78	3.71	2.39	2.44	4.43	4.29	4.11	4.56	4.61
ENSG00000186300	ZNF555	148254	ZNF555	-1.86	0	4.63	2.77	0	0.34	-0.44	-0.42	-0.37	-0.66	1.51	1.87	2.3	1.61	0.41
ENSG00000120802	TMPO	7112	TMPO	-1.85	0	8.06	6.22	0	3.71	2.36	2.8	3.4	3.39	5.77	5.31	5.61	4.5	3.65
ENSG00000130159	ECSIT	51295	ECSIT	-1.85	0	6.18	4.33	0	2.71	3.61	2.81	2.95	3.28	4.91	4.88	4.8	5.22	4.87
ENSG00000141698	NT5C3B	115024	NT5C3B	-1.84	0	6.98	5.15	0	3.95	3.65	3.99	3.43	3.16	5.29	5.31	5.35	5.86	5.58
ENSG00000231074	HCG18	NA	HCG18	-1.84	0	6.9	5.06	0	0.87	1.55	1.32	1.1	1.42	3.32	3.27	3.52	2.7	2.72
ENSG00000104177	MYEF2	50804	MYEF2	-1.82	0	7.41	5.58	0	2.88	2.37	2.31	2.71	1.59	4.14	4.16	4.77	4.09	3.85
ENSG00000103064	SLC7A6	9057	SLC7A6	-1.81	0	5.99	4.18	0	1.06	1.29	1.1	1.02	1.89	3.56	3.5	3.23	2.27	2.85
ENSG00000161016	RPL8	6132	RPL8	-1.81	0	10.87	9.05	0	8.14	7.74	7.74	7.91	8.21	10.08	9.89	10	9.58	9.26
ENSG00000182173	TSEN54	283989	TSEN54	-1.8	0	5.79	4	0	2.09	2.27	2.4	2.16	2.11	4.22	4.09	4.04	3.73	4.01
ENSG00000172795	DCP2	167227	DCP2	-1.79	0	6.9	5.12	0	1.95	1.65	1.7	1.74	2.02	3.87	3.65	3.68	3.17	3.61
ENSG00000100320	RBFOX2	23543	RBFOX2	-1.78	0	8.78	7	0	3.83	3.67	3.65	3.41	3.85	5.22	5.16	5.62	5.96	5.29
ENSG00000130826	DKC1	1736	DKC1	-1.78	0	7.18	5.41	0	3.42	2.97	3.31	3.27	3.8	5.35	5.1	5.1	4.74	5.32
ENSG00000136485	DCAF7	10238	DCAF7	-1.77	0	9.24	7.47	0	4.91	4.6	4.86	4.85	4.51	6.49	6.45	6.4	6.73	6.52
ENSG00000196123	KIAA0895L	653319	KIAA0895L	-1.77	0	6.86	5.09	0	2.67	2.74	2.9	2.97	2.89	4.49	4.72	4.79	4.4	4.63
ENSG00000078687	TNRC6C	57690	TNRC6C	-1.74	0	7.05	5.31	0	2.08	2.02	1.84	1.46	1.82	3.55	3.68	4.03	3.99	2.67
ENSG00000111276	CDKN1B	1027	CDKN1B	-1.74	0	8.03	6.29	0	5.12	4.69	5	4.62	4.54	6.68	6.55	7.37	5.99	6.11
ENSG00000125630	POLR1B	84172	POLR1B	-1.74	0	6.34	4.61	0	2.24	1.78	1.79	1.77	2.34	3.64	3.48	3.39	3.45	4.56
ENSG00000132436	FIGNL1	63979	FIGNL1	-1.74	0	5.76	4.02	0	1.9	1.16	0.97	2.17	2.65	3.94	3.6	3.78	3.43	2.53
ENSG00000141858	SAMD1	90378	SAMD1	-1.74	0	6.9	5.16	0	4.11	3.63	4.25	4.1	3.86	6	6.13	6.31	5.84	4.35
ENSG00000173638	SLC19A1	6573	SLC19A1	-1.73	0	6.47	4.74	0	1.44	0.89	1.19	1.71	2	3.2	3.09	3.04	3.61	2.78
ENSG00000177542	SLC25A22	79751	SLC25A22	-1.73	0	5.99	4.27	0	2.12	1.65	1.7	2.07	3.09	3.83	3.87	4.01	3.45	3.93
ENSG00000163462	TRIM46	80128	TRIM46	-1.72	0	5.6	3.88	0	1.64	1.66	1.45	2.08	1.73	3.45	3.66	3.42	3.08	3.53
ENSG00000185730	ZNF696	79943	ZNF696	-1.72	0	5.41	3.69	0	1.52	1.97	1.57	1.82	1.5	3.51	3.67	3.74	3.15	2.98
ENSG00000112118	MCM3	4172	MCM3	-1.71	0	7.89	6.18	0	4.61	3.77	4.1	4.27	4.87	6.43	6.23	6.13	5.83	5.5
ENSG00000166123	GPT2	84706	GPT2	-1.71	0	6.68	4.97	0	2.3	2	2.59	2.44	2.22	3.46	3.48	3.64	4.11	5.34
ENSG00000232677	LINC00665	100506930	LINC00665	-1.71	0	5.62	3.91	0	0.66	0.58	1.47	1.21	1.45	2.5	2.43	3.27	3.01	2.64
ENSG00000083828	ZNF586	54807	ZNF586	-1.7	0	4.34	2.64	0	0.99	0.41	1.01	1.15	1.26	2.6	2.33	2.82	2.88	2.53
ENSG00000119772	DNMT3A	1788	DNMT3A	-1.7	0	7.47	5.76	0	3.25	3.4	3.03	2.81	2.36	4.52	4.62	4.65	4.87	4.74
ENSG00000258890	CEP95	90799	CEP95	-1.7	0	6.63	4.93	0	1.64	1.98	1.84	2.22	1.94	3.81	3.78	4.07	3.46	3.02
ENSG00000143179	UCK2	7371	UCK2	-1.69	0	7.23	5.54	0	2.97	2.35	2.48	2.81	3.42	4.57	4.42	4.34	4.3	4.75
ENSG00000164985	PSIP1	11168	PSIP1	-1.69	0	7.84	6.15	0	3.89	3.28	3.62	3.22	2.94	5.14	4.93	5.52	5.07	4.73
ENSG00000234616	JRK	8629	JRK	-1.69	0	7.05	5.36	0	2.23	1.7	1.94	1.73	1.77	3.64	3.59	4.06	3.52	3.01
ENSG00000166197	NOLC1	9221	NOLC1	-1.68	0	8.28	6.6	0	4.73	4.49	4.52	4.39	4.94	6.35	6.14	5.98	5.87	7.13
ENSG00000134030	CTIF	9811	CTIF	-1.67	0	7.09	5.42	0	2.66	2.4	2.37	2.25	2.32	3.57	3.84	4.32	4.71	3.88
ENSG00000224078	SNHG14	NA	SNHG14	-1.67	0	7.53	5.85	0	0.74	0.68	0.56	1.03	1.19	2.32	2.4	2.91	3.26	1.61
ENSG00000006704	GTF2IRD1	9569	GTF2IRD1	-1.65	0	6.72	5.07	0	2.05	2.66	2.28	2.35	2.49	4.26	4.34	4.16	4.35	2.98
ENSG00000143493	INTS7	25896	INTS7	-1.65	0	6.04	4.4	0	1.93	2.11	1.89	1.8	2.5	3.71	3.65	3.81	3.35	3.95
ENSG00000059588	TARBP1	6894	TARBP1	-1.64	0	7.14	5.5	0	2.65	1.94	2.61	2.74	2.87	4.16	4.3	5.17	3.83	3.53
ENSG00000126457	PRMT1	3276	PRMT1	-1.64	0	8.45	6.81	0	4.48	4.17	4.26	4.65	5.2	6.61	6.53	6.35	5.76	5.69
ENSG00000137185	ZSCAN9	7746	ZSCAN9	-1.64	0	5.13	3.49	0	1.6	1.54	1.62	1.38	1.9	3.31	3.44	3.6	2.9	3
ENSG00000171634	BPTF	2186	BPTF	-1.64	0	8.52	6.88	0	3.25	3.08	3.02	2.76	2.67	4.51	4.58	4.75	5.04	4.12
ENSG00000055044	NOP58	51602	NOP58	-1.63	0	7.16	5.54	0	3.72	3.72	3.66	3.9	4.11	5.64	5.42	5.75	5.04	5.39
ENSG00000127616	SMARCA4	6597	SMARCA4	-1.63	0	9.32	7.7	0	4.2	4	4.17	4.32	4.54	6.11	6.12	6.02	5.67	5.44
ENSG00000153879	CEBPG	1054	CEBPG	-1.63	0	7.01	5.38	0	2.89	3.78	2.82	3.31	3.36	4.64	4.52	5.13	4.18	5.88
ENSG00000018189	RUFY3	22902	RUFY3	-1.61	0	7.69	6.09	0	2.94	3.13	3.26	3.08	2.95	4.33	4.33	4.81	4.91	5.02
ENSG00000155189	AGPAT5	55326	AGPAT5	-1.61	0	7.45	5.84	0	3.33	3.6	3.77	3.38	3.99	5.44	5.26	5.99	4.41	5.05
ENSG00000164038	SLC9B2	133308	SLC9B2	-1.6	0	5.69	4.08	0	1.61	1.81	2.14	0.99	1.5	3.35	3.07	3.37	3.26	3.14
ENSG00000147274	RBMX	27316	RBMX	-1.59	0	7.95	6.36	0	4.04	3.45	3.61	3.87	4.1	5.78	5.63	5.73	5.19	4.68
ENSG00000147421	HMBOX1	79618	HMBOX1	-1.59	0	6.53	4.94	0	2.41	2.19	2.09	2.12	2.27	3.85	4.13	3.99	3.95	3.06
ENSG00000100580	TMED8	283578	TMED8	-1.58	0	6.83	5.25	0	2.25	2.63	2.22	1.89	2.43	3.92	3.71	3.76	4.13	3.8
ENSG00000130713	EXOSC2	23404	EXOSC2	-1.58	0	6.32	4.74	0	2.69	2.77	2.24	2.6	3.11	4.32	4.32	4.28	4.08	4.25
ENSG00000170144	HNRNPA3	220988	HNRNPA3	-1.58	0	8.13	6.54	0	3.94	4.01	3.62	4.04	4.16	5.84	5.61	6.09	5.17	4.99
ENSG00000104290	FZD3	7976	FZD3	-1.57	0	6.36	4.79	0	0.75	1.01	1.59	1.39	0.24	2.67	2.58	2.67	2.44	2.55
ENSG00000131795	NA	NA	RBM8A	-1.57	0	6.56	4.99	0	2.82	2.39	2.76	2.34	2.74	4.28	4.09	4.27	3.91	4.34
ENSG00000171723	GPHN	10243	GPHN	-1.57	0	5.52	3.95	0	1.5	1.28	1.6	0.93	1.53	3.12	2.88	2.84	3.11	2.74
ENSG00000151503	NCAPD3	23310	NCAPD3	-1.56	0	7.04	5.48	0	2.72	1.48	2.14	2.62	2.64	4.39	4.13	4.17	3.72	2.89
ENSG00000167815	PRDX2	7001	PRDX2	-1.56	0	7.91	6.35	0	5.56	4.95	5.49	5.37	5	7.2	7.19	6.7	6.63	6.44
ENSG00000119927	GPAM	57678	GPAM	-1.55	0	6.69	5.14	0	1.42	1.49	2.06	1.31	2.98	3.93	3.67	3.82	2.58	3.04
ENSG00000162129	CLPB	81570	CLPB	-1.55	0	6.66	5.11	0	2.81	3.14	2.93	3.07	3.19	4.44	4.49	4.36	4.64	4.96
ENSG00000168495	POLR3D	661	POLR3D	-1.55	0	7.33	5.78	0	3.11	3.02	3.09	3.3	3.98	4.88	4.85	4.73	4.51	5.24
ENSG00000113648	H2AFY	9555	H2AFY	-1.54	0	8.53	6.99	0	2.84	2.85	2.76	2.73	3	4.88	4.74	4.84	3.88	3.58
ENSG00000140350	ANP32A	8125	ANP32A	-1.54	0	7.55	6.02	0	3.3	2.95	3.04	3.14	3.12	4.93	4.62	4.74	4.31	4.62
ENSG00000185163	DDX51	317781	DDX51	-1.54	0	6.26	4.72	0	1.64	2.25	2.16	2.03	2.13	3.64	3.64	3.9	3.27	3.51
ENSG00000162714	ZNF496	84838	ZNF496	-1.53	0	7.1	5.56	0	2.22	2.17	1.75	2.36	2.37	3.66	3.78	3.85	3.33	3.89
ENSG00000146281	PM20D2	135293	PM20D2	-1.52	0	5.71	4.19	0	2.47	2.07	1.77	1.66	1.84	3.38	3.21	3.46	4.15	3.15
ENSG00000160208	RRP1B	23076	RRP1B	-1.52	0	7.49	5.97	0	3.46	3.26	3.43	3.3	3.81	5.44	5.22	4.87	4.39	4.94
ENSG00000057935	MTA3	57504	MTA3	-1.51	0	6.61	5.1	0	1.88	1.81	1.82	1.42	1.54	3	3.32	3.36	3.7	2.65
ENSG00000086712	TXLNG	55787	TXLNG	-1.51	0	5.85	4.33	0	2.42	2.79	1.8	1.76	2.03	3.88	3.61	3.82	3.35	3.83
ENSG00000087995	METTL2A	339175	METTL2A	-1.51	0	5.19	3.67	0	1.9	2.07	2.13	2.04	2.03	3.63	3.41	3.36	3.42	3.95
ENSG00000089094	KDM2B	84678	KDM2B	-1.51	0	6.54	5.03	0	1.58	0.89	1.16	1.28	1.5	3.29	3.17	3.05	2.48	1.91
ENSG00000095002	MSH2	4436	MSH2	-1.51	0	6.43	4.92	0	3.15	2.11	2.56	3	2.98	4.45	4.21	4.14	4.38	4.05
ENSG00000130224	LRCH2	57631	LRCH2	-1.51	0	5.15	3.64	0	1.55	1.71	1.06	1.12	1.22	3	2.83	2.63	2.55	3.27
ENSG00000130935	NOL11	25926	NOL11	-1.51	0	6.46	4.95	0	2.52	2.64	2.72	2.58	3.14	4.47	4.2	4.29	3.76	4.44
ENSG00000040275	SPDL1	54908	SPDL1	-1.5	0	5.94	4.44	0	2.8	1.4	1.71	2.43	2.84	4.07	4.04	4.07	2.94	3.36
ENSG00000101004	NINL	22981	NINL	-1.5	0	6.61	5.11	0	3.08	2.08	2.44	3.04	2.05	3.99	4.23	4.33	4.07	3.51
ENSG00000175414	ARL10	285598	ARL10	-1.5	0	7.49	5.99	0	3.04	2.53	2.37	2.41	1.99	3.84	3.83	3.88	4.31	3.97
ENSG00000111605	CPSF6	11052	CPSF6	-1.49	0	8.08	6.59	0	3.68	3.68	3.63	3.8	3.94	5.49	5.34	5.92	4.7	4.74
ENSG00000129351	ILF3	3609	ILF3	-1.49	0	10.05	8.56	0	5.27	4.74	4.97	5.25	5.3	6.9	6.85	6.88	6.3	6.04
ENSG00000181192	DHTKD1	55526	DHTKD1	-1.49	0	6.31	4.82	0	2.9	2.04	2.59	2.27	2.35	4.19	4.04	3.91	3.82	3.59
ENSG00000214022	REPIN1	29803	REPIN1	-1.49	0	8.61	7.12	0	4.79	4.88	4.72	5.11	5.02	6.76	6.7	6.61	5.67	6.25
ENSG00000124608	AARS2	57505	AARS2	-1.48	0	6.17	4.69	0	2.62	2.32	2.61	2.49	2.93	3.83	3.66	3.76	3.83	5.24
ENSG00000143379	SETDB1	9869	SETDB1	-1.48	0	6.31	4.83	0	2.01	2.02	1.9	1.84	2.28	3.22	3.33	3.51	3.58	3.75
ENSG00000113649	TCERG1	10915	TCERG1	-1.47	0	7.71	6.24	0	3.02	3.1	2.76	3.19	3.52	4.91	4.88	5.09	3.91	4.17
ENSG00000140455	USP3	9960	USP3	-1.47	0	5.59	4.12	0	1.34	1.5	1.26	0.86	0.86	2.83	2.79	2.61	2.47	2.57
ENSG00000145332	KLHL8	57563	KLHL8	-1.47	0	5.82	4.35	0	1.25	1.53	1.67	1.51	1.34	2.9	2.71	3.05	2.69	3.37
ENSG00000186298	PPP1CC	5501	PPP1CC	-1.47	0	7.99	6.52	0	3.76	3.63	3.78	3.72	3.75	5.49	5.28	5.69	4.59	5
ENSG00000070756	PABPC1	26986	PABPC1	-1.46	0	10.59	9.13	0	7.08	6.86	6.82	6.66	6.98	8.73	8.51	8.5	7.9	8.05
ENSG00000131149	GSE1	23199	GSE1	-1.46	0	8.52	7.06	0	3.5	3.9	4.16	3.6	3.35	5.09	5.15	5.42	5.36	4.85
ENSG00000139372	TDG	6996	TDG	-1.46	0	5.68	4.22	0	1.85	1.64	1.58	2.17	2.52	3.74	3.48	3.71	2.74	3.32
ENSG00000122565	CBX3	11335	CBX3	-1.45	0	8.27	6.82	0	4.64	4.45	4.5	4.76	4.71	6.34	6.13	6.62	5.43	5.78
ENSG00000131067	GGT7	2686	GGT7	-1.45	0	7.32	5.88	0	4.11	4.55	4	4.27	4.62	5.83	6.13	6.26	4.48	6.13
ENSG00000136444	RSAD1	55316	RSAD1	-1.44	0	6.86	5.42	0	3.1	3.4	3.17	3.35	3.73	4.65	4.9	4.73	4.32	5.37
ENSG00000141568	FOXK2	3607	FOXK2	-1.44	0	7.98	6.53	0	3.67	3.4	3.47	3.73	3.62	5.18	5.26	5.11	4.72	4.83
ENSG00000160193	WDR4	10785	WDR4	-1.44	0	5.3	3.86	0	2.38	2.17	2.17	2.5	2.93	4.05	4.02	3.86	3.09	4.26
ENSG00000130299	GTPBP3	84705	GTPBP3	-1.41	0	6.09	4.68	0	2.43	2.12	2.59	2.75	2.67	4.03	3.94	3.79	3.75	4.07
ENSG00000168303	MPLKIP	136647	MPLKIP	-1.41	0	5.67	4.26	0	1.33	1.31	1.3	1.03	1.67	2.94	2.7	2.88	2.71	2.42
ENSG00000004487	KDM1A	23028	KDM1A	-1.4	0	7.89	6.49	0	3.83	3.78	3.94	4.15	4.55	5.61	5.6	5.52	5.1	5.43
ENSG00000162738	VANGL2	57216	VANGL2	-1.4	0	6.76	5.36	0	2.86	3.43	3.14	2.57	2.63	4.24	4.31	4.32	4.73	4.11
ENSG00000198791	CNOT7	29883	CNOT7	-1.4	0	6.87	5.47	0	2.74	2.53	2.83	2.81	2.78	4.32	4.07	4.22	4.12	3.93
ENSG00000087460	GNAS	2778	GNAS	-1.39	0	11.11	9.72	0	5.99	5.89	5.99	5.88	6.16	7.19	7.21	7.41	7.66	7.38
ENSG00000100941	PNN	5411	PNN	-1.39	0	8.27	6.87	0	4.79	4.82	4.49	4.88	5.06	6.05	6.12	6.6	6.02	6.2
ENSG00000111275	ALDH2	217	ALDH2	-1.39	0	6.19	4.8	0	3.8	3.93	4.06	3.58	2.97	4.99	5.03	4.94	5.34	5.08
ENSG00000129197	RPAIN	84268	RPAIN	-1.38	0	6.61	5.23	0	2.2	2.42	2.4	2.44	2.22	3.39	3.68	3.71	4.25	3.56
ENSG00000143748	NVL	4931	NVL	-1.38	0	5.56	4.18	0	1.99	1.85	1.7	1.85	2.1	3.18	3.23	3.63	2.94	3.4
ENSG00000205189	ZBTB10	65986	ZBTB10	-1.38	0	6.38	5	0	1.58	1.75	1.57	1.71	1.63	3.12	3	3.61	2.97	2.45
ENSG00000107443	CCNJ	54619	CCNJ	-1.37	0	5.1	3.73	0	1.53	1.46	1.72	1.67	2.06	3.33	3.33	3.09	2.62	2.92
ENSG00000118816	CCNI	10983	CCNI	-1.37	0	9.54	8.17	0	6.38	6.32	6.36	6.21	6.05	7.78	7.69	7.91	7.64	7.16
ENSG00000126261	UBA2	10054	UBA2	-1.37	0	7.66	6.29	0	4.62	4.64	4.36	4.34	4.44	6.09	5.98	6.14	5.39	5.66
ENSG00000133612	AGAP3	116988	AGAP3	-1.37	0	7.88	6.51	0	3.01	2.98	3.13	3.19	2.9	4.52	4.68	4.8	3.77	4.3
ENSG00000170448	NFXL1	152518	NFXL1	-1.37	0	5.21	3.85	0	1.57	2.11	1.41	1.78	1.54	3.71	3.1	2.45	2.62	3.48
ENSG00000106603	COA1	55744	COA1	-1.36	0	6.78	5.42	0	1.59	2.15	1.88	1.67	1.98	3.79	3.59	3.57	2.39	2.82
ENSG00000135503	ACVR1B	91	ACVR1B	-1.36	0	6.46	5.1	0	2.76	2.67	2.56	2.42	2.55	3.6	3.77	4.37	4.54	3.46
ENSG00000166260	COX11	1353	COX11	-1.35	0	6.7	5.35	0	2.62	2.65	2.65	2.62	2.72	3.86	4.03	4.27	4.18	3.64
ENSG00000180035	ZNF48	197407	ZNF48	-1.35	0	5.3	3.95	0	2.03	2.02	1.92	2.01	2.31	3.45	3.34	2.99	3.65	3.51
ENSG00000205581	HMGN1	3150	HMGN1	-1.34	0	7.66	6.31	0	4.13	3.67	3.79	4.09	4.18	5.3	5.2	5.72	5.03	5.28
ENSG00000124571	XPO5	57510	XPO5	-1.33	0	7.28	5.96	0	2.87	2.69	2.77	2.76	3.27	4.26	4.2	4.02	4.14	4.36
ENSG00000161547	SRSF2	6427	SRSF2	-1.33	0	7.89	6.56	0	4.95	4.82	4.74	4.97	5.37	6.71	6.48	6.65	5.69	5.95
ENSG00000168395	ING5	84289	ING5	-1.33	0	5.79	4.46	0	1.7	1.63	1.04	1.64	1.16	2.67	2.85	2.86	3.12	2.28
ENSG00000111300	NAA25	80018	NAA25	-1.32	0	6.68	5.36	0	1.73	2.09	1.97	2.11	2.2	3.59	3.48	3.88	2.81	2.96
ENSG00000087470	DNM1L	10059	DNM1L	-1.31	0	7.73	6.43	0	3.64	3.62	3.59	3.34	3.71	5.02	5	5.61	4.28	4.56
ENSG00000108561	C1QBP	708	C1QBP	-1.31	0	7.46	6.15	0	5	4.65	4.87	4.89	5.25	6.48	6.28	5.86	5.99	6.57
ENSG00000135749	PCNX2	80003	PCNX2	-1.31	0	6.58	5.28	0	1.47	1.14	0.96	1.95	2.04	2.71	2.86	2.94	2.32	3.15
ENSG00000181827	RFX7	64864	RFX7	-1.31	0	6.32	5.01	0	2.34	1.8	2.08	2.06	2.13	3.53	3.55	3.42	3.5	2.93
ENSG00000116062	MSH6	2956	MSH6	-1.3	0	7.12	5.82	0	2.73	2.07	2.14	2.17	2.87	3.82	3.7	3.91	3.66	3.35
ENSG00000121774	KHDRBS1	10657	KHDRBS1	-1.3	0	8.17	6.88	0	5.24	4.64	4.92	5.13	5.28	6.49	6.32	6.56	6.07	6.23
ENSG00000143294	PRCC	5546	PRCC	-1.3	0	7.47	6.17	0	4.14	4.13	4.19	4.06	4.12	5.41	5.36	5.54	5.1	5.74
ENSG00000160199	PKNOX1	5316	PKNOX1	-1.3	0	5.66	4.36	0	1.84	1.43	1.81	1.28	1.13	2.65	2.74	2.78	3.21	2.59
ENSG00000164466	SFXN1	94081	SFXN1	-1.3	0	6.96	5.66	0	2.93	2.71	2.73	2.67	2.67	4.28	4.14	4.16	3.66	3.99
ENSG00000122687	MRM2	29960	MRM2	-1.29	0	5.94	4.66	0	3.04	2.9	3.2	3.17	3.51	4.97	4.7	4.84	4.06	3.67
ENSG00000139620	KANSL2	54934	KANSL2	-1.29	0	5.72	4.43	0	2.66	2.74	2.51	2.59	2.86	4.03	4.25	4.4	3.52	3.63
ENSG00000155561	NUP205	23165	NUP205	-1.29	0	7.66	6.37	0	3.45	3.28	3.01	3.51	3.98	5.26	5.05	4.94	4.42	4.01
ENSG00000166526	ZNF3	7551	ZNF3	-1.29	0	6.31	5.02	0	2.68	2.35	2.62	2.7	2.59	4.18	4.2	4.2	3.48	3.35
ENSG00000198728	LDB1	8861	LDB1	-1.29	0	7.71	6.42	0	5.06	4.84	4.86	4.81	5.13	6.33	6.38	6.42	6.02	5.99
ENSG00000106344	RBM28	55131	RBM28	-1.28	0	7.2	5.93	0	2.05	2.02	1.93	1.95	1.73	3.81	3.63	3.45	2.33	2.9
ENSG00000122126	OCRL	4952	OCRL	-1.28	0	6.63	5.36	0	2.45	3.11	2.6	2.54	3.43	4.19	4.31	4.21	4.11	3.71
ENSG00000198231	DDX42	11325	DDX42	-1.27	0	8.42	7.15	0	4.23	4.09	4.01	4.02	3.94	5.26	5.29	5.38	4.97	5.76
ENSG00000143614	GATAD2B	57459	GATAD2B	-1.26	0	7.19	5.92	0	3.16	3.17	2.98	2.8	2.98	4.14	4.3	4.51	4.39	4.08
ENSG00000172992	DCAKD	79877	DCAKD	-1.26	0	6.59	5.33	0	3.8	3.59	3.78	3.95	4.07	4.89	5.03	5.06	5.26	5.18
ENSG00000136891	TEX10	54881	TEX10	-1.25	0	6.27	5.01	0	2.13	2.13	1.97	2.09	2.09	3.49	3.33	3.51	3.01	3.35
ENSG00000113456	RAD1	5810	RAD1	-1.23	0	5.64	4.4	0	1.78	1.64	1.46	1.65	1.73	3.17	3.07	3.08	2.62	2.49
ENSG00000138443	ABI2	10152	ABI2	-1.23	0	7.73	6.5	0	1.86	1.85	1.96	1.93	2.21	3.25	3.09	3.32	3.27	3.04
ENSG00000177733	HNRNPA0	10949	HNRNPA0	-1.23	0	9.12	7.88	0	6.45	6.17	6.39	6.19	6.39	7.78	7.55	7.73	7.56	7.13
ENSG00000151498	ACAD8	27034	ACAD8	-1.21	0	6.01	4.8	0	1.89	1.68	2.19	2.1	1.96	3.23	3.37	3.48	2.87	2.93
ENSG00000020256	ZFP64	55734	ZFP64	-1.2	0	5.65	4.45	0	1.69	1.48	1.95	1.47	1.64	3.05	2.94	2.73	2.54	2.97
ENSG00000130723	PRRC2B	84726	PRRC2B	-1.2	0	9.76	8.56	0	5.21	4.79	5.02	4.78	4.91	6.07	6.14	6.28	6.37	5.83
ENSG00000184402	SS18L1	26039	SS18L1	-1.2	0	6.12	4.91	0	2.42	2.42	2.53	2.72	2.74	3.72	3.59	3.83	3.9	3.77
ENSG00000243943	ZNF512	84450	ZNF512	-1.2	0	5.91	4.72	0	2.72	2.53	2.48	2.44	2.25	3.45	3.65	3.59	3.83	3.87
ENSG00000136270	TBRG4	9238	TBRG4	-1.18	0	6.91	5.73	0	3.07	2.89	3.11	3.4	3.55	4.71	4.66	4.39	3.58	4.58
ENSG00000253719	ATXN7L3B	552889	ATXN7L3B	-1.18	0	7.87	6.69	0	4.76	4.92	4.87	4.72	4.82	5.97	6.04	6.52	5.56	5.9
ENSG00000134987	WDR36	134430	WDR36	-1.16	0	6.68	5.51	0	2.51	2.35	2.63	2.66	2.75	4.24	3.94	4.04	3.23	3.3
ENSG00000153561	RMND5A	64795	RMND5A	-1.15	0	6.63	5.49	0	3.13	2.58	3.09	2.56	2.24	3.78	3.54	3.87	3.98	4.16
ENSG00000164402	2018-09-08	23176	2018-09-08	-1.15	0	6.56	5.41	0	2.82	2.44	2.44	1.92	2.69	3.83	3.74	3.54	3.71	3.25
ENSG00000168795	ZBTB5	9925	ZBTB5	-1.15	0	5.66	4.51	0	2.23	2.34	2.39	2.2	2.35	3.15	3.18	3.58	3.55	3.78
ENSG00000169045	HNRNPH1	3187	HNRNPH1	-1.15	0	9.6	8.45	0	5.29	5.26	4.88	5.3	5.3	6.68	6.6	6.89	5.72	5.91
ENSG00000135365	PHF21A	51317	PHF21A	-1.13	0	6.99	5.86	0	2.37	2.51	2.46	2.12	2.21	3.38	3.54	3.65	3.45	3.35
ENSG00000145882	PCYOX1L	78991	PCYOX1L	-1.13	0	5.68	4.55	0	2.03	1.63	1.8	2.16	2.23	2.98	3.11	3.09	2.82	3.42
ENSG00000147548	NSD3	54904	WHSC1L1	-1.12	0	7.89	6.77	0	2.91	2.78	2.89	2.69	2.93	4.18	4.12	4.66	3.59	3.26
ENSG00000105576	TNPO2	30000	TNPO2	-1.11	0	8.6	7.49	0	4.58	4.59	4.67	4.56	5	6.04	6.11	6.32	4.86	5.65
ENSG00000198700	IPO9	55705	IPO9	-1.11	0	8.28	7.17	0	3.71	3.5	3.58	3.52	3.7	4.98	4.87	4.7	4.32	4.67
ENSG00000132604	TERF2	7014	TERF2	-1.08	0	6.1	5.02	0	2.37	2.66	2.49	2.5	2.62	3.57	3.48	3.8	3.22	3.99
ENSG00000239306	RBM14	10432	RBM14	-1.08	0	6.89	5.81	0	3.95	3.67	3.69	3.77	4.14	5.03	5.02	4.82	5.21	4.49
ENSG00000015479	MATR3	9782	MATR3	-1.06	0	9.27	8.22	0	4.36	4.35	4.22	4.39	4.4	5.76	5.64	5.65	5.1	4.86
ENSG00000164975	SNAPC3	6619	SNAPC3	-1.05	0	6.38	5.34	0	2.94	2.54	2.77	2.43	2.29	3.49	3.41	3.63	4.07	3.59
ENSG00000128915	ICE2	79664	ICE2	-1.02	0	5.87	4.85	0	0.94	0.94	0.78	0.42	1.17	1.86	1.7	1.95	1.75	2.12
ENSG00000100105	PATZ1	23598	PATZ1	-1.01	0	6.46	5.44	0	3.16	2.67	3.22	2.91	2.72	3.77	3.76	3.87	4.46	3.86
ENSG00000163125	RPRD2	23248	RPRD2	-0.94	0	6.72	5.78	0	2.67	2.72	2.89	2.42	2.53	3.35	3.51	3.63	3.69	3.76
ENSG00000092201	SUPT16H	11198	SUPT16H	-0.84	0	8.01	7.17	0	4.42	4.18	4.21	4.33	4.52	5.33	5.15	5.21	5	5.16
ENSG00000168385	2018-09-02	4735	2018-09-02	0.71	0	8.54	9.25	0	6.39	6.27	6.35	6.38	6.46	5.91	5.71	5.61	5.68	5.39
ENSG00000138674	SEC31A	22872	SEC31A	0.94	0	7.32	8.25	0	5.04	5	4.94	5.04	5.28	4.17	4.26	4.12	4.01	4.07
ENSG00000091542	ALKBH5	54890	ALKBH5	0.98	0	6.39	7.36	0	5.44	5.89	5.82	5.61	5.66	5	4.87	4.47	4.54	4.7
ENSG00000165006	UBAP1	51271	UBAP1	0.99	0	5.49	6.48	0	4.6	4.95	5.09	4.77	4.94	3.76	3.71	3.8	3.86	4.27
ENSG00000119396	RAB14	51552	RAB14	1	0	6.44	7.44	0	5.17	5.32	5.44	5.44	5.32	4.19	4.09	4.25	4.5	4.63
ENSG00000077721	UBE2A	7319	UBE2A	1.01	0	5.44	6.45	0	4.83	4.69	4.86	4.73	4.65	3.9	3.69	3.88	3.44	3.83
ENSG00000058262	SEC61A1	29927	SEC61A1	1.03	0	7.98	9.01	0	6.68	6.44	6.76	6.75	7.28	5.7	5.86	5.62	5.64	5.94
ENSG00000135956	TMEM127	55654	TMEM127	1.06	0	6.09	7.15	0	4.34	4.57	4.61	4.43	4.43	3.65	3.62	3.1	3.25	3.5
ENSG00000138688	KIAA1109	84162	KIAA1109	1.06	0	6.41	7.47	0	3.03	3.55	3.11	2.87	2.96	1.93	2.02	2.04	2.25	2.02
ENSG00000144747	TMF1	7110	TMF1	1.06	0	4.9	5.96	0	3.08	3.2	3.06	3.21	3.2	1.81	1.58	1.86	2.52	2.59
ENSG00000136560	TANK	10010	TANK	1.07	0	4.5	5.56	0	3.25	3.06	3.22	2.9	2.98	2.14	1.81	1.87	1.83	2.47
ENSG00000152700	SAR1B	51128	SAR1B	1.07	0	5.6	6.67	0	2.91	3.28	3.37	3.29	3.22	2.08	2.15	2.31	1.75	2.48
ENSG00000163320	CGGBP1	8545	CGGBP1	1.08	0	6.74	7.82	0	4.93	5.3	5.06	5.17	5.15	3.8	3.45	3.89	4.48	4.58
ENSG00000175166	PSMD2	5708	PSMD2	1.08	0	7.32	8.4	0	5.72	5.78	5.88	5.97	6.44	4.79	4.72	4.49	4.95	5.41
ENSG00000182934	SRPRA	6734	SRPRA	1.08	0	6.6	7.68	0	5.42	5.65	5.65	5.43	5.93	4.63	4.67	4.37	4.24	4.81
ENSG00000087274	ADD1	118	ADD1	1.09	0	7.9	8.99	0	5.39	5.28	5.33	5.37	5.01	4.15	4.27	4.39	4.24	3.89
ENSG00000163466	ARPC2	10109	ARPC2	1.09	0	7.17	8.26	0	5.59	5.19	5.51	5.6	5.85	4.51	4.2	4.15	4.35	5.08
ENSG00000133704	IPO8	10526	IPO8	1.1	0	5.85	6.95	0	4.29	4.25	4.24	4.17	3.94	3.21	3.01	3.17	2.79	3.26
ENSG00000168884	TNIP2	79155	TNIP2	1.1	0	4.51	5.61	0	4.18	4.48	4.06	3.89	4.29	2.93	3.15	2.76	3.04	3.55
ENSG00000070413	DGCR2	9993	DGCR2	1.11	0	6.41	7.52	0	4.88	4.78	5.22	4.99	5.33	3.8	3.57	3.65	4.53	4.06
ENSG00000134153	EMC7	56851	EMC7	1.11	0	5.43	6.53	0	5.7	5.87	6.08	6	5.91	4.62	4.61	4.46	4.75	5.59
ENSG00000135317	SNX14	57231	SNX14	1.12	0	5.05	6.17	0	3.15	3.3	3.14	3.59	3.53	1.77	2	2.24	2.62	2.42
ENSG00000117899	MESD	23184	MESDC2	1.13	0	5.42	6.55	0	3.96	3.8	3.97	3.69	3.88	2.71	2.69	2.67	2.35	3.24
ENSG00000131732	ZCCHC9	84240	ZCCHC9	1.13	0	4.55	5.69	0	3.23	3.4	3.39	3.44	3.18	2.17	2.1	2.55	1.95	2.24
ENSG00000138246	DNAJC13	23317	DNAJC13	1.13	0	6.21	7.34	0	4.15	3.98	3.87	4.13	4.3	2.71	2.59	2.35	3.43	3.62
ENSG00000147164	SNX12	29934	SNX12	1.13	0	5.43	6.56	0	5.35	5.26	5.61	5.21	5.14	3.97	3.81	3.79	4.34	4.96
ENSG00000179933	C14orf119	55017	C14orf119	1.13	0	4.45	5.59	0	3.83	3.6	3.86	3.66	3.62	2.56	2.54	2.17	2.48	3.14
ENSG00000078747	ITCH	83737	ITCH	1.14	0	5.61	6.75	0	3.89	4.08	4.08	3.94	4.05	2.78	2.68	2.86	2.87	3.16
ENSG00000100934	SEC23A	10484	SEC23A	1.14	0	6.27	7.41	0	4.23	4.34	4.07	4.05	4.52	3.01	2.85	2.87	3.3	3.46
ENSG00000065154	OAT	4942	OAT	1.15	0	6.26	7.41	0	5.78	5.57	5.77	5.62	5.51	4.76	4.44	4.68	4.51	4.15
ENSG00000084733	RAB10	10890	RAB10	1.15	0	7.08	8.23	0	6.33	6.18	6.5	6.6	6.24	5.1	5.04	5.26	5.18	5.53
ENSG00000104695	PPP2CB	5516	PPP2CB	1.15	0	6.29	7.44	0	5.1	5.29	5.39	5.41	5.11	4.15	3.96	4.34	3.84	4.3
ENSG00000165915	SLC39A13	91252	SLC39A13	1.15	0	6.11	7.26	0	4.87	4.92	5.15	5.12	5.25	3.81	4.22	4.22	3.52	3.83
ENSG00000196914	ARHGEF12	23365	ARHGEF12	1.15	0	7.94	9.09	0	4.31	4.9	4.53	4.62	4.27	3.57	3.39	3.35	3.18	3.38
ENSG00000080845	DLGAP4	22839	DLGAP4	1.16	0	6.86	8.02	0	4.31	5.06	4.65	5.02	5.36	3.51	3.55	3.61	4.33	3.56
ENSG00000070614	NDST1	3340	NDST1	1.17	0	7.9	9.07	0	6.29	5.52	5.82	6.08	5.77	5.06	5.02	4.81	4.69	4.04
ENSG00000113583	C5orf15	56951	C5orf15	1.18	0	5.68	6.86	0	5.34	5.64	5.55	5.44	5.98	4.47	4.26	4.54	4.33	4.42
ENSG00000118705	RPN2	6185	RPN2	1.18	0	7.73	8.92	0	7.18	7.25	7.56	7.39	7.74	6.56	6.35	6.17	5.83	6.31
ENSG00000166479	TMX3	54495	TMX3	1.18	0	5.96	7.13	0	4.1	4.27	4.15	4.16	4.32	2.93	3.02	3.3	2.59	3.3
ENSG00000115486	GGCX	2677	GGCX	1.2	0	5.08	6.28	0	3.06	2.91	3.14	3.09	3.28	1.69	1.78	1.7	1.86	2.43
ENSG00000159346	ADIPOR1	51094	ADIPOR1	1.2	0	6.05	7.26	0	5.5	5.55	5.89	5.54	5.41	4.22	4.37	4.26	4.12	4.93
ENSG00000198561	CTNND1	1500	CTNND1	1.2	0	7.8	9	0	5.52	5.48	6.08	6.07	6.13	4.67	4.66	4.64	4.66	4.65
ENSG00000102401	ARMCX3	51566	ARMCX3	1.21	0	6.19	7.4	0	5.34	5.19	5.46	5.46	5.12	3.77	3.95	4.39	4.23	4.18
ENSG00000114354	TFG	10342	TFG	1.21	0	5.87	7.08	0	4.76	4.73	4.75	4.73	4.93	3.2	3.32	3.07	3.82	4.44
ENSG00000159322	ADPGK	83440	ADPGK	1.21	0	5.65	6.86	0	4.05	4.57	4.24	4.24	4.37	3.01	3.22	3.1	3.02	3.08
ENSG00000169764	UGP2	7360	UGP2	1.21	0	5.19	6.4	0	3.76	3.72	3.64	3.62	3.78	2.58	2.56	2.4	2.19	2.75
ENSG00000120725	SIL1	64374	SIL1	1.22	0	4.74	5.95	0	3.9	3.74	4.15	3.86	4.1	2.78	2.96	2.69	2.39	2.87
ENSG00000138942	RNF185	91445	RNF185	1.22	0	3.95	5.16	0	3.42	3.41	3.48	3.38	3.18	2.12	1.83	2.39	2.37	2.07
ENSG00000107566	ERLIN1	10613	ERLIN1	1.23	0	5.44	6.67	0	4.38	3.8	4.07	4.26	4.23	2.85	2.84	2.57	3.26	2.98
ENSG00000169105	CHST14	113189	CHST14	1.23	0	5.22	6.45	0	5.39	4.93	5.13	5.52	5.65	4.13	4.22	3.91	4.36	3.79
ENSG00000017797	RALBP1	10928	RALBP1	1.24	0	6.17	7.41	0	5.25	5.31	5.22	4.96	4.71	3.77	3.49	3.56	4.11	4.35
ENSG00000120265	PCMT1	5110	PCMT1	1.24	0	6.17	7.41	0	5.75	5.55	6.4	6.21	5.65	4.28	4.24	4.62	4.92	5.25
ENSG00000135506	OS9	10956	OS9	1.24	0	7.4	8.64	0	6.01	6.25	6.28	6.23	6.58	5.06	5.08	5.21	4.72	5.09
ENSG00000149357	LAMTOR1	55004	LAMTOR1	1.24	0	5.49	6.73	0	5.14	5.15	5.56	5.35	5.06	4.01	3.94	3.7	4.04	4.38
ENSG00000156642	NPTN	27020	NPTN	1.24	0	5.86	7.09	0	5.01	5.1	5.18	4.85	5.26	3.64	3.69	3.79	3.92	4.15
ENSG00000114209	PDCD10	11235	PDCD10	1.25	0	4.08	5.33	0	3.32	3.96	3.63	3.53	3.63	2.07	2.02	1.81	2.45	3.43
ENSG00000162236	STX5	6811	STX5	1.25	0	4.69	5.94	0	4.62	5.02	4.87	4.68	4.61	3.3	3.19	3.33	3.97	3.75
ENSG00000197386	HTT	3064	HTT	1.25	0	7.17	8.42	0	4.45	4.03	4.28	4.37	4.06	2.83	2.82	3.02	3.41	2.85
ENSG00000197858	GPAA1	8733	GPAA1	1.25	0	6.6	7.85	0	6.01	5.88	6.32	6.21	6.31	4.9	4.96	4.75	5	4.86
ENSG00000213676	ATF6B	1388	ATF6B	1.25	0	6.22	7.47	0	5.27	5.41	5.5	5.73	6.1	4.12	4.5	4.51	3.9	4.73
ENSG00000074842	MYDGF	56005	MYDGF	1.26	0	6.44	7.7	0	6.77	6.48	7	7.07	7.46	5.86	5.67	5.75	5.04	6.18
ENSG00000100243	CYB5R3	1727	CYB5R3	1.26	0	7.14	8.41	0	6	5.7	5.47	5.79	6.19	4.42	4.58	4.45	4.79	4.58
ENSG00000163956	LRPAP1	4043	LRPAP1	1.26	0	6.55	7.81	0	4.49	4.64	5.01	4.56	4.72	3.35	3.23	3.4	3.11	4.02
ENSG00000173486	FKBP2	2286	FKBP2	1.26	0	5	6.27	0	5.53	5.59	5.7	5.5	5.58	4.19	4.03	4.24	4.14	5.01
ENSG00000119777	TMEM214	54867	TMEM214	1.27	0	5.69	6.95	0	4.74	4.38	4.49	4.54	5.16	3.45	3.45	3.28	2.81	3.99
ENSG00000134851	TMEM165	55858	TMEM165	1.28	0	5.98	7.26	0	4.5	4.33	4.43	4.44	4.52	3.37	3.13	3.14	2.85	3.33
ENSG00000172869	DMXL1	1657	DMXL1	1.29	0	5.77	7.06	0	3.05	3.29	3.39	3.4	3.35	2.09	1.91	2.17	2.24	1.61
ENSG00000004700	RECQL	5965	RECQL	1.3	0	4.87	6.18	0	4.42	4.22	4.24	4.15	4.27	3.06	3	2.95	2.89	2.89
ENSG00000101294	HM13	81502	HM13	1.3	0	6.81	8.12	0	5.16	5.29	5.72	5.75	6.11	4.38	4.35	4	4.21	4.58
ENSG00000184432	COPB2	9276	COPB2	1.3	0	6.63	7.93	0	4.84	4.77	4.86	4.87	5.19	3.47	3.45	3.49	3.41	4.19
ENSG00000033178	UBA6	55236	UBA6	1.31	0	5.76	7.07	0	3.29	3.65	3.61	3.65	3.56	2.17	2.13	2.15	2.15	2.62
ENSG00000068323	TFE3	7030	TFE3	1.31	0	5.94	7.25	0	5.19	5.41	5.22	5.02	4.93	3.75	3.88	3.7	3.72	4.2
ENSG00000124783	SSR1	6745	SSR1	1.31	0	6.63	7.95	0	4.37	4.36	4.51	4.39	4.57	3.31	3.11	3.21	2.43	3.61
ENSG00000133703	KRAS	3845	KRAS	1.31	0	5.93	7.24	0	4.12	4.21	4.82	4.73	3.95	3.38	2.88	3.32	2.67	3.09
ENSG00000172071	EIF2AK3	9451	EIF2AK3	1.31	0	4.69	5.99	0	3.53	3.71	3.83	3.39	3.27	2.38	2.31	2.56	2.07	1.95
ENSG00000068912	ERLEC1	27248	ERLEC1	1.32	0	5.28	6.6	0	5.17	5.31	5.27	5.01	5.35	3.89	3.8	3.82	3.97	4.03
ENSG00000100554	ATP6V1D	51382	ATP6V1D	1.32	0	4.93	6.25	0	4.07	4.05	4.43	4.22	4.02	2.44	2.58	2.71	2.86	3.58
ENSG00000105402	NAPA	8775	NAPA	1.32	0	6.32	7.64	0	5.18	4.75	5.31	5.35	4.89	3.88	3.92	3.75	3.72	3.6
ENSG00000118762	PKD2	5311	PKD2	1.32	0	5.8	7.12	0	5.04	4.65	4.73	4.58	4.31	3.69	3.55	3.59	2.92	3.01
ENSG00000119383	PTPA	5524	PTPA	1.32	0	6.88	8.2	0	5.35	5.74	5.71	5.77	5.64	4.61	4.3	4.05	4.3	4.35
ENSG00000124786	SLC35B3	51000	SLC35B3	1.32	0	3.87	5.19	0	3.5	3.51	3.64	3.98	3.68	2.46	2.2	2.13	2.41	2.51
ENSG00000188419	CHM	1121	CHM	1.32	0	4.61	5.93	0	2.58	3.29	2.88	2.7	2.58	1.65	1.57	1.42	1.39	1.5
ENSG00000109323	MANBA	4126	MANBA	1.33	0	4.3	5.63	0	2.49	2.48	2.95	2.23	2.61	1.17	1.33	0.96	1.38	1.26
ENSG00000131871	SELENOS	55829	SELENOS	1.33	0	5.11	6.44	0	4.34	4.3	4.56	4.65	4.8	3.07	3.07	3.14	3.03	3.68
ENSG00000144848	ATG3	64422	ATG3	1.33	0	4.55	5.88	0	3.21	3.38	3.31	3.12	3.32	1.51	1.53	1.53	2.42	2.61
ENSG00000109079	TNFAIP1	7126	TNFAIP1	1.34	0	5.33	6.67	0	4.6	4.68	4.89	4.69	4.69	3.35	3.31	3.32	3.79	3.05
ENSG00000185624	P4HB	5034	P4HB	1.34	0	8.76	10.1	0	7.54	7.18	7.71	7.78	8.25	6.63	6.51	6.07	6	6.55
ENSG00000078124	ACER3	55331	ACER3	1.35	0	4.69	6.05	0	2.72	3.06	3.31	3.21	2.52	1.78	1.84	2.19	0.83	1.56
ENSG00000116641	DOCK7	85440	DOCK7	1.35	0	6.12	7.48	0	4.15	3.79	4.11	4.12	4.02	3.06	2.8	2.99	2.19	2.39
ENSG00000129003	VPS13C	54832	VPS13C	1.35	0	6.78	8.13	0	3.98	4.22	3.95	4.17	3.95	2.78	2.69	2.96	2.72	2.4
ENSG00000130779	CLIP1	6249	CLIP1	1.35	0	6.58	7.93	0	3.76	4.34	3.56	3.76	4.1	2.49	2.58	3.13	2.02	2.56
ENSG00000131446	MGAT1	4245	MGAT1	1.35	0	6.03	7.38	0	4.86	4.76	4.77	4.65	5.2	3.39	3.43	3.22	3.51	3.91
ENSG00000155660	PDIA4	9601	PDIA4	1.35	0	7.73	9.08	0	7.11	7.06	7.33	7.38	7.96	6.56	6.5	6.03	5.06	5.96
ENSG00000160213	CSTB	1476	CSTB	1.35	0	5.32	6.67	0	5.65	4.93	5.63	5.45	5.13	4.28	4.14	3.89	3.73	4.03
ENSG00000181789	COPG1	22820	COPG1	1.35	0	6.85	8.2	0	5.98	5.86	5.97	6.08	6.38	4.49	4.6	4.41	4.99	5
ENSG00000196547	MAN2A2	4122	MAN2A2	1.35	0	6.7	8.05	0	5.05	4.98	4.98	4.8	3.81	3.22	3.7	3.89	3.31	2.78
ENSG00000214013	GANC	2595	GANC	1.35	0	4.18	5.53	0	2.57	2.78	2.5	2.99	2.06	1	1.34	1.11	1.08	1.64
ENSG00000090863	GLG1	2734	GLG1	1.36	0	7.64	9	0	5.69	5.89	5.75	5.56	5.82	4.3	4.45	4.47	4.15	4.56
ENSG00000109814	UGDH	7358	UGDH	1.36	0	5.56	6.92	0	5	4.86	4.73	4.77	5.18	3.93	3.64	3.86	3.6	2.71
ENSG00000111711	GOLT1B	51026	GOLT1B	1.36	0	4.81	6.17	0	4.08	4.15	4.36	4.22	4.45	2.78	2.65	3.25	2.7	3.08
ENSG00000140464	PML	5371	PML	1.36	0	5.4	6.77	0	3.6	3.18	3.11	2.78	2.84	1.53	1.64	1.53	1.72	2.27
ENSG00000163755	HPS3	84343	HPS3	1.36	0	4.26	5.61	0	3.1	2.9	3.05	3.29	2.5	1.39	1.34	1.06	2.02	2.16
ENSG00000164823	OSGIN2	734	OSGIN2	1.36	0	4.46	5.83	0	3.8	3.71	3.74	3.5	3.22	2.23	1.95	2.13	2.15	2.72
ENSG00000108784	NAGLU	4669	NAGLU	1.37	0	5.18	6.55	0	5	4.6	5.01	5.01	5.2	3.45	3.6	3.16	3.81	3.91
ENSG00000121766	ZCCHC17	51538	ZCCHC17	1.37	0	4.25	5.61	0	4.47	4.81	4.76	4.68	4.75	3.25	3.31	3.24	2.67	4.25
ENSG00000070081	NUCB2	4925	NUCB2	1.38	0	4.86	6.24	0	3.18	2.82	2.77	3.04	3.56	1.46	1.42	1.76	1.73	2.08
ENSG00000104756	KCTD9	54793	KCTD9	1.38	0	3.71	5.09	0	2.95	3.04	2.6	3.07	3.16	1.92	1.74	2.08	1.1	1.19
ENSG00000145016	RUBCN	9711	RUBCN	1.38	0	5.18	6.56	0	3.49	3.7	3.26	3.69	3.13	1.72	1.85	1.57	2.57	2.6
ENSG00000146476	ARMT1	79624	ARMT1	1.38	0	3.5	4.88	0	3.38	3.45	3.25	3.52	3.4	1.81	1.59	1.77	2.15	2.74
ENSG00000167110	GOLGA2	2801	GOLGA2	1.38	0	6.34	7.72	0	4.64	4.97	4.74	5.05	5.23	3.22	3.32	3.47	3.89	3.79
ENSG00000177548	RABEP2	79874	RABEP2	1.38	0	4.3	5.69	0	3.29	3.47	3.54	3.74	3.44	2.39	2.46	1.99	1.11	2.75
ENSG00000060971	ACAA1	30	ACAA1	1.39	0	4.23	5.63	0	2.66	2.68	2.81	2.95	2.91	1.15	1.41	1.21	1.28	1.96
ENSG00000066455	GOLGA5	9950	GOLGA5	1.39	0	4.84	6.24	0	4.44	4.51	4.6	4.48	4.54	2.92	2.98	2.65	3.15	3.89
ENSG00000157538	DSCR3	10311	DSCR3	1.39	0	5.86	7.25	0	3.76	3.99	3.97	4.44	3.96	2.91	2.79	2.53	2.23	2.76
ENSG00000157916	RER1	11079	RER1	1.39	0	5.94	7.33	0	4.76	4.8	4.78	4.91	4.92	3.38	3.35	3.35	3.05	4.12
ENSG00000177700	POLR2L	5441	POLR2L	1.39	0	5.12	6.51	0	6.36	5.92	6.62	6.34	6.39	5.3	5.14	4.26	4.46	5.55
ENSG00000067225	PKM	5315	PKM	1.4	0	9.92	11.32	0	7.86	8.17	8.16	8.37	8.55	7.17	7.01	6.48	6.44	6.99
ENSG00000160310	PRMT2	3275	PRMT2	1.4	0	6.71	8.11	0	5.22	4.95	5.17	5.41	4.76	3.6	3.61	3.63	4.35	3.31
ENSG00000013563	DNASE1L1	1774	DNASE1L1	1.41	0	3.47	4.87	0	2.49	2.55	2.94	3	3.2	1.19	1.43	1.08	1.86	1.46
ENSG00000032444	PNPLA6	10908	PNPLA6	1.41	0	6.02	7.42	0	4.42	4.69	4.56	4.68	4.67	3.06	3.35	3.07	3.39	3.1
ENSG00000100030	MAPK1	5594	MAPK1	1.41	0	6.57	7.98	0	4.44	4.54	4.42	4.47	4.51	2.92	2.91	3.19	3.14	3.18
ENSG00000108219	TSPAN14	81619	TSPAN14	1.41	0	6.18	7.59	0	3.2	3.53	3.23	3.77	3.45	2.35	2.31	1.9	2.02	1.57
ENSG00000148248	SURF4	6836	SURF4	1.41	0	7.75	9.17	0	7.34	7.23	7.52	7.53	7.77	6.34	6.26	6.15	5.69	5.9
ENSG00000162736	NCSTN	23385	NCSTN	1.41	0	6.41	7.82	0	5.66	5.74	5.89	5.63	5.85	4.13	4.36	4.15	4.03	5.06
ENSG00000174903	RAB1B	81876	RAB1B	1.41	0	5.54	6.94	0	5.95	5.81	6.07	6.15	5.72	4.63	4.4	4.53	4.73	4.35
ENSG00000196576	PLXNB2	23654	PLXNB2	1.41	0	7.32	8.73	0	5.77	5.73	5.93	5.67	6.24	4.43	4.48	4.29	4.96	4.13
ENSG00000206527	HACD2	201562	HACD2	1.41	0	5.47	6.88	0	4.35	4.35	4.08	4.94	4.59	2.94	2.82	3.12	2.61	3.79
ENSG00000072415	MPP5	64398	MPP5	1.42	0	4.43	5.85	0	2.67	2.64	2.81	2.73	2.77	1.14	1.2	1.38	0.99	1.83
ENSG00000151327	FAM177A1	283635	FAM177A1	1.42	0	5.1	6.52	0	3.48	3.45	3.95	3.39	2.98	1.69	1.73	2.05	2.14	2.55
ENSG00000197818	SLC9A8	23315	SLC9A8	1.43	0	4.25	5.69	0	2.81	3	2.97	2.93	2.72	1.42	1.3	1.43	1.55	1.57
ENSG00000011566	MAP4K3	8491	MAP4K3	1.44	0	4.95	6.39	0	3.43	4.1	3.97	3.91	3.5	2.27	1.89	2.64	2.64	2.26
ENSG00000115145	STAM2	10254	STAM2	1.44	0	4.66	6.11	0	3.21	3.18	3.43	3.22	3.47	1.84	1.72	1.96	1.59	2.2
ENSG00000164144	ARFIP1	27236	ARFIP1	1.44	0	4.6	6.04	0	3.91	3.9	4.05	4.15	3.71	2.58	2.37	2.32	2.23	3.06
ENSG00000176623	RMDN1	51115	RMDN1	1.44	0	4.89	6.33	0	3.76	4.27	3.76	3.79	3.58	1.97	1.99	2.15	2.75	3.06
ENSG00000182544	MFSD5	84975	MFSD5	1.44	0	4.3	5.74	0	4.38	4.07	4.52	4.48	4.45	2.83	2.94	2.56	2.52	3.86
ENSG00000198001	IRAK4	51135	IRAK4	1.44	0	3.67	5.11	0	2.49	2.66	2.47	2.71	2.79	1.17	1.32	1.15	0.71	1.63
ENSG00000011105	TSPAN9	10867	TSPAN9	1.45	0	5.36	6.81	0	4.52	3.63	4.31	4.94	4.15	3.07	2.79	2.69	2.89	2.8
ENSG00000042445	RETSAT	54884	RETSAT	1.45	0	4.69	6.14	0	4.05	3.7	4.34	4.26	3.93	2.6	2.8	2.35	2.32	2.97
ENSG00000066084	DIP2B	57609	DIP2B	1.45	0	7.21	8.65	0	5.27	5.23	5.25	5.51	5.13	4.2	4.1	4.12	3.67	3.1
ENSG00000100225	FBXO7	25793	FBXO7	1.45	0	6.37	7.82	0	4.08	4.86	4.91	4.88	4.88	3.07	3.04	3.27	3.51	3.46
ENSG00000100485	SOS2	6655	SOS2	1.45	0	5.24	6.7	0	3.96	4.06	3.83	3.86	3.81	2.11	2.12	2.53	2.69	2.78
ENSG00000102595	UGGT2	55757	UGGT2	1.45	0	4.8	6.25	0	3.05	3.39	3.15	3.1	3.45	2.15	2.35	1.99	0.77	1.78
ENSG00000103042	SLC38A7	55238	SLC38A7	1.45	0	4.72	6.17	0	3.5	2.95	3.36	3.53	3.5	1.59	1.86	1.46	2.12	2.48
ENSG00000116044	NFE2L2	4780	NFE2L2	1.45	0	6.1	7.55	0	5.08	5.11	5.24	4.84	4.64	3.22	3.36	3.43	3.05	4.62
ENSG00000139370	SLC15A4	121260	SLC15A4	1.45	0	5.12	6.57	0	3.74	4.05	4.07	4.18	4.54	2.7	2.66	3.27	1.85	2.92
ENSG00000139644	TMBIM6	7009	TMBIM6	1.45	0	8.42	9.87	0	7.12	7.25	7.39	7.18	7.28	5.82	5.8	6.3	5.24	5.82
ENSG00000182796	TMEM198B	440104	TMEM198B	1.45	0	4.58	6.03	0	4.24	4.49	4.79	3.99	3.42	2.5	3.04	3.26	2.9	2.02
ENSG00000006607	FARP2	9855	FARP2	1.46	0	5.85	7.31	0	3.34	3.48	3.73	3.39	3.34	2.17	2.02	1.95	2.06	1.82
ENSG00000134970	TMED7	51014	TMED7	1.46	0	5.77	7.22	0	5.33	5.33	5.47	5.05	5.12	4.04	3.61	3.85	3.58	3.99
ENSG00000138698	RAP1GDS1	5910	RAP1GDS1	1.46	0	5.59	7.05	0	4.34	4.33	4.57	5.2	4.66	3.18	3.1	3.09	2.72	3.69
ENSG00000149577	SIDT2	51092	SIDT2	1.46	0	4.74	6.2	0	2.77	2.99	3.28	2.64	3.42	0.98	1.14	1.49	2.04	2.06
ENSG00000127947	PTPN12	5782	PTPN12	1.47	0	6.38	7.84	0	5.04	5.67	5.17	5.37	5.61	3.84	4.03	4.17	3.29	4.24
ENSG00000148218	ALAD	210	ALAD	1.47	0	5.32	6.79	0	4.83	4.52	4.66	4.32	3.77	2.73	3.02	3.11	3.24	2.64
ENSG00000171824	EXOSC10	5394	EXOSC10	1.47	0	5.94	7.41	0	4.67	4.68	4.81	5.12	4.87	3.5	3.52	3.45	2.77	3.58
ENSG00000182551	ADI1	55256	ADI1	1.47	0	4.79	6.25	0	4	3.88	3.72	3.48	3.82	2.45	2.28	1.96	2.61	2.25
ENSG00000244038	DDOST	1650	DDOST	1.47	0	7.15	8.62	0	6.93	6.81	7.18	7.35	7.75	5.87	5.81	5.69	5.24	6.06
ENSG00000068903	SIRT2	22933	SIRT2	1.48	0	5.6	7.09	0	4.53	4.53	4.63	4.59	3.97	3.08	3.08	2.83	3.2	2.66
ENSG00000073921	PICALM	8301	PICALM	1.48	0	6.53	8	0	5.41	5.21	5.76	5.41	5.51	3.86	3.88	3.9	3.71	4.57
ENSG00000101474	APMAP	57136	APMAP	1.48	0	6.59	8.07	0	6.78	6.5	7.08	6.86	6.64	5.03	5.12	5.08	5.34	5.89
ENSG00000115170	ACVR1	90	ACVR1	1.48	0	4.78	6.26	0	4.25	4.44	4.47	4.1	4.04	3.32	3.28	3.17	2.29	1.98
ENSG00000116209	TMEM59	9528	TMEM59	1.48	0	6.55	8.03	0	5.8	6.07	6.34	5.8	5.86	4.64	4.76	4.93	3.65	4.56
ENSG00000129103	SUMF2	25870	SUMF2	1.48	0	6.69	8.16	0	5.76	5.86	6.31	6.29	6.43	4.71	4.88	4.33	4.4	4.96
ENSG00000135677	GNS	2799	GNS	1.48	0	7.1	8.58	0	6.01	5.63	6.31	5.75	5.96	4.84	4.87	4.2	3.82	4.54
ENSG00000170266	GLB1	2720	GLB1	1.48	0	5.48	6.96	0	4.83	4.4	4.81	5.05	5.13	3.34	3.42	3.1	3.29	3.65
ENSG00000115762	PLEKHB2	55041	PLEKHB2	1.49	0	6.91	8.4	0	5.47	5.48	5.88	5.94	5.51	4.35	4.17	4.08	3.48	4.79
ENSG00000119185	ITGB1BP1	9270	ITGB1BP1	1.49	0	5.74	7.23	0	4.57	4.8	4.61	4.57	3.85	2.94	2.97	3.33	2.89	2.89
ENSG00000104047	DTWD1	56986	DTWD1	1.5	0	3.44	4.94	0	3.17	2.95	3.33	2.52	2.74	1.14	1.27	1.32	1.72	1.77
ENSG00000142192	APP	351	APP	1.5	0	9.66	11.16	0	8.57	8.3	8.59	8.34	8.66	7.19	7.19	6.71	6.55	7.34
ENSG00000124155	PIGT	51604	PIGT	1.51	0	6.44	7.95	0	6.55	6.71	7.01	6.72	6.85	5.23	5.29	4.87	5.1	5.81
ENSG00000155368	DBI	1622	DBI	1.51	0	5.21	6.72	0	5.49	4.9	5.16	6.02	5.48	4.3	4.16	3.52	3.53	4.01
ENSG00000159461	AMFR	267	AMFR	1.51	0	5.87	7.38	0	4.87	4.94	5.07	4.74	4.64	3.79	3.68	3.06	2.78	3.46
ENSG00000170043	TRAPPC1	58485	TRAPPC1	1.51	0	4.86	6.37	0	6.11	5.82	6.19	6.32	6.3	4.68	4.57	4.6	4.83	4.49
ENSG00000221988	PPT2	9374	PPT2	1.51	0	3.96	5.47	0	3.19	3.92	3.64	4.1	3.96	2.17	2.21	2.19	1.99	2.73
ENSG00000119801	YPEL5	51646	YPEL5	1.52	0	4.79	6.31	0	4.5	4.77	4.64	4.41	4.35	2.02	2.55	2.7	4.07	3.58
ENSG00000130956	HABP4	22927	HABP4	1.52	0	4.36	5.88	0	3.57	3.86	3.63	4.2	4.03	1.78	1.96	1.89	2.63	3.33
ENSG00000161326	NA	NA	DUSP14	1.52	0	3.54	5.06	0	3.91	3.57	3.7	3.57	3.98	2.29	2.57	1.89	1.87	2.55
ENSG00000177189	RPS6KA3	6197	RPS6KA3	1.52	0	6.02	7.54	0	3.65	5.17	3.93	4.53	4.29	3.35	3.07	2.75	1.85	3.08
ENSG00000103249	CLCN7	1186	CLCN7	1.53	0	5.97	7.5	0	4.54	4.32	4.55	4.7	4.31	2.79	3.06	3.07	2.08	3.78
ENSG00000117308	GALE	2582	GALE	1.53	0	3.72	5.24	0	2.56	3.26	3.17	3.33	3.99	1.8	1.45	1.44	1.27	2.77
ENSG00000130827	PLXNA3	55558	PLXNA3	1.53	0	6.38	7.92	0	4.73	4.87	5.15	5.16	5.07	3.08	3.41	3.27	3.6	3.94
ENSG00000166575	TMEM135	65084	TMEM135	1.53	0	3.47	5	0	2.14	2.51	2.44	2.72	2.36	0.59	0.59	0.62	0.93	1.79
ENSG00000110811	P3H3	10536	P3H3	1.54	0	6.05	7.6	0	5.11	5.34	5.18	5.37	5.98	4.27	4.19	3.97	2.95	3.93
ENSG00000112851	ERBIN	55914	ERBIN	1.54	0	6.78	8.32	0	4.49	5.42	4.62	5.38	4.91	4.28	3.81	3.51	2.2	3.42
ENSG00000146802	TMEM168	64418	TMEM168	1.54	0	5.28	6.82	0	3.87	3.87	3.77	4.19	3.39	2.51	2.22	2.28	1.86	2.59
ENSG00000105404	RABAC1	10567	RABAC1	1.55	0	6.13	7.68	0	6.48	6.54	6.73	6.81	6.87	4.86	5.13	5.06	5.13	5.47
ENSG00000151914	DST	667	DST	1.55	0	9.48	11.02	0	5.6	6.07	5.65	5.38	5.54	4.61	4.51	4.03	3.7	3.68
ENSG00000158711	ELK4	2005	ELK4	1.55	0	5.28	6.82	0	3.33	3.45	3.38	3.47	3.21	1.81	1.87	1.89	1.23	2.35
ENSG00000167657	DAPK3	1613	DAPK3	1.55	0	5.87	7.42	0	5.31	5.29	5.53	5.86	5.99	3.96	4.02	4.09	3.69	4.48
ENSG00000177666	PNPLA2	57104	PNPLA2	1.55	0	5.01	6.56	0	4.41	4.73	4.65	4.64	4.63	2.64	2.92	2.96	3.38	3.37
ENSG00000186001	LRCH3	84859	LRCH3	1.55	0	5.58	7.14	0	3.32	3.86	3.33	3.44	3.41	1.91	1.85	1.72	2.07	2.06
ENSG00000058063	ATP11B	23200	ATP11B	1.56	0	5	6.56	0	3.01	3.39	2.92	3.72	3.79	2.05	1.76	1.94	1.03	2.27
ENSG00000110880	CORO1C	23603	CORO1C	1.56	0	7.42	8.98	0	6.17	6.42	6.09	6.58	6.12	4.7	4.6	4.69	4.59	4.98
ENSG00000130340	SNX9	51429	SNX9	1.56	0	5.01	6.57	0	5.21	4.66	4.68	4.18	3.78	2.76	2.77	3.05	3.33	2.76
ENSG00000140931	CMTM3	123920	CMTM3	1.56	0	5.43	6.99	0	5.36	4.95	5.3	5.7	5.35	3.84	3.68	3.05	3.92	4.35
ENSG00000173960	UBXN2A	165324	UBXN2A	1.56	0	5.02	6.58	0	3.81	3.77	3.93	4.15	3.36	2.21	2.19	2.37	2.11	2.33
ENSG00000182220	ATP6AP2	10159	ATP6AP2	1.56	0	6.24	7.8	0	6.14	6.64	6.56	6.28	6.52	5.01	4.83	4.89	4.7	4.94
ENSG00000119729	RHOQ	23433	RHOQ	1.57	0	5.09	6.66	0	4.58	4.54	4.36	4.62	4.15	2.57	2.58	3	2.59	3.65
ENSG00000131408	NR1H2	7376	NR1H2	1.57	0	5.26	6.83	0	4.86	4.94	5.11	4.83	4.84	2.99	3.11	3.26	3.55	3.82
ENSG00000138756	BMP2K	55589	BMP2K	1.57	0	3.56	5.13	0	1.69	1.85	1.42	2.01	2.16	0.66	0.66	0.52	-0.66	0.27
ENSG00000148572	NRBF2	29982	NRBF2	1.57	0	3.32	4.89	0	3.63	4.68	3.96	3.55	4.12	2	2.04	2.14	2.49	3.44
ENSG00000151348	EXT2	2132	EXT2	1.57	0	6.35	7.92	0	5.29	5.4	5.42	5.4	6.1	4.23	4.15	3.99	3.61	3.8
ENSG00000160211	G6PD	2539	G6PD	1.57	0	5.8	7.37	0	5.56	5.29	5.63	5.68	5.25	3.85	3.72	3.07	3.68	5.24
ENSG00000166579	NDEL1	81565	NDEL1	1.57	0	4.8	6.36	0	3.26	3.51	2.98	3.38	3.61	1.83	1.74	1.85	1.84	1.62
ENSG00000196968	FUT11	170384	FUT11	1.57	0	4.44	6.01	0	3.84	3.52	3.98	3.45	3.85	2.34	2.1	1.43	2.26	2.66
ENSG00000054611	TBC1D22A	25771	TBC1D22A	1.58	0	3.98	5.56	0	3.18	3.18	2.88	3.28	3.25	1.45	1.32	1.15	2.2	1.62
ENSG00000115091	ACTR3	10096	ACTR3	1.58	0	6.71	8.28	0	4.41	4.75	4.39	4.73	5.19	3.19	2.97	2.94	3.09	3.39
ENSG00000126247	CAPNS1	826	CAPNS1	1.58	0	6.98	8.56	0	6.71	6.79	6.83	6.75	6.72	5.02	5.11	4.7	5.49	5.56
ENSG00000135924	DNAJB2	3300	DNAJB2	1.58	0	5.72	7.3	0	4.74	4.84	4.7	4.7	4.74	2.65	2.86	3.46	3.38	3.43
ENSG00000144036	EXOC6B	23233	EXOC6B	1.58	0	4.67	6.25	0	2.55	3.27	2.87	2.85	2.93	1.16	1.29	1.31	1.8	0.98
ENSG00000155313	USP25	29761	USP25	1.58	0	4.47	6.05	0	2.98	3.06	3.17	3.18	3.03	1.7	1.63	1.44	0.46	2.42
ENSG00000174032	SLC25A30	253512	SLC25A30	1.58	0	3.35	4.93	0	2.05	2.18	2.69	2.1	1.75	1.14	0.89	0.66	-0.59	1.12
ENSG00000182541	LIMK2	3985	LIMK2	1.58	0	4.95	6.53	0	3.59	3.85	4.26	3.7	4.11	2.16	2.16	2.27	3.04	1.93
ENSG00000198399	ITSN2	50618	ITSN2	1.58	0	4.77	6.35	0	2.62	3.08	2.62	2.61	2.88	0.71	0.83	1.25	1.19	1.88
ENSG00000041880	PARP3	10039	PARP3	1.59	0	3.69	5.28	0	3.57	4.11	3.92	3.39	3.58	1.98	1.97	1.92	2.65	2.11
ENSG00000155254	MARVELD1	83742	MARVELD1	1.59	0	6.69	8.28	0	6.85	6	6.86	6.66	6.27	5.12	5.12	4.97	4.68	4.82
ENSG00000162341	TPCN2	219931	TPCN2	1.59	0	4.86	6.45	0	4.15	4.01	4.04	3.84	3.08	1.98	2.49	2.42	2.1	2.21
ENSG00000186063	AIDA	64853	AIDA	1.59	0	2.05	3.64	0	1.65	1.73	1.52	1.35	0.99	-0.18	-0.72	-0.81	0.07	1
ENSG00000085733	CTTN	2017	CTTN	1.6	0	7.84	9.45	0	6.79	6.44	6.61	6.9	6.51	4.89	5.11	4.99	4.8	5.45
ENSG00000104946	TBC1D17	79735	TBC1D17	1.6	0	4.9	6.5	0	4.27	4.53	4.39	4.35	3.72	2.25	2.52	2.52	3.47	2.45
ENSG00000126790	L3HYPDH	112849	L3HYPDH	1.6	0	2.97	4.57	0	2.3	2.89	2.63	2.45	3.57	0.93	1.12	1.27	1.07	1.45
ENSG00000169359	SLC33A1	9197	SLC33A1	1.6	0	5.01	6.61	0	3.29	3.29	3.42	3.49	3.24	1.35	1.45	1.77	2.06	2.03
ENSG00000185475	TMEM179B	374395	TMEM179B	1.6	0	3.31	4.91	0	4.19	4.16	4.53	4.57	4.23	1.99	2.61	2.38	2.78	3.79
ENSG00000023191	RNH1	6050	RNH1	1.61	0	6.36	7.97	0	5.24	4.94	5.05	5.11	5.11	2.9	3.1	2.74	3.96	4.62
ENSG00000116473	RAP1A	5906	RAP1A	1.61	0	5.01	6.63	0	3.76	4.35	3.83	4.11	4.49	2.79	2.42	2.77	1.63	2.95
ENSG00000142188	TMEM50B	757	TMEM50B	1.61	0	4.42	6.03	0	4.18	4.04	4.21	3.63	3.21	2.38	2.2	2.39	2.24	2.05
ENSG00000142892	PIGK	10026	PIGK	1.61	0	4.7	6.3	0	3.99	3.49	4.06	3.85	3.82	2.9	2.63	2.6	0.92	2.31
ENSG00000156671	SAMD8	142891	SAMD8	1.61	0	5.51	7.12	0	4	4.21	4.46	4.47	4.11	2.51	2.28	2.19	3.05	3.13
ENSG00000197622	CDC42SE1	56882	CDC42SE1	1.61	0	6.37	7.99	0	5.66	6.2	5.68	6.08	5.98	4.31	4.46	4.17	3.6	5.01
ENSG00000242247	ARFGAP3	26286	ARFGAP3	1.61	0	4.57	6.18	0	4.33	4.45	4.23	4.54	4.58	2.56	2.6	2.64	3.27	2.93
ENSG00000175105	ZNF654	55279	ZNF654	1.62	0	3.12	4.75	0	2.07	2.79	2.24	2.4	2.64	0.31	-0.1	0.72	1.31	1.66
ENSG00000176018	LYSMD3	116068	LYSMD3	1.62	0	3.72	5.34	0	3.01	3.19	2.93	3.27	3.55	1.4	1.45	1.8	1.5	1.67
ENSG00000112234	FBXL4	26235	FBXL4	1.63	0	4.16	5.79	0	3.09	2.59	2.95	2.78	2.48	0.34	0.35	0.49	2.54	1.72
ENSG00000133131	MORC4	79710	MORC4	1.63	0	3.62	5.24	0	3	2.68	2.62	2.56	2.19	0.59	0.74	1.38	0.94	1.26
ENSG00000134046	MBD2	8932	MBD2	1.63	0	4.68	6.3	0	4.12	4.35	4.13	3.78	3.95	2.61	2.57	2.58	2.07	2.45
ENSG00000036054	TBC1D23	55773	TBC1D23	1.64	0	4.47	6.11	0	3.87	3.81	3.71	3.75	3.56	1.76	1.81	1.94	2.23	2.7
ENSG00000132824	SERINC3	10955	SERINC3	1.64	0	6.3	7.94	0	5.8	5.89	5.87	5.59	5.4	3.65	3.73	4.11	3.96	4.9
ENSG00000135631	RAB11FIP5	26056	RAB11FIP5	1.64	0	4.59	6.23	0	3.69	4.07	3.37	3.34	3.81	2.28	2.33	1.96	1.39	2.23
ENSG00000099331	MYO9B	4650	MYO9B	1.65	0	7.31	8.96	0	5.26	5.64	5.36	5.84	6.15	3.91	3.99	4.17	4.21	3.71
ENSG00000106266	SNX8	29886	SNX8	1.65	0	4.85	6.5	0	3.87	4.18	3.78	4.28	3.75	2.64	2.49	2.69	2.21	1.62
ENSG00000112576	CCND3	896	CCND3	1.65	0	5.27	6.92	0	4.8	4.3	5.05	4.69	3.71	3.17	3.23	2.71	2.63	2.62
ENSG00000142687	KIAA0319L	79932	KIAA0319L	1.65	0	5.75	7.4	0	3.95	4.46	4.04	4.03	4.15	2.02	2.32	2.38	2.32	3.35
ENSG00000162729	IGSF8	93185	IGSF8	1.65	0	5.33	6.98	0	4.98	5.57	5.7	5.56	6.3	4.07	3.95	3.69	4.09	4.05
ENSG00000073417	PDE8A	5151	PDE8A	1.66	0	4.75	6.41	0	3.64	3.57	3.71	3.61	2.58	1.68	1.27	1.53	2.32	1.98
ENSG00000092330	TINF2	26277	TINF2	1.66	0	4.96	6.63	0	5.09	5.35	5.34	5.26	4.88	3.26	3.15	3.32	3.59	4.26
ENSG00000177239	MAN1B1	11253	MAN1B1	1.66	0	6.02	7.69	0	4.38	4.32	4.63	4.7	5.13	2.47	2.63	2.57	3.3	3.8
ENSG00000005812	FBXL3	26224	FBXL3	1.67	0	4.88	6.55	0	4.36	4.57	4.34	4.4	3.97	2.6	2.78	3.28	1.81	2.94
ENSG00000010818	HIVEP2	3097	HIVEP2	1.67	0	5.72	7.39	0	3.69	4.64	3.76	4.26	4.11	2.19	2.39	2.42	2.95	2.17
ENSG00000103152	MPG	4350	MPG	1.67	0	4.08	5.75	0	4.74	4.76	5.24	5.38	4.96	3.01	3.26	3	2.74	4.77
ENSG00000116171	SCP2	6342	SCP2	1.67	0	5.35	7.01	0	4.17	3.99	4.4	3.89	3.33	2.79	2.63	2.42	1.34	2.39
ENSG00000134108	ARL8B	55207	ARL8B	1.67	0	5.4	7.07	0	5.22	5.33	5.34	5.15	5.1	3.18	3.05	3.12	3.85	4.56
ENSG00000172725	CORO1B	57175	CORO1B	1.67	0	5.47	7.14	0	5.53	5.32	5.41	5.9	5.77	3.85	4.03	3.26	4.04	4.35
ENSG00000184164	CRELD2	79174	CRELD2	1.67	0	4.61	6.28	0	3.76	3.9	4.08	3.61	4.18	2.5	2.24	2.1	2.42	1.94
ENSG00000107020	PLGRKT	55848	PLGRKT	1.68	0	2.95	4.63	0	3.35	4.04	3.82	4.46	4.66	2.67	2.01	2.32	1.92	3.05
ENSG00000116260	QSOX1	5768	QSOX1	1.68	0	6.57	8.25	0	5.04	5.09	5.06	4.83	5.15	2.93	3.1	2.55	3.57	4.59
ENSG00000138867	GUCD1	83606	GUCD1	1.68	0	5.23	6.91	0	4.76	4.63	4.74	4.78	4.77	3.15	2.96	2.65	3.61	2.87
ENSG00000198252	STYX	6815	STYX	1.68	0	3.63	5.32	0	2.76	3.12	2.92	3.03	3.17	1.22	0.75	0.94	1.38	2.27
ENSG00000068028	RASSF1	11186	RASSF1	1.69	0	4.8	6.49	0	4.71	4.71	4.42	4.64	4.57	2.66	2.83	3.2	2.91	3.02
ENSG00000116005	PCYOX1	51449	PCYOX1	1.69	0	5.62	7.31	0	4.98	4.77	4.92	4.55	4.53	2.91	3.03	2.68	3.37	3.29
ENSG00000122642	FKBP9	11328	FKBP9	1.69	0	6.22	7.9	0	5.37	5.44	5.65	5.48	5.71	4.49	4.51	3.91	3.04	3.35
ENSG00000137177	KIF13A	63971	KIF13A	1.69	0	6.06	7.75	0	4.29	4.52	4.4	4.19	4.05	2.69	2.84	3.3	1.96	2.26
ENSG00000143164	DCAF6	55827	DCAF6	1.69	0	4.23	5.92	0	3.5	3.44	3.4	3.18	2.91	1.36	1.29	1.23	1.94	2.1
ENSG00000151240	DIP2C	22982	DIP2C	1.69	0	6.29	7.97	0	4.83	4.88	4.57	4.67	4.29	2.94	2.89	3.07	3.38	2.52
ENSG00000172331	BPGM	669	BPGM	1.69	0	4.81	6.5	0	4.9	5.22	5.04	5.83	4.8	3.78	3.56	3.8	2.73	3.55
ENSG00000185418	TARSL2	123283	TARSL2	1.69	0	4.46	6.15	0	3.54	3.63	3.55	4.81	4.31	2.15	2.26	2.43	2.22	2.27
ENSG00000102316	MAGED2	10916	MAGED2	1.7	0	6.59	8.29	0	6.56	6.37	6.89	6.83	7.1	4.8	4.69	4.59	6.32	4.76
ENSG00000104805	NUCB1	4924	NUCB1	1.7	0	7.13	8.82	0	6.85	6.61	6.85	6.84	7.09	5.13	5.33	5.07	5.04	5.18
ENSG00000131626	PPFIA1	8500	PPFIA1	1.7	0	5.96	7.66	0	4.39	4.45	4.47	4.43	3.6	2.38	2.59	2.62	2.59	2.69
ENSG00000139641	ESYT1	23344	ESYT1	1.7	0	6.36	8.06	0	5.58	4.99	5.53	6.05	5.89	3.9	3.92	3.49	4.39	3.77
ENSG00000143622	RIT1	6016	RIT1	1.7	0	4.52	6.22	0	4.09	4.19	4.23	4.43	4.3	1.96	2.37	2.26	2.37	3.74
ENSG00000160584	SIK3	23387	SIK3	1.7	0	5.65	7.35	0	4.36	4.18	4.27	3.8	2.87	2.28	2.2	2.45	1.99	2.09
ENSG00000079432	CIC	23152	CIC	1.71	0	7.38	9.09	0	5.49	6.2	6	5.92	5.6	4	4.12	4.16	4.5	3.88
ENSG00000144560	VGLL4	9686	VGLL4	1.71	0	5.59	7.3	0	4.3	4.94	4.75	4.43	4.34	2.51	2.18	2.32	3.35	3.79
ENSG00000162368	CMPK1	51727	CMPK1	1.71	0	5.34	7.05	0	5.03	5.27	4.99	5.06	5.21	3.55	3.42	3.79	2.8	3.47
ENSG00000165322	ARHGAP12	94134	ARHGAP12	1.71	0	4.79	6.5	0	3.7	4.07	3.94	4.21	3.82	1.99	2.26	2.36	2.39	2.2
ENSG00000185088	RPS27L	51065	RPS27L	1.71	0	5.36	7.07	0	5.08	4.86	5.32	4.99	5.01	3.54	3.49	3.56	3.49	2.65
ENSG00000139192	TAPBPL	55080	TAPBPL	1.72	0	2.96	4.68	0	3	3.17	3.11	2.55	3.18	1.26	1.27	1.25	0.83	1.89
ENSG00000184840	TMED9	54732	TMED9	1.72	0	6.74	8.46	0	6.83	6.72	7.13	7.33	7.87	5.49	5.4	5.37	4.64	6.4
ENSG00000185947	ZNF267	10308	ZNF267	1.72	0	2.57	4.29	0	1.25	2.43	1.49	1.04	1.8	-0.34	-0.6	-0.08	0.22	0.3
ENSG00000043143	JADE2	23338	JADE2	1.73	0	5.43	7.16	0	3.66	3.76	3.69	4.15	4.04	2.23	2.28	1.97	1.93	2.25
ENSG00000075624	ACTB	60	ACTB	1.73	0	10.92	12.65	0	10.79	10.74	10.77	11.14	11.28	9.93	9.69	8.97	8.93	8.57
ENSG00000118680	MYL12B	103910	MYL12B	1.73	0	5.8	7.53	0	6.92	6.37	6.71	6.89	6.69	5.23	4.92	4.74	5.21	4.8
ENSG00000143653	SCCPDH	51097	SCCPDH	1.73	0	5.88	7.61	0	6.58	6.25	6.62	6.37	5.6	4.61	4.43	4.51	4.13	5.13
ENSG00000144566	RAB5A	5868	RAB5A	1.73	0	5.12	6.85	0	4.86	4.87	5.22	4.98	4.71	2.69	2.53	2.94	3.6	4.17
ENSG00000144711	IQSEC1	9922	IQSEC1	1.73	0	5.63	7.36	0	4.41	4.88	4.46	4.46	4.65	2.5	2.49	2.5	4.1	2.54
ENSG00000040487	PQLC2	54896	PQLC2	1.74	0	3.57	5.31	0	3.9	3.54	4.25	4.13	3.62	1.82	2.19	2.1	1.84	2.79
ENSG00000123124	WWP1	11059	WWP1	1.74	0	4.77	6.51	0	3.86	4.04	4.25	3.74	3.31	2.16	2.23	2.13	1.87	2.18
ENSG00000167113	COQ4	51117	COQ4	1.74	0	5.73	7.47	0	4.16	5.13	4.82	6.03	5.92	3.2	3.45	3.43	3.51	3.72
ENSG00000196507	TCEAL3	85012	TCEAL3	1.74	0	3.86	5.6	0	3.99	4.59	4.62	4.56	4.19	2.25	2.2	2.64	3.18	2.89
ENSG00000213064	SFT2D2	375035	SFT2D2	1.74	0	6.22	7.96	0	4.74	4.4	5.02	4.62	3.56	2.8	2.58	2.39	2.82	3.09
ENSG00000110330	BIRC2	329	BIRC2	1.75	0	5.39	7.14	0	4.25	5.14	4.8	5.04	5.58	3.17	2.95	3.04	2.81	4.12
ENSG00000122786	CALD1	800	CALD1	1.75	0	7.67	9.42	0	6.65	6.02	5.92	5.71	6.24	4.59	4.61	4.27	4.7	3.61
ENSG00000162066	AMDHD2	51005	AMDHD2	1.75	0	3.45	5.2	0	3.59	2.65	3.31	3.43	2.46	0.87	1.48	1.37	0.63	2.38
ENSG00000171067	C11orf24	53838	C11orf24	1.75	0	5.18	6.93	0	4.75	5.08	5.16	5.21	5.59	3.49	3.59	2.93	3.45	3.58
ENSG00000136156	ITM2B	9445	ITM2B	1.76	0	7.24	9.01	0	7.73	7.9	8.12	7.27	7.28	6.18	6.1	6.24	5.29	5.74
ENSG00000224051	CPTP	80772	CPTP	1.76	0	3.37	5.14	0	3.65	3.42	3.96	3.88	4.03	2.15	2.05	1.66	1.68	2.61
ENSG00000104774	MAN2B1	4125	MAN2B1	1.77	0	5.58	7.35	0	4.71	5.14	4.87	5.07	4.8	3.29	3.43	2.78	3.01	3.27
ENSG00000152291	TGOLN2	10618	TGOLN2	1.77	0	7.43	9.2	0	6.32	6.46	6.33	6.22	6.54	4.41	4.4	4.44	4.59	5.16
ENSG00000158006	PAFAH2	5051	PAFAH2	1.77	0	2.66	4.43	0	2.68	2.44	2.3	2.59	2.51	0.79	-0.06	0.24	0.7	1.96
ENSG00000166548	TK2	7084	TK2	1.77	0	3.61	5.38	0	2.66	2.92	2.47	1.96	2.65	-0.6	0.45	0.49	1.88	1.32
ENSG00000181830	SLC35C1	55343	SLC35C1	1.77	0	4.73	6.51	0	4.34	4.15	4.56	4.5	4.12	2.13	2.06	1.84	2.57	4.15
ENSG00000197930	ERO1A	30001	ERO1A	1.77	0	5.27	7.04	0	4.05	4.14	4.12	4.29	4.03	1.88	1.89	1.65	2.65	3.62
ENSG00000001036	FUCA2	2519	FUCA2	1.78	0	5.24	7.03	0	5.3	5.44	5.63	5.21	5.35	4.06	3.95	3.92	3.1	3.06
ENSG00000151116	UEVLD	55293	UEVLD	1.78	0	3.74	5.52	0	2.86	3.09	3.23	3.13	2.97	1.06	1	1.23	1.2	1.9
ENSG00000162734	PEA15	8682	PEA15	1.78	0	7.09	8.87	0	7.17	7.23	7.35	7.27	7.9	5.75	5.77	5.44	5.19	5.88
ENSG00000163113	NA	NA	OTUD7B	1.78	0	5.6	7.38	0	3.59	3.8	3.65	4	3.8	1.95	1.97	2.04	1.55	2.48
ENSG00000180891	CUEDC1	404093	CUEDC1	1.78	0	5.56	7.34	0	4.45	4.88	4.8	4.89	5.28	3.07	3.16	3.18	2.32	3.71
ENSG00000123159	GIPC1	10755	GIPC1	1.79	0	6.01	7.79	0	5.55	5.25	5.62	6.03	5.83	3.72	3.8	3.8	3.6	4.4
ENSG00000161791	FMNL3	91010	FMNL3	1.79	0	5.79	7.58	0	3.18	4.4	3.73	4.06	4.62	2.73	2.85	2.45	1.74	1.32
ENSG00000198363	ASPH	444	ASPH	1.79	0	6.79	8.58	0	5.53	4.64	5.07	4.57	4.27	3.93	3.63	3.08	2.03	2.54
ENSG00000082212	ME2	4200	ME2	1.8	0	6.22	8.02	0	6.34	5.87	6.63	6.63	5.74	4.54	4.32	4.32	4.51	4.51
ENSG00000095209	TMEM38B	55151	TMEM38B	1.81	0	3.23	5.04	0	2.92	2.82	3.17	2.98	2.41	1.23	1.15	1.15	0.43	1.47
ENSG00000111666	CHPT1	56994	CHPT1	1.81	0	4.42	6.23	0	3.86	3.78	4.32	3.47	2.73	2.13	1.95	1.76	2.07	1.27
ENSG00000124357	NAGK	55577	NAGK	1.81	0	4.99	6.8	0	3.72	3.53	3.57	3.74	3.7	1.34	1.46	1.58	2.68	2.03
ENSG00000165861	ZFYVE1	53349	ZFYVE1	1.81	0	4.46	6.28	0	3.98	3.79	3.88	4.12	3.59	1.18	1.55	1.67	2.73	3
ENSG00000092841	MYL6	4637	MYL6	1.82	0	7.74	9.56	0	7.09	7.14	7.27	7.57	7.72	5.3	5.43	5.52	6.1	5.29
ENSG00000140497	SCAMP2	10066	SCAMP2	1.82	0	5.01	6.83	0	4.36	4.4	4.59	4.58	4.61	2.49	2.59	2.38	2.76	3.21
ENSG00000151414	NEK7	140609	NEK7	1.82	0	4.69	6.51	0	4.02	4.53	4.04	3.63	3.99	1.89	1.84	2.5	2.06	2.88
ENSG00000166128	RAB8B	51762	RAB8B	1.82	0	5.09	6.91	0	4.64	4.47	4.61	4.57	4.35	3.38	3.09	3.01	1.49	2.73
ENSG00000198951	NAGA	4668	NAGA	1.82	0	4.44	6.27	0	4.5	3.91	4.37	4.56	4.59	2.12	2.22	2.26	3.09	2.98
ENSG00000110108	TMEM109	79073	TMEM109	1.83	0	5.16	6.99	0	5.71	5.68	5.66	5.49	6.02	4.32	4.27	3.53	3.53	3.83
ENSG00000127870	RNF6	6049	RNF6	1.83	0	4.59	6.43	0	3.84	4.36	4.45	4.12	4.05	2.44	2.52	2.6	0.99	3.29
ENSG00000162704	ARPC5	10092	ARPC5	1.83	0	6.84	8.67	0	6.06	6.07	6.27	6.43	6.25	4.26	4.22	4.43	4.04	4.99
ENSG00000165476	REEP3	221035	REEP3	1.83	0	5.5	7.33	0	5.1	5.14	5.42	4.53	4.49	3.44	3.35	2.99	2.2	3.7
ENSG00000160446	ZDHHC12	84885	ZDHHC12	1.84	0	3.3	5.15	0	3.71	3.11	3.98	3.83	4.3	1.85	2.14	0.76	2.44	2.36
ENSG00000170348	TMED10	10972	TMED10	1.84	0	7.17	9.02	0	6.94	6.9	7.11	6.58	6.64	5.11	4.89	5.05	4.5	5.43
ENSG00000106771	TMEM245	23731	TMEM245	1.85	0	6.2	8.05	0	4.85	4.69	5.04	4.88	4.57	2.67	2.66	2.85	3.47	3.08
ENSG00000116266	STXBP3	6814	STXBP3	1.85	0	4.09	5.94	0	3.35	3.69	3.4	3.3	3.15	1.63	1.54	1.8	0.18	2.69
ENSG00000157911	PEX10	5192	PEX10	1.85	0	3.27	5.12	0	3.51	3.23	3.52	3.99	3.57	1.24	1.1	0.94	1.73	3.43
ENSG00000167112	TRUB2	26995	TRUB2	1.85	0	5.39	7.24	0	5.24	5.67	5.77	6.36	6.45	3.83	3.52	3.27	4.22	5.33
ENSG00000179218	CALR	811	CALR	1.85	0	9.07	10.92	0	9.45	9.21	9.57	9.25	9.91	7.87	7.73	7.46	7.19	7.92
ENSG00000189067	LITAF	9516	LITAF	1.85	0	5.58	7.43	0	5.71	5.21	5.28	4.97	4.67	3.55	3.59	3.68	2.73	3.09
ENSG00000122884	P4HA1	5033	P4HA1	1.86	0	4.87	6.73	0	4.82	5.2	4.83	4.79	5.66	3.99	3.54	2.82	2.36	3.42
ENSG00000126005	MMP24-AS1	NA	MMP24-AS1	1.86	0	4.11	5.97	0	3.67	3.84	4.13	3.95	4.31	1.47	1.78	1.69	2.62	2.91
ENSG00000144791	LIMD1	8994	LIMD1	1.86	0	4.78	6.64	0	2.53	4.31	3.1	2.37	2.44	1.21	1.07	0.82	0.8	1.69
ENSG00000157379	DHRS1	115817	DHRS1	1.86	0	3.44	5.3	0	2.65	3.02	2.88	3.24	3.12	0.65	1.13	0.98	1.16	1.63
ENSG00000198818	SFT2D1	113402	SFT2D1	1.86	0	3.65	5.51	0	3.93	3.51	3.99	4.22	3.76	1.73	1.94	2.1	2.58	1.64
ENSG00000213625	LEPROT	54741	LEPROT	1.86	0	5.4	7.26	0	5.19	5.01	5.03	4.89	4.4	3.23	3.45	3.29	2.47	2.87
ENSG00000101347	SAMHD1	25939	SAMHD1	1.87	0	5.59	7.46	0	5.6	5.2	4.68	5.76	4.13	3.55	3.35	3.48	2.51	3.21
ENSG00000173566	NA	NA	NUDT18	1.87	0	2.07	3.94	0	2.72	3.03	3.03	3.5	3.43	1.1	1.49	0.6	2.05	0.98
ENSG00000269958	AL049840.4	NA	ENSG00000269958	1.87	0	2.8	4.67	0	4.67	5.21	4.88	5.2	4.89	3.7	3.74	3.28	2.72	2.27
ENSG00000013016	EHD3	30845	EHD3	1.88	0	4.03	5.91	0	3.61	3.28	3.81	3.68	3.63	1.1	1.53	0.74	2.52	2.54
ENSG00000083937	CHMP2B	25978	CHMP2B	1.88	0	4.1	5.98	0	4.28	4.6	4.47	4.31	4.05	2.03	2.25	2.36	2.61	3.04
ENSG00000071537	SEL1L	6400	SEL1L	1.89	0	6.5	8.39	0	5	5.24	5.31	5.08	5.04	3.2	3.01	2.82	3.28	3.88
ENSG00000142166	IFNAR1	3454	IFNAR1	1.89	0	5.68	7.57	0	4.87	5.06	4.99	4.89	4.71	2.62	2.82	2.49	3.57	3.53
ENSG00000089159	PXN	5829	PXN	1.9	0	5.65	7.55	0	4.59	4.49	4.55	4.56	5.08	2.68	2.93	2.42	2.45	3.3
ENSG00000132376	INPP5K	51763	INPP5K	1.9	0	4.54	6.45	0	3.81	4.24	4.11	4.26	3.73	1.57	1.74	1.89	2.73	2.6
ENSG00000177731	FLII	2314	FLII	1.9	0	6.21	8.11	0	5.35	5.45	5.19	5.57	5.55	3.63	3.76	3.69	3.7	2.8
ENSG00000160685	ZBTB7B	51043	ZBTB7B	1.91	0	4.65	6.56	0	4.3	4.7	4.59	4.53	4.2	2.68	2.76	1.62	1.52	4.33
ENSG00000112335	SNX3	8724	SNX3	1.92	0	5.74	7.66	0	6.81	6.69	6.97	6.8	6.61	4.54	4.08	4.55	5.4	5.66
ENSG00000157191	NECAP2	55707	NECAP2	1.92	0	4.49	6.41	0	3.93	3.58	4.04	4.1	4.07	2.08	1.87	1.9	1.46	2.83
ENSG00000129925	TMEM8A	58986	TMEM8A	1.93	0	5.44	7.37	0	4.95	5.07	5.31	5.62	5.16	3.44	3.66	3.18	2.03	4.24
ENSG00000075785	RAB7A	7879	RAB7A	1.94	0	7.38	9.32	0	8.03	7.7	8.07	8.01	7.55	5.56	5.63	5.56	6.27	6.64
ENSG00000103978	TMEM87A	25963	TMEM87A	1.94	0	5.09	7.04	0	4.62	4.5	4.97	4.77	3.88	2.44	2.45	2.66	2.53	2.96
ENSG00000107798	LIPA	3988	LIPA	1.94	0	5.06	7.01	0	5.22	4.09	4.68	4.87	4.69	2.47	2.59	2.3	2.95	3.45
ENSG00000162144	CYB561A3	220002	CYB561A3	1.94	0	4.35	6.29	0	2.77	2.44	3.19	2.65	3.37	0.74	0.87	0.42	1.67	0.92
ENSG00000171603	CLSTN1	22883	CLSTN1	1.94	0	7.83	9.77	0	7.32	7.17	7.62	7.2	7.17	5.29	5.25	5.61	5.01	5.64
ENSG00000013375	PGM3	5238	PGM3	1.95	0	5.18	7.12	0	3.5	4.27	3.93	4.66	4.91	1.93	1.9	2.04	2.77	2.82
ENSG00000047644	WWC3	55841	WWC3	1.96	0	5.1	7.06	0	4.08	4.15	4.22	4.41	4.29	2.59	2.51	2.36	2.02	1.92
ENSG00000198843	SELENOT	51714	SELENOT	1.96	0	4.66	6.62	0	4.39	4.74	4.75	4.54	4.48	2.1	2.09	2.45	2.9	3.49
ENSG00000205730	ITPRIPL2	162073	ITPRIPL2	1.96	0	5.71	7.66	0	4.71	5.42	4.74	4.35	4.33	2.95	2.94	2.56	2.18	3.23
ENSG00000038210	PI4K2B	55300	PI4K2B	1.97	0	3.35	5.32	0	2.41	2.38	2.06	2.73	2.7	0.42	0.05	0.24	0.31	1.36
ENSG00000067167	TRAM1	23471	TRAM1	1.97	0	5.79	7.77	0	6.01	5.6	6.02	5.85	5.6	4.24	3.89	4.26	3.23	3.64
ENSG00000092531	SNAP23	8773	SNAP23	1.97	0	3.44	5.41	0	2.57	2.98	2.99	2.71	2.97	1.1	1.19	0.27	0.33	1.61
ENSG00000100997	ABHD12	26090	ABHD12	1.97	0	5.9	7.87	0	6.16	5.63	6.66	5.9	6.11	4.21	4.31	4.15	3.88	4.09
ENSG00000109501	WFS1	7466	WFS1	1.97	0	4.88	6.86	0	4.89	4.35	5.01	3.92	5.26	2.82	2.82	2.51	2.92	2.48
ENSG00000116786	PLEKHM2	23207	PLEKHM2	1.97	0	6.16	8.12	0	6.33	6.15	6.35	6.04	5.51	4.26	4.23	4.12	3.53	4.47
ENSG00000122729	ACO1	48	ACO1	1.97	0	4.46	6.43	0	4.11	3.26	3.62	3.23	3.39	1.58	1.6	1.73	0.83	2.1
ENSG00000124201	ZNFX1	57169	ZNFX1	1.97	0	5.13	7.1	0	3.76	4.23	3.78	3.73	3.87	1.74	1.88	1.89	2.38	1.6
ENSG00000125753	VASP	7408	VASP	1.97	0	4.59	6.56	0	4.69	4.28	4.57	4.73	5.32	2.61	2.7	2.46	2.34	3.6
ENSG00000135404	CD63	967	CD63	1.97	0	8.56	10.53	0	9.22	8.76	9.11	9.45	9.12	7.65	7.62	7.41	5.97	7.19
ENSG00000154035	NA	NA	C17orf103	1.97	0	2.91	4.88	0	2.85	2.62	2.84	2.39	2.15	-0.65	0.43	0.26	1.85	0.86
ENSG00000163486	NA	NA	SRGAP2	1.97	0	5.6	7.58	0	4.07	4.8	3.87	4.39	4.69	2.62	2.74	3.18	1.37	2.14
ENSG00000175348	TMEM9B	56674	TMEM9B	1.97	0	4.46	6.43	0	4.68	4.74	5.23	4.6	4.81	2.86	2.26	2.44	2.93	3.72
ENSG00000184602	SNN	8303	SNN	1.97	0	5.42	7.39	0	5.99	5.86	5.73	5.99	4.71	3.75	3.69	3.82	4.23	2.96
ENSG00000003249	DBNDD1	79007	DBNDD1	1.98	0	5.89	7.86	0	4.28	5.85	6.69	6.54	6.87	3.66	3.96	3.99	4.43	4.28
ENSG00000057252	SOAT1	6646	SOAT1	1.98	0	4.81	6.79	0	3.88	3.59	3.81	4.32	4.33	2.1	1.94	1.8	1.19	3.03
ENSG00000099785	2018-03-02	51257	2018-03-02	1.98	0	3.21	5.19	0	4.12	4.36	4.32	3.9	3.45	1.45	2.23	2	1.96	2.66
ENSG00000103876	FAH	2184	FAH	1.99	0	2.5	4.49	0	1.61	1.62	1.43	1.56	2.22	-0.27	-0.13	-1.62	-0.47	0.93
ENSG00000111897	SERINC1	57515	SERINC1	1.99	0	7.15	9.15	0	7.54	7.63	7.86	7.48	6.96	4.57	4.78	5.4	6.36	6.36
ENSG00000113356	POLR3G	10622	POLR3G	1.99	0	2.42	4.41	0	1.96	2.4	2.06	2.86	2.82	0.8	0.45	0.33	-0.25	0.9
ENSG00000163069	SGCB	6443	SGCB	1.99	0	6.63	8.63	0	6.38	6.36	6.92	6.48	6.07	4.58	4.5	4.68	4.14	4.37
ENSG00000185043	CIB1	10519	CIB1	1.99	0	3.64	5.63	0	5.24	5.4	5.28	5.31	5.32	3.77	3.78	3.44	1.37	4.6
ENSG00000039319	ZFYVE16	9765	ZFYVE16	2	0	6.33	8.33	0	5.1	5.19	4.72	4.81	4.19	3.43	3.32	3.52	1.52	2.36
ENSG00000085449	WDFY1	57590	WDFY1	2	0	5.2	7.2	0	4.92	4.22	4.91	4.83	4.81	2.11	2.44	2.31	3.12	3.64
ENSG00000113732	ATP6V0E1	8992	ATP6V0E1	2	0	5.22	7.21	0	6.44	6.47	6.7	6.54	6.43	4.38	4.51	4.03	4.28	5.4
ENSG00000115520	COQ10B	80219	COQ10B	2	0	3.48	5.48	0	3.89	4.2	4.26	3.96	3.84	2.07	2.01	1.38	1.63	3.16
ENSG00000118960	HS1BP3	64342	HS1BP3	2	0	4.58	6.58	0	3.37	3.27	3.46	3.76	3.16	1.84	1.68	1.47	0.44	1.73
ENSG00000167778	SPRYD3	84926	SPRYD3	2	0	4.17	6.17	0	4.16	4.66	4.69	4.38	4.59	1.67	2.09	2.67	2.49	3.49
ENSG00000186088	GSAP	54103	GSAP	2	0	3.76	5.75	0	2.08	3.56	2.64	2.29	2.23	0.27	0.49	0.78	0.43	0.96
ENSG00000206560	ANKRD28	23243	ANKRD28	2	0	5.95	7.96	0	4.72	4.51	4.77	4.62	3.67	2.15	2.14	2.21	3.25	2.48
ENSG00000110651	CD81	975	CD81	2.01	0	7.82	9.83	0	6.7	7	7.1	6.93	7	5.13	5.16	4.88	4.95	4.58
ENSG00000102158	MAGT1	84061	MAGT1	2.02	0	5.4	7.42	0	5.14	4.9	5.29	5.11	5.26	3.61	3.31	3.23	1.95	3.61
ENSG00000102218	RP2	6102	RP2	2.02	0	3.62	5.64	0	3.51	3.72	3.27	3.98	4.12	2.17	1.53	1.66	1.11	2.12
ENSG00000117758	STX12	23673	STX12	2.02	0	4.93	6.95	0	4.85	5.22	4.86	4.91	5.17	2.59	2.6	3	3.18	3.53
ENSG00000137713	PPP2R1B	5519	PPP2R1B	2.03	0	4.18	6.2	0	2.79	3.56	3.06	3.36	4.54	0.99	0.97	1.24	0.99	2.96
ENSG00000147439	BIN3	55909	BIN3	2.03	0	3.98	6.01	0	3.38	3.9	3.49	3.89	3.67	1.85	2.05	2.28	0.93	1.26
ENSG00000148110	MFSD14B	84641	MFSD14B	2.03	0	5.62	7.64	0	5.79	5.87	6.61	5.68	5.37	3.72	3.67	3.84	3.98	4
ENSG00000204386	NEU1	4758	NEU1	2.03	0	4.76	6.79	0	4.42	4.18	4.74	4.65	4.62	2.15	2.58	1.76	1.98	4
ENSG00000033170	FUT8	2530	FUT8	2.04	0	4.81	6.85	0	4.15	3.95	4.27	3.91	4.08	1.92	1.72	1.36	2.52	2.56
ENSG00000049239	H6PD	9563	H6PD	2.04	0	5.84	7.88	0	5	4.85	4.48	4.36	4.6	2.68	2.87	2.78	2.36	2.43
ENSG00000064651	SLC12A2	6558	SLC12A2	2.04	0	5.16	7.2	0	4.27	3.34	4.42	3.62	3.3	1.89	1.75	1.98	1.28	1.91
ENSG00000136754	ABI1	10006	ABI1	2.04	0	4.89	6.93	0	4.37	5.01	4.78	4.8	5.24	2.74	2.54	2.51	3.1	3.1
ENSG00000161217	PCYT1A	5130	PCYT1A	2.04	0	5.46	7.5	0	4.09	4.58	4.41	4.61	4.86	2.2	2.1	2.24	2.65	3.11
ENSG00000175662	TOM1L2	146691	TOM1L2	2.04	0	5.74	7.78	0	4.66	4.43	4.73	5.12	5.14	2.65	3.01	3.25	3.3	1.62
ENSG00000177156	TALDO1	6888	TALDO1	2.04	0	6.32	8.36	0	6.32	6.75	6.64	6.76	7.39	5.07	5.07	4.53	4.79	4.22
ENSG00000183597	TANGO2	128989	TANGO2	2.04	0	2.79	4.84	0	2.55	2.11	2.41	2.02	1.99	0.35	0.37	-0.07	0.37	-0.13
ENSG00000184319	RPL23AP82	NA	RPL23AP82	2.04	0	1.75	3.79	0	1.73	1.97	1.98	1.81	0.94	-0.96	-1.26	-0.52	0.26	0.72
ENSG00000055211	GINM1	116254	GINM1	2.05	0	4.2	6.26	0	5.27	5.1	5.32	4.87	4.88	2.06	2.34	2.91	3.58	4.12
ENSG00000072422	RHOBTB1	9886	RHOBTB1	2.05	0	4.03	6.08	0	4.18	3.37	4.02	4.01	3.48	1.52	1.39	1.07	2.37	2.31
ENSG00000205213	LGR4	55366	LGR4	2.05	0	4.72	6.77	0	4.34	3.42	4.3	4.32	4.17	2.79	2.5	2.9	1.72	0.47
ENSG00000078808	SDF4	51150	SDF4	2.06	0	6.57	8.63	0	6.14	6.3	6.47	6.36	6.71	4.16	4.27	4.28	3.78	5.2
ENSG00000091136	LAMB1	3912	LAMB1	2.06	0	8.37	10.43	0	7.67	7.04	7.56	7.5	7.26	5.68	5.63	4.98	5.05	5.42
ENSG00000100258	LMF2	91289	LMF2	2.06	0	5.7	7.76	0	6.24	5.78	6.03	6.26	6.42	4.14	4.12	4.04	4.3	3.79
ENSG00000117868	ESYT2	57488	ESYT2	2.06	0	6.06	8.12	0	5	5.31	5.13	5.61	5.44	3.38	3.25	3.51	2.9	3.15
ENSG00000120896	SORBS3	10174	SORBS3	2.06	0	4.66	6.72	0	4.57	4.27	4.4	3.87	3.42	2.1	2.32	2.18	1.46	2.26
ENSG00000138279	ANXA7	310	ANXA7	2.06	0	5.26	7.32	0	5.66	6.12	5.98	5.67	5.55	3.73	3.56	3.48	3.43	4.56
ENSG00000067208	EVI5	7813	EVI5	2.07	0	4.9	6.97	0	3.63	3.96	3.81	4.01	4.21	2.28	2.22	2.2	0.29	2.45
ENSG00000136002	ARHGEF4	50649	ARHGEF4	2.07	0	5.23	7.3	0	3.96	4.01	3.83	4.85	3.27	1.87	1.96	2.38	1.71	1.65
ENSG00000151690	MFSD6	54842	MFSD6	2.07	0	4.6	6.67	0	3.91	4.42	4.52	4.06	3.43	1.57	1.62	0.87	2.92	2.91
ENSG00000104365	IKBKB	3551	IKBKB	2.08	0	4.88	6.96	0	3.87	3.61	3.73	3.67	3.27	1.31	1.73	1.43	1.38	1.93
ENSG00000115652	UXS1	80146	UXS1	2.08	0	5.65	7.73	0	5.18	5.6	4.92	4.59	4.13	2.59	2.59	2.59	2.79	3.5
ENSG00000123595	RAB9A	9367	RAB9A	2.08	0	3.25	5.33	0	4.36	4.67	4.31	4.35	3.76	2.18	2.14	2.05	2.19	2.55
ENSG00000186951	PPARA	5465	PPARA	2.08	0	3.65	5.73	0	2.41	2.19	2.21	2.09	1.78	-0.51	-0.49	-0.34	1.25	0.16
ENSG00000240849	TMEM189	387521	TMEM189	2.08	0	4.14	6.23	0	3.3	4.01	4.2	4.35	4.29	2	2.14	2.04	2.08	1.5
ENSG00000164291	ARSK	153642	ARSK	2.09	0	3.02	5.11	0	3.02	2.77	3.06	3.18	3.02	1.42	1.21	0.97	0.09	1.1
ENSG00000102580	DNAJC3	5611	DNAJC3	2.1	0	5.52	7.62	0	4.96	5.26	5.24	4.95	5.26	3.86	3.7	3.39	1.51	2.87
ENSG00000152601	MBNL1	4154	MBNL1	2.1	0	5.29	7.4	0	4.13	4.44	4.13	3.91	3.73	1.88	1.44	1.97	2	2.56
ENSG00000167173	C15orf39	56905	C15orf39	2.1	0	4.8	6.91	0	4.92	4.04	5.11	4.55	3.21	2.14	2.21	2.22	2.33	2.41
ENSG00000011478	QPCTL	54814	QPCTL	2.11	0	3.6	5.71	0	4.1	4.39	4.67	4.8	4.27	2.35	2.3	2.19	2.35	2.56
ENSG00000103066	PLA2G15	23659	PLA2G15	2.11	0	3.2	5.3	0	3.21	2.99	3.24	2.89	3.42	0.65	0.81	0.67	1.41	1.56
ENSG00000112893	MAN2A1	4124	MAN2A1	2.11	0	4.64	6.75	0	3.27	3	2.83	3.37	3.52	1.62	1.66	1.15	0.06	1.07
ENSG00000135535	CD164	8763	CD164	2.11	0	6.05	8.16	0	5.56	5.33	5.36	5.2	5.35	2.66	2.56	2.98	3.03	5
ENSG00000167797	CDK2AP2	10263	CDK2AP2	2.11	0	4.81	6.92	0	6.04	5.88	6.1	5.87	5.62	4.15	4.03	3.75	3.66	3.43
ENSG00000109572	CLCN3	1182	CLCN3	2.12	0	6.56	8.69	0	5.66	5.9	6.53	5.63	4.58	2.97	3	2.82	3.81	5.08
ENSG00000119899	SLC17A5	26503	SLC17A5	2.12	0	3.47	5.59	0	3.9	3.89	3.57	4.04	3.3	1.23	1.26	1.57	1.5	2.55
ENSG00000131100	ATP6V1E1	529	ATP6V1E1	2.12	0	5.15	7.28	0	5.45	5.56	5.77	5.62	5.56	3.08	3.09	3.08	4.3	3.7
ENSG00000141540	TTYH2	94015	TTYH2	2.12	0	4.49	6.62	0	4.42	4.28	4	4.22	4.03	1.7	1.85	1.76	2.7	2.25
ENSG00000177697	CD151	977	CD151	2.12	0	6.97	9.09	0	7.21	6.55	6.5	7.44	7.88	4.62	4.82	4.75	5.2	5.55
ENSG00000198792	TMEM184B	25829	TMEM184B	2.12	0	5.46	7.57	0	5.07	5.03	5.18	5.38	5.59	2.97	3.19	3.14	3.59	2.73
ENSG00000262209	PCDHGB3	56102	PCDHGB3	2.12	0	1.07	3.19	0	1.11	0.92	1.65	0.3	0.67	-1.02	-1.53	-1.54	-0.44	-1.3
ENSG00000119537	KDSR	2531	KDSR	2.13	0	5.53	7.67	0	4.4	4.77	4.62	4.42	4.02	1.74	1.69	2.26	3.18	2.63
ENSG00000173218	VANGL1	81839	VANGL1	2.13	0	3.81	5.94	0	3.55	1.62	2.76	2.99	3.01	0.28	0.01	0.2	1.35	1.17
ENSG00000047849	MAP4	4134	MAP4	2.14	0	8.07	10.21	0	6.06	6.71	6.03	6.28	6.49	3.79	3.95	4.04	4.46	4.6
ENSG00000099917	MED15	51586	MED15	2.14	0	6.08	8.22	0	4.62	4.79	4.97	4.92	4.95	2.39	2.7	2.58	2.93	2.92
ENSG00000174282	ZBTB4	57659	ZBTB4	2.14	0	6.03	8.18	0	5.56	5.93	5.61	5.46	5.35	2.95	3.22	3.4	4.19	3.39
ENSG00000002834	LASP1	3927	LASP1	2.15	0	6.22	8.37	0	5.78	5.13	5.37	5.8	5.72	3.7	3.58	3.18	3.97	2.57
ENSG00000072786	STK10	6793	STK10	2.15	0	4.76	6.92	0	3.8	3.54	3.57	3.96	3.83	2.06	1.88	1.13	0.49	2.48
ENSG00000167996	FTH1	2495	FTH1	2.15	0	7.76	9.91	0	9.5	8.89	9.48	8.7	7.85	6.54	6.61	6.27	6.69	7.55
ENSG00000120690	ELF1	1997	ELF1	2.16	0	4.24	6.4	0	4.36	4.32	4.36	4.23	4.03	2.95	2.74	1.56	0.79	2.7
ENSG00000126391	FRMD8	83786	FRMD8	2.16	0	4.83	6.99	0	4.73	5.24	4.89	4.83	5.05	2.61	2.73	2.32	3.04	3.23
ENSG00000197081	IGF2R	3482	IGF2R	2.16	0	7.11	9.26	0	6.08	5.61	6	6.02	6.03	3.35	3.59	3.1	4.12	4.76
ENSG00000054983	GALC	2581	GALC	2.17	0	4.52	6.69	0	3.67	4.01	4.39	3.88	3.61	1.59	1.16	1.75	1.99	2.22
ENSG00000068724	TTC7A	57217	TTC7A	2.17	0	2.97	5.14	0	2.4	2.22	1.93	2.15	3.11	-0.4	0.4	-0.03	0.64	0.17
ENSG00000091317	CMTM6	54918	CMTM6	2.17	0	4.78	6.95	0	5.27	4.71	4.73	4.74	4.6	2.4	2.36	2	2.88	3.49
ENSG00000142327	RNPEPL1	NA	RNPEPL1	2.17	0	4.82	7	0	3.85	4.04	4.04	4.21	4.06	1.59	1.72	1.84	1.64	2.55
ENSG00000144579	CTDSP1	58190	CTDSP1	2.17	0	4.9	7.07	0	4.96	4.97	4.91	4.75	4.54	2.7	2.39	2.32	2.42	3.47
ENSG00000196369	SRGAP2B	647135	SRGAP2B	2.17	0	2.29	4.46	0	3.41	4.32	3.37	4.13	4.53	1.91	1.53	2.21	1.51	1.83
ENSG00000225697	SLC26A6	65010	SLC26A6	2.17	0	3.48	5.65	0	2.21	3.03	2.52	3.81	3.37	0.45	1.31	0.61	0.67	1.01
ENSG00000171055	FEZ2	9637	FEZ2	2.18	0	4.16	6.34	0	3.58	3.41	3.68	3.78	3.41	0.76	0.88	0.88	1.75	2.54
ENSG00000172638	EFEMP2	30008	EFEMP2	2.18	0	5.16	7.33	0	5	4.91	4.91	4.51	5.18	3.1	3.19	2.84	1.86	2.74
ENSG00000035403	VCL	7414	VCL	2.19	0	6.79	8.97	0	6.15	6.84	5.96	6.32	6.89	4.55	4.46	3.46	4.39	4.37
ENSG00000087086	FTL	2512	FTL	2.19	0	8.59	10.78	0	11.46	11.32	11.52	10.63	9.87	8.66	8.79	8.03	9.02	9.37
ENSG00000185222	TCEAL9	51186	TCEAL9	2.19	0	5.04	7.23	0	6.99	7.05	7.17	7.47	6.8	5.29	5.12	5.18	4.33	4.69
ENSG00000067560	RHOA	387	RHOA	2.2	0	8.05	10.25	0	8.56	9.19	8.71	8.94	9	6.61	6.47	6.27	6.9	7.16
ENSG00000103642	LACTB	114294	LACTB	2.2	0	3.21	5.41	0	3.67	3.62	3.89	3.95	3.97	1.31	1.56	1.26	1.53	2.39
ENSG00000161677	JOSD2	126119	JOSD2	2.2	0	3.88	6.08	0	5.3	5.47	5.47	5.67	5.49	3.38	3.52	3.51	2.29	3.88
ENSG00000186577	SMIM29	221491	C6orf1	2.2	0	4.63	6.83	0	5.92	5.87	5.69	5.72	5.16	3.21	3.29	3.6	3.57	3.67
ENSG00000049860	HEXB	3074	HEXB	2.21	0	5.6	7.81	0	5.49	5.29	5.48	5.49	5.62	3.49	3.43	3.14	2.74	3.54
ENSG00000111670	GNPTAB	79158	GNPTAB	2.21	0	6.19	8.4	0	5.02	4.93	5.4	5.35	4.99	2.96	2.96	3.25	2.7	2.79
ENSG00000145780	FEM1C	56929	FEM1C	2.21	0	4.62	6.83	0	4.24	5.04	4.13	4.38	3.61	2.18	1.81	2.11	2.05	2.26
ENSG00000128487	SPECC1	92521	SPECC1	2.22	0	4.64	6.86	0	2.63	2.35	3.26	3.39	3.84	1.55	1.25	0.14	1.31	0.1
ENSG00000140682	TGFB1I1	7041	TGFB1I1	2.22	0	5.05	7.27	0	4.59	4.83	4.58	4.98	5.23	2.65	2.74	2.22	2.99	2.48
ENSG00000158186	MRAS	22808	MRAS	2.22	0	5.36	7.58	0	4.85	5.6	5.46	4.84	3.79	1.96	2.19	2.55	4.04	2.65
ENSG00000116954	RRAGC	64121	RRAGC	2.23	0	4.16	6.4	0	4.18	3.62	4.31	4.34	3.7	1.59	1.8	1.95	0.86	2.88
ENSG00000177311	ZBTB38	253461	ZBTB38	2.23	0	5.36	7.59	0	3.79	4.11	3.9	3.58	3.67	0.81	0.98	1.36	2.69	1.94
ENSG00000241839	PLEKHO2	80301	PLEKHO2	2.23	0	3.65	5.89	0	3.59	4.26	3.53	3.8	4.79	1.73	1.9	1.2	1.44	2.57
ENSG00000130202	NECTIN2	5819	NECTIN2	2.24	0	4.82	7.06	0	4.94	4.91	5.33	5.21	5.39	2.73	2.81	1.86	3.46	3.63
ENSG00000198018	ENTPD7	57089	ENTPD7	2.24	0	3.58	5.82	0	3.5	3.31	3.94	4.76	4.31	1.88	2.11	1.54	1.25	1.9
ENSG00000110422	HIPK3	10114	HIPK3	2.25	0	4.86	7.11	0	4.15	4.43	4.17	3.86	3.95	1.67	1.28	1.65	2.06	2.62
ENSG00000124067	SLC12A4	6560	SLC12A4	2.25	0	5.69	7.94	0	4.49	5.18	4.92	4.84	4.97	2.67	2.99	2.91	2.81	1.82
ENSG00000161011	SQSTM1	8878	SQSTM1	2.25	0	6.9	9.15	0	6.2	6.37	6.38	6.12	5.98	3.49	3.93	3.45	3.44	5.52
ENSG00000178980	SELENOW	6415	SELENOW	2.25	0	5.72	7.98	0	5.56	5.75	5.75	5.67	5.17	3.39	3.57	2.91	3.91	2.84
ENSG00000198087	CD2AP	23607	CD2AP	2.25	0	4.24	6.49	0	3.19	3.73	3.68	4.01	4.06	1.14	0.94	0.93	1.82	2.5
ENSG00000205542	TMSB4X	7114	TMSB4X	2.25	0	6.36	8.62	0	7.86	7.89	7.92	7.67	7.9	6.03	6.06	6.02	4.28	5.65
ENSG00000055208	TAB2	23118	TAB2	2.26	0	5.75	8.02	0	5.35	5.78	5.48	5.55	5.27	3.02	2.93	3.05	3.69	3.4
ENSG00000088298	EDEM2	55741	EDEM2	2.26	0	3.53	5.79	0	3.66	3.82	4.21	4.1	4.39	1.47	1.58	1.07	1.96	2.72
ENSG00000102181	CD99L2	83692	CD99L2	2.26	0	6.24	8.5	0	6.25	6.08	6.59	5.77	5.17	3.8	3.86	4.03	3.28	3.66
ENSG00000126903	SLC10A3	8273	SLC10A3	2.26	0	3.42	5.68	0	4.43	4.66	4.29	4.47	4.76	2.06	2.56	1.81	2.22	2.65
ENSG00000142634	EFHD2	79180	EFHD2	2.27	0	3.97	6.24	0	4.8	4.72	4.45	5.23	5.36	2.78	2.58	2.37	1.9	3.64
ENSG00000008282	SYPL1	6856	SYPL1	2.28	0	4.5	6.78	0	5.43	5.16	5.4	5.4	5.1	3.55	3.15	2.63	2.03	3.88
ENSG00000040531	CTNS	1497	CTNS	2.28	0	3.7	5.99	0	4.5	4.08	4.43	4.23	3.87	1.54	1.74	1.83	2.14	2.39
ENSG00000090020	SLC9A1	6548	SLC9A1	2.28	0	3.74	6.01	0	3.46	3.5	3.25	3.39	3.6	1.42	1.41	1.08	0.36	1.67
ENSG00000269996	NA	NA	ENSG00000269996	2.28	0	2.37	4.65	0	2.59	4.28	4.85	4.71	4.72	1.9	1.92	1.98	1.59	2.52
ENSG00000114993	RTKN	6242	RTKN	2.29	0	4.76	7.05	0	4.63	4.63	4.73	4.93	4.73	2.17	2.52	2.23	2.57	2.68
ENSG00000144426	NBEAL1	65065	NBEAL1	2.29	0	3.06	5.35	0	0.98	1.59	1.33	1.34	1.32	-0.89	-1.07	-1.44	-1.09	-0.35
ENSG00000111252	SH2B3	10019	SH2B3	2.3	0	5.27	7.57	0	4.65	4.84	4.9	5.46	5.51	2.85	2.68	2.44	1.48	4.46
ENSG00000117266	CDK18	5129	CDK18	2.3	0	4.64	6.95	0	3.59	4.11	3.11	4.7	4.65	2.07	2.24	1.6	0.72	2.11
ENSG00000135047	CTSL	1514	CTSL	2.3	0	5.45	7.75	0	7.16	6.33	7.06	6.38	5.61	3.94	4.47	4.34	3.79	4.53
ENSG00000137845	ADAM10	102	ADAM10	2.3	0	6.16	8.46	0	5.24	5.5	5.47	5.36	5.18	3.02	2.78	2.76	3.22	3.48
ENSG00000163517	HDAC11	79885	HDAC11	2.3	0	3.39	5.69	0	3.46	3.24	3.81	3.39	2.51	0.32	0.55	1.06	2.2	0.58
ENSG00000100139	MICALL1	85377	MICALL1	2.31	0	5.87	8.19	0	5.12	6.14	5.29	5.32	6.15	2.82	2.89	2.93	4.34	3.43
ENSG00000110080	ST3GAL4	6484	ST3GAL4	2.31	0	4.74	7.06	0	4.38	4.72	4.94	5.21	5.26	2.85	2.97	2.24	2.27	2.65
ENSG00000172340	SUCLG2	8801	SUCLG2	2.31	0	3.4	5.71	0	3.98	3.84	4.11	4.23	4.27	1.99	1.83	1.06	0.94	3.18
ENSG00000106397	PLOD3	8985	PLOD3	2.32	0	6.59	8.91	0	5.88	6.05	5.98	6.85	7.3	4.66	4.61	3.97	3.05	4.21
ENSG00000167460	TPM4	7171	TPM4	2.32	0	8.08	10.39	0	7.44	7.38	7.43	7.63	7.64	5.75	5.61	5.18	5.55	3.84
ENSG00000171100	MTM1	4534	MTM1	2.32	0	2.08	4.4	0	2.27	2.7	2.64	2	2.2	0.45	-0.11	-0.1	-0.15	0.37
ENSG00000075391	RASAL2	9462	RASAL2	2.33	0	5.36	7.69	0	3.32	4.47	3.57	4.52	4.76	1.72	1.97	1.84	1.55	1.94
ENSG00000090581	GNPTG	84572	GNPTG	2.33	0	4.78	7.11	0	5.33	5.3	5.48	5.2	4.85	2.75	2.71	2.86	2.89	3.32
ENSG00000139793	MBNL2	10150	MBNL2	2.33	0	5.54	7.87	0	5.3	5.8	5.67	5.72	5.39	2.66	2.84	2.88	3.97	3.82
ENSG00000101439	CST3	1471	CST3	2.34	0	6.1	8.43	0	7.21	7.14	7.02	7.26	6.92	4.3	4.47	3.97	5.15	5.93
ENSG00000130402	ACTN4	81	ACTN4	2.34	0	7.82	10.16	0	7.08	7.28	7.21	7.72	8.46	5.46	5.4	5.33	5.14	4.71
ENSG00000146373	RNF217	154214	RNF217	2.34	0	3.85	6.19	0	1.48	2.59	2.06	2.99	3.46	-0.33	-0.45	0.47	0.3	0.81
ENSG00000174080	CTSF	8722	CTSF	2.34	0	5.03	7.37	0	6.43	6.28	6.77	5.16	4.46	2.99	3.21	3.65	4.41	3.1
ENSG00000102007	PLP2	5355	PLP2	2.35	0	4.89	7.24	0	6.62	6.41	6.52	7.2	7.74	4.82	4.63	3.8	4.16	5.32
ENSG00000158109	TPRG1L	127262	TPRG1L	2.35	0	3.25	5.6	0	4.56	4.35	4.74	3.98	3.97	1.88	1.8	1.86	2.22	2.12
ENSG00000050344	NFE2L3	9603	NFE2L3	2.36	0	3.49	5.85	0	2.57	4.07	3.55	4.11	4.53	0.81	0.71	1.15	1.49	2.78
ENSG00000100242	SUN2	25777	SUN2	2.36	0	6.11	8.47	0	5.39	5.92	5.51	5.8	6.24	3.02	3.22	3.56	4.01	3.22
ENSG00000117305	HMGCL	3155	HMGCL	2.36	0	2.96	5.32	0	2.87	2.93	2.95	2.61	2.72	0.56	0.01	0.12	-0.4	2.16
ENSG00000124224	PPP4R1L	NA	PPP4R1L	2.36	0	1.94	4.31	0	0.82	2.02	1.06	1.67	1.78	-0.44	-0.51	-1.29	-1.09	-0.97
ENSG00000166033	HTRA1	5654	HTRA1	2.36	0	5.13	7.49	0	7.83	6.38	6.45	5.97	5.38	4.03	3.94	4.06	4.22	3.98
ENSG00000118855	MFSD1	64747	MFSD1	2.37	0	4.69	7.06	0	4.3	4.54	4.78	4.56	5.1	1.32	1.92	1.92	3.28	2.82
ENSG00000179833	SERTAD2	9792	SERTAD2	2.37	0	4.89	7.26	0	4.89	4.71	4.54	4.81	4.11	2.09	2.14	2.42	2.16	2.41
ENSG00000182287	AP1S2	8905	AP1S2	2.37	0	5.7	8.07	0	6.03	5.49	5.8	6.29	4.62	2.88	2.49	2.74	5.29	2.86
ENSG00000068001	HYAL2	8692	HYAL2	2.38	0	4.76	7.14	0	4.51	4.84	5.04	5.2	5.18	2.39	2.27	1.31	3.29	3.53
ENSG00000102805	CLN5	1203	CLN5	2.39	0	3.57	5.96	0	3.7	4.2	4.35	3.48	3.6	1.34	1.33	1.8	0.82	2.27
ENSG00000162909	CAPN2	824	CAPN2	2.39	0	7.11	9.5	0	6.4	6.43	6.67	6.29	6.01	3.57	3.82	4	3.96	4.5
ENSG00000213614	HEXA	3073	HEXA	2.39	0	4.12	6.51	0	3.32	2.9	3.52	3.34	3.08	0.59	0.68	0.48	0.76	1.65
ENSG00000100003	SEC14L2	23541	SEC14L2	2.4	0	2.94	5.34	0	1.72	3.06	2.35	3.05	3.63	0.4	0.5	-0.08	0.62	0.34
ENSG00000123240	OPTN	10133	OPTN	2.4	0	5.49	7.89	0	5.42	5.87	5.41	5.45	5.53	2.19	2.68	2.65	3.53	4.54
ENSG00000134243	SORT1	6272	SORT1	2.4	0	6.76	9.16	0	6.52	5.68	6.44	6.12	5.36	4	4.02	3.61	2.8	3.76
ENSG00000136770	DNAJC1	64215	DNAJC1	2.4	0	3.69	6.09	0	4.31	4.64	4.69	4.78	5.44	2.34	2.77	2.48	0.81	3.66
ENSG00000070214	SLC44A1	23446	SLC44A1	2.42	0	6.05	8.48	0	4.63	4.51	5	4.96	5	2.94	2.94	2.36	2.15	1.63
ENSG00000129353	SLC44A2	57153	SLC44A2	2.42	0	6.1	8.51	0	6.42	6.12	7.1	5.8	5.19	4.16	4.33	4.05	4.11	1.94
ENSG00000099194	SCD	6319	SCD	2.44	0	8.16	10.6	0	8.31	7.84	8.53	8.99	7.22	5.74	5.89	5.85	5.39	5.83
ENSG00000107957	SH3PXD2A	9644	SH3PXD2A	2.44	0	8.55	10.99	0	6.63	8.18	6.86	7.6	7.48	5.79	5.57	5.14	4.28	3.84
ENSG00000125733	TRIP10	9322	TRIP10	2.44	0	3.42	5.86	0	3.96	4.14	3.72	3.66	3.82	1.69	1.73	1.56	2.05	0.09
ENSG00000135862	LAMC1	3915	LAMC1	2.44	0	7.81	10.25	0	7.49	6.82	7.33	7.1	7.16	4.8	4.93	4.38	3.64	5.97
ENSG00000167578	RAB4B	53916	RAB4B	2.44	0	1.76	4.2	0	1.85	2.73	2.12	2.18	2.14	-0.23	-0.23	0.09	-0.56	-0.03
ENSG00000173786	CNP	1267	CNP	2.44	0	6.87	9.31	0	6.36	6.15	6.38	6.72	6.48	3.8	3.83	3.37	4.82	4.03
ENSG00000253368	TRNP1	388610	TRNP1	2.44	0	2.41	4.85	0	3.4	4.12	3.21	4.6	4.07	1.27	1.53	1.38	1.15	1.89
ENSG00000163697	APBB2	323	APBB2	2.45	0	4.62	7.07	0	3.62	3.46	3.41	3.32	3.05	0.48	0.32	0.02	1.62	2.07
ENSG00000167323	STIM1	6786	STIM1	2.45	0	5.26	7.71	0	4.37	5.07	4.82	4.85	5.58	2.35	2.41	2.5	2.77	2.42
ENSG00000213719	CLIC1	1192	CLIC1	2.46	0	6.07	8.53	0	7.28	7.18	7.27	7.95	8.21	4.94	4.83	3.88	4.71	7.2
ENSG00000035862	TIMP2	7077	TIMP2	2.47	0	9.33	11.81	0	9.46	9.11	9.72	9.45	8.81	6.74	6.95	6.91	7.51	6.09
ENSG00000129566	TEP1	7011	TEP1	2.47	0	4.12	6.59	0	3.03	3.1	3.06	3.03	3.2	0.62	0.16	-0.42	0.59	2.12
ENSG00000176014	TUBB6	84617	TUBB6	2.47	0	5.97	8.44	0	6.29	5.99	6.17	6.75	6.8	4.07	3.62	3.66	3.53	4.77
ENSG00000129250	KIF1C	10749	KIF1C	2.48	0	5.09	7.56	0	4.58	5.15	4.52	4.2	3.81	2.22	2.45	1.3	1.57	2.43
ENSG00000163935	SFMBT1	51460	SFMBT1	2.48	0	1.68	4.16	0	1.39	1.03	1.95	1.85	2.17	-0.72	-1.71	-1.89	-0.05	0.2
ENSG00000196923	PDLIM7	9260	PDLIM7	2.48	0	6.23	8.71	0	5.69	6.53	6.34	6.86	7.46	3.99	4.35	4.32	3.97	3.86
ENSG00000183726	TMEM50A	23585	TMEM50A	2.49	0	5.06	7.56	0	5.72	5.69	5.84	5.92	5.77	3.25	3.09	3.14	2.46	4.59
ENSG00000198892	SHISA4	149345	SHISA4	2.49	0	3.5	6	0	5.19	4.91	5.4	5.41	5.08	2.36	2.72	2.5	2.73	3.16
ENSG00000100504	PYGL	5836	PYGL	2.5	0	3.74	6.24	0	4.98	3.61	3.97	3.61	3.76	0.52	1.44	0.32	1.46	3.52
ENSG00000115306	SPTBN1	6711	SPTBN1	2.5	0	8.77	11.27	0	7.62	7.37	7.18	7.35	6.52	3.94	3.98	4.25	5.4	5.95
ENSG00000119408	NEK6	10783	NEK6	2.5	0	4.39	6.89	0	5.51	4.73	4.4	4.54	4.57	2.64	2.71	2.84	0.73	2.53
ENSG00000128595	CALU	813	CALU	2.5	0	7.78	10.28	0	7.95	7.85	7.97	8.16	8.6	6.25	5.98	5.35	4.81	5.64
ENSG00000141012	GALNS	2588	GALNS	2.5	0	3.97	6.47	0	3.6	3.34	3.64	3.37	3.05	0.68	0.99	1.12	0.93	0.8
ENSG00000164951	PDP1	54704	PDP1	2.5	0	5.45	7.95	0	5.78	5.73	5.04	5.55	5.23	2.64	2.97	2.94	2.8	3.46
ENSG00000170581	STAT2	6773	STAT2	2.5	0	5.8	8.3	0	5.82	5.78	5.65	5.81	5.37	2.94	3.27	2.71	3.66	3.32
ENSG00000239697	TNFSF12	8742	TNFSF12	2.5	0	1.85	4.35	0	3.14	2.55	2.95	2.87	1.96	1.04	0.82	0.28	-0.56	-0.33
ENSG00000087245	MMP2	4313	MMP2	2.51	0	8.55	11.06	0	8.48	8.91	8.87	8	9.53	7.36	7.7	6.37	5.65	4.2
ENSG00000127990	SGCE	8910	SGCE	2.51	0	4.48	6.99	0	5.78	5.82	5.85	5.56	5.18	2.84	2.94	2.96	3.66	3.16
ENSG00000168216	LMBRD1	55788	LMBRD1	2.51	0	4.16	6.67	0	5.53	5.52	5.82	5.18	4.95	2.29	2.39	3.07	3.22	3.41
ENSG00000175482	POLD4	57804	POLD4	2.51	0	2.07	4.58	0	2.63	3.36	2.7	3.09	3.05	-0.01	0.59	0.52	0.41	0.83
ENSG00000213445	SIPA1	6494	SIPA1	2.51	0	4.81	7.32	0	4.83	4.99	4.83	5.48	5.38	3.82	3.86	3.11	0.34	2.11
ENSG00000241404	EGFL8	80864	EGFL8	2.51	0	1.62	4.13	0	2.93	3.05	2.62	3.58	1.47	-0.2	0.27	0.56	0.73	-0.23
ENSG00000111817	DSE	29940	DSE	2.52	0	3.21	5.73	0	2.54	2.25	2.07	1.83	2.33	-0.33	-0.5	-0.76	-0.08	0.05
ENSG00000177556	ATOX1	475	ATOX1	2.52	0	4.22	6.74	0	3.73	4.6	4.53	4.41	4.48	2.09	2.17	1.23	1.69	2.02
ENSG00000103174	NAGPA	51172	NAGPA	2.53	0	2.68	5.22	0	2.61	3	2.85	2.66	2.66	-0.14	0.45	0.06	-0.07	0.88
ENSG00000196975	ANXA4	307	ANXA4	2.53	0	3.94	6.48	0	3.15	3.08	3.17	3.22	3.21	1.16	0.67	0.14	0.66	0.57
ENSG00000198964	SGMS1	259230	SGMS1	2.53	0	2.94	5.47	0	2.86	2.82	3.04	2.97	2.34	-0.61	-0.46	-0.83	1.83	1.11
ENSG00000065308	TRAM2	9697	TRAM2	2.54	0	4.97	7.51	0	5.06	4.26	4.47	4.68	5.18	2.69	2.86	1.68	2.08	1.67
ENSG00000066322	ELOVL1	64834	ELOVL1	2.54	0	4.41	6.95	0	5.58	4.92	5.65	6.07	6.11	3.99	3.79	3.22	1.27	3.6
ENSG00000138593	SECISBP2L	9728	SECISBP2L	2.55	0	5.93	8.48	0	5.48	5.3	5.8	5.54	4.65	2.69	2.71	2.98	3.06	2.61
ENSG00000163346	PBXIP1	57326	PBXIP1	2.55	0	4.62	7.17	0	5.35	5.23	5.59	4.89	5.03	1.9	2.67	1.48	3.07	4.16
ENSG00000257365	FNTB	2342	FNTB	2.55	0	3.09	5.64	0	3.19	2.93	4.01	3.72	4.05	1.12	0.92	0.96	1.3	0.79
ENSG00000122359	ANXA11	311	ANXA11	2.56	0	5.41	7.97	0	4.85	4.81	4.75	5.08	4.7	2.82	2.76	2.73	0.21	3.05
ENSG00000137076	TLN1	7094	TLN1	2.56	0	7.89	10.45	0	7.03	7.02	6.8	7.21	7.54	4.76	4.77	4.4	4.29	4.57
ENSG00000140853	NLRC5	84166	NLRC5	2.56	0	3.69	6.25	0	1.55	3.13	1.75	3.09	3.58	-0.17	0.12	-0.32	-1.08	1.87
ENSG00000117298	ECE1	1889	ECE1	2.57	0	5.56	8.13	0	5.58	5.24	5.93	4.18	5.39	1.98	2.09	1.82	2.88	4.65
ENSG00000166900	STX3	6809	STX3	2.57	0	4.21	6.78	0	4	3.58	3.8	4.14	3.77	0.69	1.29	0.25	1.78	2.25
ENSG00000185896	LAMP1	3916	LAMP1	2.57	0	7.25	9.82	0	7.21	6.93	7.65	7.43	7.27	5.08	5.06	4.85	3.49	5.23
ENSG00000103496	STX4	6810	STX4	2.58	0	3.92	6.51	0	4.27	4.79	4.39	4.77	4.15	1.16	1.69	1.13	2.44	2.88
ENSG00000140575	IQGAP1	8826	IQGAP1	2.58	0	6.27	8.86	0	5.37	5.31	5.15	5.5	5.8	3.14	2.99	2.42	2.21	3.47
ENSG00000182500	NA	NA	ORAI1	2.58	0	3.65	6.23	0	4.74	5.56	4.9	5.03	5.01	2.76	2.65	2.47	1.68	2.98
ENSG00000110427	KIAA1549L	25758	KIAA1549L	2.59	0	4.86	7.45	0	4.88	3.89	4.91	2.97	2.44	1.94	1.9	1.46	2.2	-1.29
ENSG00000123384	LRP1	4035	LRP1	2.59	0	8.66	11.25	0	7.12	6.98	7.06	6.75	6.45	4.9	4.94	4.13	4.5	2.95
ENSG00000138760	SCARB2	950	SCARB2	2.59	0	7.64	10.23	0	7.67	7.43	7.98	8	7.53	5.3	5.14	5.01	4.85	5.39
ENSG00000204267	TAP2	6891	TAP2	2.59	0	2.71	5.31	0	2.34	2.95	2.52	2.53	2.79	-1.32	-1.53	-0.56	0.62	2.72
ENSG00000159658	EFCAB14	9813	EFCAB14	2.6	0	5.09	7.69	0	5.02	5	5.2	5.03	4.65	2.65	2.79	2.73	1.64	2.21
ENSG00000102032	RENBP	5973	RENBP	2.61	0	3.42	6.03	0	5.27	4.62	5.73	5.44	3.54	2.25	2.87	2.54	2	2.01
ENSG00000138794	CASP6	839	CASP6	2.61	0	1.58	4.19	0	3.21	3	3.15	3.48	3.4	-0.02	-0.01	-0.81	0.44	3.55
ENSG00000167123	CERCAM	51148	CERCAM	2.61	0	4.44	7.05	0	4.83	4.21	4.32	4.14	4.8	1.71	2.06	1.36	3.09	0.88
ENSG00000175854	SWI5	375757	SWI5	2.61	0	2.9	5.51	0	3.63	4.67	4.89	5.33	5.44	1.82	1.96	1.38	2.59	3.04
ENSG00000135048	TMEM2	23670	TMEM2	2.64	0	4.01	6.66	0	2.83	2.36	3.92	3.72	4.18	0.31	1.05	0.29	-0.13	2.29
ENSG00000139044	B4GALNT3	283358	B4GALNT3	2.64	0	5.15	7.78	0	3.81	5.08	5.41	5.62	5.64	3.05	3.12	3.11	1.19	2.07
ENSG00000142694	EVA1B	55194	EVA1B	2.64	0	1.96	4.6	0	4.42	4.54	4.28	4.34	4	2.2	1.45	1.48	0.6	2.94
ENSG00000082996	RNF13	11342	RNF13	2.65	0	3.97	6.62	0	4.89	4.9	5.31	4.56	4.08	1.35	1.63	1.81	2.52	3.08
ENSG00000167106	FAM102A	399665	FAM102A	2.65	0	5.64	8.29	0	6.42	5.22	6.12	5.69	4.96	3.05	3.03	3.28	2.69	3.16
ENSG00000181019	NQO1	1728	NQO1	2.65	0	4.35	7	0	5.95	4.5	5.84	5.23	5.01	3.7	3.21	0.79	1.72	4
ENSG00000196924	FLNA	2316	FLNA	2.65	0	9.7	12.34	0	8.66	8.75	8.47	9.13	9.7	6.88	6.81	5.9	5.74	6.16
ENSG00000064961	HMG20B	10362	HMG20B	2.66	0	5.5	8.16	0	6.1	6.21	6.17	6.25	6.34	3.43	3.56	3.07	3.81	3.86
ENSG00000092820	EZR	7430	EZR	2.66	0	5.97	8.63	0	6.38	7.64	5.85	7.31	7.3	3.97	3.79	3.73	4.42	5.25
ENSG00000150093	ITGB1	3688	ITGB1	2.66	0	8.1	10.76	0	7.7	7.91	7.96	7.97	9.22	5.68	5.72	5.19	4.97	5.91
ENSG00000177105	RHOG	391	RHOG	2.66	0	3.43	6.09	0	5.17	5.21	5.58	5.2	5.09	2.63	2.72	1.94	1.85	3.97
ENSG00000177707	NECTIN3	25945	NECTIN3	2.66	0	2.55	5.21	0	2.25	2.47	2.3	2.84	3.1	-0.91	-0.24	-0.91	-0.61	2.31
ENSG00000182957	SPATA13	221178	SPATA13	2.66	0	4.27	6.93	0	4.39	4.58	4.11	2.82	2.1	1.46	1.19	1.42	0.02	0.9
ENSG00000105696	TMEM59L	25789	TMEM59L	2.67	0	6.83	9.5	0	5.98	8.11	8.78	9.14	8.53	5.2	5.66	5.98	5.69	4.65
ENSG00000185340	GAS2L1	10634	GAS2L1	2.68	0	3.5	6.18	0	4.16	3.64	4.33	4.12	3.87	1.82	1.49	1.85	0.81	0.91
ENSG00000188313	PLSCR1	5359	PLSCR1	2.68	0	2.67	5.35	0	2.89	3.24	3.43	3.36	3.24	0.43	0.63	-0.58	0.37	1.96
ENSG00000071127	WDR1	9948	WDR1	2.69	0	6.6	9.29	0	6.36	5.72	6.41	6.35	6.78	3.55	3.46	2.74	3.95	4.43
ENSG00000141524	TMC6	11322	TMC6	2.69	0	4.11	6.8	0	3.23	3.67	4.5	4.26	2.73	1.16	0.99	0.58	-0.29	2.72
ENSG00000172469	MANEA	79694	MANEA	2.69	0	3	5.69	0	3.46	3.06	3.28	3.38	3.43	0.56	-0.2	0.14	0.99	1.55
ENSG00000186522	2018-09-10	151011	2018-09-10	2.69	0	4.58	7.27	0	5.42	5.22	5.35	5.19	4.87	2.63	2.52	2	1.5	4.03
ENSG00000197892	KIF13B	23303	KIF13B	2.69	0	6.21	8.89	0	5.37	5.68	5.96	5.32	4.73	2.91	2.89	2.86	1.42	3.66
ENSG00000125844	RRBP1	6238	RRBP1	2.7	0	6.26	8.96	0	6.03	5.95	6.23	5.72	7.23	4.51	4.23	3.2	2.37	3.44
ENSG00000196739	COL27A1	85301	COL27A1	2.7	0	3.99	6.69	0	3.48	3.16	2.91	2.9	1.97	1.41	1.34	-0.66	-1.23	0.39
ENSG00000093010	COMT	1312	COMT	2.71	0	5.13	7.84	0	5.53	5.59	5.34	5.37	5.46	2.11	2.41	2.4	3.16	3.6
ENSG00000105355	PLIN3	10226	PLIN3	2.71	0	4.6	7.31	0	6.06	5.46	5.32	6.13	6.17	3.47	3.47	2.61	1.67	4.48
ENSG00000131171	SH3BGRL	6451	SH3BGRL	2.71	0	3.99	6.71	0	5.42	5.65	5.71	5.43	5.29	1.82	1.97	1.98	3.83	4.08
ENSG00000140545	MFGE8	4240	MFGE8	2.71	0	6.14	8.85	0	6.29	6.11	7.19	6.77	6.65	4.14	4.35	4.09	2.74	4.21
ENSG00000178209	PLEC	5339	PLEC	2.71	0	8.57	11.28	0	7.05	6.93	7.55	6.99	7.45	4.94	5.01	4.46	3.53	4.49
ENSG00000186395	KRT10	3858	KRT10	2.72	0	2.93	5.64	0	4.39	4.55	4.73	4.43	4.68	1.23	0.58	0.69	3.86	2.44
ENSG00000102871	TRADD	8717	TRADD	2.73	0	2.27	4.99	0	3.62	3.5	3.35	3.89	3.87	0.74	1.06	-0.58	1.06	2.23
ENSG00000142552	RCN3	57333	RCN3	2.73	0	3.64	6.37	0	5.66	5.49	5.51	4.1	5.73	3.76	3.6	2.98	1.95	0.88
ENSG00000146376	ARHGAP18	93663	ARHGAP18	2.73	0	2.02	4.76	0	2.42	2.54	2.05	2.64	3.15	-0.86	-0.47	-2.27	-0.05	2.64
ENSG00000166912	MTMR10	54893	MTMR10	2.73	0	4.03	6.76	0	3.65	3.87	3.96	3.73	2.84	1.19	1.33	1.31	0.07	0.74
ENSG00000065054	SLC9A3R2	9351	SLC9A3R2	2.74	0	4.7	7.44	0	4.72	6.35	5.5	5.54	5.91	3.16	3.22	3.12	2.54	2.4
ENSG00000088826	SMOX	54498	SMOX	2.75	0	3.67	6.42	0	3.73	4.47	4.91	3.48	3.91	0.89	1.22	1.23	1.5	1.9
ENSG00000131236	CAP1	10487	CAP1	2.75	0	7.06	9.81	0	7.58	7.79	7.97	8.12	7.94	5.58	5.5	5.23	3.97	5.41
ENSG00000143322	ABL2	27	ABL2	2.75	0	6.44	9.19	0	5.22	5.87	5.01	5.74	5.44	2.75	2.81	2.76	2.29	2.96
ENSG00000100036	SLC35E4	339665	SLC35E4	2.77	0	2.57	5.34	0	2.28	3.66	2.97	2.51	2.82	-1	-0.27	-0.48	0.97	1.06
ENSG00000173852	DPY19L1	23333	DPY19L1	2.77	0	3.89	6.66	0	3.7	4.28	4.2	4.28	4.28	1.98	1.69	1.6	0.62	1.23
ENSG00000115325	DOK1	1796	DOK1	2.78	0	4.17	6.95	0	4.69	5.69	5.47	5.35	5.46	2.38	2.38	1.94	2.77	3.29
ENSG00000122042	UBL3	5412	UBL3	2.78	0	5.18	7.96	0	5.87	5.54	6.3	6.09	5.34	2.84	3.24	4.02	1.98	3.26
ENSG00000135318	NT5E	4907	NT5E	2.78	0	4.26	7.04	0	5.06	4.22	5.43	5.16	5.32	2.83	3	1.48	0.94	3.23
ENSG00000175938	ORAI3	93129	ORAI3	2.78	0	1.33	4.1	0	2.52	2.66	2.84	2.67	2.82	-0.18	0.19	-0.74	0.27	0.12
ENSG00000196187	TMEM63A	9725	TMEM63A	2.78	0	3.47	6.25	0	2.99	2.88	2.51	3.1	2.96	0.52	1.01	-0.06	-1.9	1.32
ENSG00000111077	TNS2	23371	TNS2	2.79	0	3.26	6.05	0	3.31	3.43	3.11	2.53	2.75	1.34	1.58	0.62	-0.57	-1.41
ENSG00000139433	GLTP	51228	GLTP	2.79	0	4.39	7.19	0	6.25	5.67	6.44	5.78	4.61	3.28	3.13	3.34	2.3	2.89
ENSG00000185507	IRF7	3665	IRF7	2.79	0	2.33	5.12	0	3.33	3.66	3.61	3.97	4.11	-0.1	0.65	0.48	1.66	1.84
ENSG00000111331	OAS3	4940	OAS3	2.8	0	3.39	6.19	0	3.51	2.2	2.89	3.75	3.51	0.03	-0.09	-0.75	1.15	1.22
ENSG00000123094	RASSF8	11228	RASSF8	2.8	0	5.45	8.25	0	4.93	5.17	5.45	5.46	5.58	3.19	3.06	3.35	0.94	2.21
ENSG00000141458	NPC1	4864	NPC1	2.8	0	4.97	7.76	0	4.75	3.8	4.93	4.64	4.01	1.7	1.74	1.43	1.39	1.92
ENSG00000183397	C19orf71	100128569	C19orf71	2.8	0	2.66	5.46	0	5.86	5.55	6.59	5.92	6.24	3.25	3.82	4.09	3.04	2.07
ENSG00000151176	PLBD2	196463	PLBD2	2.81	0	5.35	8.17	0	6.76	6.6	6.98	6.48	5.98	3.74	3.85	3.86	3.54	3.79
ENSG00000099992	TBC1D10A	83874	TBC1D10A	2.82	0	1.59	4.41	0	1.35	1.25	1.87	1.67	1.84	-2.29	-1.5	-2.07	-0.01	-0.44
ENSG00000100852	ARHGAP5	394	ARHGAP5	2.82	0	5.09	7.9	0	4.07	5.04	4.32	4.38	4.46	1.37	1.22	1.22	1.47	2.93
ENSG00000038002	AGA	175	AGA	2.83	0	2.95	5.78	0	3.95	3.75	4.54	4.75	4.89	1.81	1.16	1	0.91	2.91
ENSG00000124299	PEPD	5184	PEPD	2.83	0	5.68	8.51	0	5.63	6.57	6.74	6.3	7.04	4.06	4.01	3.37	3.91	2.79
ENSG00000135929	CYP27A1	1593	CYP27A1	2.83	0	3.68	6.51	0	5.19	4.79	5.12	5.01	4.57	2.42	2.29	2.3	3.19	0.25
ENSG00000137710	RDX	5962	RDX	2.83	0	6.13	8.96	0	5.96	6.37	6.07	6.46	6.37	3.8	3.55	3.84	2.57	3.36
ENSG00000197879	MYO1C	4641	MYO1C	2.83	0	6.16	8.99	0	5.96	5.83	5.58	6.27	6.21	2.93	3.12	2.55	3.64	3.4
ENSG00000177628	GBA	2629	GBA	2.84	0	4.15	6.99	0	5.27	4.93	5.53	5.12	4.76	2.07	1.99	1.3	2.47	3.53
ENSG00000079950	STX7	8417	STX7	2.85	0	4.06	6.91	0	3.03	3.42	3.03	2.58	2.25	-0.37	-0.83	-0.29	0.44	1.05
ENSG00000142627	EPHA2	1969	EPHA2	2.85	0	4.22	7.07	0	4.5	3.85	4.82	5.62	6.39	3.16	2.82	2.24	-0.51	3.53
ENSG00000154122	ANKH	56172	ANKH	2.85	0	5.24	8.09	0	4.08	4.42	4.81	5.37	4.56	0.86	0.69	1.47	3.32	2.48
ENSG00000197256	KANK2	25959	KANK2	2.85	0	5.86	8.72	0	5.74	6.46	5.61	5.68	5.38	4.29	4.05	3.62	1.38	1.47
ENSG00000030582	GRN	2896	GRN	2.87	0	6.59	9.46	0	7.72	7.19	7.92	7.86	7.53	4.49	4.59	3.8	5.11	5.84
ENSG00000173327	MAP3K11	4296	MAP3K11	2.87	0	5.09	7.96	0	4.7	4.08	4.9	4.76	4.38	1.25	1.3	1.1	1.77	2.99
ENSG00000013288	MAN2B2	23324	MAN2B2	2.89	0	4.36	7.25	0	4.11	4.13	4.06	4.01	4.15	0.95	1.14	0.83	1.54	1.51
ENSG00000089057	SLC23A2	9962	SLC23A2	2.89	0	6.34	9.23	0	6.23	6.44	6.71	6.54	5.66	3.18	3.37	3.48	4.22	2.87
ENSG00000101400	SNTA1	6640	SNTA1	2.89	0	3.35	6.24	0	4.9	5.46	4.65	5.16	4.87	1.88	1.62	1.6	2.82	2.55
ENSG00000178996	SNX18	112574	SNX18	2.89	0	4.95	7.84	0	5.46	4.53	5.82	5.3	4.39	1.95	1.71	1.88	3.11	2.33
ENSG00000231925	TAPBP	6892	TAPBP	2.9	0	5.88	8.78	0	6.02	6.56	6.31	6.44	6.88	3.05	3.25	2.81	3.44	5.15
ENSG00000100345	MYH9	4627	MYH9	2.91	0	8.03	10.94	0	7.43	7.38	7.37	7.69	9.05	4.55	4.67	4.04	5.4	5.63
ENSG00000145012	LPP	4026	LPP	2.91	0	4.84	7.75	0	2.86	3.35	2.53	3.05	3.59	0.58	0.36	-1.25	0.32	0.81
ENSG00000185437	SH3BGR	6450	SH3BGR	2.91	0	1.26	4.17	0	2.12	4.47	3.53	3.4	4.22	0.14	0.25	0.81	0	2.35
ENSG00000102996	MMP15	4324	MMP15	2.93	0	5.93	8.85	0	6.31	5.83	7.55	6.62	7.25	3.27	3.65	4.51	3.44	4.05
ENSG00000137449	CPEB2	132864	CPEB2	2.93	0	3.28	6.21	0	3.38	3.52	3.79	3.17	2.94	-1.17	-0.89	1.33	0.17	2.62
ENSG00000099377	HSD3B7	80270	HSD3B7	2.94	0	2.04	4.99	0	3.81	4.24	3.93	3.33	2.88	0.83	0.46	0.85	1.52	-0.11
ENSG00000110841	PPFIBP1	8496	PPFIBP1	2.94	0	5.31	8.26	0	4.36	5.49	4.89	4.66	5.03	1.75	1.78	0.79	2.82	2.51
ENSG00000168461	RAB31	11031	RAB31	2.95	0	5.19	8.14	0	4.81	5.66	5.88	5.63	6.29	3.54	3.14	3.29	0.98	2.79
ENSG00000185650	ZFP36L1	677	ZFP36L1	2.95	0	4.71	7.66	0	4.93	5.54	4.75	4.7	4.63	1.01	1.48	1.63	1.15	4.57
ENSG00000165169	DYNLT3	6990	DYNLT3	2.96	0	3.51	6.47	0	4.47	5.03	5.13	4.78	4.53	1.46	1.54	2.04	1.01	3.22
ENSG00000204682	CASC10	399726	CASC10	2.96	0	2.81	5.78	0	4.73	2.64	3.9	4.67	3.44	-0.28	0.51	-0.43	2.47	1.8
ENSG00000119326	CTNNAL1	8727	CTNNAL1	2.97	0	4.87	7.84	0	6.41	6.56	6.21	6.24	5.52	3.44	3.21	3.01	3.59	2.88
ENSG00000143126	CELSR2	1952	CELSR2	2.97	0	6.04	9.01	0	5.27	5.43	5.52	5.52	5.16	2.45	2.63	2.9	2.04	2.1
ENSG00000148484	RSU1	6251	RSU1	3	0	4.75	7.75	0	5.68	5.55	5.58	5.78	5.82	2.74	2.54	2.21	3.04	2.83
ENSG00000104081	BMF	90427	BMF	3.01	0	3.58	6.59	0	3.59	3.82	5.05	3.97	4.27	0.87	1.21	0.2	2.93	0.21
ENSG00000115935	WIPF1	7456	WIPF1	3.01	0	5.74	8.74	0	5.11	5.91	5.48	5.37	5.86	3.24	3.17	3.35	0.5	2.62
ENSG00000168615	ADAM9	8754	ADAM9	3.01	0	5.76	8.77	0	5.8	5.96	5.99	6.1	6.05	3.71	3.5	2.39	2.26	3.08
ENSG00000153113	CAST	831	CAST	3.02	0	4.73	7.75	0	4.28	4.2	4.11	4.12	3.87	0.09	0.42	0.28	1.68	2.85
ENSG00000163686	ABHD6	57406	ABHD6	3.02	0	3.27	6.3	0	4.13	4.93	5.01	4.48	3.63	0.82	1.08	0.99	2.11	1.99
ENSG00000075420	FNDC3B	64778	FNDC3B	3.03	0	5.28	8.32	0	4.37	4.78	4.55	4.44	4.77	1.51	1.43	0.98	0.99	2.87
ENSG00000044115	CTNNA1	1495	CTNNA1	3.04	0	7.66	10.71	0	7.56	7.77	7.62	7.45	7.42	4.91	4.86	4.09	4.14	4.62
ENSG00000163820	FYCO1	79443	FYCO1	3.04	0	3.9	6.93	0	3.82	4	3.97	3.66	3.42	-0.05	0.38	-0.35	1.21	2.36
ENSG00000150760	DOCK1	1793	DOCK1	3.05	0	5.03	8.08	0	5.52	5.22	5.08	5.06	4.44	2.24	2.02	1.92	1.76	2.16
ENSG00000162542	TMCO4	255104	TMCO4	3.05	0	1.39	4.45	0	3.03	2.2	2.23	2.6	2.16	-0.5	0.36	-0.5	-1.68	-0.55
ENSG00000187164	SHTN1	57698	SHTN1	3.05	0	4.32	7.36	0	5.67	4.49	6.03	5.33	3.66	1.48	2.04	1.96	1.98	2.47
ENSG00000198598	MMP17	4326	MMP17	3.05	0	4.46	7.51	0	5.19	5.51	5.28	5.89	5.7	2.04	2.3	1.75	3.55	2.5
ENSG00000105612	DNASE2	1777	DNASE2	3.06	0	3.65	6.71	0	5.67	5.01	5.63	5.69	5.31	2.39	2.75	2.15	1.79	3.02
ENSG00000086619	ERO1B	56605	ERO1B	3.07	0	1.88	4.95	0	1.84	3.2	2.54	2.37	2.12	-1.79	-1.53	-1.14	0.43	0.71
ENSG00000089177	KIF16B	55614	KIF16B	3.07	0	3.42	6.49	0	3.62	4.28	3.69	4.01	3.59	0.9	1.07	0.25	0.04	1.73
ENSG00000206503	HLA-A	3105	HLA-A	3.07	0	6.89	9.95	0	7.59	8.7	7.67	8.88	9.75	5.34	5.23	5.09	5.06	6.54
ENSG00000102547	CAB39L	81617	CAB39L	3.08	0	3.01	6.09	0	4.64	3.83	4.26	4.42	1.51	1.01	0.83	0.86	-0.47	1.35
ENSG00000115504	EHBP1	23301	EHBP1	3.09	0	6.26	9.35	0	6.12	6.85	6.16	6.27	6.16	3.33	3.3	3.26	3.14	3.09
ENSG00000158122	AAED1	195827	AAED1	3.09	0	2.21	5.3	0	3.67	3.73	3.65	3.91	3.42	0.53	0.26	-0.43	1.04	1.48
ENSG00000169814	BTD	686	BTD	3.09	0	2.53	5.62	0	3.9	3.37	3.99	3.95	3.44	-0.34	0.22	0.23	1.43	1.46
ENSG00000083444	PLOD1	5351	PLOD1	3.1	0	6.36	9.46	0	6.32	6.71	6.74	7.25	8.25	4.46	4.49	3.67	2.83	4.38
ENSG00000105767	CADM4	199731	CADM4	3.1	0	5.95	9.05	0	8.41	7.49	9.2	7.99	6.27	4.54	4.69	4.34	5.28	5.03
ENSG00000143641	GALNT2	2590	GALNT2	3.1	0	6.78	9.88	0	6.8	6.7	7.29	6.85	6.8	3.8	3.8	3.49	3.37	4.49
ENSG00000196743	GM2A	2760	GM2A	3.1	0	4.22	7.32	0	5.2	4.75	5.66	5.25	4.92	1.57	1.51	1.14	2.88	3.02
ENSG00000005893	LAMP2	3920	LAMP2	3.11	0	6.18	9.29	0	6.89	6.75	6.82	6.64	6.93	3.88	4.03	4	2.76	3.87
ENSG00000102024	PLS3	5358	PLS3	3.12	0	5.12	8.23	0	6.05	6.01	6.04	6.03	6.8	3.9	3.35	1.82	2.31	4.05
ENSG00000114480	GBE1	2632	GBE1	3.13	0	3.77	6.9	0	4.03	4.45	4.66	4.41	5.1	0.6	0.76	0.23	2.08	3.11
ENSG00000198715	GLMP	112770	GLMP	3.13	0	3.54	6.67	0	5.11	4.56	5.37	5.15	4.74	2.05	2.19	1.62	1.63	1.84
ENSG00000106733	NMRK1	54981	NMRK1	3.14	0	1.47	4.61	0	2.58	2.26	2.74	2.99	2.79	-0.63	-0.29	-0.43	-1.11	0.2
ENSG00000107902	LHPP	64077	LHPP	3.14	0	1.26	4.41	0	2.34	2.28	3.31	2.22	1.64	-1.13	-1.31	0	0	-1.35
ENSG00000152952	PLOD2	5352	PLOD2	3.14	0	3.69	6.83	0	4.32	3.25	4.02	3.45	4.49	-0.43	-0.84	-0.47	2.27	2.86
ENSG00000184384	MAML2	84441	MAML2	3.16	0	3.26	6.42	0	3.51	3.85	3.84	3.26	3.48	-0.1	-0.12	-0.97	0.86	2.32
ENSG00000101608	MYL12A	10627	MYL12A	3.19	0	4.98	8.17	0	6.06	6.18	6.42	6.87	6.83	3.49	3.28	2.77	3.11	3.78
ENSG00000162413	KLHL21	9903	KLHL21	3.19	0	4.87	8.06	0	5.01	5.45	5.69	5.03	5.42	1.83	2.02	1.51	2.05	3.24
ENSG00000168792	ABHD15	116236	ABHD15	3.19	0	1.57	4.76	0	3.05	2.97	3.34	2.74	2.39	-0.17	-0.12	-1.32	-0.07	0.35
ENSG00000103966	EHD4	30844	EHD4	3.21	0	3.62	6.83	0	4.31	4.22	4.23	4.63	5.08	2.16	1.95	0.9	-0.75	2.54
ENSG00000138496	PARP9	83666	PARP9	3.21	0	3.21	6.42	0	3.04	3.48	3.16	3.23	3.39	-0.87	-0.05	-0.74	-1.24	3.24
ENSG00000075426	FOSL2	2355	FOSL2	3.22	0	6.99	10.21	0	7.73	7.08	7.6	7.73	6.7	4.71	4.76	4.17	2.92	4.24
ENSG00000103145	HCFC1R1	54985	HCFC1R1	3.23	0	3.75	6.98	0	6.17	7.13	6.66	6.64	5.65	2.92	3.05	2.8	3.81	3.46
ENSG00000155366	RHOC	389	RHOC	3.23	0	5.05	8.28	0	5.55	6.8	5.94	6.2	6.82	3.39	3.34	2.66	1.99	3.91
ENSG00000196843	ARID5A	10865	ARID5A	3.23	0	1.94	5.17	0	2.67	3.96	2.42	3.35	4.31	0.08	0.24	-0.22	-0.67	1.28
ENSG00000091490	SEL1L3	23231	SEL1L3	3.24	0	4.85	8.1	0	4.52	4.63	6.14	5.81	4.85	1.81	2.91	1.14	0.11	3.94
ENSG00000166710	B2M	567	B2M	3.26	0	8.05	11.32	0	8.98	10.24	9.28	9.72	10.08	5.96	6.01	5.92	5.99	8.1
ENSG00000167114	SLC27A4	10999	SLC27A4	3.26	0	5.7	8.97	0	6.26	7.07	7.3	8.01	8.02	4.09	4.06	3.92	4.15	4.1
ENSG00000138434	SSFA2	6744	SSFA2	3.27	0	4.88	8.15	0	5.29	5.03	5.47	4.89	3.76	0.92	0.41	0.39	2.27	3.98
ENSG00000143772	ITPKB	3707	ITPKB	3.27	0	3.7	6.97	0	4.32	4.13	4.68	4.52	3.1	2.33	1.92	1.23	-2.52	2.18
ENSG00000138600	SPPL2A	84888	SPPL2A	3.28	0	3.69	6.97	0	5.14	5.51	5.63	5.11	5.24	2.17	1.84	1.68	2.17	2.41
ENSG00000173706	HEG1	57493	HEG1	3.28	0	4.09	7.36	0	4.26	3.92	4.01	3.87	4.2	-0.56	-0.52	-0.7	3.02	2.14
ENSG00000224818	AC096677.3	NA	ENSG00000224818	3.29	0	0.46	3.75	0	4.28	4.67	4.21	4.75	4.58	1.79	2.03	2	1.59	-1.07
ENSG00000104368	PLAT	5327	PLAT	3.3	0	4.98	8.28	0	5.09	5.16	5.2	5.53	6.29	1.69	3.05	0.73	2.96	2.22
ENSG00000174307	PHLDA3	23612	PHLDA3	3.3	0	5.29	8.59	0	7.13	7.96	7.6	7.57	7.58	4.76	4.76	4.79	4.37	2.7
ENSG00000143669	LYST	1130	LYST	3.31	0	5.11	8.42	0	4.06	3.88	4.15	4.53	4.04	0.93	1.23	1.73	-0.62	0.95
ENSG00000086062	B4GALT1	2683	B4GALT1	3.32	0	4.48	7.8	0	4.95	5.65	5.78	5.26	5.64	1.88	2.22	1.7	2.03	2.86
ENSG00000167995	BEST1	7439	BEST1	3.32	0	2.84	6.16	0	3.53	3.49	3.83	3.49	0.54	-1.81	-1.17	-0.26	0.82	0.5
ENSG00000101871	MID1	4281	MID1	3.33	0	3.07	6.4	0	3.61	3.01	3.85	3.19	3.74	1	0.74	-0.67	-0.32	0.19
ENSG00000111224	PARP11	57097	PARP11	3.33	0	0.61	3.94	0	1.12	1.44	1.14	1.31	1.53	-4.04	-4.17	-2.76	1.42	-0.79
ENSG00000147526	TACC1	6867	TACC1	3.33	0	5.58	8.9	0	5.31	5.47	5.29	5.1	5.04	2.15	2.22	2.45	1.38	1.46
ENSG00000160789	LMNA	4000	LMNA	3.33	0	7.07	10.4	0	7.42	7.61	7.43	7.7	7.81	4.5	4.52	3.94	3.52	4.87
ENSG00000074416	MGLL	11343	MGLL	3.34	0	3.27	6.61	0	3.27	3	4.46	3.22	2.39	0.83	0.96	-0.18	-0.86	-0.79
ENSG00000162430	SELENON	57190	SELENON	3.34	0	6.07	9.4	0	6.92	7.33	7.2	7.66	7.18	4.45	4.47	4	3.16	3.59
ENSG00000174705	SH3PXD2B	285590	SH3PXD2B	3.34	0	6.13	9.47	0	7.17	6.58	6.78	6.44	5.39	3.66	3.69	2.83	2.36	3.2
ENSG00000163702	IL17RC	84818	IL17RC	3.35	0	2.66	6.01	0	3.85	3.86	3.97	3.88	3.59	-0.46	-1.04	-0.69	1.39	2.93
ENSG00000107201	DDX58	23586	DDX58	3.36	0	1.96	5.32	0	2.75	2.63	3.21	3.12	2.99	-0.23	-0.72	-0.67	-1.22	0.89
ENSG00000112276	BVES	11149	BVES	3.36	0	4.05	7.4	0	4.52	4.52	4.89	5.37	5.05	0.97	0.76	0.05	3.24	2.2
ENSG00000213977	TAX1BP3	30851	TAX1BP3	3.36	0	1.62	4.98	0	4.43	4.29	4.83	4.71	4.32	1.33	1.42	0.79	1.01	1.35
ENSG00000116962	NID1	4811	NID1	3.37	0	6.65	10.01	0	7.47	7	7.8	7.46	7.59	5.17	4.93	4.32	1.76	4.42
ENSG00000143786	CNIH3	149111	CNIH3	3.37	0	3.52	6.89	0	3.76	4.53	4.37	4.41	3.98	0.9	1.72	1.02	-0.44	1.29
ENSG00000049245	VAMP3	9341	VAMP3	3.39	0	4.24	7.63	0	6.22	6.29	6.25	6.14	5.93	2.29	2.14	2.32	2.53	4.57
ENSG00000113916	BCL6	604	BCL6	3.39	0	2.79	6.18	0	3.55	4.53	3.61	3.11	3.16	-0.33	0.03	-1	-0.27	2.66
ENSG00000105854	PON2	5445	PON2	3.41	0	4.19	7.6	0	5.66	5.68	6.31	5.49	5.38	3.12	3.09	1.71	0.74	3.09
ENSG00000114353	GNAI2	2771	GNAI2	3.41	0	6.16	9.57	0	6.55	6.6	6.61	6.61	6.79	3.15	3.01	2.72	3.06	4.16
ENSG00000197324	LRP10	26020	LRP10	3.41	0	5.8	9.22	0	6.43	6.32	6.63	6.23	6.31	2.71	3.07	1.89	3.29	3.87
ENSG00000106853	PTGR1	22949	PTGR1	3.42	0	2.31	5.73	0	4.09	3.73	4.24	3.7	3.38	-0.18	-0.52	-1.37	0.31	3.75
ENSG00000064601	CTSA	5476	CTSA	3.43	0	5.44	8.87	0	6.35	6.09	6.44	6.31	6.41	2.66	2.85	1.9	2.88	4.14
ENSG00000123989	CHPF	79586	CHPF	3.43	0	6.11	9.54	0	7.02	8	7.85	7.71	8.38	4.14	4.14	3.66	4.3	5.55
ENSG00000129493	HEATR5A	25938	HEATR5A	3.43	0	2.91	6.34	0	2.89	2.85	3.04	3.02	3.08	-0.87	-0.42	-1.73	-0.05	0.67
ENSG00000142669	SH3BGRL3	83442	SH3BGRL3	3.43	0	4.73	8.16	0	6.54	7.49	6.92	7.72	7.98	3.64	3.76	3.21	3.44	5.42
ENSG00000165424	ZCCHC24	219654	ZCCHC24	3.43	0	3.95	7.38	0	5.39	5.64	4.7	4.68	4.78	3.01	2.51	0.82	0.62	1.39
ENSG00000115318	LOXL3	84695	LOXL3	3.44	0	4.89	8.34	0	5.37	6.32	5.92	6.45	7	2.5	2.75	2.39	2.96	3.2
ENSG00000121039	RDH10	157506	RDH10	3.46	0	3.12	6.58	0	5.06	3.83	3.89	4.32	3.8	0.84	0.55	0.7	0.1	1.46
ENSG00000161091	MFSD12	126321	MFSD12	3.46	0	6.05	9.51	0	6.82	6.71	7.55	7.13	7.35	3.64	3.79	3.89	3.6	3.37
ENSG00000177426	TGIF1	7050	TGIF1	3.46	0	2.82	6.29	0	3.7	3.51	3.8	3.56	3.24	-0.66	-0.26	-0.43	1.93	-0.42
ENSG00000253159	PCDHGA12	26025	PCDHGA12	3.46	0	1.12	4.58	0	1.76	1.76	2.39	2.77	3.09	-1.53	-1.04	-1.46	-3.72	2.61
ENSG00000143507	DUSP10	11221	DUSP10	3.47	0	3.34	6.82	0	4.98	5.58	4.86	5.29	4.36	0.44	1.38	1.91	1.75	2.13
ENSG00000143878	RHOB	388	RHOB	3.47	0	6.46	9.93	0	7.42	9.17	8.37	8.95	9.5	4.98	4.59	4.78	5.68	6.04
ENSG00000198113	TOR4A	54863	TOR4A	3.47	0	1.67	5.14	0	2.04	2.74	2.3	4.2	4.32	0.28	-0.39	0.34	-0.1	-1.91
ENSG00000100605	ITPK1	3705	ITPK1	3.49	0	6.29	9.78	0	6.23	7.51	7.04	7.19	7.08	3.32	3.44	3.22	3.96	3.66
ENSG00000106780	MEGF9	1955	MEGF9	3.49	0	5.36	8.85	0	6.69	6.12	7.08	6.28	4.64	2.64	2.57	2.56	3.23	2.35
ENSG00000131370	SH3BP5	9467	SH3BP5	3.49	0	2.92	6.42	0	4.65	4.56	5.16	4.21	3.16	-0.18	-0.17	-0.42	2.25	2.51
ENSG00000171877	FRMD5	84978	FRMD5	3.49	0	4.24	7.73	0	4.64	5.4	4.54	5.27	5.54	1.33	1.52	1.2	2.33	1.41
ENSG00000189171	S100A13	6284	S100A13	3.5	0	0.77	4.27	0	2.31	3.59	2.64	2.45	3.5	-0.94	-0.52	-1.09	-1.15	0.98
ENSG00000197712	FAM114A1	92689	FAM114A1	3.5	0	4.84	8.34	0	5.94	6.46	5.85	5.93	6.1	3.05	3.13	3.03	1.06	2.72
ENSG00000244509	APOBEC3C	27350	APOBEC3C	3.5	0	2.76	6.27	0	4.95	4.63	4.9	4.66	4.73	2.26	2.23	0.95	-0.19	1.49
ENSG00000103335	PIEZO1	9780	PIEZO1	3.51	0	6.4	9.92	0	5.98	6.55	6.51	6.78	6.56	4.2	4.41	4.71	1.43	0.23
ENSG00000163840	DTX3L	151636	DTX3L	3.51	0	3.18	6.69	0	4.18	4.44	4.02	3.87	4.18	0.3	-0.04	-0.57	0.33	3.11
ENSG00000169554	ZEB2	9839	ZEB2	3.51	0	5.51	9.01	0	5.17	5.26	4.86	5	3.95	1.64	1.24	0.84	0.99	2.03
ENSG00000173193	PARP14	54625	PARP14	3.51	0	3.93	7.44	0	3.84	4.3	4.09	4.14	3.84	0.73	0.58	-0.35	-1.62	3.63
ENSG00000166311	SMPD1	6609	SMPD1	3.52	0	4.38	7.9	0	5.86	6.61	6.57	6.36	6.78	2.26	2.61	2.06	3.25	4.31
ENSG00000169504	CLIC4	25932	CLIC4	3.52	0	6.79	10.3	0	8.05	8.45	8.24	7.97	7.95	4.97	4.48	4.64	3.86	5.18
ENSG00000134871	COL4A2	1284	COL4A2	3.54	0	7.63	11.17	0	7.77	7.4	7.98	8.54	9.28	5.18	5.05	4.9	4.01	4.17
ENSG00000144455	SUMF1	285362	SUMF1	3.54	0	3.12	6.66	0	3.8	3.66	4.1	3.81	3.94	-0.06	-0.52	-0.32	0.73	1.65
ENSG00000183853	KIRREL1	55243	KIRREL	3.54	0	4.96	8.5	0	5.68	5.02	5.41	5.66	5.85	2.32	2.82	0.49	0.77	3.62
ENSG00000095637	SORBS1	10580	SORBS1	3.56	0	4.52	8.09	0	5.39	4.98	5.42	4.82	2.61	0.73	0.35	1.16	1.93	1.15
ENSG00000182179	UBA7	7318	UBA7	3.56	0	2.08	5.64	0	3.55	3.51	2.93	3.53	3.82	-0.37	0.43	-0.51	-1.68	1.9
ENSG00000177706	FAM20C	56975	FAM20C	3.57	0	6.24	9.81	0	7.74	7.71	7.5	7.71	7.35	3.81	3.94	4.46	3.89	4.07
ENSG00000166401	SERPINB8	5271	SERPINB8	3.58	0	1.79	5.37	0	3.09	3.67	3.27	3.18	2.92	-1.23	-0.81	-1.27	-0.51	2.1
ENSG00000119280	C1orf198	84886	C1orf198	3.59	0	6.25	9.85	0	7.52	7.97	7.76	7.63	6.5	4.21	3.96	3.77	3.48	4.04
ENSG00000144959	NCEH1	57552	NCEH1	3.59	0	1.92	5.51	0	3.1	2.17	3.04	4.04	4.05	-0.72	-1.09	-1.19	0.32	0.87
ENSG00000188549	C15orf52	388115	C15orf52	3.64	0	4.23	7.87	0	5.04	4.84	4	5.29	5.68	1.38	1.7	1.76	1.37	0.43
ENSG00000081087	OSTM1	28962	OSTM1	3.65	0	3.96	7.61	0	4.9	5.38	5.42	5.13	5.16	0.83	0.85	1.05	2.06	2.82
ENSG00000134996	OSTF1	26578	OSTF1	3.65	0	1.81	5.46	0	4.8	5	4.99	5.24	5.28	1.32	1.17	0.08	1.42	3.09
ENSG00000117318	ID3	3399	ID3	3.66	0	4.13	7.79	0	6.42	6.05	8.48	7.25	6.49	4.41	3.65	1.16	2.92	4.4
ENSG00000161835	GRASP	160622	GRASP	3.67	0	2.41	6.08	0	5.05	4.24	5.24	4.88	3.47	1.69	2.15	1.46	-0.72	0.4
ENSG00000164111	ANXA5	308	ANXA5	3.68	0	6.18	9.85	0	7.97	8.41	7.98	8.36	8.56	4.9	4.85	4.85	3.66	4.69
ENSG00000165655	ZNF503	84858	ZNF503	3.68	0	2.89	6.56	0	5.59	4.22	4.72	4.94	4.69	1.04	0.79	-1.13	4.45	0.05
ENSG00000115271	GCA	25801	GCA	3.69	0	-0.16	3.53	0	1.63	1.72	1.84	1.53	1.52	-3.28	-3.62	-2.78	-0.25	-0.07
ENSG00000112531	QKI	9444	QKI	3.7	0	6.22	9.92	0	5.69	5.72	6.13	6.13	5.35	2.6	2.18	2.31	1.7	1.77
ENSG00000114790	ARHGEF26	26084	ARHGEF26	3.7	0	1.42	5.12	0	3.36	2.81	3.11	2.71	1.25	-0.06	-0.96	-0.72	-3.42	0.51
ENSG00000125637	PSD4	23550	PSD4	3.7	0	-0.35	3.34	0	-0.08	0.02	-0.22	-0.81	-1.05	-4.8	-5.1	-4.94	-2.91	-2.53
ENSG00000130813	C19orf66	55337	C19orf66	3.7	0	2.15	5.85	0	3.45	3.77	3.78	4.13	3.52	-1.4	-0.23	-0.51	1.02	1.07
ENSG00000166394	CYB5R2	51700	CYB5R2	3.7	0	1.86	5.56	0	2.59	2.68	2.46	2.84	1.67	-0.7	-1.13	-0.65	-3.7	0.46
ENSG00000204323	SMIM5	643008	SMIM5	3.7	0	0.83	4.53	0	2.1	2.93	2.85	0.9	1.81	-1.38	-1.12	-2.21	-0.84	-2
ENSG00000213853	EMP2	2013	EMP2	3.7	0	4.26	7.96	0	4.89	4.98	4.5	5.2	4.59	2.37	2.22	2.46	-0.21	-0.82
ENSG00000172594	SMPDL3A	10924	SMPDL3A	3.71	0	0.62	4.33	0	2.91	3.16	3.71	3.25	2.76	-2.37	-1.71	-0.54	0.89	1
ENSG00000099250	NRP1	8829	NRP1	3.72	0	3.56	7.28	0	4.35	3.34	4.17	3.97	2.95	-0.34	0.9	-3.65	1.64	1.33
ENSG00000113580	NR3C1	2908	NR3C1	3.73	0	3.02	6.74	0	3.16	3.86	3.77	3.06	3.87	-0.09	-0.34	-1	0.78	-0.36
ENSG00000128791	TWSG1	57045	TWSG1	3.73	0	3.67	7.4	0	5.64	5.24	5.33	5.19	4.83	1.59	1.05	0.63	1.84	2.43
ENSG00000257702	LBX2-AS1	151534	LBX2-AS1	3.73	0	0.78	4.51	0	3.86	3.32	3.32	3.74	3.07	-1.38	-1.04	-1.05	0.85	1.18
ENSG00000142733	MAP3K6	9064	MAP3K6	3.74	0	2.37	6.11	0	4.3	3.91	3.54	3.73	3.55	0.55	0.79	-0.72	-1.02	0.99
ENSG00000156453	PCDH1	5097	PCDH1	3.74	0	5.05	8.79	0	5.8	6.01	6.01	6.74	6.92	2.31	2.05	1.84	2.9	3.59
ENSG00000163386	NA	NA	NBPF10	3.74	0	1.07	4.81	0	0.93	1.11	1.08	1	1.34	-0.98	-0.99	-3.02	-4.69	-2.97
ENSG00000165030	NFIL3	4783	NFIL3	3.75	0	3.08	6.83	0	4.74	7.12	5.43	5.76	5.7	0.91	1.36	0.99	2.6	4
ENSG00000087303	NID2	22795	NID2	3.76	0	2.63	6.39	0	4.61	4.1	4.65	3.05	2.33	0.79	0.44	-0.33	0.02	-0.78
ENSG00000150630	VEGFC	7424	VEGFC	3.76	0	0.87	4.63	0	3.84	2.56	4.05	3.17	3.22	-0.46	0.85	-2.82	-0.01	0.59
ENSG00000140564	FURIN	5045	FURIN	3.79	0	5.51	9.3	0	6.12	7.3	6.93	7.33	7.73	3.05	3.3	3.26	3.14	3.71
ENSG00000174607	UGT8	7368	UGT8	3.79	0	3.68	7.47	0	5.96	4.62	5.64	5.84	4.16	1.78	1.45	0.49	0.77	2.86
ENSG00000165475	CRYL1	51084	CRYL1	3.8	0	1.76	5.56	0	5.6	4.87	5.07	4.86	3.28	0.78	0.73	0.88	0.53	1.9
ENSG00000182718	ANXA2	302	ANXA2	3.8	0	6.48	10.27	0	6.77	6.93	6.9	7.37	7.7	3.66	3.8	2.44	2	4.83
ENSG00000049130	KITLG	4254	KITLG	3.82	0	1.47	5.29	0	3.43	3.17	2.94	2.08	1.79	-0.87	-0.22	-2.33	-0.92	-1.19
ENSG00000163932	PRKCD	5580	PRKCD	3.82	0	1.94	5.76	0	3.54	3.67	3.91	4.8	4.1	-0.19	0.06	-1.24	0.92	1.21
ENSG00000178685	PARP10	84875	PARP10	3.82	0	2.73	6.55	0	3.83	3.8	3.99	4.11	4.05	0.19	0.09	0.37	-0.43	0.58
ENSG00000120306	CYSTM1	84418	CYSTM1	3.83	0	3.05	6.88	0	5.59	5.85	5.77	6.17	5.35	2.09	2.03	1.56	0.58	3.59
ENSG00000138623	SEMA7A	8482	SEMA7A	3.83	0	2.84	6.67	0	4.76	3.97	4.66	3.89	5.59	0.24	0.29	-0.16	0.88	2.31
ENSG00000139278	GLIPR1	11010	GLIPR1	3.83	0	2.09	5.93	0	2.61	2.91	3.26	3	4.67	-0.53	-1.82	-0.85	0.42	-0.11
ENSG00000159200	RCAN1	1827	RCAN1	3.84	0	4.86	8.71	0	4.69	7.12	5.79	5.22	6.81	1.81	1.88	2.01	2.39	2.31
ENSG00000185551	NR2F2	7026	NR2F2	3.85	0	3.96	7.81	0	6.04	5.02	5.18	5.15	4.2	-0.08	-0.22	-0.07	2.92	3.35
ENSG00000013297	CLDN11	5010	CLDN11	3.87	0	4.14	8	0	5.86	4.99	5.73	5.03	5.46	3.79	3.64	2.47	-3.11	1.84
ENSG00000152104	PTPN14	5784	PTPN14	3.87	0	3.52	7.39	0	3.09	2.59	2.92	3.24	4	-0.09	0.06	-2.41	-1.49	0.54
ENSG00000057019	DCBLD2	131566	DCBLD2	3.88	0	6.5	10.37	0	6.18	6.17	6.59	7.76	7.7	2.63	3.05	2.37	3.26	3.68
ENSG00000197746	PSAP	5660	PSAP	3.89	0	9.14	13.03	0	11.41	11.33	11.93	11.31	10.7	6.86	7.13	7.3	7.39	8.56
ENSG00000025708	TYMP	1890	TYMP	3.9	0	1.92	5.81	0	3.65	4.27	3.43	4.48	4.62	-0.54	-0.03	1.13	0.79	-0.49
ENSG00000204580	DDR1	780	DDR1	3.91	0	4.92	8.84	0	5.03	5.93	5.72	5.34	6.2	0.89	0.86	0.15	2.5	4.12
ENSG00000133121	STARD13	90627	STARD13	3.92	0	3.94	7.86	0	5.49	5.34	4.59	4.56	3.96	1.72	2.4	3.1	-2.32	0.1
ENSG00000172380	GNG12	55970	GNG12	3.92	0	4.39	8.31	0	6.64	5.85	6.6	5.84	5.42	2.79	2.32	0.53	0.86	4.41
ENSG00000071967	CYBRD1	79901	CYBRD1	3.93	0	3.46	7.39	0	6.23	5.4	5.03	4.6	3.8	1.26	1.4	0.67	1.33	0.78
ENSG00000090013	BLVRB	645	BLVRB	3.97	0	1.6	5.57	0	5.05	4.65	5.06	4.94	4.49	0.55	0.77	-1.2	1.49	2.69
ENSG00000073711	PPP2R3A	5523	PPP2R3A	3.98	0	3.24	7.23	0	4.19	4.6	4.41	4.24	3.8	-0.35	-0.32	-0.07	1.43	0.42
ENSG00000138448	ITGAV	3685	ITGAV	3.98	0	5.99	9.97	0	6.69	7.54	7.11	6.69	6.61	3.14	2.68	2.14	3.69	3.05
ENSG00000137266	SLC22A23	63027	SLC22A23	4	0	3.34	7.34	0	3.75	5.6	4.42	4.41	2.65	-0.19	-0.15	0.22	1.13	-0.24
ENSG00000165029	ABCA1	19	ABCA1	4	0	4.91	8.91	0	5.45	6.31	5.46	4.64	5.11	2.42	2.2	0.28	0.98	1.24
ENSG00000197535	MYO5A	4644	MYO5A	4	0	4.51	8.51	0	4.33	4.73	4.7	5.16	5.16	-0.6	-1.03	-0.37	3.04	2.59
ENSG00000132669	RIN2	54453	RIN2	4.02	0	1.35	5.37	0	2.72	3.57	3.58	2.38	2.78	0.11	0.53	0.05	-0.5	-4.7
ENSG00000124225	PMEPA1	56937	PMEPA1	4.03	0	6.69	10.73	0	6.52	8.62	8.23	8.82	9.01	4.98	5.31	5.49	4.1	1.19
ENSG00000133739	LRRCC1	85444	LRRCC1	4.03	0	1.41	5.44	0	2.87	3.33	2.49	3.03	3.8	-1.08	-2.01	-1.44	0.3	-0.53
ENSG00000167779	IGFBP6	3489	IGFBP6	4.03	0	2.23	6.26	0	6.25	5.12	6.98	5.79	5.38	3.21	3.11	0.58	1.42	1.32
ENSG00000170537	TMC7	79905	TMC7	4.03	0	2.21	6.24	0	2.99	4.36	3.74	3.57	4.02	0.22	-0.11	-0.2	-0.89	-0.27
ENSG00000100299	ARSA	410	ARSA	4.04	0	3.05	7.09	0	5.23	5.29	5.73	5.78	5.66	1	1.74	1.21	1.21	2.32
ENSG00000259038	AL121820.2	NA	ENSG00000259038	4.04	0	-5.44	-1.41	0	0.69	1.26	0.4	0.46	-0.12	-2.26	-2.26	-2.26	-2.26	-2.26
ENSG00000168899	VAMP5	10791	VAMP5	4.05	0	2.01	6.06	0	6.57	6.65	6.37	6.33	5.77	1.26	1.63	1.19	2.15	5.18
ENSG00000138642	HERC6	55008	HERC6	4.06	0	1.11	5.17	0	2.19	2.37	2.82	3.11	2.72	-1.86	-1.01	-1.63	-3.13	0.84
ENSG00000180921	FAM83H	286077	FAM83H	4.07	0	2.01	6.08	0	3.4	3.27	3.64	3.87	3.75	-0.49	-0.63	-0.62	0.69	-1.49
ENSG00000109452	INPP4B	8821	INPP4B	4.09	0	1.25	5.35	0	1.79	1.15	0.98	1.67	2.14	-2.97	-3.8	-4.73	-1.27	-0.18
ENSG00000174327	SLC16A13	201232	SLC16A13	4.1	0	-1.93	2.17	0	1.57	-0.11	0.59	2.06	1.84	-2.47	-3.76	-4.3	0.27	-3.43
ENSG00000122863	CHST3	9469	CHST3	4.11	0	5.45	9.56	0	5.9	7.18	6.44	6.69	7.59	3.48	3.24	2.78	0.14	3.8
ENSG00000100307	CBX7	23492	CBX7	4.13	0	1.51	5.63	0	3.02	3.69	2.74	2.41	1.69	-2.74	-2.07	-1.73	1.38	-2.14
ENSG00000114268	PFKFB4	5210	PFKFB4	4.13	0	3.29	7.41	0	3.07	5.42	4.5	5.45	5.49	0.86	0.38	0.3	0.67	1.15
ENSG00000136830	FAM129B	64855	FAM129B	4.13	0	6.46	10.6	0	7.54	9.1	8.2	8.27	8.8	4.83	4.84	4	3.84	3.8
ENSG00000172037	LAMB2	3913	LAMB2	4.15	0	5.28	9.42	0	6.43	6.51	6.66	6.86	6.77	2.31	2.64	2	1.98	3.57
ENSG00000153721	CNKSR3	154043	CNKSR3	4.16	0	3.26	7.42	0	2.74	3.96	2.46	3.12	2.63	-2.07	-2.18	-2.03	0.23	-0.13
ENSG00000177663	IL17RA	23765	IL17RA	4.17	0	2.09	6.26	0	3.44	2.99	2.64	3.15	3.25	-2.36	-3.22	-3.1	1.84	0.91
ENSG00000072682	P4HA2	8974	P4HA2	4.18	0	4.2	8.38	0	4.54	5.6	4.97	5.16	6.18	0.79	0.71	0.53	0.8	2.7
ENSG00000144749	LRIG1	26018	LRIG1	4.18	0	3.23	7.41	0	4.93	4.74	4.92	4.79	3.57	0.27	0.99	0.21	1.16	-0.66
ENSG00000149403	GRIK4	2900	GRIK4	4.18	0	1.93	6.11	0	3.42	3.31	4.1	3.61	1.56	-1.4	-0.85	0.75	-1.34	-1.82
ENSG00000119655	NPC2	10577	NPC2	4.19	0	4.05	8.24	0	7.13	6.16	7.5	7.01	6.1	3.06	3.13	1.71	1.53	3.71
ENSG00000137501	SYTL2	54843	SYTL2	4.19	0	2.79	6.97	0	2.96	3.66	3.55	3.8	3.43	-1.17	-1.01	-0.52	-0.04	-0.9
ENSG00000106991	ENG	2022	ENG	4.2	0	4.08	8.27	0	6.18	6.64	6.92	5.84	6.3	4.34	4.17	3.46	0.17	-0.62
ENSG00000222009	BTBD19	149478	BTBD19	4.2	0	1.59	5.79	0	3.39	4.86	3.61	3.99	3.95	0.27	0.54	-0.27	-1.76	0.44
ENSG00000137693	YAP1	10413	YAP1	4.21	0	3.34	7.54	0	4.98	5.03	5.16	4.69	4.56	1.03	0.98	-2.51	0.44	3.5
ENSG00000157510	AFAP1L1	134265	AFAP1L1	4.21	0	1.35	5.56	0	3.02	3.32	3.36	3.29	3.61	-0.54	-1.57	-1.34	-2.03	1.31
ENSG00000105519	CAPS	828	CAPS	4.22	0	3.23	7.44	0	4.57	5.15	5.9	6.37	5.04	0.95	1.19	1.19	1.69	0.88
ENSG00000119917	IFIT3	3437	IFIT3	4.22	0	2.41	6.62	0	5.83	4.6	5.62	5.58	4.49	0.65	0.3	1.11	1.97	0.84
ENSG00000143842	SOX13	9580	SOX13	4.22	0	3.04	7.27	0	3.74	4.79	4.73	4.69	3.88	0.67	0.7	0.74	-0.84	-0.22
ENSG00000105711	SCN1B	6324	SCN1B	4.23	0	1.44	5.68	0	4.21	3.96	4.15	3.38	1.52	-0.95	-0.89	-1.27	-0.57	-0.11
ENSG00000253953	PCDHGB4	8641	PCDHGB4	4.24	0	-0.43	3.81	0	1.29	1.08	1.91	1.99	1.88	-2.34	-2.11	-3.55	-2.25	-2.55
ENSG00000122591	FAM126A	84668	FAM126A	4.25	0	2.49	6.74	0	4.28	3.74	3.81	4.02	3.93	-0.98	-2.08	-1.37	1.26	1.37
ENSG00000130429	ARPC1B	10095	ARPC1B	4.25	0	4.51	8.76	0	6.83	6.27	7.01	7.24	6.52	2.78	2.95	1.71	1.77	3.5
ENSG00000109861	CTSC	1075	CTSC	4.26	0	3.97	8.23	0	4.78	4.77	4.88	4.7	4.44	1.54	1.03	0.13	-2.97	3.12
ENSG00000135842	FAM129A	116496	FAM129A	4.27	0	2.83	7.1	0	4.7	4.4	4.08	3.95	3.03	-3.39	-1.52	-2.36	0.24	5.43
ENSG00000166340	TPP1	1200	TPP1	4.28	0	4.48	8.76	0	6.81	6.09	6.82	6.58	6.04	1.54	1.54	1.54	2.68	3.5
ENSG00000259207	ITGB3	3690	ITGB3	4.3	0	2.88	7.18	0	2.76	6.02	4.23	5.33	6.05	0.97	1.16	1.04	0.42	-0.51
ENSG00000115415	STAT1	6772	STAT1	4.34	0	3.78	8.11	0	5.64	5.5	5.52	5.45	5.47	-0.17	0.41	-1.66	3.11	3.71
ENSG00000166825	ANPEP	290	ANPEP	4.34	0	3.27	7.61	0	6.29	3.53	4.63	4.79	7.54	2.16	2.38	1.29	0.05	-0.59
ENSG00000196781	TLE1	7088	TLE1	4.34	0	2.79	7.13	0	5.5	5.15	4.8	4.44	4.29	-1.48	-0.89	-2.35	3.29	3.27
ENSG00000198753	PLXNB3	5365	PLXNB3	4.34	0	3.94	8.29	0	5.32	5.58	5.68	5.63	5.04	1.48	1.79	0.84	1.19	0.3
ENSG00000087253	LPCAT2	54947	LPCAT2	4.35	0	2.87	7.22	0	3.63	4.29	4.2	4.39	5.13	0.08	0.58	-0.09	-1.08	0.61
ENSG00000131724	IL13RA1	3597	IL13RA1	4.35	0	2.79	7.14	0	4.38	4.53	5.03	4.6	5.03	-0.11	0.81	-4.19	2.12	2.93
ENSG00000164418	GRIK2	2898	GRIK2	4.35	0	2.79	7.14	0	2.82	4.94	4.53	4.39	4.44	0.32	-0.41	-5.61	2.19	2.84
ENSG00000203952	CCDC160	347475	CCDC160	4.35	0	-4.66	-0.32	0	-2.22	-1.52	-1.4	0.12	-0.37	-4.94	-4.94	-3.54	-4.94	-4.11
ENSG00000253304	TMEM200B	399474	TMEM200B	4.37	0	-0.93	3.44	0	3	2.12	1.96	1.63	1.53	-1.93	-1.86	-1.53	-0.86	-4.67
ENSG00000070404	FSTL3	10272	FSTL3	4.39	0	3.45	7.84	0	4.5	5.61	6.38	6.54	7.94	1.63	2.02	1.4	3.37	0.35
ENSG00000187498	COL4A1	1282	COL4A1	4.39	0	5.85	10.23	0	7.07	6.31	7.03	7.4	8.51	2.85	2.84	2.83	3.81	1.97
ENSG00000213694	S1PR3	1903	S1PR3	4.39	0	2.76	7.16	0	5.34	4.33	4.46	3.99	1.97	3.35	2.76	-0.52	-3.24	-3.12
ENSG00000006638	TBXA2R	6915	TBXA2R	4.4	0	0.66	5.06	0	4	3.2	3.81	3.82	3.08	-1.07	-0.81	-1.28	1.24	-2.21
ENSG00000144824	PHLDB2	90102	PHLDB2	4.4	0	2.34	6.74	0	3.8	2.67	3.52	3.55	2.2	-0.18	-1.31	-2.56	-0.02	-2.25
ENSG00000198832	SELENOM	140606	SELENOM	4.4	0	2.44	6.84	0	5.06	5.95	5.36	4.78	4.61	0.07	0.23	0.55	0.95	1.96
ENSG00000123096	SSPN	8082	SSPN	4.41	0	-0.37	4.04	0	2.31	1.55	1.65	1.83	1.29	-5.49	-2.98	-2.61	-1.11	-0.92
ENSG00000187098	MITF	4286	MITF	4.41	0	0.21	4.62	0	2.18	1.99	2.22	1.41	0.94	-3.9	-3.41	-3.42	-2.65	0.34
ENSG00000235531	MSC-AS1	100132891	MSC-AS1	4.41	0	-0.88	3.53	0	0.3	1.51	0.03	0.64	1.93	-4.06	-4.4	-3.56	-2.95	-2.24
ENSG00000165495	PKNOX2	63876	PKNOX2	4.42	0	2.35	6.77	0	3.14	4.25	4.15	3.84	4.91	0.9	1.37	1.39	-1.49	-3.44
ENSG00000067113	PLPP1	8611	PLPP1	4.43	0	3.04	7.47	0	5.13	6.57	6.35	6.63	7.62	2.05	2	1.31	2.03	2.76
ENSG00000085063	CD59	966	CD59	4.45	0	6.14	10.59	0	8.52	9.23	8.3	6.76	8.59	3.52	3.92	3.22	4.03	4.44
ENSG00000135899	SP110	3431	SP110	4.45	0	0.16	4.61	0	1.82	1.57	1.85	2.01	1.97	-3.3	-3.34	-3.56	-3.75	1.21
ENSG00000183963	SMTN	6525	SMTN	4.45	0	3.51	7.95	0	4.58	4.64	4.59	4.73	4.56	-0.38	-0.18	-0.18	1.62	-0.28
ENSG00000204632	HLA-G	3135	HLA-G	4.45	0	-0.03	4.42	0	4.07	2.92	3.56	3.95	3.68	-0.96	-1.28	-0.34	0.09	-1.55
ENSG00000132109	TRIM21	6737	TRIM21	4.46	0	0.47	4.93	0	3.9	3.97	3.94	4.15	3.85	-1.87	-1.09	-2	0.05	2.49
ENSG00000141736	ERBB2	2064	ERBB2	4.46	0	3.62	8.08	0	4.8	5.26	4.23	4.28	4.98	-0.55	-0.56	-0.47	2.1	0.37
ENSG00000116745	RPE65	6121	RPE65	4.47	0	-4.88	-0.41	0	-2.76	-0.97	-0.1	-3.04	-2	-5.48	-5.48	-5.48	-5.48	-3.75
ENSG00000256050	AL583722.1	NA	ENSG00000256050	4.51	0	-3.65	0.86	0	1.94	0.6	0.7	-0.64	-0.14	-3.55	-2.14	-4.48	-3.29	-3.66
ENSG00000074181	NOTCH3	4854	NOTCH3	4.55	0	4.56	9.11	0	4.89	6.18	5.61	6.32	6.88	2.01	1.72	0.27	0.6	2.63
ENSG00000092758	COL9A3	1299	COL9A3	4.55	0	3.37	7.92	0	4.21	5.4	5	6.52	7.16	2.2	2.51	1.96	0.08	-0.85
ENSG00000100196	KDELR3	11015	KDELR3	4.55	0	1.65	6.21	0	5.53	4.7	4.83	5.47	5.85	1.24	1.16	0.02	0.42	0.84
ENSG00000102265	TIMP1	7076	TIMP1	4.55	0	4.85	9.4	0	8.81	9.11	9	8.04	7.8	4.63	4.76	3.9	0.3	6.81
ENSG00000075223	SEMA3C	10512	SEMA3C	4.56	0	4.34	8.91	0	6.39	6.34	6.61	6.04	5.89	0.34	1.26	-0.21	1.99	4.9
ENSG00000100599	RIN3	79890	RIN3	4.56	0	-0.69	3.87	0	1.98	1.08	0.55	-0.38	0.49	-6.28	-5.43	-4.02	-1.19	-1.58
ENSG00000176485	PLA2G16	11145	PLA2G16	4.57	0	3.02	7.58	0	6.35	6.38	6.77	5.97	4.2	0.09	-0.02	0.74	2	3.83
ENSG00000148411	NACC2	138151	NACC2	4.58	0	3.24	7.82	0	4.54	4.58	5.29	5.25	5.21	1.75	2.14	1.43	0.11	-3.12
ENSG00000228649	SNHG26	NA	ENSG00000228649	4.58	0	-1.63	2.95	0	2	2.14	0.36	2.84	1.07	-3.9	-2.47	-3.61	-2.16	-1.65
ENSG00000248749	AC104063.1	NA	ENSG00000248749	4.58	0	-4.98	-0.4	0	-3.59	1.2	1.19	1.02	1.49	-3.59	-3.59	-2.19	-3.59	-3.59
ENSG00000005059	MCUB	55013	MCUB	4.59	0	0.35	4.94	0	3.24	3.05	2.59	3.09	3.66	-3.72	-2.49	-3.59	0.46	1.97
ENSG00000227036	LINC00511	400619	LINC00511	4.59	0	1.75	6.34	0	2.4	3.54	3.17	3.11	3.93	-1.73	-1.71	-2.17	-2.77	1.82
ENSG00000229400	AL596330.1	NA	ENSG00000229400	4.6	0	-4.18	0.42	0	0.12	2.29	-0.01	0.76	0.23	-3.84	-3.84	-2.06	-1.76	-3.84
ENSG00000131981	LGALS3	3958	LGALS3	4.61	0	4.04	8.65	0	7.98	7.18	8.25	7.23	6.3	2.31	2.27	2.3	3.28	3.6
ENSG00000177694	NAALADL2	254827	NAALADL2	4.61	0	-1.01	3.6	0	1.17	0.66	1.1	-0.01	-0.7	-6.28	-4.15	-3.32	-3.98	-2.21
ENSG00000149380	P4HA3	283208	P4HA3	4.62	0	-0.48	4.14	0	1.76	2.37	3.31	0.48	2.5	-3.05	-1.62	-3.76	-0.09	-3.6
ENSG00000005471	ABCB4	5244	ABCB4	4.63	0	1.78	6.41	0	3.29	3.81	2.36	4.04	4.06	-0.33	-0.9	-0.24	-2.96	-0.74
ENSG00000162512	SDC3	9672	SDC3	4.63	0	5.77	10.39	0	7.64	7.3	7.36	7.59	8	2.42	2.68	3.17	2.78	3.66
ENSG00000184500	PROS1	5627	PROS1	4.63	0	2.92	7.55	0	6.53	5.77	5.87	5.51	3.31	0.06	-0.12	-2	2.77	2.72
ENSG00000133424	LARGE1	9215	LARGE1	4.64	0	3.38	8.02	0	4.62	4.36	4.38	4.91	4.76	-0.2	-0.26	-0.18	0.53	-0.16
ENSG00000128283	CDC42EP1	11135	CDC42EP1	4.66	0	3.72	8.38	0	6.59	7.18	7.52	6.77	7.02	3.82	3.9	3.81	1.51	-0.86
ENSG00000164300	SERINC5	256987	SERINC5	4.66	0	2.69	7.35	0	5.96	5.35	5.87	4.67	3.09	-0.18	-0.06	-0.86	1.66	0.89
ENSG00000076706	MCAM	4162	MCAM	4.68	0	6.02	10.69	0	7.01	7.52	7.3	8.43	8.77	2.61	2.3	2.77	3.78	4.11
ENSG00000152669	CCNO	10309	CCNO	4.69	0	-5.13	-0.43	0	-0.8	-0.79	-0.8	-1	-2.82	-4.95	-4.95	-4.95	-4.95	-4.12
ENSG00000162944	RFTN2	130132	RFTN2	4.7	0	0.31	5.01	0	2.74	2.46	2.9	2.13	1.82	-2.73	-2.87	-1.72	-2.08	-1.83
ENSG00000267648	AC060766.5	NA	ENSG00000267648	4.7	0	-5.44	-0.74	0	0.58	-0.85	0.02	-1.78	-0.27	-3.9	-3.9	-3.9	-3.9	-3.9
ENSG00000182871	COL18A1	80781	COL18A1	4.72	0	5.8	10.52	0	6.32	6.46	7.4	8.31	8.66	2.29	2.74	2.44	2.75	3.28
ENSG00000164307	ERAP1	51752	ERAP1	4.74	0	2.44	7.18	0	4.03	4.69	4.09	3.96	4.15	-2.13	-1.85	-1.76	0.42	2.28
ENSG00000162976	PQLC3	130814	PQLC3	4.75	0	0.1	4.85	0	4.11	3.95	3.79	3.65	2.73	-1.17	-1.24	-2.23	-0.85	0.24
ENSG00000107551	RASSF4	83937	RASSF4	4.76	0	1.36	6.12	0	2.75	2.5	2.56	3.06	3.58	-3.39	-2.49	-3.53	-0.28	0.05
ENSG00000168679	SLC16A4	9122	SLC16A4	4.76	0	1.59	6.35	0	3.85	5.26	4.82	4.62	4.84	0.21	0.22	-0.03	-0.82	0.29
ENSG00000113070	HBEGF	1839	HBEGF	4.77	0	3.08	7.85	0	4.87	6.18	5.48	7.34	7.45	1.83	1.8	1.28	1.61	0.99
ENSG00000119681	LTBP2	4053	LTBP2	4.77	0	3.18	7.95	0	5.48	5.12	5.14	3.57	4.33	0.29	1.05	-0.54	1.69	-2.81
ENSG00000010278	CD9	928	CD9	4.78	0	4.37	9.15	0	7.63	7.49	7.73	7.68	6.8	1.52	1.22	1.21	5.48	3.52
ENSG00000024422	EHD2	30846	EHD2	4.78	0	3.79	8.58	0	6.83	6.59	6.62	6.41	6.57	2.46	2.62	0.11	2.76	1.1
ENSG00000235863	B3GALT4	8705	B3GALT4	4.79	0	-0.51	4.28	0	3.06	3.36	3.04	3.21	2.51	-2.28	-3.93	-2.42	0.78	-0.48
ENSG00000013364	MVP	9961	MVP	4.8	0	4.12	8.92	0	5.88	6.64	6.02	6.29	6.69	0.79	1.56	0.09	1.99	2.93
ENSG00000004399	PLXND1	23129	PLXND1	4.81	0	5.22	10.04	0	5.96	6.2	6.83	7.35	7.44	3.12	2.99	1.36	0.9	1.47
ENSG00000160867	FGFR4	2264	FGFR4	4.82	0	1.44	6.26	0	2.41	3.76	4.43	4.8	4.52	0.17	-0.06	-0.64	-0.42	-3
ENSG00000077585	GPR137B	7107	GPR137B	4.83	0	3.02	7.85	0	7.06	6.65	7.4	6.42	5.77	1.23	1.26	1.06	2.42	3.01
ENSG00000083857	FAT1	2195	FAT1	4.83	0	4.53	9.36	0	5.59	5.6	5.44	5.04	5.03	-0.64	-0.73	-1.03	1.2	3.56
ENSG00000166682	TMPRSS5	80975	TMPRSS5	4.83	0	1.16	6	0	4.93	4.63	4.88	4.61	3.85	0.62	0.88	0.83	-1.58	-1.53
ENSG00000104518	GSDMD	79792	GSDMD	4.84	0	1.23	6.08	0	3.83	3.84	3.58	3.82	3.54	-2.68	-3.25	-2.41	-0.61	3.29
ENSG00000047365	ARAP2	116984	ARAP2	4.85	0	-1.4	3.45	0	0.03	0.18	-0.21	-0.61	-0.42	-5.84	-4.67	-4.82	-7.73	0.13
ENSG00000063660	GPC1	2817	GPC1	4.85	0	6.01	10.86	0	7.28	8.87	7.67	8.05	8.9	3.21	3.27	3.61	3.75	2.7
ENSG00000126458	RRAS	6237	RRAS	4.86	0	1.92	6.78	0	6.52	6.85	6.42	6.52	6.53	0.87	1.79	0.72	2.46	2.56
ENSG00000137801	THBS1	7057	THBS1	4.86	0	5.3	10.16	0	6.87	5.62	5.85	5.83	9.49	1.08	1.73	-1.34	4.88	2.66
ENSG00000256043	CTSO	1519	CTSO	4.86	0	0.91	5.78	0	4.42	4.31	5.18	3.54	3.53	-3.45	-2.91	-1.48	1.95	2.43
ENSG00000005238	FAM214B	80256	FAM214B	4.87	0	2.4	7.27	0	3.98	4.7	4.56	4.83	4.87	-1.49	-0.51	-2.16	1.05	1.38
ENSG00000134107	BHLHE40	8553	BHLHE40	4.87	0	4	8.87	0	7.12	7.56	6.84	6.48	6.65	1.82	2.18	0.24	1.83	4.2
ENSG00000198133	TMEM229B	161145	TMEM229B	4.87	0	0.79	5.66	0	3.34	3.13	2.9	3.21	2.35	-2.81	-2.65	-2.41	-1.2	-0.35
ENSG00000067182	TNFRSF1A	7132	TNFRSF1A	4.88	0	2.94	7.82	0	5.84	5.78	5.93	5.65	5.89	1.4	1.35	-3.54	0.7	4.9
ENSG00000113441	LNPEP	4012	LNPEP	4.9	0	1.64	6.53	0	2.42	2.84	2.41	2.57	2.76	-5.82	-4.59	-3.79	0.83	1.39
ENSG00000135253	KCP	375616	KCP	4.9	0	0.53	5.43	0	3.31	2.54	2.76	3.23	-0.05	-1.23	-1.19	-2.49	-4.53	-2.6
ENSG00000099139	PCSK5	5125	PCSK5	4.91	0	-0.44	4.47	0	0.98	1.12	1.42	-0.24	0.58	-5.3	-3.87	-4.34	-4.03	-2.66
ENSG00000100439	ABHD4	63874	ABHD4	4.92	0	2.09	7.01	0	5.23	5.59	5.99	5.23	4.76	-0.92	-1.21	-0.27	2.53	1.71
ENSG00000184232	OAF	220323	OAF	4.92	0	4.51	9.42	0	7.59	7.89	8.1	7.9	7.29	4.07	3.85	3.11	-0.5	4.13
ENSG00000251336	AC093669.1	NA	ENSG00000251336	4.92	0	-5.44	-0.52	0	-0.66	2.17	-0.91	2.23	1.64	-2.78	-2.78	-2.78	-2.78	-2.78
ENSG00000184743	ATL3	25923	ATL3	4.93	0	2.94	7.87	0	4.87	5.19	4.96	4.7	4.99	-0.8	-0.4	-0.48	0.16	1.51
ENSG00000254545	AL354919.2	NA	ENSG00000254545	4.95	0	-5.13	-0.18	0	1.27	0.59	-0.36	0.75	1.73	-3.2	-2.34	-3.2	-3.2	-3.2
ENSG00000226329	AC005682.1	NA	ENSG00000226329	4.98	0	-4.29	0.7	0	0.9	-0.42	0.08	1.2	-0.78	-4.65	-4.65	-3.26	-4.65	-2.36
ENSG00000012211	PRICKLE3	4007	PRICKLE3	4.99	0	-1.58	3.4	0	1.55	1.67	1.51	1.53	1.98	-3.39	-5	-2.67	-2.36	-2.39
ENSG00000104205	SGK3	23678	SGK3	4.99	0	-2.33	2.66	0	0.14	0.6	-0.11	0.38	-0.69	-3.63	-6.68	-5.28	-4.05	-2.93
ENSG00000118271	TTR	7276	TTR	4.99	0	-4.49	0.49	0	-0.75	-0.86	0.07	-0.3	-0.81	-5.15	-4.28	-4.29	-5.15	-4.32
ENSG00000223382	LINC01778	NA	ENSG00000223382	5.01	0	-4.23	0.78	0	0.74	1.44	1.13	-1.2	-0.34	-4.5	-4.5	-4.5	-2.22	-3.15
ENSG00000224215	AL606469.1	NA	ENSG00000224215	5.01	0	-5.44	-0.43	0	0.47	0.62	-0.4	-0.63	-1.2	-3.93	-3.93	-3.93	-3.93	-3.93
ENSG00000272913	AC009237.14	NA	ENSG00000272913	5.02	0	-5.13	-0.11	0	-0.22	-2.23	0.45	-1.64	0.16	-4.77	-4.77	-4.77	-4.77	-3.94
ENSG00000099337	KCNK6	9424	KCNK6	5.03	0	-1.38	3.65	0	2.39	0.87	3.17	1.83	1.92	-2.54	-3.39	-5.74	-1.64	-0.24
ENSG00000105559	PLEKHA4	57664	PLEKHA4	5.04	0	3.21	8.25	0	6.82	6.36	6.49	6.69	5.15	1.69	1.52	-0.58	0.01	3.92
ENSG00000167920	TMEM99	147184	TMEM99	5.05	0	-2.22	2.83	0	1.87	1.31	1.94	1.07	2.1	-3.8	-5.29	-4.43	1.24	-2.61
ENSG00000261116	AL049555.1	NA	ENSG00000261116	5.05	0	-4.51	0.55	0	-0.14	-0.95	-1.89	1.12	0.3	-5.05	-5.05	-5.05	-3.85	-3.7
ENSG00000148400	NOTCH1	4851	NOTCH1	5.06	0	2.47	7.53	0	4.36	4.03	3.41	4.72	4.66	1.23	0.98	-0.9	-1.85	-3.11
ENSG00000177822	AC098864.1	NA	ENSG00000177822	5.06	0	1.64	6.69	0	3.68	4.15	3.66	4.95	4.71	-2.79	-1.9	-0.98	-0.26	1.6
ENSG00000075651	PLD1	5337	PLD1	5.09	0	-0.33	4.77	0	1.65	1.7	1.67	1.39	0.77	-3.3	-3.16	-5.07	-4.08	-2.16
ENSG00000113140	SPARC	6678	SPARC	5.09	0	7.81	12.9	0	10.24	10.56	10.52	10.78	11.05	5.16	5.03	3.83	7.02	6.57
ENSG00000124942	AHNAK	79026	AHNAK	5.11	0	7.26	12.37	0	8.93	8.07	8.19	7.98	7.25	2.75	2.88	0.03	3.93	5.23
ENSG00000167617	CDC42EP5	148170	CDC42EP5	5.11	0	-0.59	4.52	0	5.2	5.27	4.37	4.15	4.27	2.35	1.72	-0.89	-2.4	-1.91
ENSG00000011422	PLAUR	5329	PLAUR	5.12	0	2.99	8.1	0	5.33	6.12	5.89	6.23	6.17	1.69	2.18	0.89	-1.09	0.95
ENSG00000117226	GBP3	2635	GBP3	5.12	0	0.34	5.46	0	3.14	4.21	3.09	3.16	3.11	-3	-2.77	-3.64	-0.96	1.7
ENSG00000144843	ADPRH	141	ADPRH	5.12	0	0.58	5.71	0	2.93	4.07	3.27	3.65	3.54	-0.12	0.04	-1.01	-6.3	1.77
ENSG00000158859	ADAMTS4	9507	ADAMTS4	5.12	0	2.55	7.66	0	4.6	4.21	4.83	4.89	2.93	-0.85	-0.81	-1.51	-1.4	0.56
ENSG00000253958	CLDN23	137075	CLDN23	5.13	0	-2.8	2.33	0	1.4	1.03	1.43	1.39	0.87	-2.17	-3.82	-4.36	-5.21	-1.24
ENSG00000099282	TSPAN15	23555	TSPAN15	5.16	0	3.58	8.74	0	6.94	7.63	8.17	7.13	6.79	2.5	2.63	3.08	-0.12	3.22
ENSG00000110203	FOLR3	2352	FOLR3	5.16	0	-4.81	0.35	0	0.1	0.55	-0.05	1.33	-2.44	-4.58	-3.71	-4.58	-4.58	-3.75
ENSG00000007174	DNAH9	1770	DNAH9	5.17	0	-2.98	2.18	0	-2.67	-2.58	-1.97	-1.84	-0.2	-7.25	-8.18	-4.22	-6.34	-6.83
ENSG00000021355	SERPINB1	1992	SERPINB1	5.18	0	-0.03	5.15	0	3.45	3.28	3.78	3.54	3.26	-2.59	-2.06	-1.75	-3.95	2.42
ENSG00000092068	SLC7A8	23428	SLC7A8	5.18	0	0.66	5.84	0	2.45	4.2	2.97	3.81	2.81	0.05	1.21	-4.11	-2.46	-3.67
ENSG00000102349	KLF8	11279	KLF8	5.18	0	-2.4	2.78	0	0.08	-0.6	0.12	-0.73	-0.83	-6.34	-7.27	-4.36	-2.6	-5.23
ENSG00000164877	MICALL2	79778	MICALL2	5.18	0	2.57	7.75	0	4.51	4.92	3.87	4.8	4.95	0.48	1.04	0.61	-1.45	-3.13
ENSG00000183615	FAM167B	84734	FAM167B	5.18	0	-1.5	3.67	0	3.4	4.45	3.23	4.03	3.66	-4	-1.25	-1.45	1	-0.03
ENSG00000073331	ALPK1	80216	ALPK1	5.19	0	-0.49	4.71	0	1.25	1.21	1.14	0.84	0.96	-5.03	-6.32	-5.94	-3.12	0.47
ENSG00000134955	SLC37A2	219855	SLC37A2	5.21	0	-0.22	4.99	0	2.15	2.97	2.68	2.72	2.34	-3.81	-1.78	-2.39	-1.86	-3.03
ENSG00000230417	LINC00856	414243	LINC00595	5.21	0	-4.66	0.55	0	-1.97	-1.68	-0.88	-0.75	-1.46	-6.03	-6.03	-4.63	-6.03	-5.2
ENSG00000107611	CUBN	8029	CUBN	5.22	0	0.16	5.38	0	1.95	2.11	1.74	1.41	1.03	-3.86	-3.29	-2.93	-4.49	-2.89
ENSG00000136205	TNS3	64759	TNS3	5.23	0	4.6	9.83	0	6	7.05	6.14	6.15	5.99	1.57	1.23	-1.2	1.3	2.27
ENSG00000218336	TENM3	55714	TENM3	5.24	0	5.1	10.34	0	6.22	6.75	6.04	7.27	7.5	0.79	1.15	2.02	1.3	2.29
ENSG00000114529	C3orf52	79669	C3orf52	5.25	0	-2.39	2.86	0	-0.34	0.07	-0.34	0.68	1.48	-6.69	-4.9	-5.83	-3.92	-1.49
ENSG00000150938	CRIM1	51232	CRIM1	5.25	0	1.42	6.67	0	4.26	3.08	4.01	4.25	3.63	-5.03	-2.45	-3.61	2.49	1.04
ENSG00000151338	MIPOL1	145282	MIPOL1	5.27	0	-1.97	3.3	0	-1.38	-0.82	-0.72	-0.57	-0.95	-8.28	-8.28	-4.31	-3.37	-4.1
ENSG00000203306	NA	NA	ENSG00000203306	5.27	0	-1.96	3.31	0	1.45	2.62	2.36	3.1	1.82	-4.19	-2.77	-2.38	-1.46	-3.08
ENSG00000175505	CLCF1	23529	CLCF1	5.28	0	1.28	6.56	0	5.38	6.47	5.32	5.95	4.69	0.42	0.49	1.01	1.13	-1.52
ENSG00000265660	MIR4664	100616318	MIR4664	5.28	0	-5.13	0.16	0	4.73	3.6	4.45	4.26	3.05	-0.28	-0.28	0.58	-0.28	-0.28
ENSG00000197956	S100A6	6277	S100A6	5.29	0	4.5	9.79	0	9.41	9.9	9.54	10.08	10.25	5.09	5.3	3.48	3.68	5.31
ENSG00000225216	AC007362.1	NA	ENSG00000225216	5.29	0	-4.51	0.78	0	0.08	1.78	0.6	0.75	1.28	-3.98	-3.98	-2.59	-2.79	-3.98
ENSG00000227019	OR7E101P	NA	OR7E101P	5.29	0	-5.44	-0.15	0	1.78	2.34	1.78	1.92	-3.13	-3.13	-3.13	-3.13	-3.13	-3.13
ENSG00000272221	LOC101929072	NA	ENSG00000272221	5.29	0	-4.97	0.32	0	-1.23	1.35	-0.54	0.58	0.12	-4.37	-4.37	-4.37	-3.17	-4.37
ENSG00000273340	MICE	NA	MICE	5.29	0	-5.13	0.17	0	1.37	-0.79	-0.57	0.59	-0.44	-4.31	-4.31	-3.45	-4.31	-4.31
ENSG00000006534	ALDH3B1	221	ALDH3B1	5.3	0	1.29	6.6	0	3.64	4.36	3.43	3.84	4.07	-1.47	-2.25	-2.58	0.1	-1.08
ENSG00000046653	GPM6B	2824	GPM6B	5.31	0	4.16	9.47	0	7.23	7.61	7.19	6.81	5.97	0.92	0.62	1.15	1.94	3.51
ENSG00000159176	CSRP1	1465	CSRP1	5.31	0	3.82	9.13	0	5.66	5.78	5.68	5.89	5.83	2.61	2.47	1.84	-4.45	0.9
ENSG00000005884	ITGA3	3675	ITGA3	5.32	0	5.2	10.52	0	6.51	6.84	6.88	7.56	8.37	0.55	1.25	-0.52	4.31	3.66
ENSG00000138646	HERC5	51191	HERC5	5.32	0	-1.55	3.77	0	1.36	1.61	1.97	1.17	1.41	-6.35	-3.79	-4.01	-4.06	0.79
ENSG00000100065	CARD10	29775	CARD10	5.33	0	1.98	7.31	0	4.15	5.95	3.96	4.34	5.64	1.31	1.45	0.93	-1.72	-3.91
ENSG00000220773	RPSAP44	NA	ENSG00000220773	5.33	0	-3	2.33	0	2.61	3.51	2.13	3.17	0.95	-1.71	-2.52	-3.92	-2.72	-0.79
ENSG00000267650	AC008742.1	NA	ENSG00000267650	5.33	0	-5.44	-0.11	0	0.36	-0.44	0.09	-1.19	-0.25	-4.32	-4.32	-4.32	-4.32	-4.32
ENSG00000248587	GDNF-AS1	100861519	GDNF-AS1	5.34	0	-2.25	3.09	0	1	0.47	0.42	1.82	0.91	-3.26	-2.26	-3.97	-4.47	-6.31
ENSG00000148655	LRMDA	83938	C10orf11	5.35	0	-2.48	2.87	0	0.59	0.15	-0.5	0.75	0.47	-4.25	-2.99	-4.93	-6.72	-4.22
ENSG00000138639	ARHGAP24	83478	ARHGAP24	5.36	0	0.48	5.84	0	4.08	2.83	3.66	2.51	1.13	-5.18	-3.18	-3.89	-2.69	2.62
ENSG00000146233	CYP39A1	51302	CYP39A1	5.36	0	-4.8	0.55	0	-0.32	-0.33	0.13	-1.66	-2.64	-5.6	-5.6	-5.6	-4.89	-4.78
ENSG00000261468	AC096921.2	NA	ENSG00000261468	5.36	0	-4.81	0.55	0	0.16	-1.33	-1.12	0.92	-0.16	-5.04	-2.94	-5.04	-5.04	-5.04
ENSG00000101017	CD40	958	CD40	5.37	0	-2.4	2.97	0	1.29	2.83	1.82	0.85	1.58	-3.44	-5.34	-3.56	-4.62	1.35
ENSG00000092529	CAPN3	825	CAPN3	5.39	0	-2.52	2.87	0	0.92	0.5	-0.16	1.42	0.01	-4.96	-6.46	-5.06	-2.87	-2.99
ENSG00000114166	KAT2B	8850	KAT2B	5.39	0	3.03	8.42	0	6.12	6.44	6.45	6.01	4.56	-0.87	-0.56	0.67	1.96	1.13
ENSG00000141441	GAREM1	64762	GAREM1	5.39	0	0.06	5.45	0	2.09	2.86	3.13	2.48	2.01	-4.14	-5.23	-4.46	-0.14	-0.16
ENSG00000078399	HOXA9	3205	HOXA9	5.4	0	-4.75	0.65	0	-0.2	-0.62	-0.07	-0.84	-1.7	-5.45	-5.45	-3.11	-5.45	-5.45
ENSG00000085871	MGST2	4258	MGST2	5.4	0	-2.12	3.28	0	1.32	1.56	2.48	1.19	1.4	-5.77	-3.98	-2.86	-5.77	2.62
ENSG00000123892	RAB38	23682	RAB38	5.4	0	-1.43	3.97	0	3.56	3.84	3.16	3.52	2.96	-1.77	-1.9	-1.33	-4.65	1.92
ENSG00000185745	IFIT1	3434	IFIT1	5.4	0	-0.04	5.36	0	4.19	1.91	4.5	4.33	3.96	-2.26	-1.74	-2.53	-0.78	-0.83
ENSG00000231429	AC244021.2	NA	ENSG00000231429	5.41	0	-5.13	0.29	0	-2.1	1.56	2.26	2.25	2.32	-2.25	-3.18	-3.18	-3.18	-3.18
ENSG00000112343	TRIM38	10475	TRIM38	5.43	0	-0.32	5.11	0	2.65	2.8	2.55	2.77	2.68	-3.83	-4.42	-3.77	-3.01	1.81
ENSG00000119042	SATB2	23314	SATB2	5.43	0	-0.54	4.89	0	1.39	1.6	1.29	1.39	1.51	-6.06	-5.76	-4.24	-4.05	0.73
ENSG00000143369	ECM1	1893	ECM1	5.43	0	2.76	8.19	0	5.52	6.78	6.59	6.64	6.64	0.19	0.29	-0.09	0.89	3.68
ENSG00000173406	DAB1	1600	DAB1	5.43	0	-0.26	5.17	0	2.49	2.56	1.65	2.99	1.29	-4.19	-1.89	-4.01	-3.84	-1.87
ENSG00000178586	OR6B3	150681	OR6B3	5.43	0	-5.44	-0.01	0	0.38	1.06	2.6	0.51	-4.09	-4.09	-4.09	-4.09	-4.09	-4.09
ENSG00000106070	GRB10	2887	GRB10	5.47	0	1.55	7.03	0	3.96	3.21	3.8	3.88	3.74	-4.36	-2.78	-3.78	0.44	1.31
ENSG00000154175	ABI3BP	25890	ABI3BP	5.47	0	1.59	7.07	0	4.91	2.76	4.43	2.62	3.36	-3.04	-2.31	-2.32	-0.08	-1.81
ENSG00000173156	RHOD	29984	RHOD	5.49	0	-3.26	2.23	0	3.49	1.43	2.35	1.03	1.23	-4.44	-3.57	-2.65	-4.44	0.76
ENSG00000247809	NR2F2-AS1	644192	NR2F2-AS1	5.49	0	-3.37	2.12	0	0.63	1.04	0.31	0.46	-2.42	-6.17	-6.17	-3.61	-4.33	-3.88
ENSG00000162490	DRAXIN	374946	DRAXIN	5.5	0	2.54	8.05	0	5.38	4.76	5.28	5.67	4.78	0.13	0.37	-0.5	-2.77	1.6
ENSG00000173402	DAG1	1605	DAG1	5.5	0	6.41	11.91	0	8.73	9.62	9.28	9.2	8.77	3.23	3.32	3.24	4.02	4.24
ENSG00000181690	PLAG1	5324	PLAG1	5.5	0	-1.4	4.1	0	0.67	1.83	1.03	1.01	0.97	-3.49	-6.2	-4.16	-4.78	-2.18
ENSG00000131435	PDLIM4	8572	PDLIM4	5.51	0	3.48	8.99	0	6.8	7.91	7.36	7.19	7.3	0.48	0.7	-0.7	3.45	4.65
ENSG00000169860	P2RY1	5028	P2RY1	5.51	0	-2.65	2.87	0	0.95	0.54	1.6	1.52	1.69	-1.86	-3.64	-2.54	-5.73	-4.9
ENSG00000175318	GRAMD2A	196996	GRAMD2	5.51	0	-1.14	4.37	0	0.2	2.39	2.95	2.18	2.3	-5.48	-4.32	-2.45	-2.11	-2.24
ENSG00000215104	NA	NA	CHMP1B2P	5.51	0	-5.44	0.07	0	0.04	1.19	0.54	1.37	2.47	-3.1	-3.1	-3.1	-3.1	-3.1
ENSG00000112769	LAMA4	3910	LAMA4	5.52	0	2.93	8.45	0	5.59	4.94	5	4.61	4.43	-0.08	0.14	-1.16	0.55	-2.53
ENSG00000157483	MYO1E	4643	MYO1E	5.53	0	3.27	8.8	0	6.28	6.24	6.08	6.16	5.58	1.71	2.05	0.69	1.25	-2.85
ENSG00000172817	CYP7B1	9420	CYP7B1	5.53	0	-0.86	4.67	0	3.08	4.31	3.68	2.9	3.23	-1.83	-2.54	-3.2	1.01	-3.25
ENSG00000258376	AC004846.1	NA	ENSG00000258376	5.54	0	-2.59	2.95	0	2.26	1.95	3.15	2.17	1.35	-4.85	-4.85	-2.1	-2.56	0.38
ENSG00000196954	CASP4	837	CASP4	5.55	0	-0.51	5.04	0	2.21	2.48	2.23	2.01	1.91	-4.08	-3.63	-5.56	-4.33	1.47
ENSG00000214922	HLA-F-AS1	285830	HLA-F-AS1	5.55	0	-4.14	1.4	0	0.41	-0.88	-0.98	-0.77	-0.9	-6.16	-6.16	-3.6	-6.16	-4.43
ENSG00000136859	ANGPTL2	23452	ANGPTL2	5.56	0	4.45	10.01	0	8.03	7.87	9.32	7.98	7.04	2.59	2.84	2.29	2.74	1.99
ENSG00000150457	LATS2	26524	LATS2	5.57	0	1.43	7	0	4.74	4.53	4.16	4.63	4.36	-1.95	-1.85	-2.89	-1.17	2.42
ENSG00000175287	PHYHD1	254295	PHYHD1	5.57	0	-3.08	2.49	0	1.96	1.73	1.66	-0.07	-0.82	-2.76	-4.78	-3.55	-3.8	-5.64
ENSG00000021645	NRXN3	9369	NRXN3	5.6	0	0.86	6.46	0	3.4	3.94	2.34	2.96	2.11	-3.82	-3.23	-1.72	-2.26	-2.15
ENSG00000064195	DLX3	1747	DLX3	5.6	0	-4.74	0.85	0	-2.07	-1.44	1.43	-0.18	-0.61	-5.54	-5.54	-5.54	-3.46	-5.54
ENSG00000112964	GHR	2690	GHR	5.62	0	-2.56	3.06	0	0.89	0.83	0.58	-0.18	0.35	-5.16	-6.65	-2.93	-3.42	-5.3
ENSG00000143195	ILDR2	387597	ILDR2	5.62	0	-3.37	2.25	0	0.02	-1.78	-1.1	0.33	-1.16	-5.65	-7.15	-3.96	-7.15	-4.65
ENSG00000169129	AFAP1L2	84632	AFAP1L2	5.62	0	1.57	7.19	0	3.29	4.82	4.06	5.35	5.59	-1.35	-1.56	-0.81	0.89	-2.32
ENSG00000114698	PLSCR4	57088	PLSCR4	5.63	0	-0.06	5.56	0	4.18	3.52	4.07	3.42	2.17	-1.27	-2.28	-3.43	-2.67	-0.65
ENSG00000169991	IFFO2	126917	IFFO2	5.63	0	2.07	7.7	0	3.41	4.83	4.53	5.83	6.78	-0.28	-0.31	0.34	-0.26	-2.17
ENSG00000007384	RHBDF1	64285	RHBDF1	5.64	0	2.51	8.15	0	5.32	5.78	5.84	6.25	5.81	-0.05	0.4	0.26	-2.01	2.57
ENSG00000121858	TNFSF10	8743	TNFSF10	5.65	0	-4.98	0.67	0	-1.22	0.29	-0.12	-2.05	-2.74	-5.89	-5.89	-4.5	-5.89	-5.89
ENSG00000154262	ABCA6	23460	ABCA6	5.65	0	-2.13	3.52	0	0.89	0.46	0.37	-1.03	-2.54	-7.92	-5.17	-4.39	-5.02	-5.63
ENSG00000164309	CMYA5	202333	CMYA5	5.65	0	-1.09	4.56	0	0.05	1.74	0.68	0.8	0.2	-5.71	-7.06	-2.54	-6.08	-2.08
ENSG00000008311	AASS	10157	AASS	5.68	0	-0.2	5.48	0	3.37	3.42	2.98	3.53	3.1	-3.42	-2.86	-4.51	-3.06	2.35
ENSG00000228120	AP001631.1	NA	ENSG00000228120	5.68	0	-5.44	0.23	0	-0.21	0.23	0.51	0.83	-0.42	-4.17	-4.17	-4.17	-4.17	-4.17
ENSG00000248441	LINC01197	400456	LINC01197	5.69	0	-4.52	1.17	0	1.96	0.3	0.33	0.03	-2.86	-5.33	-5.33	-3.93	-5.33	-3.97
ENSG00000251675	AC010260.1	NA	ENSG00000251675	5.7	0	-2.84	2.86	0	4.23	3.98	4.04	3.33	1.47	-3.51	-2.11	-2.11	-1.04	-0.38
ENSG00000114378	HYAL1	3373	HYAL1	5.71	0	0.68	6.39	0	3.94	5.67	4.47	5.02	4.58	-0.79	-1.56	-0.78	0.36	-2
ENSG00000120075	HOXB5	3215	HOXB5	5.71	0	-5.13	0.58	0	-1.07	-0.78	-1.05	-0.73	1.71	-4.19	-5.13	-5.13	-5.13	-5.13
ENSG00000203472	AC009163.1	NA	ENSG00000203472	5.71	0	-4.15	1.56	0	2.97	2.23	2.08	2.21	2.47	-0.61	-3.29	-3.29	-3.29	-1.56
ENSG00000143028	SYPL2	284612	SYPL2	5.72	0	-3.94	1.78	0	0.39	0.34	-0.2	-1.16	-0.58	-5.18	-6.11	-4.33	-6.11	-4.07
ENSG00000225745	AL773572.1	NA	PLAC4	5.72	0	-5.13	0.6	0	0.09	0.27	-0.3	-0.29	1.3	-4.52	-4.52	-3.66	-4.52	-4.52
ENSG00000256433	AC005840.3	NA	ENSG00000256433	5.72	0	-5.44	0.28	0	1.61	0.82	-0.1	1.04	0.63	-3.63	-3.63	-3.63	-3.63	-3.63
ENSG00000085117	CD82	3732	CD82	5.73	0	0.04	5.76	0	3.08	4.09	3.84	3.38	4.29	-2.66	-1.23	-4.03	-2.39	0.76
ENSG00000087077	TRIP6	7205	TRIP6	5.74	0	1.57	7.32	0	5.93	5.44	5.81	5.88	6.11	0.21	0.45	0.19	-0.2	-0.06
ENSG00000170624	SGCD	6444	SGCD	5.74	0	0.31	6.05	0	3.24	1.79	4.03	2.48	1.64	-5.6	-3.6	-4.94	-1.51	0.27
ENSG00000176678	FOXL1	2300	FOXL1	5.74	0	-3.18	2.56	0	0.48	-0.16	1.15	0.51	2.54	-5.81	-4.41	-4.42	-3.73	-3.77
ENSG00000198947	DMD	1756	DMD	5.74	0	1.48	7.22	0	3.63	3.1	3.22	3.19	2.02	-4.6	-4.23	-2.49	-0.74	-1.76
ENSG00000220785	MTMR9LP	NA	MTMR9LP	5.74	0	1.57	7.31	0	5.3	5.94	5.38	6.35	5.76	-0.51	-0.86	-0.78	1.68	0.31
ENSG00000168621	GDNF	2668	GDNF	5.75	0	0.35	6.1	0	3.81	4.52	2.43	5.32	4.16	-0.15	0.49	-2.85	-0.7	-4.81
ENSG00000110719	TCIRG1	10312	TCIRG1	5.76	0	1.29	7.05	0	4.17	4.9	4.68	5.33	5.51	-1.2	-0.93	-0.61	-1.75	0.46
ENSG00000204262	COL5A2	1290	COL5A2	5.77	0	3.99	9.76	0	6.92	6.03	6.94	7.08	7.69	0.58	1.11	-0.98	0.11	4.98
ENSG00000204525	HLA-C	3107	HLA-C	5.77	0	4.9	10.67	0	8.43	9.51	8.3	9.9	10.58	2.33	2.22	2.59	4.57	5.93
ENSG00000006327	TNFRSF12A	51330	TNFRSF12A	5.78	0	2.78	8.56	0	6.53	7.79	7.35	8.08	8.61	2.01	2.96	0.7	1.85	1.99
ENSG00000197594	ENPP1	5167	ENPP1	5.78	0	-1.22	4.56	0	0.66	1.98	1.81	0.46	2.53	-5.66	-7.15	-5.37	-0.81	-0.77
ENSG00000267102	AC060766.1	NA	ENSG00000267102	5.78	0	-4.41	1.37	0	2.12	1.32	2.77	1.81	2.31	-3.42	-3.42	-1.64	-2.23	-3.42
ENSG00000261959	AC015909.3	NA	ENSG00000261959	5.8	0	-4.81	0.99	0	0.12	0.51	-2.5	-0.47	3.63	-4.01	-4.94	-4.94	-4.94	-4.11
ENSG00000266964	FXYD1	5348	FXYD1	5.8	0	-5.44	0.36	0	0.07	0.79	-0.53	-0.8	-1.98	-4.95	-4.95	-4.95	-4.95	-4.95
ENSG00000138772	ANXA3	306	ANXA3	5.82	0	-1.59	4.23	0	0.88	1.92	1.53	1.76	3.36	-4.96	-4.1	-4.36	-1.57	-3.95
ENSG00000161281	COX7A1	1346	COX7A1	5.82	0	-2.73	3.09	0	3.35	3.72	3.92	2.15	1.98	-2.21	-4.11	-2.32	0.57	-3.28
ENSG00000149218	ENDOD1	23052	ENDOD1	5.83	0	3.59	9.42	0	7.03	7.53	7.31	7.42	6.66	1.36	1.13	0.56	0.32	3.6
ENSG00000232986	AL139081.1	NA	ENSG00000232986	5.83	0	-5.44	0.38	0	1.61	2.12	1.21	2.39	1.71	-2.71	-2.71	-2.71	-2.71	-2.71
ENSG00000111799	COL12A1	1303	COL12A1	5.84	0	4.56	10.4	0	7.29	6.25	6.65	6.99	6.65	0.01	1.11	-0.32	1.75	1.87
ENSG00000231437	LINC01750	NA	ENSG00000231437	5.84	0	-5.44	0.4	0	-3.49	-2.9	-1.41	0.01	1.08	-5.94	-5.94	-5.94	-5.94	-5.94
ENSG00000233384	AC096537.1	NA	ENSG00000233384	5.84	0	-3.46	2.38	0	3.6	3.55	4.14	3.49	3.68	-0.89	0.41	-1	-2.79	-2.79
ENSG00000124813	RUNX2	860	RUNX2	5.85	0	2.26	8.11	0	4.8	5.91	4.93	5.02	4.68	-0.32	-0.04	-2.06	-0.72	-0.65
ENSG00000136235	GPNMB	10457	GPNMB	5.85	0	2.79	8.65	0	7	6.17	6.5	6.29	4.38	-0.62	0.73	-2.2	-0.09	3.22
ENSG00000185272	RBM11	54033	RBM11	5.85	0	-3.34	2.51	0	1.27	1.98	1.17	0.98	0.84	-5.34	-3.94	-2.28	-2.87	-5.34
ENSG00000168143	FAM83B	222584	FAM83B	5.87	0	-4.25	1.62	0	-0.7	0.32	-0.29	0.91	-0.42	-5.76	-5.76	-3.98	-5.76	-3.72
ENSG00000225285	LINC01770	NA	ENSG00000225285	5.87	0	-4.67	1.21	0	0.87	3	1.13	1.09	0.95	-2.93	-3.86	-2.47	-3.86	-3.86
ENSG00000103449	SALL1	6299	SALL1	5.88	0	-3.78	2.11	0	-1.02	0.47	-0.16	-1.99	0.57	-6.6	-5.2	-5.2	-6.6	-4.1
ENSG00000121743	GJA3	2700	GJA3	5.88	0	-4.81	1.07	0	-1.47	-1.29	-1.75	0.01	-1.92	-6.48	-6.48	-5.62	-6.48	-5.65
ENSG00000088320	REM1	28954	REM1	5.89	0	-4.63	1.26	0	1.13	0.56	0.87	0.77	-0.66	-4.83	-4.83	-4.83	-4.83	-1.98
ENSG00000174804	FZD4	8322	FZD4	5.89	0	0.12	6.01	0	3.59	2.74	3.22	3.28	2.83	-2.94	-3.78	-4.64	-1.9	-0.36
ENSG00000250320	AC113383.1	NA	ENSG00000250320	5.89	0	-3.88	2.01	0	1.41	2.56	2.27	-0.09	1.35	-4.55	-4.55	-3.16	-0.69	-4.55
ENSG00000111961	SASH1	23328	SASH1	5.9	0	2.38	8.28	0	5.14	4.65	5.2	5.55	5.38	0.65	0.28	-1.27	-0.97	-2.07
ENSG00000235999	NA	NA	ENSG00000235999	5.91	0	-4.49	1.41	0	-0.94	0.69	-0.62	1.27	1.91	-5.09	-2.99	-5.09	-5.09	-4.26
ENSG00000214274	ANG	283	ANG	5.93	0	-4.05	1.88	0	1.3	1.35	1.25	2	0.99	-4.61	-2.83	-4.61	-1.99	-4.61
ENSG00000106546	AHR	196	AHR	5.94	0	2.43	8.37	0	5.6	6.65	5.76	5.33	4.77	1.4	1.94	-1	-0.45	-3.09
ENSG00000115844	DLX2	1746	DLX2	5.94	0	-3.68	2.26	0	0.58	-1.38	1.89	1.75	1	-5.67	-5.67	-4.81	-3.38	-3.38
ENSG00000227825	SLC9A7P1	121456	SLC9A7P1	5.94	0	-3.68	2.26	0	0	0.54	1.07	1.18	-0.19	-5.82	-4.04	-5.82	-5.82	-1.13
ENSG00000132256	TRIM5	85363	TRIM5	5.95	0	-0.68	5.27	0	2.82	2.25	2.98	3.13	3.34	-4.58	-6.48	-4.14	-0.79	2.06
ENSG00000153208	MERTK	10461	MERTK	5.95	0	1.26	7.21	0	5.79	5.84	5.96	5.44	2.49	-0.06	-0.57	-1.83	-2.53	1.23
ENSG00000168004	HRASLS5	117245	HRASLS5	5.95	0	-5.44	0.51	0	0.78	0.44	0.34	-1.34	-5.81	-5.81	-5.81	-5.81	-5.81	-5.81
ENSG00000233429	HOTAIRM1	100506311	HOTAIRM1	5.95	0	-5.13	0.83	0	-0.95	-0.33	1.5	0.6	0.5	-4.68	-4.68	-3.82	-4.68	-4.68
ENSG00000026025	VIM	7431	VIM	5.97	0	6.04	12.01	0	9.85	9.37	9.79	9.87	9.61	4.67	4.78	0.26	3.43	5.54
ENSG00000260336	NA	NA	ENSG00000260336	5.97	0	-0.41	5.56	0	3.31	4.2	3.33	3.34	3.7	-4.17	-3	-3.73	-3.3	2.88
ENSG00000055732	MCOLN3	55283	MCOLN3	5.98	0	-3.76	2.23	0	0.82	-0.79	-0.24	-1.09	-1.13	-5.89	-6.83	-4.27	-6.83	-4.79
ENSG00000135604	STX11	8676	STX11	5.98	0	-3.53	2.45	0	1.07	2.43	1.6	0.56	1.67	-5.04	-5.04	-3.26	-3.49	-2.36
ENSG00000178033	FAM26E	254228	FAM26E	5.98	0	-1.86	4.12	0	1.17	0.55	0.98	0.67	0.85	-7.39	-5.29	-7.39	-2.64	-0.53
ENSG00000117984	CTSD	1509	CTSD	5.99	0	6.3	12.28	0	10.06	10.56	11.21	10.96	10.69	4.87	5.06	4.15	4.67	4.81
ENSG00000253161	LINC01605	NA	ENSG00000253161	5.99	0	-3.56	2.42	0	2.03	2.2	-0.12	2.3	2.98	-2.81	-3.84	-4.7	-4.7	-0.96
ENSG00000135046	ANXA1	301	ANXA1	6	0	3.54	9.54	0	7.09	8.08	7.11	7.07	7.39	2.18	3.3	-1.71	1.54	1.55
ENSG00000145555	MYO10	4651	MYO10	6	0	2.3	8.3	0	4.32	4.49	4.69	5.67	5.36	-2.5	-0.65	-4.3	-0.1	1.85
ENSG00000170276	HSPB2	3316	HSPB2	6	0	-4.15	1.85	0	1.49	0.96	1.62	0.98	1.29	-4.69	-3.29	-4.69	-2.07	-4.69
ENSG00000188501	LCTL	197021	LCTL	6.01	0	-0.43	5.58	0	3.45	2.76	4.1	4.65	3.94	-2.04	-2.1	-1.44	-2.05	-3.23
ENSG00000204264	PSMB8	5696	PSMB8	6.01	0	-0.22	5.79	0	4.48	4.69	4.39	5.04	5.36	-3.61	-3.31	-2.04	-0.75	4.06
ENSG00000267078	AC015802.1	NA	ENSG00000267078	6.02	0	-5.44	0.58	0	0.22	0.59	0	-0.32	-0.21	-4.63	-4.63	-4.63	-4.63	-4.63
ENSG00000028116	VRK2	7444	VRK2	6.03	0	-2.07	3.96	0	2.29	2.05	2.05	2.26	2.03	-3.72	-5.93	-4.53	-3.85	0.6
ENSG00000169247	SH3TC2	79628	SH3TC2	6.03	0	-2.12	3.9	0	-0.24	-0.34	0.33	0.02	0.24	-8.01	-7.15	-4.82	-6.17	-1.98
ENSG00000235865	GSN-AS1	57000	GSN-AS1	6.03	0	-0.15	5.88	0	3.82	3.81	3.83	3.76	2.87	-1.96	-2.62	-2.05	-2.85	-2.17
ENSG00000149212	SESN3	143686	SESN3	6.04	0	4.3	10.34	0	6.73	7.69	7.27	7.44	5.65	-1.02	-0.76	0.13	3.03	2.76
ENSG00000101134	DOK5	55816	DOK5	6.05	0	-3.51	2.54	0	2.05	0.17	2.02	1.01	0.7	-5.48	-5.48	-3.7	-1.82	-4.65
ENSG00000150687	PRSS23	11098	PRSS23	6.05	0	2.07	8.12	0	4.41	4.57	4.81	4.35	4.67	-3.46	-1.67	-6.79	2.41	1.84
ENSG00000136732	GYPC	2995	GYPC	6.06	0	-2.19	3.87	0	2.99	2.54	2.8	1.48	0.88	-4.86	-5.79	-3.24	-5.79	3.88
ENSG00000158008	EXTL1	2134	EXTL1	6.06	0	0.73	6.79	0	2.2	4.77	4.5	5.29	6.28	-1.71	-1.14	-1.08	-1.04	-2.17
ENSG00000050165	DKK3	27122	DKK3	6.07	0	4.78	10.85	0	8.09	8.54	8.77	8.09	9.05	1.17	1.92	0.78	4.61	3.4
ENSG00000169856	ONECUT1	3175	ONECUT1	6.07	0	-4.07	2	0	0.02	0.04	-0.79	0.87	1.32	-5.86	-5	-3.31	-5.86	-5.03
ENSG00000184584	TMEM173	340061	TMEM173	6.07	0	-1.6	4.47	0	1.94	2.86	2.53	1.82	3.4	-2.47	-4.64	-4.65	-3.27	-1.69
ENSG00000272235	AL590438.1	NA	ENSG00000272235	6.08	0	-4.81	1.27	0	-0.03	-0.67	-1.74	0.65	-0.54	-5.89	-5.03	-5.03	-5.89	-5.89
ENSG00000050327	ARHGEF5	7984	ARHGEF5	6.09	0	-4.66	1.43	0	-0.96	-1.27	-0.69	-0.71	-1.88	-5.71	-6.64	-6.64	-6.64	-5.29
ENSG00000150281	CTF1	1489	CTF1	6.09	0	-3.38	2.71	0	2.38	1.6	2.46	2.11	1.34	-4.83	-4.83	-2.28	-4.83	0.45
ENSG00000240563	L1TD1	54596	L1TD1	6.09	0	-4.35	1.74	0	-1.98	0.51	0.6	0.65	-0.96	-6.04	-6.04	-4.65	-6.04	-4.01
ENSG00000135424	ITGA7	3679	ITGA7	6.1	0	2.16	8.27	0	5.73	5.79	5.28	6.4	4.75	-2.58	-1.27	-1.11	-1.41	3.78
ENSG00000151062	CACNA2D4	93589	CACNA2D4	6.1	0	-2.5	3.61	0	0.34	1.42	0.36	0.76	0.35	-5.54	-3.39	-6.17	-5.48	-4.99
ENSG00000090376	IRAK3	11213	IRAK3	6.11	0	-0.89	5.23	0	2.1	2.48	1.75	1.79	1.34	-4.95	-6.56	-4.1	-3.32	-1.37
ENSG00000163637	PRICKLE2	166336	PRICKLE2	6.11	0	-0.61	5.5	0	2.33	2.59	2.58	1.74	2.6	-3.89	-2.97	-3.18	-4.09	-4.09
ENSG00000259236	GOLGA8VP	NA	ENSG00000259236	6.12	0	-4.18	1.94	0	0.94	1.33	0.61	1.78	0.9	-4.94	-4.94	-2.85	-4.94	-2.91
ENSG00000137767	SQOR	58472	SQRDL	6.13	0	-2.7	3.43	0	2.12	2.58	1.85	0.1	2.18	-5.72	-3.94	-4.87	-3.44	-1.49
ENSG00000163453	IGFBP7	3490	IGFBP7	6.13	0	1.64	7.77	0	6.85	7.36	7.18	5.43	7.27	0.98	0.8	-0.58	4.37	-2.36
ENSG00000197915	HRNR	388697	HRNR	6.14	0	-4.25	1.89	0	-1.65	-1.46	-1.66	-0.74	-1.26	-7.36	-5.58	-7.36	-7.36	-5.33
ENSG00000238243	OR2W3	343171	OR2W3	6.14	0	-3.44	2.7	0	1.56	1.09	2.3	1.68	2.73	-4.96	-4.96	-4.1	-1.83	-2.46
ENSG00000267304	AC004637.1	NA	ENSG00000267304	6.14	0	-2.78	3.36	0	2.5	6.13	4.38	4.28	4.37	-3.04	0.28	-1.65	-0.42	-1.69
ENSG00000163520	FBLN2	2199	FBLN2	6.15	0	3.15	9.3	0	7.45	5.41	7.99	7.71	6.35	2.99	3.07	2.58	-3.95	0.76
ENSG00000127824	TUBA4A	7277	TUBA4A	6.16	0	-0.92	5.25	0	2.57	3.97	2.86	2.59	4.04	-3.08	-5.26	-2.49	-3.5	0.52
ENSG00000166888	STAT6	6778	STAT6	6.16	0	2.3	8.46	0	5.48	5.7	5.63	5.77	5.4	-0.4	-0.3	-1.23	-3.46	3.1
ENSG00000072163	LIMS2	55679	LIMS2	6.18	0	-1.36	4.81	0	2.09	1.81	1.49	1.39	1.89	-7.18	-3.98	-5.4	-0.43	-3.93
ENSG00000067066	SP100	6672	SP100	6.19	0	0.39	6.59	0	2.84	3.14	2.96	2.8	2.86	-5.29	-4.44	-3.52	-2.68	-0.35
ENSG00000184979	USP18	11274	USP18	6.19	0	-3.46	2.74	0	1.53	0.93	1.69	2.27	2.03	-5.19	-5.19	-3.1	-5.19	0.23
ENSG00000068079	IFI35	3430	IFI35	6.21	0	-0.88	5.33	0	3.93	4.69	4.38	4.49	4.24	-3.18	-2.73	-1.76	-2.45	1.47
ENSG00000167755	KLK6	5653	KLK6	6.22	0	-5.44	0.77	0	-1.77	0.47	-0.93	-0.48	1.81	-5.08	-5.08	-5.08	-5.08	-5.08
ENSG00000042493	CAPG	822	CAPG	6.24	0	0.04	6.28	0	4.85	4.05	4.87	5.39	5.38	-0.97	-1.94	-2.05	-2.25	0.89
ENSG00000096433	ITPR3	3710	ITPR3	6.25	0	3.53	9.78	0	6.18	6.37	6.07	6.96	6.8	1.91	1.88	0.8	-1.53	-1.39
ENSG00000135919	SERPINE2	5270	SERPINE2	6.25	0	4.47	10.72	0	7.13	7.34	8.7	7.48	7.15	1.41	1.08	0.08	2.1	1.8
ENSG00000153162	BMP6	654	BMP6	6.25	0	-3.46	2.78	0	1.19	1.11	3.33	0.55	0.09	-5.57	-3.78	-3.48	-4.38	-4.74
ENSG00000156804	FBXO32	114907	FBXO32	6.25	0	1.47	7.73	0	5.28	5.52	5.17	4.76	3.44	-2.79	-1.71	-3.45	0.71	-0.09
ENSG00000222044	AL031587.1	NA	ENSG00000222044	6.25	0	-3.84	2.4	0	3.2	3.11	1.95	1.93	1.36	-4.17	-4.17	-4.17	-0.94	-2.14
ENSG00000249906	LOC100288866	100288866	LOC100288866	6.25	0	-2.95	3.31	0	2.9	2.51	2.2	4.15	3.64	-1.19	-3.52	-2.6	-4.39	-1.7
ENSG00000097096	SYDE2	84144	SYDE2	6.26	0	-4.25	2.01	0	-0.48	-1.31	-0.38	-0.39	-0.68	-5.86	-6.79	-5	-6.79	-5.96
ENSG00000148735	PLEKHS1	79949	PLEKHS1	6.26	0	-4.57	1.7	0	-0.29	-0.05	-1.15	-2.48	0.29	-6.53	-6.53	-5.67	-6.53	-4.8
ENSG00000233610	LINC00462	100129597	LINC00462	6.26	0	-5.13	1.14	0	1.36	1.43	3.13	0.96	-1.08	-4.04	-4.04	-4.04	-4.04	-3.21
ENSG00000170190	SLC16A5	9121	SLC16A5	6.27	0	-3.06	3.2	0	1.68	1.33	1.71	1.84	1.37	-4.79	-5.72	-4.87	-4.17	-1.17
ENSG00000171658	NMRAL2P	344887	NMRAL1P1	6.27	0	-4.63	1.65	0	1.08	0.54	0.67	0.08	-1.15	-5.49	-5.49	-5.49	-5.49	-2.64
ENSG00000270689	BUD13P1	NA	ENSG00000270689	6.27	0	-5.44	0.83	0	-0.94	1.41	0.44	0.52	-0.25	-4.67	-4.67	-4.67	-4.67	-4.67
ENSG00000245552	LOC101929295	101929295	LOC101929295	6.28	0	-3.01	3.27	0	-0.05	2.08	1.09	1.25	-0.43	-6.51	-6.51	-4.42	-2.85	-4.01
ENSG00000105889	STEAP1B	256227	STEAP1B	6.29	0	-1.67	4.62	0	3.3	3.79	3.76	3.7	2.36	-4.38	-2.96	-2.97	-3.47	0.52
ENSG00000108771	DHX58	79132	DHX58	6.29	0	-2	4.29	0	1.76	1.89	2.68	2.81	2.66	-6.04	-5.18	-2.72	-3.14	-0.78
ENSG00000177409	SAMD9L	219285	SAMD9L	6.29	0	-0.18	6.1	0	3.38	2.8	2.97	3.56	3.72	-4.72	-4.58	-5.15	-1.11	0.78
ENSG00000204257	HLA-DMA	3108	HLA-DMA	6.29	0	0.83	7.12	0	5.94	6.26	5.81	5.01	5.83	-1.11	-1.13	0.05	-1.64	1.5
ENSG00000154127	UBASH3B	84959	UBASH3B	6.3	0	0.12	6.42	0	2.5	3.21	2.29	3.68	4.62	-3.08	-4.52	-4.21	-0.39	-3.03
ENSG00000185761	ADAMTSL5	339366	ADAMTSL5	6.3	0	-2.82	3.48	0	1.75	1.21	1.25	1.98	1.6	-6.05	-3.95	-4.65	-2.39	-4.7
ENSG00000128274	A4GALT	53947	A4GALT	6.31	0	-3.09	3.22	0	1.78	2.97	3.14	-0.22	0.04	-4.72	-3.87	-3.87	-2.64	-5.65
ENSG00000244242	IFITM10	402778	IFITM10	6.32	0	-0.05	6.26	0	2.48	3.95	4.58	4.22	4.77	-2.58	-2.05	-3.04	0.1	-3.86
ENSG00000164308	ERAP2	64167	ERAP2	6.33	0	0.21	6.54	0	4.26	4.56	3.14	3.09	3.15	-5.5	-4.43	-4.25	-0.91	1.85
ENSG00000164430	MB21D1	115004	MB21D1	6.33	0	-2.06	4.27	0	2.12	2.44	1.87	2.22	2.44	-6.15	-4.06	-2.96	-3.13	-2.68
ENSG00000176170	SPHK1	8877	SPHK1	6.33	0	2	8.33	0	5.87	5.82	6.22	6.84	6.21	-0.7	-0.48	-2.06	-0.12	2.62
ENSG00000070731	ST6GALNAC2	10610	ST6GALNAC2	6.35	0	2.17	8.52	0	5.65	5.86	5.57	5.6	5.33	-0.37	-0.33	-0.74	-0.7	-1.49
ENSG00000198483	ANKRD35	148741	ANKRD35	6.35	0	-4.81	1.54	0	-0.07	1.2	0.11	0.01	-2.51	-5.84	-5.84	-5.84	-5.84	-3.8
ENSG00000186235	LOC151174	151174	LOC151174	6.36	0	-4.1	2.25	0	1.62	0.53	1.29	0.68	-0.56	-5.64	-3.85	-5.64	-5.64	-2.95
ENSG00000164023	SGMS2	166929	SGMS2	6.38	0	-0.76	5.62	0	3.34	2.52	3.03	2.51	2.02	-4.15	-3.39	-3.06	-2.12	-5.3
ENSG00000153029	MR1	3140	MR1	6.39	0	-1.42	4.98	0	2.08	2.34	2.18	0.82	1.25	-7.31	-7.31	-4.97	-2	0.81
ENSG00000101096	NFATC2	4773	NFATC2	6.4	0	-2.19	4.21	0	1.68	2.06	0.7	0.17	1.05	-5.65	-7.15	-3.83	-4.38	-3.32
ENSG00000163513	TGFBR2	7048	TGFBR2	6.4	0	2.48	8.87	0	7.3	6.02	6.47	7.43	6.02	0.72	0.87	-1.23	-0.19	1.18
ENSG00000196460	RFX8	731220	RFX8	6.4	0	-3.78	2.62	0	1.78	0.93	0.93	1.35	1.32	-4.56	-5.49	-5.49	-4.77	-1.66
ENSG00000234186	C16orf82	162083	C16orf82	6.4	0	-5.13	1.28	0	0.19	0.85	-0.4	1.15	-1.91	-5.4	-5.4	-5.4	-5.4	-4.57
ENSG00000110975	SYT10	341359	SYT10	6.41	0	-4.06	2.35	0	-1	-0.48	-0.89	1.53	1.2	-6.44	-4.1	-4.1	-6.44	-6.44
ENSG00000150907	FOXO1	2308	FOXO1	6.42	0	0.24	6.65	0	4.11	4.59	4.05	3.9	3.89	-5.7	-2.91	-2.75	-1.07	1.15
ENSG00000205413	SAMD9	54809	SAMD9	6.42	0	-0.27	6.14	0	2.84	3.22	3.07	3.67	4.08	-6.87	-5.48	-2.98	0	1.1
ENSG00000256673	AC141557.1	NA	ENSG00000256673	6.42	0	-0.08	6.34	0	8.13	8.23	7.49	8	6.43	1.68	1.75	2.61	2.13	-1.42
ENSG00000129270	NA	NA	MMP28	6.43	0	0.18	6.61	0	4.27	5.86	5.28	3.96	5.24	0.25	-1.05	-1.59	-2.11	-2.51
ENSG00000163661	PTX3	5806	PTX3	6.43	0	-0.26	6.17	0	7.78	4.4	4.7	4.53	4.78	-2.58	-1.73	-4.19	2.5	0.32
ENSG00000183674	LINC00518	NA	LINC00518	6.44	0	-4.98	1.46	0	0.35	1.13	0.95	-0.02	0.2	-5.02	-5.02	-3.63	-5.02	-5.02
ENSG00000270504	AL391422.3	NA	ENSG00000270504	6.45	0	-2.79	3.66	0	2.17	1.34	2.66	2.56	2.4	-4.63	-2.65	-4.7	-1.21	-5.56
ENSG00000186462	NAP1L2	4674	NAP1L2	6.46	0	-3.31	3.15	0	1.7	2.62	2.34	1.16	0.88	-5.45	-5.45	-4.59	-2.22	-2.45
ENSG00000187244	BCAM	4059	BCAM	6.46	0	-2.17	4.29	0	2.41	1.8	2.64	1.37	1.53	-4.53	-5.56	-6.42	-1.9	-1.97
ENSG00000272320	AL445309.1	NA	ENSG00000272320	6.46	0	-4.17	2.3	0	1	2.39	1.54	1.55	-0.22	-5.09	-5.09	-3	-3.25	-5.09
ENSG00000110455	ACCS	84680	ACCS	6.5	0	-1.93	4.58	0	2.67	2.24	1.61	2.23	1.45	-3.76	-5.78	-4.55	-3.51	-3.64
ENSG00000100342	APOL1	8542	APOL1	6.52	0	-2.76	3.76	0	2.21	3.21	1.88	0.58	1.51	-4.98	-5.05	-5.91	-3.83	-0.52
ENSG00000169313	P2RY12	64805	P2RY12	6.52	0	-4.66	1.86	0	0.21	2.27	1.83	0.68	-0.5	-4.99	-4.99	-4.99	-3.8	-4.16
ENSG00000186854	TRABD2A	129293	TRABD2A	6.52	0	-0.51	6	0	1.75	2.53	3.03	3.84	3.23	-4.35	-2.81	-3.6	-5.39	-1.42
ENSG00000234323	LINC01505	100996590	LINC01505	6.53	0	-4.66	1.87	0	1.38	-0.96	0.23	2.65	2.68	-4.91	-4.05	-3.52	-4.91	-4.91
ENSG00000267745	AC060766.7	NA	ENSG00000267745	6.53	0	-5.44	1.08	0	0.83	0.53	0.74	1.02	1.09	-4.37	-4.37	-4.37	-4.37	-4.37
ENSG00000103184	SEC14L5	9717	SEC14L5	6.54	0	-3.42	3.13	0	1.65	1.44	1.14	-0.17	-2.3	-6.79	-6.79	-5.93	-3.56	-4.29
ENSG00000114270	COL7A1	1294	COL7A1	6.54	0	4.27	10.81	0	4.18	8.65	6.45	7.73	9.7	0.44	1.02	1.41	1.4	-0.29
ENSG00000151882	CCL28	56477	CCL28	6.54	0	-2.61	3.93	0	1.48	1.76	2.03	1.88	1.39	-6.31	-4.21	-3.96	-5.59	-1.71
ENSG00000154760	SLFN13	146857	SLFN13	6.55	0	-3.05	3.5	0	0.14	-0.57	0.07	0.67	1.39	-7.32	-7.32	-4	-4.85	-5.03
ENSG00000123360	PDE1B	5153	PDE1B	6.56	0	-3.68	2.88	0	-0.41	0.94	0.3	0	-1.21	-7	-7	-4.44	-4.92	-6.17
ENSG00000165071	TMEM71	137835	TMEM71	6.57	0	-3.62	2.94	0	2.57	-0.58	1.09	2.48	1.03	-3.62	-5.83	-3.74	-5.83	-4.1
ENSG00000215568	GAB4	128954	GAB4	6.57	0	-4.25	2.33	0	-0.89	1.75	0.74	0.32	-0.13	-6	-6	-3.91	-6	-4.27
ENSG00000066056	TIE1	7075	TIE1	6.59	0	-2.46	4.13	0	-0.17	1.66	2.17	1.77	1.29	-5.91	-3.64	-5.45	-6.12	-3.1
ENSG00000146090	RASGEF1C	255426	RASGEF1C	6.6	0	-2.11	4.49	0	3.39	3.01	2.56	2.81	2.92	-3.19	-5.66	-2.03	-2.33	-3.38
ENSG00000166920	C15orf48	84419	C15orf48	6.6	0	-3.71	2.89	0	-0.27	3.19	2.1	2.74	4.12	-4.59	-2.49	-3.19	-3.87	-3.76
ENSG00000157227	MMP14	4323	MMP14	6.61	0	4.9	11.5	0	9.11	9.17	9.49	9.34	9.6	4.18	4.49	1.98	3.26	-0.11
ENSG00000205403	CFI	3426	CFI	6.62	0	-0.5	6.13	0	3.39	3.62	4.36	4.46	5.1	-4.56	-6.05	-3.14	-1.05	3.98
ENSG00000079385	CEACAM1	634	CEACAM1	6.64	0	-1.15	5.49	0	0.5	3.01	2.88	5.23	3.51	-5.07	-5.16	-4.78	-1.51	-0.79
ENSG00000171385	KCND3	3752	KCND3	6.64	0	-1.39	5.25	0	1.15	2.07	1.69	2.52	4.03	-2.96	-4.98	-4.98	-5.52	-2.43
ENSG00000133106	EPSTI1	94240	EPSTI1	6.65	0	-3.53	3.12	0	0.73	0.62	1.07	0.82	0.89	-6.4	-6.4	-3.65	-6.4	-2.05
ENSG00000148488	ST8SIA6	338596	ST8SIA6	6.65	0	-4.42	2.23	0	3.43	0.61	1.94	-0.54	-1.32	-5.49	-5.49	-4.1	-5.49	-3.76
ENSG00000153071	DAB2	1601	DAB2	6.65	0	-0.19	6.46	0	4.48	3.56	3.48	2.97	3.08	-3.27	-1.57	-4.49	-1.73	-4.36
ENSG00000237523	LINC00857	439990	LINC00857	6.65	0	-5.44	1.2	0	0.3	0	0.39	-0.43	0.24	-5.22	-5.22	-5.22	-5.22	-5.22
ENSG00000260423	LINC02367	101930452	LOC101930452	6.66	0	-0.72	5.94	0	3.9	4.09	3.91	4.31	2.76	-1.9	-2.91	-2.42	-2.81	-3.73
ENSG00000169291	SHE	126669	SHE	6.68	0	-3.88	2.8	0	0.73	0.3	1.36	-1	-3.2	-7.17	-6.31	-5.78	-7.17	-4.49
ENSG00000185404	SP140L	93349	SP140L	6.68	0	-2.7	3.98	0	1.24	1.59	1.46	1.5	1.58	-6.6	-6.6	-4.51	-2.87	-2.77
ENSG00000185306	C12orf56	115749	C12orf56	6.69	0	-3.74	2.95	0	1.19	0.84	1.1	0.83	1.18	-6.03	-6.03	-4.25	-6.03	-1.63
ENSG00000136147	PHF11	51131	PHF11	6.7	0	-1.57	5.14	0	2.5	3.09	2.94	2.97	2.76	-5.44	-4.58	-4.98	-4.29	1.42
ENSG00000168394	TAP1	6890	TAP1	6.7	0	0.61	7.31	0	4.26	5.11	4.49	5.51	5.97	-4.13	-2.44	-3.43	-1.23	3.13
ENSG00000177469	CAVIN1	284119	PTRF	6.71	0	2.93	9.64	0	8.31	7.17	7.84	7.87	7.32	1.65	2.51	-3.12	5.01	-1.53
ENSG00000110852	CLEC2B	9976	CLEC2B	6.72	0	-4.19	2.53	0	1.94	1.97	1.68	0.48	-0.68	-5.5	-5.5	-3.71	-5.5	-3.21
ENSG00000078098	FAP	2191	FAP	6.73	0	-1.13	5.61	0	3.01	3.47	3.52	1.01	2.84	-4.03	-1.87	-4	-1.35	-6.91
ENSG00000108511	HOXB6	3216	HOXB6	6.75	0	-4.44	2.31	0	-0.3	0.22	-1.05	1.46	1.4	-5.19	-6.13	-3.78	-6.13	-6.13
ENSG00000126709	IFI6	2537	IFI6	6.76	0	1.97	8.73	0	8.32	8.06	9.34	9.59	9.42	1.26	1.61	1.21	1.88	4.93
ENSG00000132561	MATN2	4147	MATN2	6.76	0	2.36	9.13	0	6.43	7.21	6.43	5.51	6.05	-1.2	-1.07	-1.25	1.75	-0.75
ENSG00000186564	FOXD2	2306	FOXD2	6.76	0	-4.81	1.95	0	0.28	-0.36	0.53	-1.59	-0.26	-6.32	-5.46	-5.46	-6.32	-6.32
ENSG00000144230	GPR17	2840	GPR17	6.77	0	-3.84	2.93	0	-0.04	1.65	1.88	1.49	2.51	-5.51	-5.51	-5.51	-2.75	-3.02
ENSG00000156510	HKDC1	80201	HKDC1	6.79	0	-3.21	3.58	0	2.17	0.92	2.56	1.03	0.66	-6.2	-6.2	-6.2	-3.31	-0.86
ENSG00000018408	WWTR1	25937	WWTR1	6.8	0	1.73	8.54	0	5.67	5.63	5.37	5.54	5.12	-1.5	-1.05	-2.55	-3.31	2.05
ENSG00000056558	TRAF1	7185	TRAF1	6.82	0	0.83	7.65	0	4.02	5.64	3.75	5.39	6.02	-4.1	-2.67	-3.59	0.07	0.83
ENSG00000134668	SPOCD1	90853	SPOCD1	6.85	0	0.63	7.48	0	3.99	4.48	3.99	5.28	5.59	-2.53	-1.59	-3.49	-2.48	-0.7
ENSG00000168994	PXDC1	221749	PXDC1	6.85	0	0.19	7.03	0	5.54	4.92	5.87	6.68	5.68	0.24	0.09	-0.99	1.78	-5.4
ENSG00000067798	NAV3	89795	NAV3	6.86	0	0.78	7.64	0	4.53	4.34	4.6	4.27	3.01	-3.62	-2.77	-3.61	-2.11	-1.37
ENSG00000109099	PMP22	5376	PMP22	6.87	0	4.12	10.99	0	9.42	9.29	10.13	9.34	9.04	2.09	1.7	-0.29	4.69	4.28
ENSG00000120594	PLXDC2	84898	PLXDC2	6.87	0	0.54	7.41	0	4.39	3.16	4.4	3.85	2.98	-6.82	-3.63	-4.12	-1.2	0.3
ENSG00000177096	FAM109B	150368	FAM109B	6.88	0	-1.53	5.35	0	4.29	3.81	3.96	4.08	4.18	-2.7	-3.3	-1.35	-2.62	-3.35
ENSG00000229950	TFAP2A-AS1	NA	TFAP2A-AS1	6.88	0	-4.98	1.9	0	0.79	0.57	1.72	1.86	0.87	-4.86	-4.86	-4.86	-4.86	-3.51
ENSG00000118257	NRP2	8828	NRP2	6.91	0	3.67	10.58	0	6.19	7.58	6.83	7.37	7.39	-2.32	-0.62	-1.58	4.77	-0.41
ENSG00000143416	SELENBP1	8991	SELENBP1	6.91	0	-2.19	4.72	0	3.36	3.16	3.01	2.72	2.22	-4.01	-3.81	-3.35	-5.91	-0.59
ENSG00000250786	SNHG18	100505806	SNHG18	6.91	0	-3.89	3.03	0	2.35	1.61	2.45	1.3	2.71	-4.13	-5.06	-3.67	-5.06	-2.38
ENSG00000185634	SHC4	399694	SHC4	6.92	0	0.87	7.79	0	5.39	5.65	5.71	5.44	3.72	-2.37	-1.49	-2.66	-1.82	-0.22
ENSG00000260807	LMF1	64788	LMF1	6.93	0	-3.29	3.64	0	2.02	1.84	2.5	2.65	-0.84	-5.13	-4.27	-3.97	-4.22	-6.06
ENSG00000180672	NA	NA	ENSG00000180672	6.94	0	0.33	7.27	0	5.19	7.01	6.18	6.7	6.67	-2.13	-0.89	-2.46	3.67	-1.27
ENSG00000162520	SYNC	81493	SYNC	6.95	0	-0.86	6.09	0	4.22	5.05	3.72	2.74	4.77	-2.21	-2.64	-4.29	-1.64	-2.95
ENSG00000089356	FXYD3	5349	FXYD3	6.97	0	-4.12	2.85	0	1.5	0.82	1.42	1.07	0.66	-5.86	-4.99	-5	-5.86	-3.57
ENSG00000161638	ITGA5	3678	ITGA5	6.97	0	2.02	8.99	0	5.8	5.75	5.81	6.16	6.86	0.58	1.81	-2.72	1.03	-4.98
ENSG00000168306	ACOX2	8309	ACOX2	6.97	0	-2.69	4.28	0	2.79	2.32	2.54	1.86	2.12	-5.11	-3.48	-4.26	-5.33	-3.2
ENSG00000135269	TES	26136	TES	7	0	-2.19	4.81	0	2.27	1.81	2.24	3.12	4.39	-5.26	-5.33	-5.34	-0.34	-3.51
ENSG00000206337	HCP5	10866	HCP5	7.01	0	-2.73	4.29	0	1.13	3.16	1.66	3.05	4.28	-4.82	-5.75	-3.96	-3.12	-2
ENSG00000076258	FMO4	2329	FMO4	7.03	0	-4.49	2.55	0	1.52	0.98	1.75	1.1	0.72	-5.43	-5.43	-5.43	-4.71	-3.39
ENSG00000154153	RETREG1	54463	FAM134B	7.03	0	0.28	7.31	0	6.33	5.51	5.58	4.54	3.59	-4.39	-5.43	-2.18	0.02	2.84
ENSG00000162645	GBP2	2634	GBP2	7.03	0	-0.93	6.1	0	3.41	4.3	3.6	2.82	3.04	-6.75	-6.75	-4.66	-1.41	3.95
ENSG00000185532	PRKG1	5592	PRKG1	7.03	0	-1.97	5.06	0	2.24	2.78	2.04	1.9	1.54	-7.04	-7.04	-4.48	-3.91	0.5
ENSG00000139364	TMEM132B	114795	TMEM132B	7.05	0	-0.06	6.99	0	4.23	3.46	3.29	3.95	0.1	-3.74	-2.71	-3.35	-5.17	-4.7
ENSG00000164695	CHMP4C	92421	CHMP4C	7.05	0	-4.75	2.3	0	1.39	1.46	1.62	1.58	0.96	-5	-5	-5	-5	-2.71
ENSG00000155324	GRAMD2B	65983	GRAMD3	7.06	0	-2.02	5.04	0	3.15	2.98	2.51	2.64	2.23	-6.43	-6.43	-4.65	-0.1	-1.62
ENSG00000179855	GIPC3	126326	GIPC3	7.06	0	-1.26	5.8	0	4.11	4.18	3.44	3.81	2.88	-2.54	-2.17	-3.02	-1.37	-6.21
ENSG00000115414	FN1	2335	FN1	7.08	0	6.98	14.05	0	10.74	9.89	10.8	9.59	8.67	2.75	2.85	0.9	6.29	1.39
ENSG00000109854	HTATIP2	10553	HTATIP2	7.1	0	-0.78	6.33	0	4.9	4.92	5.42	4.5	4.43	-1.71	-2.15	-3.8	-1.85	-1.29
ENSG00000124479	NDP	4693	NDP	7.1	0	-2.56	4.54	0	3.48	5.29	4.42	2.69	1.97	-4.97	-1.77	-4.97	-2.51	-0.24
ENSG00000165105	RASEF	158158	RASEF	7.11	0	-2.45	4.66	0	2.4	2.72	2.14	0.21	1.98	-6.83	-6.83	-5.44	-3.7	-0.28
ENSG00000120278	PLEKHG1	57480	PLEKHG1	7.12	0	-0.6	6.52	0	2.1	4.3	3	3.65	5.13	-3.65	-3.92	-2.68	-4.22	-2.48
ENSG00000168685	IL7R	3575	IL7R	7.12	0	-2.37	4.76	0	0.89	1.98	2.09	2.78	3.12	-4.8	-4.91	-2.73	-6.7	-3.33
ENSG00000182742	HOXB4	3214	HOXB4	7.13	0	-3.97	3.15	0	-0.21	1.42	0.76	2.12	2.21	-3.54	-6.01	-4.61	-5.29	-6.01
ENSG00000132470	ITGB4	3691	ITGB4	7.14	0	1.01	8.15	0	6.93	6.95	6.16	2.11	4.71	-1.67	-1.85	-2.49	0.18	-2.95
ENSG00000259660	DNM1P47	NA	DNM1P47	7.14	0	-3.87	3.28	0	-0.92	-0.8	-0.8	-0.11	-0.58	-8.03	-8.03	-8.03	-5.57	-5.35
ENSG00000259417	LINC01314	100996492	LINC01314	7.15	0	-1.87	5.28	0	2.14	3.35	2.9	3.08	0.84	-4.67	-4.13	-5.1	-4.11	-4.38
ENSG00000204642	HLA-F	3134	HLA-F	7.16	0	-1.68	5.48	0	2.39	3.68	2.58	3.46	4.18	-3.64	-4.93	-3.98	-2.67	-3.48
ENSG00000241231	AC022294.1	102724604	LOC102724604	7.16	0	-5.44	1.72	0	3.32	4.02	4.25	-0.29	-2.18	-3.89	-3.89	-3.89	-3.89	-3.89
ENSG00000151491	EPS8	2059	EPS8	7.17	0	-0.12	7.05	0	4.25	4.8	4.22	4.15	4.65	-5.8	-4.38	-2.92	-1.37	1.09
ENSG00000048740	CELF2	10659	CELF2	7.18	0	0.88	8.06	0	5.17	4.79	5.02	4.89	3.88	-5.5	-6.54	-3.59	2.42	1.04
ENSG00000142798	HSPG2	3339	HSPG2	7.18	0	4.81	11.99	0	7.56	7.67	7.67	8.11	8.2	1.07	0.73	0.26	0.8	0.47
ENSG00000100234	TIMP3	7078	TIMP3	7.19	0	5.67	12.87	0	9.32	10.78	11.06	11.46	10.72	3.83	3.77	2.93	2.71	4.18
ENSG00000132840	BHMT2	23743	BHMT2	7.2	0	-3.78	3.42	0	2.08	2.92	2.58	1.01	-0.31	-5.77	-5.77	-2.34	-5.77	-3.27
ENSG00000183486	MX2	4600	MX2	7.21	0	-3.6	3.61	0	-0.06	-0.68	0.08	0.63	-0.35	-7.82	-7.82	-4.63	-7.82	-4.25
ENSG00000187193	MT1X	4501	MT1X	7.22	0	-3.33	3.89	0	3.29	2.64	3.67	4.08	1.66	-2.04	-3.14	-3.53	-4.2	-4.92
ENSG00000262223	AC110285.1	NA	ENSG00000262223	7.22	0	-5.13	2.09	0	2.68	0.56	2.65	2.41	-0.86	-4.72	-4.72	-3.86	-4.72	-4.72
ENSG00000141338	ABCA8	10351	ABCA8	7.24	0	-0.36	6.88	0	3.99	4.07	3.84	3.02	1.92	-4.91	-3.7	-3.42	-2.99	-4.03
ENSG00000204592	HLA-E	3133	HLA-E	7.24	0	1.87	9.11	0	7.23	7.67	7.46	7.45	7.88	0.21	0	-0.6	-0.38	2.37
ENSG00000107249	GLIS3	169792	GLIS3	7.25	0	-0.83	6.42	0	2.06	4.04	2.46	2.13	3.69	-5.73	-5.53	-5.29	-4.05	-0.64
ENSG00000132274	TRIM22	10346	TRIM22	7.25	0	-1.26	5.99	0	3.45	3.29	3.56	3.28	3.44	-5.76	-4.9	-3.63	-1.78	-2.45
ENSG00000173200	PARP15	165631	PARP15	7.25	0	-4.07	3.17	0	0.89	0.76	0.25	1.11	0.64	-6.56	-6.56	-5.16	-6.56	-3.31
ENSG00000136514	RTP4	64108	RTP4	7.26	0	-4.81	2.45	0	1.61	1.54	2.34	2	1.57	-4.73	-4.73	-2.64	-4.73	-4.73
ENSG00000104783	KCNN4	3783	KCNN4	7.27	0	0.1	7.37	0	4.61	5.95	5.22	6.01	6.47	-3.35	-2.49	-2.18	-0.01	-0.03
ENSG00000124782	RREB1	6239	RREB1	7.27	0	-1.24	6.03	0	1.77	2.03	1.91	1.99	1.91	-6.31	-6.81	-5.01	-3.73	-4.23
[truncated: 21,739 more rows]

## Sheet: SC_up
ENSG	symbol	EG	syms	logFC_SC_vs_NBCL	adjP_SC_vs_NBCL	NBCL	SC	Pvalue_SC_vs_NBCL	rpkm_SC_1	rpkm_SC_2	rpkm_SC_3	rpkm_SC_4	rpkm_SC_5	rpkm_NB6_1	rpkm_NB6_2	rpkm_NB6_3	rpkm_NB7	rpkm_NB15
ENSG00000162493	PDPN	10630	PDPN	13.28	0	-4.08	9.2	0	7.75	8.12	7.03	6.5	7.1	-3.3	-5.13	-5.99	-5.99	-5.16
ENSG00000147588	PMP2	5375	PMP2	13.11	0	-4.32	8.79	0	7.14	8.07	8.24	6.52	4.65	-5.95	-5.95	-4.17	-5.95	-4.21
ENSG00000004846	ABCB5	340273	ABCB5	12.78	0	-3.57	9.21	0	6.67	6.73	6.65	6.48	3.41	-5.81	-5.91	-7.31	-7.31	-3.84
ENSG00000160307	S100B	6285	S100B	12.69	0	-2.18	10.51	0	10.8	9.74	11.06	10.49	7.79	-3.7	-1.88	-2.29	-4.63	1.45
ENSG00000071991	CDH19	28513	CDH19	12.58	0	-2.98	9.6	0	6.53	7.5	7.06	7.21	5.76	-4.67	-6.01	-4.32	-6.16	-5.53
ENSG00000101335	MYL9	10398	MYL9	12.12	0	-3.72	8.4	0	7.96	8.44	7.87	8.04	8.41	-3.43	-2.26	-2.97	-4.36	-3.53
ENSG00000170955	CAVIN3	112464	PRKCDBP	11.81	0	-3.31	8.5	0	7.75	7.74	7.7	7.98	7.63	-2.63	-2.74	-3.98	-4.84	-3.11
ENSG00000108381	ASPA	443	ASPA	11.74	0	-4.11	7.63	0	5.14	5.71	5.75	4.51	4.24	-5.71	-5.25	-6.65	-6.65	-4.91
ENSG00000187140	FOXD3	27022	FOXD3	11.73	0	-3.89	7.84	0	6.54	6.61	6.6	7.21	7	-3.65	-5.15	-3.06	-5.15	-3.79
ENSG00000153902	LGI4	163175	LGI4	11.68	0	-4.57	7.11	0	5.88	5.8	5.15	4.42	3.35	-6.28	-5.41	-4.49	-6.28	-6.28
ENSG00000204287	HLA-DRA	3122	HLA-DRA	11.46	0	-1.52	9.95	0	9.76	10.2	9.82	8.5	9.65	-2.24	-2.36	-0.09	-3.73	0.4
ENSG00000198502	HLA-DRB5	3127	HLA-DRB5	11.35	0	-2.91	8.44	0	7.67	9.17	7.52	7.64	8.53	-1.96	-3.57	-1.37	-4.43	-2.14
ENSG00000106278	PTPRZ1	5803	PTPRZ1	11.28	0	-2.66	8.62	0	3.67	6.01	5.03	5.79	6.03	-5.2	-6.54	-4.85	-6.21	-5.37
ENSG00000196126	HLA-DRB1	3123	HLA-DRB1	11.17	0	-1.81	9.36	0	9.33	9.85	9	7.96	9.13	-2.18	-2.61	-0.59	-3.2	-0.83
ENSG00000123560	PLP1	5354	PLP1	10.97	0	0.02	10.99	0	8.97	7.84	9.3	8.95	6.87	-1.98	-1.37	-0.58	-5.15	-2.96
ENSG00000007237	GAS7	8522	GAS7	10.83	0	-0.31	10.52	0	7.13	6.83	7.28	7.45	7.24	-4.96	-6.57	-3.32	0.26	-3.26
ENSG00000080573	COL5A3	50509	COL5A3	10.83	0	-1.33	9.5	0	6.72	5.43	7.48	6.89	7.22	-3.08	-3.04	-5.07	-3.35	-5.12
ENSG00000133135	RNF128	79589	RNF128	10.75	0	-4.15	6.6	0	2.97	5.4	4.2	5.51	6.01	-3.19	-5.88	-4.09	-5.88	-5.88
ENSG00000134531	EMP1	2012	EMP1	10.75	0	-1.19	9.57	0	7.15	8.15	7.24	7.71	6.44	-3.85	-3.57	-3.58	-4.24	-1.1
ENSG00000230798	FOXD3-AS1	100996301	FOXD3-AS1	10.68	0	-4.88	5.8	0	5.58	5.26	5.55	5.9	5.38	-4.37	-4.37	-4.37	-4.37	-2.64
ENSG00000250722	SELENOP	6414	SELENOP	10.62	0	-4.66	5.96	0	3.63	3.69	4.56	3.15	2.11	-6.61	-6.61	-5.21	-5.89	-6.61
ENSG00000105855	ITGB8	3696	ITGB8	10.57	0	1.16	11.73	0	7.87	8.52	8.07	8.03	6.54	-3.9	-5.46	-4.7	1.24	-1.34
ENSG00000171819	ANGPTL7	10218	ANGPTL7	10.57	0	-2.15	8.41	0	5.94	7.02	8.34	7.69	7.25	-2.06	-3.16	-3.48	-2.79	-3.91
ENSG00000124875	CXCL6	6372	CXCL6	10.57	0.0001	-4.42	6.15	0	5.99	6.99	7.18	2.7	1.92	-3.33	-3.83	-5.22	-5.22	-5.22
ENSG00000118322	ATP10B	23120	ATP10B	10.52	0	-3.6	6.91	0	3.39	3.28	3.66	3.52	3.22	-7.6	-7.6	-4.69	-7.6	-3.77
ENSG00000135272	MDFIC	29969	MDFIC	10.49	0	-3.47	7.02	0	4.3	4.84	4.93	4.64	4.39	-6.49	-6.49	-4.4	-4.65	-4.2
ENSG00000172716	SLFN11	91607	SLFN11	10.47	0	-4.03	6.44	0	4.61	3.91	3.46	3.88	3.46	-5.18	-6.68	-5.82	-6.68	-4.64
ENSG00000089472	HEPH	9843	HEPH	10.44	0	-2.68	7.76	0	4.27	5.21	5.14	4.94	5.09	-6	-6.93	-4.84	-4.85	-2.69
ENSG00000177133	LINC00982	440556	LINC00982	10.44	0	-3.29	7.16	0	4.89	4.5	5.64	5.4	2.91	-5.65	-5.72	-2.95	-6.58	-4.85
ENSG00000109846	CRYAB	1410	CRYAB	10.43	0	-1.07	9.36	0	7.28	8.06	8.08	7.97	7.4	-3.49	-3.14	-2.79	-0.79	-2.7
ENSG00000019582	CD74	972	CD74	10.37	0	1.04	11.4	0	10.11	10.67	9.67	8.51	9.68	-0.48	-1.52	0.52	-2.04	0.68
ENSG00000065361	ERBB3	2065	ERBB3	10.37	0	-1.11	9.26	0	5.75	6.32	6	6.53	6.11	-4.33	-3.03	-2.97	-6.01	-3.85
ENSG00000179344	HLA-DQB1	3119	HLA-DQB1	10.36	0	-3.41	6.95	0	4.56	5.67	4.44	3.39	5.17	-4.49	-6.39	-4.3	-6.39	-3.4
ENSG00000185585	OLFML2A	169611	OLFML2A	10.32	0	0.11	10.43	0	6.7	6.89	7.91	7.84	9.06	-2.34	-3.31	-4.51	-2.86	0.15
ENSG00000189056	RELN	5649	RELN	10.3	0.0022	-2.03	8.26	0.0004	6.82	5.13	5.81	5.23	-0.07	-7.76	-6.9	-4.44	-6.56	-0.54
ENSG00000254416	AP000924.1	105369486	LOC105369486	10.29	0	-5.44	4.85	0	4.62	5.9	6.16	5.28	3.79	-3.74	-3.74	-3.74	-3.74	-3.74
ENSG00000100146	SOX10	6663	SOX10	10.27	0	0.18	10.46	0	8.35	8.8	8.59	8.55	8.53	-1.54	-1.74	-2.1	0.1	-3.14
ENSG00000164692	COL1A2	1278	COL1A2	10.21	0	2.25	12.46	0	9.43	8.56	8.73	8.67	9.53	-0.01	-0.38	-4.83	0.17	-1.11
ENSG00000144810	COL8A1	1295	COL8A1	10.08	0	0.08	10.16	0	4.87	8.23	6.32	7.31	7.89	-2.88	-6.47	-4.99	-2.85	2.12
ENSG00000111321	LTBR	4055	LTBR	10.01	0	-2.13	7.89	0	5.07	5.09	5.38	5.33	5.32	-2.97	-4.96	-4.66	-6.03	-3.75
ENSG00000142611	PRDM16	63976	PRDM16	9.99	0	-2.33	7.66	0	4.4	4.4	4.57	4.58	3.88	-5.17	-6.52	-4.48	-5.83	-4.7
ENSG00000105971	CAV2	858	CAV2	9.93	0	-3.81	6.12	0	3.65	2.62	3.66	3.66	3.43	-6.83	-6.83	-3.92	-6.83	-3.98
ENSG00000005513	SOX8	30812	SOX8	9.91	0	-4.42	5.49	0	4.24	2.83	4.61	4.26	0.7	-4.75	-6.25	-6.25	-6.25	-4.51
ENSG00000178573	MAF	4094	MAF	9.91	0	-0.67	9.23	0	6.62	6.59	7.2	6.48	5.24	-5	-4.15	-4.56	1.53	-4.86
ENSG00000196735	HLA-DQA1	3117	HLA-DQA1	9.87	0.0005	-4.07	5.8	0.0001	0.4	5.86	3.11	1.56	3.8	-6.89	-6.89	-4.8	-6.89	-4.39
ENSG00000176177	ENTHD1	150350	ENTHD1	9.84	0	-4.67	5.17	0	4.37	4.76	4.35	3.25	0.75	-4.78	-4.32	-5.71	-5.71	-5.71
ENSG00000105825	TFPI2	7980	TFPI2	9.83	0	-2.22	7.61	0	6.75	6.02	7.46	5.22	5.51	-1.18	-1.78	-5.51	-4.79	-2.51
ENSG00000163739	CXCL1	2919	CXCL1	9.78	0.0004	-3.75	6.02	0.0001	6.15	7.72	6.95	3.19	3.93	-2	-2.12	-4.47	-4.47	-3.64
ENSG00000104324	CPQ	10404	CPQ	9.75	0	-3.29	6.46	0	4.75	4.54	4.75	4.75	4.59	-5.89	-4.1	-3.14	-5.89	-3.04
ENSG00000105976	MET	4233	MET	9.75	0	-1.61	8.14	0	4.05	6.28	5.45	5.51	5.21	-6	-6.06	-3.87	-4.3	-0.68
ENSG00000147027	TMEM47	83604	TMEM47	9.75	0	-3.44	6.31	0	4.23	3.94	3.61	4.26	5.48	-5.18	-4.72	-6.12	-5.4	-2.86
ENSG00000044524	EPHA3	2042	EPHA3	9.7	0	-4.49	5.21	0	1.61	2.93	1.98	2.88	2.97	-6.84	-6.84	-6.84	-6.12	-4.8
ENSG00000185985	SLITRK2	84631	SLITRK2	9.67	0	-3.93	5.74	0	3.77	3.43	2.74	2.15	1.64	-7.07	-6.21	-5.29	-7.07	-5.04
ENSG00000143171	RXRG	6258	RXRG	9.61	0	-5.13	4.49	0	4.13	3.54	3.46	3.99	0.47	-5.44	-5.44	-5.44	-5.44	-4.61
ENSG00000150893	FREM2	341640	FREM2	9.61	0	-2.52	7.09	0	3.47	2.69	3.02	3.71	3.03	-5.8	-7.14	-4.58	-8.01	-4.03
ENSG00000197747	S100A10	6281	S100A10	9.59	0	-0.55	9.04	0	8.16	8.52	8.25	8.8	8.33	-2.03	-0.83	-1.53	0.12	-1.36
ENSG00000153234	NR4A2	4929	NR4A2	9.58	0	-2.54	7.04	0	5.33	5.75	5.09	4.96	4.08	-6.09	-3.99	-4	-6.09	0.74
ENSG00000169715	MT1E	4493	MT1E	9.54	0	-4.81	4.73	0	5.38	4.49	4.55	5.01	3.89	-3.24	-3.31	-4.17	-4.17	-4.17
ENSG00000170745	KCNS3	3790	KCNS3	9.53	0	-3.68	5.85	0	4.15	3.15	4.49	4.91	4.4	-3.85	-5.74	-5.74	-4.19	-3.71
ENSG00000163235	TGFA	7039	TGFA	9.52	0	-2.91	6.62	0	3.64	3.59	4.6	5.57	4.16	-5.48	-6.41	-6.41	-0.25	-4.37
ENSG00000174808	BTC	685	BTC	9.51	0	-3.21	6.29	0	4.38	5.79	4.14	5.29	4.36	-5.59	-4.73	-3.81	-4.04	-2.91
ENSG00000081189	MEF2C	4208	MEF2C	9.41	0	-3.39	6.02	0	0.84	3.55	2.23	3.45	4.14	-5.06	-7.28	-4.72	-7.28	-4.99
ENSG00000137203	TFAP2A	7020	TFAP2A	9.4	0	-1.63	7.77	0	4.44	4.24	4.77	5.26	4.95	-5.65	-3.6	-3.1	-4.68	-5.41
ENSG00000166750	SLFN5	162394	SLFN5	9.4	0	-1.04	8.35	0	4.49	4.76	5.07	5.2	5.15	-6.59	-5.73	-4.09	-1.66	-3.62
ENSG00000204252	HLA-DOA	3111	HLA-DOA	9.4	0	-1.86	7.54	0	5.56	6.72	6.11	4.12	5.07	-4.61	-4.01	-3.76	-3.2	-2.85
ENSG00000162618	ADGRL4	64123	ADGRL4	9.33	0	-4.35	4.99	0	2.54	3.27	2.72	3.83	3.52	-5.92	-5.92	-3.83	-5.92	-4.56
ENSG00000229391	HLA-DRB6	3128	HLA-DRB6	9.25	0.0006	-3.6	5.65	0.0001	5.64	5.26	6.06	4.17	5.01	-3.57	-4.5	-3.11	-3.79	-2.01
ENSG00000105974	CAV1	857	CAV1	9.23	0	-1.86	7.37	0	6.66	4.25	5.71	5.73	4.42	-4.23	-2.49	-4.04	-3.66	-4.09
ENSG00000232629	HLA-DQB2	3120	HLA-DQB2	9.23	0	-4.5	4.73	0	4.32	4.29	4.51	1.46	3.75	-4.19	-4.26	-4.26	-5.12	-5.12
ENSG00000164176	EDIL3	10085	EDIL3	9.22	0	-0.86	8.36	0	5.76	7.1	6.37	4.55	5.31	-5.69	-4.83	-5.22	3.29	-3.77
ENSG00000173210	ABLIM3	22885	ABLIM3	9.21	0	-1.19	8.02	0	4.76	5.5	4.69	5.22	5.68	-5.05	-6.95	-2.98	-2.07	-1.72
ENSG00000101160	CTSZ	1522	CTSZ	9.19	0	-0.71	8.48	0	7.11	7.17	7.48	7.61	7.92	-2.91	-2.21	-1.08	-0.92	-1.22
ENSG00000163191	S100A11	6282	S100A11	9.19	0	-0.79	8.4	0	8.6	8.82	8.93	9.21	9.21	-0.49	1.04	-3.54	3.25	-0.18
ENSG00000138678	GPAT3	84803	GPAT3	9.18	0	-1.99	7.18	0	4.04	5.67	5.52	5.41	6.29	-3.68	-3.33	-3.55	-3.81	-3.61
ENSG00000145040	UCN2	90226	UCN2	9.17	0	-2.8	6.37	0	3.69	6.88	4.82	6.86	6.74	-3.17	-3.27	-3.27	-3.47	-1.98
ENSG00000237807	AC022034.2	NA	ENSG00000237807	9.16	0	-5.44	3.72	0	0.53	3.21	2.48	2.68	3.24	-5.35	-5.35	-5.35	-5.35	-5.35
ENSG00000260027	HOXB7	3217	HOXB7	9.16	0	-4.98	4.18	0	3.89	3.56	2.68	3.87	4.03	-4.7	-4.7	-3.31	-4.7	-4.7
ENSG00000129910	CDH15	1013	CDH15	9.15	0	-2.72	6.43	0	1.28	4.58	4.12	5.32	5.79	-4.41	-6.31	-4.22	-3.84	-3.81
ENSG00000184304	PRKD1	5587	PRKD1	9.14	0	-2.86	6.27	0	4.71	3.24	4.35	4.26	2.99	-6.47	-6.47	-6.47	-4.63	1.82
ENSG00000145708	CRHBP	1393	CRHBP	9.11	0	-5.44	3.67	0	1.87	-0.14	2.92	3.81	2.95	-5.58	-5.58	-5.58	-5.58	-5.58
ENSG00000171766	GATM	2628	GATM	9.03	0	-0.67	8.36	0	5.54	5.42	6.83	6.65	3.65	-4.36	-3.91	-3.02	-0.59	-4.79
ENSG00000196569	LAMA2	3908	LAMA2	9	0	0.74	9.73	0	6.85	5.67	6.73	6.73	6.06	-3.75	-4.67	-4.51	-3.12	3.33
ENSG00000086205	FOLH1	2346	FOLH1	8.97	0	-4.63	4.35	0	1.95	1.64	3.84	2.52	2.04	-6.03	-6.03	-3.12	-6.03	-6.03
ENSG00000111199	TRPV4	59341	TRPV4	8.96	0	-1.59	7.37	0	4.65	5.64	4.77	6.05	6.21	-2.33	-2.37	-3.67	-4.46	-3.72
ENSG00000124785	NRN1	51299	NRN1	8.96	0	-2.89	6.06	0	5.74	4.86	4.93	5.74	5	-3.02	-1.59	-2.83	-4.91	-3.56
ENSG00000133138	TBC1D8B	54885	TBC1D8B	8.96	0	-3.98	4.98	0	1.44	1.8	1.58	1.82	2.05	-7.35	-6.48	-6.49	-4.72	-7.35
ENSG00000136999	NOV	4856	NOV	8.96	0	1.5	10.46	0	7.5	9.83	9.44	9.26	9.16	0.32	0.39	-1.4	-0.95	2.29
ENSG00000132185	FCRLA	84824	FCRLA	8.95	0	-4.49	4.46	0	2.28	1.87	3.47	3.7	2.5	-5.81	-5.81	-4.95	-5.81	-3.77
ENSG00000172061	LRRC15	131578	LRRC15	8.95	0.0001	-3.38	5.57	0	2.22	2.2	1.35	2.94	6.53	-5.17	-6.67	-5.27	-5.95	-3.82
ENSG00000129538	RNASE1	6035	RNASE1	8.88	0.0004	-3.39	5.48	0.0001	1.56	4.33	4.84	6.94	6.88	-3.76	-3.83	-3.29	-3.97	-2.65
ENSG00000164434	FABP7	2173	FABP7	8.87	0	-4.88	3.99	0	2.25	1.89	2.57	2.63	3.55	-5.55	-5.55	-3.76	-5.55	-5.55
ENSG00000204291	COL15A1	1306	COL15A1	8.87	0.0002	-1.73	7.15	0	4.7	5.93	5.88	2.29	3.11	-4.93	-4.08	-5.04	-3.1	-4.33
ENSG00000118971	CCND2	894	CCND2	8.86	0	-3.37	5.49	0	4.12	4.26	3.96	0.65	-0.09	-6	-6.94	-2.83	-6.94	-4.65
ENSG00000231389	HLA-DPA1	3113	HLA-DPA1	8.85	0	-0.18	8.67	0	6.54	7.04	5.93	5.02	6.18	-3.05	-3.42	-2.73	-2.52	-1.52
ENSG00000242574	HLA-DMB	3109	HLA-DMB	8.85	0	-3.57	5.27	0	3.15	3.76	3.23	2.15	2.87	-6.32	-6.32	-3.41	-6.32	-2.34
ENSG00000102359	SRPX2	27286	SRPX2	8.84	0	-1.79	7.05	0	5.86	6.26	5.82	5.8	5.28	-2.87	-1.91	-5.34	-0.56	-2.84
ENSG00000100842	EFS	10278	EFS	8.83	0	-1.68	7.16	0	5.61	5.78	5.58	5.43	4.88	-5.79	-4.39	-5.79	-0.16	1.88
ENSG00000166106	ADAMTS15	170689	ADAMTS15	8.81	0	-1.65	7.15	0	4.39	2.9	3.9	5.67	6.55	-3.91	-5.74	-2.97	-3.58	-3.6
ENSG00000151892	GFRA1	2674	GFRA1	8.8	0	0.7	9.5	0	6.53	6.6	6.49	7.14	4.24	-2.49	-2.43	-3.67	-3.29	-0.84
ENSG00000152818	UTRN	7402	UTRN	8.8	0	0.06	8.86	0	5.13	4.84	5.18	5.04	4.88	-5.26	-5.85	-3.71	-0.22	-3.9
ENSG00000105357	MYH14	79784	MYH14	8.76	0	-3.23	5.52	0	1.81	2.8	2.08	1.88	2.45	-5.51	-6.55	-4.67	-7.41	-5.68
ENSG00000107104	KANK1	23189	KANK1	8.73	0	-2.3	6.43	0	2.47	2.72	3.42	2.88	3.17	-5.7	-7.59	-4.68	-4.83	-4.34
ENSG00000188487	INSC	387755	INSC	8.73	0	-2.55	6.18	0	4.52	4.29	4.27	5.77	3.38	-5.83	-5.83	-3.49	-2.93	-0.67
ENSG00000127951	FGL2	10875	FGL2	8.73	0.0065	-1.66	7.08	0.0016	7.87	2.54	8.2	6.39	-0.06	-3.31	-3.12	-2.38	-4.11	-4.84
ENSG00000106078	COBL	23242	COBL	8.72	0	-2.38	6.34	0	3.26	3.06	1.98	2.86	1.35	-7	-7.07	-5.38	-5.86	-4.28
ENSG00000166091	CMTM5	116173	CMTM5	8.71	0	-4.14	4.57	0	3.69	2.92	3.97	3.18	1.35	-5.62	-5.62	-3.84	-5.62	-3.12
ENSG00000165092	ALDH1A1	216	ALDH1A1	8.66	0	-1.05	7.61	0	5.3	6.02	6.57	7.01	5.59	-2.92	-4.75	-3.82	-1.81	1.45
ENSG00000153246	PLA2R1	22925	PLA2R1	8.64	0	-2.94	5.7	0	3.28	1.95	3	3.07	0.72	-7.39	-7.39	-3.86	-7.39	-0.96
ENSG00000146013	GFRA3	2676	GFRA3	8.64	0.0002	0.15	8.79	0	8.74	8.3	7.82	8.33	5.56	-1.67	-3.73	0.37	0.7	0.19
ENSG00000179403	VWA1	64856	VWA1	8.62	0	2.02	10.64	0	8.29	8.75	8.1	8.42	7.94	0.91	0.73	-0.41	-2.64	0.39
ENSG00000144476	ACKR3	57007	ACKR3	8.58	0	-3.03	5.54	0	3.61	6.27	4.23	4.78	2.71	-4.34	-5.27	-4.41	-0.88	-3.54
ENSG00000159216	RUNX1	861	RUNX1	8.57	0	0.85	9.42	0	4.81	5.79	5.44	5.56	5.71	-4.19	-4.24	-4.74	-1.57	-0.89
ENSG00000102802	MEDAG	84935	MEDAG	8.56	0	-2.82	5.75	0	5.44	5.87	6.34	2.28	2.27	-4.41	-4.48	-4.49	-4.63	0.1
ENSG00000143341	HMCN1	83872	HMCN1	8.56	0	-1.09	7.48	0	3.37	3.58	2.12	2.86	4.4	-6.42	-5.97	-5.4	-5.69	-2.37
ENSG00000121207	LRAT	9227	LRAT	8.55	0	-3.16	5.39	0	1.64	2.34	1.59	2.83	4.08	-6.08	-5.23	-5.23	-7.02	-4.02
ENSG00000139549	DHH	50846	DHH	8.51	0	-2.91	5.6	0	6.06	5.23	5.76	5.16	0.83	-4.12	-5.05	-2.49	-3.5	-1.8
ENSG00000183876	ARSI	340075	ARSI	8.48	0	-1.31	7.17	0	4.66	5.82	4.91	5.25	6.65	-4.87	-3.71	-4.95	-0.87	0.4
ENSG00000204520	MICA	100507436	MICA	8.48	0	-2.91	5.57	0	5.02	4.32	4.15	6.13	6.07	-3.64	-4.57	-2.48	1.59	-4.57
ENSG00000091409	ITGA6	3655	ITGA6	8.44	0	2.9	11.34	0	8.16	8.88	8.25	9.32	8.35	-0.68	-0.4	0.13	0.86	0.68
ENSG00000245526	LINC00461	407047	MIR9-2	8.41	0	-4.66	3.75	0	0.78	1.04	0.97	1.69	1.2	-6.72	-6.72	-5.33	-6.72	-5.9
ENSG00000140092	FBLN5	10516	FBLN5	8.41	0.0001	-2.94	5.47	0	4.32	3.47	4.68	1.82	1.31	-6.41	-4.32	-5.02	-1.12	-6.41
ENSG00000157399	ARSE	415	ARSE	8.39	0	-4.88	3.51	0	2.21	2.63	2.64	1.77	1.13	-5.49	-5.49	-5.49	-5.49	-3.75
ENSG00000110446	SLC15A3	51296	SLC15A3	8.36	0	-1.08	7.28	0	4.21	4.3	3.8	5.35	5.74	-3.83	-2.18	-3.28	-4.63	-3.86
ENSG00000115461	IGFBP5	3488	IGFBP5	8.36	0	4.77	13.13	0	9.38	10.91	9.72	10.75	11.45	0.72	0.06	-1.75	6.29	4.51
ENSG00000188488	SERPINA5	5104	SERPINA5	8.36	0.0009	-3.88	4.48	0.0001	1.01	2.56	2.51	2.57	4.23	-6.01	-6.01	-3.92	-6.01	-2.64
ENSG00000136244	IL6	3569	IL6	8.36	0.0021	-3.29	5.06	0.0004	2.5	5.41	4.49	2.15	3.18	-5.54	-5.54	-3.75	-2.03	-3.8
ENSG00000010704	HFE	3077	HFE	8.35	0	-3.74	4.61	0	2.22	2	2.12	2.14	2.08	-5.11	-6.6	-3.86	-6.6	-5.25
ENSG00000175899	A2M	2	A2M	8.35	0.0005	-1	7.35	0.0001	2.13	7.05	5.99	3.62	4.39	-5.28	-4.98	-3.71	-0.35	-3.52
ENSG00000197971	MBP	4155	MBP	8.32	0	0.36	8.68	0	5.84	3.37	5.73	5.24	2.14	-4.45	-4.59	-3.74	-3.12	-3.32
ENSG00000008516	MMP25	64386	MMP25	8.31	0	-1.84	6.47	0	3.26	4.49	3.25	5.7	5.49	-3.93	-3.23	-2.03	-2.34	-6.14
ENSG00000182240	BACE2	25825	BACE2	8.3	0	0.66	8.96	0	5.4	5.11	5.77	6.21	6.01	-4.03	-4.8	-4.31	-0.13	0.14
ENSG00000123342	MMP19	4327	MMP19	8.29	0	-2.36	5.94	0	2.91	4.74	4.39	2.83	3.54	-4.11	-4.53	-5.46	-2.39	-4.97
ENSG00000231817	LINC01198	NA	ENSG00000231817	8.28	0	-5.12	3.16	0	2.74	2.85	2.53	2.31	-2	-5.49	-5.49	-5.49	-4.77	-5.49
ENSG00000118137	APOA1	335	APOA1	8.27	0	-5.13	3.14	0	4.16	2.08	4.1	3.7	-0.98	-4.61	-4.61	-4.61	-4.61	-3.78
ENSG00000206538	VGLL3	389136	VGLL3	8.25	0	-1.93	6.32	0	4.04	2.33	2.37	2.63	2.61	-5.73	-5.28	-4.89	-5.16	-5.34
ENSG00000150551	LYPD1	116372	LYPD1	8.23	0	-1.42	6.81	0	5.01	4.37	5.14	6.54	6.73	-2.32	-4.51	-3.97	-3.08	1.67
ENSG00000163735	CXCL5	6374	CXCL5	8.23	0.0022	-4.35	3.88	0.0004	3.48	4.3	5.84	-1.6	-0.41	-3.95	-5.44	-5.44	-5.44	-3.4
ENSG00000112414	ADGRG6	57211	ADGRG6	8.19	0	-0.07	8.12	0	4.28	5.08	4.99	5.39	5.43	-2.11	-2.18	-7.18	-2.83	-0.11
ENSG00000157873	TNFRSF14	8764	TNFRSF14	8.19	0	-2.26	5.93	0	4.08	3.14	3.4	3.64	2.21	-6.73	-4.95	-5.34	-4.45	-1.07
ENSG00000172296	SPTLC3	55304	SPTLC3	8.19	0	-4.34	3.85	0	0.79	1.19	2.1	0.6	1.06	-6.77	-6.77	-5.91	-6.05	-5.42
ENSG00000167601	AXL	558	AXL	8.18	0	0.23	8.41	0	6.08	5.89	5.55	6.16	6.57	-1.17	0.16	-3.91	1.98	-6.46
ENSG00000125148	MT2A	4502	MT2A	8.17	0	-0.36	7.81	0	8.26	7.16	7.52	7.63	6.58	0.48	-0.43	-1.92	-2.63	1.56
ENSG00000178031	ADAMTSL1	92949	ADAMTSL1	8.17	0.0001	0.26	8.43	0	4.03	4.65	3.7	4.94	6.28	-5.13	-6.03	-4.91	-0.59	-0.57
ENSG00000142089	IFITM3	10410	IFITM3	8.16	0	0.27	8.43	0	8.68	8.24	8.2	7.79	7.05	-1.48	-1.46	-1.97	-1.9	6.53
ENSG00000112378	PERP	64065	PERP	8.1	0	-0.24	7.87	0	5.72	4.97	5.45	6.66	6.08	-4.7	-3.85	-3.86	5.02	-4.16
ENSG00000136160	EDNRB	1910	EDNRB	8.1	0	-0.65	7.45	0	5.3	4.75	6.4	5.85	3.23	-2.47	-2.25	-5.04	-5.71	2.02
ENSG00000162722	TRIM58	25893	TRIM58	8.1	0	-2.31	5.79	0	3.58	3.47	4.56	4.01	4.93	-4.85	-5.79	-2.88	0.86	-4.96
ENSG00000165474	GJB2	2706	GJB2	8.09	0	-5.44	2.65	0	3.4	2.97	1.51	0.65	-2.05	-5.38	-5.38	-5.38	-5.38	-5.38
ENSG00000237438	CECR7	100130418	CECR7	8.09	0	-3.78	4.31	0	2.62	2.07	3	1.65	1.51	-5.29	-6.22	-6.22	-5.02	-3.09
ENSG00000134917	ADAMTS8	11095	ADAMTS8	8.07	0	-2.17	5.9	0	4.33	2.08	3.9	4.6	3.87	-3.81	-4.49	-4.49	-2.86	-4.92
ENSG00000181449	SOX2	6657	SOX2	8.07	0	-0.65	7.42	0	6.13	6.33	5.94	6.42	5.65	-3.53	-4.03	-4.56	-1.38	4.63
ENSG00000116132	PRRX1	5396	PRRX1	8.06	0	-2.55	5.51	0	4.45	3.21	3.4	0.34	0.76	-5.65	-6.28	-4.4	-5.06	-5.1
ENSG00000188662	HILS1	NA	HILS1	8.04	0	-5.44	2.6	0	1.87	1.1	0.93	1.56	5.01	-4.7	-4.7	-4.7	-4.7	-4.7
ENSG00000227082	AC244021.1	NA	ENSG00000227082	8.04	0	-4.35	3.69	0	-2.01	2.6	2.74	2.96	2.47	-5.04	-5.97	-3.23	-5.97	-5.97
ENSG00000126785	RHOJ	57381	RHOJ	8.03	0	-1.98	6.05	0	4.86	3.83	3.77	4.63	3.59	-6.02	-3.46	-5.16	-1.77	-1.29
ENSG00000160712	IL6R	3570	IL6R	7.99	0	-1.96	6.03	0	3.76	3.89	3.25	3.42	2.46	-4.07	-4.41	-4.02	-6.76	-1.63
ENSG00000237541	HLA-DQA2	3117	HLA-DQA1	7.98	0.0004	-4.88	3.1	0.0001	0.03	3.53	4.37	0.44	3.53	-4.71	-4.71	-2.92	-4.71	-4.71
ENSG00000169562	GJB1	2705	GJB1	7.97	0	-4.81	3.16	0	2.57	0.52	3.17	2.81	1.13	-5.26	-5.26	-4.4	-5.26	-4.43
ENSG00000198915	RASGEF1A	221002	RASGEF1A	7.97	0	-2.92	5.05	0	2.44	1.63	3.76	2.54	1.87	-5.77	-5.3	-3.64	-6.7	-3.45
ENSG00000012171	SEMA3B	7869	SEMA3B	7.96	0	3.77	11.73	0	8.95	9.31	9.23	9.39	9.14	0.7	1.05	1.26	2.62	0.34
ENSG00000160862	AZGP1	563	AZGP1	7.94	0	-2.02	5.92	0	3.27	5.71	5.07	4.04	4.19	-4.6	-5.53	-2.97	-0.97	-1.29
ENSG00000261295	NA	NA	ENSG00000261295	7.92	0	-4.74	3.18	0	3.91	5.05	3.44	3.3	3.04	-3.48	-3.48	-3.48	-1.4	-3.48
ENSG00000100181	TPTEP1	387590	TPTEP1	7.9	0	-4.39	3.51	0	0.74	-0.31	0.23	-0.52	-0.54	-7.69	-7.69	-6.83	-7.69	-5.19
ENSG00000221818	EBF2	64641	EBF2	7.89	0	-4.25	3.64	0	3.14	0.74	2.11	-0.89	-1.22	-6.92	-6.92	-3.73	-6.92	-6.09
ENSG00000106571	GLI3	2737	GLI3	7.87	0	-0.77	7.1	0	3.92	3.43	4.14	4.47	3.53	-7.31	-3.98	-4.56	-3.89	1.09
ENSG00000156535	CD109	135228	CD109	7.87	0	-0.75	7.12	0	4.24	3.37	3.66	4	4.11	-5.14	-6.49	-6.5	-1.52	0.64
ENSG00000196376	SLC35F1	222553	SLC35F1	7.87	0	-0.64	7.23	0	5.14	5.23	5.07	4.89	4.42	-3.69	-6.38	-3.06	1.4	-1.73
ENSG00000179583	CIITA	4261	CIITA	7.85	0	-0.11	7.73	0	5.01	4.94	4.16	2.89	3.66	-4.49	-3.21	-2.58	-4.67	-3.18
ENSG00000152268	NA	NA	SPON1	7.84	0.0079	-2.85	4.98	0.0021	4.93	4.09	4.25	0.33	-1.66	-6.59	-6.59	-6.59	-1.02	-2.3
ENSG00000089327	FXYD5	53827	FXYD5	7.83	0	-1.86	5.97	0	4.06	3.97	3.94	4.61	5.45	-3.78	-4.82	-3.34	0.33	-4.33
ENSG00000114279	FGF12	2257	FGF12	7.82	0	-3.8	4.02	0	0.79	1.21	1.5	1.75	0.39	-6.98	-6.98	-3.66	-6.98	-4.48
ENSG00000183196	CHST6	4166	CHST6	7.82	0	-2.31	5.51	0	3.98	3.71	3.54	3.35	4.01	-3.68	-2.57	-5.89	-5.17	-0.82
ENSG00000205336	ADGRG1	9289	ADGRG1	7.79	0	2.38	10.18	0	6.81	7.22	7.04	7.34	7.2	0.16	0.65	-1.59	-2.44	0.28
ENSG00000135378	PRRG4	79056	PRRG4	7.78	0	-3.67	4.11	0	2.31	1.26	3.12	1.19	0.15	-6.56	-6.56	-3.82	-6.56	-2.91
ENSG00000137460	FHDC1	85462	FHDC1	7.78	0	-0.01	7.78	0	4.12	4.84	5.34	5.73	5.26	-2.63	-4.47	-3.91	-0.24	-2.26
ENSG00000231121	NA	NA	ENSG00000231121	7.78	0	-3.75	4.03	0	4.56	4.2	4.55	4.12	2.63	-4.08	-3.22	-2.3	-4.08	-1.24
ENSG00000112139	MDGA1	266727	MDGA1	7.77	0.0001	2.51	10.28	0	6.56	7.28	6.64	7.26	5.49	-0.77	-0.63	-0.73	-2.14	-1.06
ENSG00000167723	TRPV3	162514	TRPV3	7.76	0	-1.83	5.93	0	2.72	3.37	2.7	2.17	2.14	-7.39	-5.6	-4.64	-1.55	-4.89
ENSG00000118785	SPP1	6696	SPP1	7.75	0	1.52	9.27	0	8.4	7.19	8.57	8.44	7.79	-1.1	-1.56	-0.53	-1.43	6.46
ENSG00000158769	F11R	50848	F11R	7.74	0	-4.1	3.65	0	1.3	0.85	1.1	1.91	1.56	-6.44	-6.44	-5.04	-5.72	-4.7
ENSG00000205364	MT1M	4499	MT1M	7.74	0	-5.44	2.29	0	3.65	2.97	2.6	2.81	-0.26	-4.01	-4.01	-4.01	-4.01	-4.01
ENSG00000115267	IFIH1	64135	IFIH1	7.73	0	-2.52	5.21	0	2.83	3.17	3.16	3.1	2.87	-5.34	-6.28	-4.49	-5.08	0.26
ENSG00000188643	S100A16	140576	S100A16	7.73	0	0.6	8.33	0	6.95	7.2	7.34	8.05	8.29	-0.6	-0.5	-4.86	2.2	3.91
ENSG00000117228	GBP1	2633	GBP1	7.71	0	-1.24	6.47	0	3.8	5.43	4.08	3.76	3.58	-6.42	-5.02	-4.33	-1.6	1.07
ENSG00000172935	MRGPRF	116535	MRGPRF	7.71	0.0001	-3.31	4.4	0	5.08	4.14	4	1.94	-0.92	-5.55	-4.69	-4.7	-4.36	-1.73
ENSG00000064300	NGFR	4804	NGFR	7.69	0	4.61	12.3	0	9.51	10.15	9.76	10.88	10.96	5.04	4.65	2.62	-2.73	4
ENSG00000237975	FLG-AS1	339400	FLG-AS1	7.69	0	-4.66	3.02	0	1.1	-1.87	1.18	1.27	0.32	-6.81	-6.81	-5.42	-6.81	-5.99
ENSG00000172123	SLFN12	55106	SLFN12	7.67	0	-3.3	4.37	0	2.49	2.3	2.71	2.6	2.66	-5.93	-5.93	-4.15	-3.03	-3.64
ENSG00000198417	MT1F	4494	MT1F	7.66	0	-4.18	3.47	0	3.14	1.86	3.16	2.79	1.92	-2.8	-5.02	-4.16	-5.02	-4.19
ENSG00000004799	PDK4	5166	PDK4	7.65	0.0002	-3.22	4.43	0	4.31	1.24	4.45	1.29	-0.12	-6.27	-3.21	-3.93	-6.27	-3.99
ENSG00000151834	GABRA2	2555	GABRA2	7.64	0	-2.22	5.42	0	1.57	1.37	2.43	2.13	1.79	-6.17	-7.66	-5.32	-7.66	1.35
ENSG00000223865	HLA-DPB1	3115	HLA-DPB1	7.61	0	0.45	8.06	0	6.7	7.45	6.72	5.38	6.4	-1.74	-0.89	-2.3	-0.74	0.45
ENSG00000002586	CD99	4267	CD99	7.6	0	1.61	9.21	0	7.77	6.75	7.7	7.95	7.33	-2.77	-3.72	-3.72	4.83	4.32
ENSG00000158156	XKR8	55113	XKR8	7.58	0	-2.94	4.64	0	2.88	3.08	3.15	3.31	3.52	-5.55	-5.55	-5.55	-0.61	-1.05
ENSG00000240065	PSMB9	5698	PSMB9	7.58	0	-2.1	5.49	0	2.95	4.23	3.19	4.17	4.82	-4.22	-4.85	-3.37	-5.72	2.36
ENSG00000157111	TMEM171	134285	TMEM171	7.57	0	-3.72	3.85	0	3.86	1.63	2.91	5.06	3.22	-4.72	-3.85	-4.72	-1.59	-3.36
ENSG00000163823	CCR1	1230	CCR1	7.57	0	-3.8	3.77	0	3.28	1.64	1.77	2.88	2.33	-5.55	-5.55	-3.46	-4.83	-3.26
ENSG00000242808	SOX2-OT	347689	SOX2-OT	7.57	0	-1	6.57	0	4.13	4.17	3.96	3.12	1.23	-5.83	-5.23	-4.13	-4.31	-0.99
ENSG00000198865	CCDC152	100129792	CCDC152	7.56	0	-4.42	3.14	0	1.14	1.17	1.77	1.55	1.2	-5.88	-5.88	-4.09	-5.88	-4.53
ENSG00000138119	MYOF	26509	MYOF	7.55	0	1.77	9.32	0	6.74	5.51	6.23	6.16	6.57	-1.02	0.2	-4.84	2.15	-3.28
ENSG00000185942	NKAIN3	286183	NKAIN3	7.55	0	-4.49	3.06	0	2.47	1.9	1.43	1.53	0.17	-5.65	-5.65	-4.79	-4.93	-4.82
ENSG00000260549	MT1L	4500	MT1L	7.55	0	-5.12	2.43	0	4.3	3.56	4.01	3.79	2.92	-2.81	-2.81	-2.81	-2.1	-2.81
ENSG00000060138	YBX3	8531	YBX3	7.53	0	-0.73	6.8	0	4.13	3.89	3.89	3.21	3.31	-6.27	-6.34	-4.15	-1.29	-0.3
ENSG00000079257	LXN	56925	LXN	7.53	0	-3.04	4.49	0	3.83	3.36	5.4	4.07	2.74	-4.69	-1.62	-3.29	-4.69	-0.51
ENSG00000134827	TCN1	6947	TCN1	7.52	0	-5.44	2.07	0	0.3	1.12	2.59	0.63	2.36	-4.76	-4.76	-4.76	-4.76	-4.76
ENSG00000206579	XKR4	114786	XKR4	7.52	0	-1.98	5.54	0	2.22	0.02	1.35	1.49	1.19	-8.41	-7.01	-4.44	-4.68	-5.28
ENSG00000234535	AL161719.1	NA	ENSG00000234535	7.52	0	-4.87	2.65	0	4.22	3.8	3.93	4.58	3.7	-2.72	-2.72	-2.72	-1.17	-2.72
ENSG00000164647	STEAP1	26872	STEAP1	7.51	0	-4.87	2.64	0	3.42	2.2	2.74	0.21	0.96	-4.8	-4.8	-4.8	-3.24	-4.8
ENSG00000269113	TRABD2B	388630	TRABD2B	7.51	0	-3.57	3.94	0	0.61	0.72	2.13	1.71	0.41	-5.98	-6.91	-6.91	-6.91	-0.47
ENSG00000169871	TRIM56	81844	TRIM56	7.5	0	-1.7	5.81	0	3.6	4.24	3.49	3.89	3.92	-6.07	-4.28	-5.21	-3.99	3.35
ENSG00000115008	IL1A	3552	IL1A	7.49	0.0006	-3.22	4.27	0.0001	1	5.7	1.13	2.79	5.08	-4.25	-5.18	-5.18	-5.18	3.01
ENSG00000148826	NKX6-2	84504	NKX6-2	7.49	0.0088	-4.34	3.16	0.0023	5.13	6.59	6.01	-4.18	1.24	-4.18	-4.18	-2.79	-2.34	-4.18
ENSG00000154678	PDE1C	5137	PDE1C	7.45	0	-1.33	6.11	0	1.82	1.77	1.97	2.4	3.75	-6.39	-6.1	-5.33	-1.49	-5.6
ENSG00000230490	AL139383.1	NA	ENSG00000230490	7.45	0	-4.17	3.28	0	2.81	2.82	2.64	3	1.99	-4.72	-4.72	-3.86	-4	-2.68
ENSG00000250343	AC011338.1	NA	ENSG00000250343	7.45	0	-4.88	2.57	0	3.18	3.91	3.51	2.02	0.93	-3.89	-3.89	-2.1	-3.89	-3.89
ENSG00000164283	ESM1	11082	ESM1	7.45	0.0007	-4.03	3.42	0.0001	0.21	3.13	4.51	0.26	1.11	-4.6	-4.67	-5.53	-4.81	-4.18
ENSG00000178726	THBD	7056	THBD	7.45	0.0076	-2.57	4.87	0.002	5.61	2.29	3.34	4.6	-1.64	-6.14	-5.27	-5.28	0.44	-4.4
ENSG00000143631	FLG	2312	FLG	7.44	0	-2.94	4.49	0	1.37	-1.99	2.07	1.71	1.38	-7.77	-7.77	-4.24	-4.44	-6.04
ENSG00000164294	GPX8	493869	GPX8	7.44	0	-0.78	6.66	0	5.18	4.18	4.97	4.56	4.65	-3	-1.47	-6.05	-0.67	-1.2
ENSG00000166741	NNMT	4837	NNMT	7.44	0.0001	-1.37	6.07	0	5.66	5.32	4.86	2.94	3.77	-5.64	-4.24	-3.3	1.93	-1.9
ENSG00000142227	EMP3	2014	EMP3	7.41	0	0.35	7.76	0	6.54	7.44	6.71	7	7.42	-1.38	-1.51	-1.78	-1.1	4.12
ENSG00000198848	CES1	1066	CES1	7.41	0	-4.66	2.75	0	1.45	2.65	1.84	0.08	-0.52	-5.65	-5.65	-4.79	-5.65	-4.3
ENSG00000005020	SKAP2	8935	SKAP2	7.39	0	-2.03	5.36	0	2.06	3.17	2.99	3.32	2.9	-3.87	-4.47	-6.56	-2.52	-3.31
ENSG00000197461	PDGFA	5154	PDGFA	7.39	0	-1.53	5.86	0	2.29	4.01	2.54	4.55	5.72	-5.22	-3.59	-3.24	-0.56	-4.42
ENSG00000214776	AC092821.1	NA	ENSG00000214776	7.39	0	-0.84	6.55	0	3.04	3.3	3.44	3.78	2.38	-4.12	-2.45	-2.38	-3.06	-7.45
ENSG00000006016	CRLF1	9244	CRLF1	7.38	0	3.83	11.2	0	8.42	8.85	10.39	10.63	9.77	4.89	4.78	2.4	-1.3	1.27
ENSG00000119514	GALNT12	79695	GALNT12	7.38	0	-1.68	5.7	0	2.97	5.02	3.9	4.73	4.33	-0.87	-3.03	-3.04	-5.6	-1.14
ENSG00000185885	IFITM1	8519	IFITM1	7.38	0	-3.67	3.71	0	3.85	3.73	4.86	2.45	2.84	-4.21	-4.21	-3.35	-4.21	1.73
ENSG00000261857	MIA	8190	MIA	7.38	0	-4.28	3.1	0	2.28	3.33	2.83	2.15	2.86	-4.48	-4.48	-3.09	-2.4	-4.48
ENSG00000140285	FGF7	2252	FGF7	7.36	0	-2.59	4.78	0	3.32	2.47	3.12	0.56	0.51	-4.14	-4.27	-6.83	-4.55	-4.8
ENSG00000002745	WNT16	51384	WNT16	7.35	0	-3.03	4.32	0	-0.4	3.14	2.34	2.96	4.99	-4.87	-3.71	-3.46	-5.8	-3.12
ENSG00000111058	ACSS3	79611	ACSS3	7.35	0	-2.3	5.05	0	2.82	2.64	3.37	2.25	0.93	-4.5	-6.71	-3.65	-5.16	-2.54
ENSG00000172005	MAL	4118	MAL	7.35	0.0002	-4.81	2.54	0	4.49	0.76	3.31	3.53	-1.9	-4.64	-4.64	-3.78	-4.64	-3.81
ENSG00000021300	PLEKHB1	58473	PLEKHB1	7.34	0	-0.04	7.3	0	5.23	5.54	5.61	4.35	4.2	-2.83	-3.65	-3.66	-3.38	2.24
ENSG00000173530	TNFRSF10D	8793	TNFRSF10D	7.34	0	-2.4	4.94	0	3.16	3.15	4.01	2.68	2.44	-4.99	-4.13	-5.92	-5.92	3.55
ENSG00000221963	APOL6	80830	APOL6	7.34	0	-1.93	5.41	0	1.09	2.71	2.09	1.97	2.42	-7.44	-7.44	-6.58	-3.57	1.6
ENSG00000073792	IGF2BP2	10644	IGF2BP2	7.33	0	-0.79	6.53	0	4.08	4.95	3.96	4.02	4.42	-4.44	-1.86	-4.56	-6.34	4.42
ENSG00000135926	TMBIM1	64114	TMBIM1	7.33	0	1.26	8.58	0	6.06	6.35	6.25	6.46	6.06	-1.77	-1.56	-2.09	-0.68	0.61
ENSG00000051523	CYBA	1535	CYBA	7.32	0	-0.19	7.13	0	5.16	5.3	5.22	5.47	5.8	-4.91	-3.5	-1.67	3.07	-2.48
ENSG00000120675	DNAJC15	29103	DNAJC15	7.32	0	-2.77	4.55	0	3.44	3.46	3	2.29	3.29	-5.54	-4.15	-4.69	-5.54	2.57
ENSG00000157601	MX1	4599	MX1	7.32	0	-0.8	6.52	0	3.22	3.06	3.37	3.83	3.63	-5.71	-5.11	-4.46	-1.42	-2.39
ENSG00000197635	DPP4	1803	DPP4	7.31	0.0001	-3.48	3.82	0	3.87	2.76	2.48	-0.52	-1.61	-5.49	-6.42	-4.08	-5.7	-4.39
ENSG00000132357	CARD6	84674	CARD6	7.3	0	-2.46	4.84	0	2.39	3.11	2.88	2.83	2.23	-4.74	-6.23	-5.37	-2.82	-1.59
ENSG00000183760	ACP7	390928	ACP7	7.3	0	-3.42	3.88	0	1.03	1.42	1.56	3.95	3.66	-3.26	-4.33	-3.95	-5.73	-4.9
ENSG00000187955	COL14A1	7373	COL14A1	7.3	0	3.18	10.48	0	8.47	6.15	7.74	8.14	6.41	1.28	1.9	-0.76	-3.15	1.87
ENSG00000104783	KCNN4	3783	KCNN4	7.27	0	0.1	7.37	0	4.61	5.95	5.22	6.01	6.47	-3.35	-2.49	-2.18	-0.01	-0.03
ENSG00000124782	RREB1	6239	RREB1	7.27	0	-1.24	6.03	0	1.77	2.03	1.91	1.99	1.91	-6.31	-6.81	-5.01	-3.73	-4.23
ENSG00000148180	GSN	2934	GSN	7.27	0	3.66	10.93	0	6.98	7.27	8.17	8.23	6.62	-0.26	0.11	-1.15	0.45	1.7
ENSG00000185201	IFITM2	10581	IFITM2	7.27	0	-0.64	6.63	0	7.44	6.35	6.91	5.75	4.7	-2.01	-2.39	-3.62	-1.25	5.08
ENSG00000234745	HLA-B	3106	HLA-B	7.27	0	3.26	10.53	0	7.92	9.05	8.09	9.34	10.31	1.22	1.21	1.1	0.83	4.04
ENSG00000128052	KDR	3791	KDR	7.27	0.001	-4.57	2.71	0.0002	-2.13	1.4	2.03	-2.69	1.12	-6.74	-6.74	-5.88	-6.74	-5.01
ENSG00000136514	RTP4	64108	RTP4	7.26	0	-4.81	2.45	0	1.61	1.54	2.34	2	1.57	-4.73	-4.73	-2.64	-4.73	-4.73
ENSG00000107249	GLIS3	169792	GLIS3	7.25	0	-0.83	6.42	0	2.06	4.04	2.46	2.13	3.69	-5.73	-5.53	-5.29	-4.05	-0.64
ENSG00000132274	TRIM22	10346	TRIM22	7.25	0	-1.26	5.99	0	3.45	3.29	3.56	3.28	3.44	-5.76	-4.9	-3.63	-1.78	-2.45
ENSG00000173200	PARP15	165631	PARP15	7.25	0	-4.07	3.17	0	0.89	0.76	0.25	1.11	0.64	-6.56	-6.56	-5.16	-6.56	-3.31
ENSG00000141338	ABCA8	10351	ABCA8	7.24	0	-0.36	6.88	0	3.99	4.07	3.84	3.02	1.92	-4.91	-3.7	-3.42	-2.99	-4.03
ENSG00000204592	HLA-E	3133	HLA-E	7.24	0	1.87	9.11	0	7.23	7.67	7.46	7.45	7.88	0.21	0	-0.6	-0.38	2.37
ENSG00000171282	NA	NA	ENSG00000171282	7.23	0.0003	-1.32	5.91	0	2.43	2.29	2.64	2.51	2.23	-6.65	-7.58	-4.39	-0.56	-3.24
ENSG00000187193	MT1X	4501	MT1X	7.22	0	-3.33	3.89	0	3.29	2.64	3.67	4.08	1.66	-2.04	-3.14	-3.53	-4.2	-4.92
ENSG00000262223	AC110285.1	NA	ENSG00000262223	7.22	0	-5.13	2.09	0	2.68	0.56	2.65	2.41	-0.86	-4.72	-4.72	-3.86	-4.72	-4.72
ENSG00000183486	MX2	4600	MX2	7.21	0	-3.6	3.61	0	-0.06	-0.68	0.08	0.63	-0.35	-7.82	-7.82	-4.63	-7.82	-4.25
ENSG00000163734	CXCL3	2921	CXCL3	7.21	0.0018	-4.51	2.71	0.0003	1.32	3.19	3.73	-0.58	-0.62	-5.25	-5.25	-5.25	-4.05	-3.9
ENSG00000163623	NKX6-1	4825	NKX6-1	7.21	0.0098	-4.39	2.82	0.0027	-0.4	0.76	0.14	3.01	2.84	-5.72	-4.86	-3.17	-5.72	-5.72
ENSG00000132840	BHMT2	23743	BHMT2	7.2	0	-3.78	3.42	0	2.08	2.92	2.58	1.01	-0.31	-5.77	-5.77	-2.34	-5.77	-3.27
ENSG00000100234	TIMP3	7078	TIMP3	7.19	0	5.67	12.87	0	9.32	10.78	11.06	11.46	10.72	3.83	3.77	2.93	2.71	4.18
ENSG00000048740	CELF2	10659	CELF2	7.18	0	0.88	8.06	0	5.17	4.79	5.02	4.89	3.88	-5.5	-6.54	-3.59	2.42	1.04
ENSG00000142798	HSPG2	3339	HSPG2	7.18	0	4.81	11.99	0	7.56	7.67	7.67	8.11	8.2	1.07	0.73	0.26	0.8	0.47
ENSG00000151491	EPS8	2059	EPS8	7.17	0	-0.12	7.05	0	4.25	4.8	4.22	4.15	4.65	-5.8	-4.38	-2.92	-1.37	1.09
ENSG00000078596	ITM2A	9452	ITM2A	7.17	0.0001	-2.28	4.89	0	5.63	4.29	4.17	3.13	1.93	-4.2	-4.27	-2.58	-5.13	2.48
ENSG00000204642	HLA-F	3134	HLA-F	7.16	0	-1.68	5.48	0	2.39	3.68	2.58	3.46	4.18	-3.64	-4.93	-3.98	-2.67	-3.48
ENSG00000241231	AC022294.1	102724604	LOC102724604	7.16	0	-5.44	1.72	0	3.32	4.02	4.25	-0.29	-2.18	-3.89	-3.89	-3.89	-3.89	-3.89
ENSG00000259417	LINC01314	100996492	LINC01314	7.15	0	-1.87	5.28	0	2.14	3.35	2.9	3.08	0.84	-4.67	-4.13	-5.1	-4.11	-4.38
ENSG00000132470	ITGB4	3691	ITGB4	7.14	0	1.01	8.15	0	6.93	6.95	6.16	2.11	4.71	-1.67	-1.85	-2.49	0.18	-2.95
ENSG00000259660	DNM1P47	NA	DNM1P47	7.14	0	-3.87	3.28	0	-0.92	-0.8	-0.8	-0.11	-0.58	-8.03	-8.03	-8.03	-5.57	-5.35
ENSG00000182742	HOXB4	3214	HOXB4	7.13	0	-3.97	3.15	0	-0.21	1.42	0.76	2.12	2.21	-3.54	-6.01	-4.61	-5.29	-6.01
ENSG00000120278	PLEKHG1	57480	PLEKHG1	7.12	0	-0.6	6.52	0	2.1	4.3	3	3.65	5.13	-3.65	-3.92	-2.68	-4.22	-2.48
ENSG00000168685	IL7R	3575	IL7R	7.12	0	-2.37	4.76	0	0.89	1.98	2.09	2.78	3.12	-4.8	-4.91	-2.73	-6.7	-3.33
ENSG00000165105	RASEF	158158	RASEF	7.11	0	-2.45	4.66	0	2.4	2.72	2.14	0.21	1.98	-6.83	-6.83	-5.44	-3.7	-0.28
ENSG00000109854	HTATIP2	10553	HTATIP2	7.1	0	-0.78	6.33	0	4.9	4.92	5.42	4.5	4.43	-1.71	-2.15	-3.8	-1.85	-1.29
ENSG00000124479	NDP	4693	NDP	7.1	0	-2.56	4.54	0	3.48	5.29	4.42	2.69	1.97	-4.97	-1.77	-4.97	-2.51	-0.24
ENSG00000127528	KLF2	10365	KLF2	7.09	0.0013	-0.99	6.1	0.0002	3.56	7.35	4.01	4.89	5.47	-3.21	-2.55	-1.92	-0.05	-1.86
ENSG00000115414	FN1	2335	FN1	7.08	0	6.98	14.05	0	10.74	9.89	10.8	9.59	8.67	2.75	2.85	0.9	6.29	1.39
ENSG00000155324	GRAMD2B	65983	GRAMD3	7.06	0	-2.02	5.04	0	3.15	2.98	2.51	2.64	2.23	-6.43	-6.43	-4.65	-0.1	-1.62
ENSG00000179855	GIPC3	126326	GIPC3	7.06	0	-1.26	5.8	0	4.11	4.18	3.44	3.81	2.88	-2.54	-2.17	-3.02	-1.37	-6.21
ENSG00000139364	TMEM132B	114795	TMEM132B	7.05	0	-0.06	6.99	0	4.23	3.46	3.29	3.95	0.1	-3.74	-2.71	-3.35	-5.17	-4.7
ENSG00000164695	CHMP4C	92421	CHMP4C	7.05	0	-4.75	2.3	0	1.39	1.46	1.62	1.58	0.96	-5	-5	-5	-5	-2.71
ENSG00000076258	FMO4	2329	FMO4	7.03	0	-4.49	2.55	0	1.52	0.98	1.75	1.1	0.72	-5.43	-5.43	-5.43	-4.71	-3.39
ENSG00000154153	RETREG1	54463	FAM134B	7.03	0	0.28	7.31	0	6.33	5.51	5.58	4.54	3.59	-4.39	-5.43	-2.18	0.02	2.84
ENSG00000162645	GBP2	2634	GBP2	7.03	0	-0.93	6.1	0	3.41	4.3	3.6	2.82	3.04	-6.75	-6.75	-4.66	-1.41	3.95
ENSG00000185532	PRKG1	5592	PRKG1	7.03	0	-1.97	5.06	0	2.24	2.78	2.04	1.9	1.54	-7.04	-7.04	-4.48	-3.91	0.5
ENSG00000206337	HCP5	10866	HCP5	7.01	0	-2.73	4.29	0	1.13	3.16	1.66	3.05	4.28	-4.82	-5.75	-3.96	-3.12	-2
ENSG00000197614	MFAP5	8076	MFAP5	7.01	0.0013	-2.68	4.32	0.0002	5.03	0.13	2.97	2.25	1.89	-6.05	-4.65	-5.19	-0.72	-4.32
ENSG00000135269	TES	26136	TES	7	0	-2.19	4.81	0	2.27	1.81	2.24	3.12	4.39	-5.26	-5.33	-5.34	-0.34	-3.51
ENSG00000121898	CPXM2	119587	CPXM2	7	0.0005	-2.5	4.5	0.0001	3.48	2.52	3.48	1.37	0.26	-3.45	-4.93	-4.93	-5.61	-2.96
ENSG00000164694	FNDC1	84624	FNDC1	7	0.0025	-2.97	4.03	0.0005	1.95	1.94	1.33	-0.58	1.48	-6.87	-6.87	-5.09	-0.65	-6.05
ENSG00000089356	FXYD3	5349	FXYD3	6.97	0	-4.12	2.85	0	1.5	0.82	1.42	1.07	0.66	-5.86	-4.99	-5	-5.86	-3.57
ENSG00000161638	ITGA5	3678	ITGA5	6.97	0	2.02	8.99	0	5.8	5.75	5.81	6.16	6.86	0.58	1.81	-2.72	1.03	-4.98
ENSG00000168306	ACOX2	8309	ACOX2	6.97	0	-2.69	4.28	0	2.79	2.32	2.54	1.86	2.12	-5.11	-3.48	-4.26	-5.33	-3.2
ENSG00000162520	SYNC	81493	SYNC	6.95	0	-0.86	6.09	0	4.22	5.05	3.72	2.74	4.77	-2.21	-2.64	-4.29	-1.64	-2.95
ENSG00000109113	RAB34	83871	RAB34	6.95	0.0001	-0.25	6.7	0	5.2	5.05	5.07	4.83	4.66	-2.5	-1.02	-2.2	-5.83	3.87
ENSG00000188783	PRELP	5549	PRELP	6.95	0.0025	-2.99	3.96	0.0005	3.4	2.05	3.69	-1.3	-1.2	-2.5	-6.62	-6.62	-5.42	-3.15
ENSG00000180672	NA	NA	ENSG00000180672	6.94	0	0.33	7.27	0	5.19	7.01	6.18	6.7	6.67	-2.13	-0.89	-2.46	3.67	-1.27
ENSG00000260807	LMF1	64788	LMF1	6.93	0	-3.29	3.64	0	2.02	1.84	2.5	2.65	-0.84	-5.13	-4.27	-3.97	-4.22	-6.06
ENSG00000185634	SHC4	399694	SHC4	6.92	0	0.87	7.79	0	5.39	5.65	5.71	5.44	3.72	-2.37	-1.49	-2.66	-1.82	-0.22
ENSG00000118257	NRP2	8828	NRP2	6.91	0	3.67	10.58	0	6.19	7.58	6.83	7.37	7.39	-2.32	-0.62	-1.58	4.77	-0.41
ENSG00000143416	SELENBP1	8991	SELENBP1	6.91	0	-2.19	4.72	0	3.36	3.16	3.01	2.72	2.22	-4.01	-3.81	-3.35	-5.91	-0.59
ENSG00000250786	SNHG18	100505806	SNHG18	6.91	0	-3.89	3.03	0	2.35	1.61	2.45	1.3	2.71	-4.13	-5.06	-3.67	-5.06	-2.38
ENSG00000065717	TLE2	7089	TLE2	6.91	0.0002	-2.43	4.48	0	2.43	2.88	2.52	2.25	2.13	-6.11	-6.11	-2.8	-0.16	-4.38
ENSG00000060718	COL11A1	1301	COL11A1	6.89	0.0025	1.25	8.14	0.0005	3.39	3.19	4.35	6.75	7.92	-3.81	-6.28	-3.51	1.71	2.89
ENSG00000177096	FAM109B	150368	FAM109B	6.88	0	-1.53	5.35	0	4.29	3.81	3.96	4.08	4.18	-2.7	-3.3	-1.35	-2.62	-3.35
ENSG00000229950	TFAP2A-AS1	NA	TFAP2A-AS1	6.88	0	-4.98	1.9	0	0.79	0.57	1.72	1.86	0.87	-4.86	-4.86	-4.86	-4.86	-3.51
ENSG00000181195	PENK	5179	PENK	6.88	0.0009	-3.72	3.16	0.0001	1.42	0.33	3.51	0.94	0.58	-3.99	-5.89	-5.89	-4.69	-3.6
ENSG00000189058	APOD	347	APOD	6.88	0.0086	-3.07	3.82	0.0023	2.99	5.65	3.33	1.13	-0.6	-5.23	-1.5	-1.8	-5.23	-3.88
ENSG00000109099	PMP22	5376	PMP22	6.87	0	4.12	10.99	0	9.42	9.29	10.13	9.34	9.04	2.09	1.7	-0.29	4.69	4.28
ENSG00000120594	PLXDC2	84898	PLXDC2	6.87	0	0.54	7.41	0	4.39	3.16	4.4	3.85	2.98	-6.82	-3.63	-4.12	-1.2	0.3
ENSG00000067798	NAV3	89795	NAV3	6.86	0	0.78	7.64	0	4.53	4.34	4.6	4.27	3.01	-3.62	-2.77	-3.61	-2.11	-1.37
ENSG00000103089	FA2H	79152	FA2H	6.86	0.0002	-5.13	1.74	0	2.66	2.08	1.68	0.16	-5.69	-5.69	-5.69	-5.69	-5.69	-4.86
ENSG00000134668	SPOCD1	90853	SPOCD1	6.85	0	0.63	7.48	0	3.99	4.48	3.99	5.28	5.59	-2.53	-1.59	-3.49	-2.48	-0.7
ENSG00000168994	PXDC1	221749	PXDC1	6.85	0	0.19	7.03	0	5.54	4.92	5.87	6.68	5.68	0.24	0.09	-0.99	1.78	-5.4
ENSG00000116396	KCNC4	3749	KCNC4	6.85	0.0003	-1.28	5.58	0	1.99	2	2.54	2.85	2.41	-7.32	-7.32	-4.98	-0.77	0.14
ENSG00000056558	TRAF1	7185	TRAF1	6.82	0	0.83	7.65	0	4.02	5.64	3.75	5.39	6.02	-4.1	-2.67	-3.59	0.07	0.83
ENSG00000182636	NDN	4692	NDN	6.81	0.0031	-0.36	6.45	0.0007	5.73	4.92	5.7	5.57	5.8	-3.52	-4.15	-3.62	5.28	0.18
ENSG00000018408	WWTR1	25937	WWTR1	6.8	0	1.73	8.54	0	5.67	5.63	5.37	5.54	5.12	-1.5	-1.05	-2.55	-3.31	2.05
ENSG00000157766	ACAN	176	ACAN	6.8	0.0004	-2.82	3.99	0	-0.91	-0.15	2.77	0.32	0.46	-7.54	-5.76	-6.69	-4.13	-5.05
ENSG00000149131	SERPING1	710	SERPING1	6.8	0.0005	-0.45	6.35	0.0001	5.84	6.34	5.26	3.05	1.8	-3.48	-5.08	-4.55	1.21	1.06
ENSG00000156510	HKDC1	80201	HKDC1	6.79	0	-3.21	3.58	0	2.17	0.92	2.56	1.03	0.66	-6.2	-6.2	-6.2	-3.31	-0.86
ENSG00000144230	GPR17	2840	GPR17	6.77	0	-3.84	2.93	0	-0.04	1.65	1.88	1.49	2.51	-5.51	-5.51	-5.51	-2.75	-3.02
ENSG00000126709	IFI6	2537	IFI6	6.76	0	1.97	8.73	0	8.32	8.06	9.34	9.59	9.42	1.26	1.61	1.21	1.88	4.93
ENSG00000132561	MATN2	4147	MATN2	6.76	0	2.36	9.13	0	6.43	7.21	6.43	5.51	6.05	-1.2	-1.07	-1.25	1.75	-0.75
ENSG00000186564	FOXD2	2306	FOXD2	6.76	0	-4.81	1.95	0	0.28	-0.36	0.53	-1.59	-0.26	-6.32	-5.46	-5.46	-6.32	-6.32
ENSG00000180818	HOXC10	3226	HOXC10	6.76	0.0002	-3.44	3.32	0	2.91	1.06	1.82	2.54	2.55	-1.45	-3.53	-3.92	-5.32	-5.32
ENSG00000108511	HOXB6	3216	HOXB6	6.75	0	-4.44	2.31	0	-0.3	0.22	-1.05	1.46	1.4	-5.19	-6.13	-3.78	-6.13	-6.13
ENSG00000118523	CTGF	1490	CTGF	6.74	0.0022	0.69	7.44	0.0004	5.91	6.14	5.89	4.99	8.15	-1.37	-0.96	-3.93	4.07	-0.59
ENSG00000078098	FAP	2191	FAP	6.73	0	-1.13	5.61	0	3.01	3.47	3.52	1.01	2.84	-4.03	-1.87	-4	-1.35	-6.91
ENSG00000099998	GGT5	2687	GGT5	6.73	0.0002	-2.86	3.87	0	3.63	3.48	3.01	1.05	0.95	-5.47	-3.12	-5.47	-2.05	-2.34
ENSG00000110852	CLEC2B	9976	CLEC2B	6.72	0	-4.19	2.53	0	1.94	1.97	1.68	0.48	-0.68	-5.5	-5.5	-3.71	-5.5	-3.21
ENSG00000177469	CAVIN1	284119	PTRF	6.71	0	2.93	9.64	0	8.31	7.17	7.84	7.87	7.32	1.65	2.51	-3.12	5.01	-1.53
ENSG00000215845	TSTD1	100131187	TSTD1	6.71	0.0002	-4.44	2.27	0	0.74	1.69	2.03	2.79	2.85	-4.37	-3.51	-2.03	-4.37	-4.37
ENSG00000136147	PHF11	51131	PHF11	6.7	0	-1.57	5.14	0	2.5	3.09	2.94	2.97	2.76	-5.44	-4.58	-4.98	-4.29	1.42
ENSG00000168394	TAP1	6890	TAP1	6.7	0	0.61	7.31	0	4.26	5.11	4.49	5.51	5.97	-4.13	-2.44	-3.43	-1.23	3.13
ENSG00000185306	C12orf56	115749	C12orf56	6.69	0	-3.74	2.95	0	1.19	0.84	1.1	0.83	1.18	-6.03	-6.03	-4.25	-6.03	-1.63
ENSG00000169291	SHE	126669	SHE	6.68	0	-3.88	2.8	0	0.73	0.3	1.36	-1	-3.2	-7.17	-6.31	-5.78	-7.17	-4.49
ENSG00000185404	SP140L	93349	SP140L	6.68	0	-2.7	3.98	0	1.24	1.59	1.46	1.5	1.58	-6.6	-6.6	-4.51	-2.87	-2.77
ENSG00000260423	LINC02367	101930452	LOC101930452	6.66	0	-0.72	5.94	0	3.9	4.09	3.91	4.31	2.76	-1.9	-2.91	-2.42	-2.81	-3.73
ENSG00000135547	HEY2	23493	HEY2	6.66	0.0001	-3.23	3.43	0	2.44	3.21	4.08	-0.05	-0.52	-5.55	-5.55	-3	0.08	-5.55
ENSG00000147231	CXorf57	55086	CXorf57	6.66	0.0001	-3.38	3.28	0	0.14	1.68	-0.31	1.66	1.92	-6.38	-6.38	-4.59	-4.82	-3.01
ENSG00000133106	EPSTI1	94240	EPSTI1	6.65	0	-3.53	3.12	0	0.73	0.62	1.07	0.82	0.89	-6.4	-6.4	-3.65	-6.4	-2.05
ENSG00000148488	ST8SIA6	338596	ST8SIA6	6.65	0	-4.42	2.23	0	3.43	0.61	1.94	-0.54	-1.32	-5.49	-5.49	-4.1	-5.49	-3.76
ENSG00000153071	DAB2	1601	DAB2	6.65	0	-0.19	6.46	0	4.48	3.56	3.48	2.97	3.08	-3.27	-1.57	-4.49	-1.73	-4.36
ENSG00000237523	LINC00857	439990	LINC00857	6.65	0	-5.44	1.2	0	0.3	0	0.39	-0.43	0.24	-5.22	-5.22	-5.22	-5.22	-5.22
ENSG00000122862	SRGN	5552	SRGN	6.65	0.0002	-2.84	3.81	0	4.53	4.41	4.76	1.35	2.13	-4.38	-3.52	-0.02	-4.38	0.12
ENSG00000079385	CEACAM1	634	CEACAM1	6.64	0	-1.15	5.49	0	0.5	3.01	2.88	5.23	3.51	-5.07	-5.16	-4.78	-1.51	-0.79
ENSG00000171385	KCND3	3752	KCND3	6.64	0	-1.39	5.25	0	1.15	2.07	1.69	2.52	4.03	-2.96	-4.98	-4.98	-5.52	-2.43
ENSG00000175745	NR2F1	7025	NR2F1	6.64	0.0025	0.15	6.79	0.0005	4.13	4.98	5.03	5.32	4.09	-3.48	-2.63	-3.11	-0.85	0.56
ENSG00000155966	AFF2	2334	AFF2	6.63	0.0002	-1.79	4.84	0	-0.09	1.45	1.48	1.44	0.73	-6.97	-7.91	-6.12	-4.32	-0.63
ENSG00000205403	CFI	3426	CFI	6.62	0	-0.5	6.13	0	3.39	3.62	4.36	4.46	5.1	-4.56	-6.05	-3.14	-1.05	3.98
ENSG00000182326	C1S	716	C1S	6.62	0.0013	0.99	7.61	0.0002	6.09	6.94	6.06	3.33	2.11	-3.32	-3.34	-3.86	0.5	1.42
ENSG00000157227	MMP14	4323	MMP14	6.61	0	4.9	11.5	0	9.11	9.17	9.49	9.34	9.6	4.18	4.49	1.98	3.26	-0.11
ENSG00000133477	FAM83F	113828	FAM83F	6.61	0.0001	-3.22	3.39	0	0.36	-0.51	-0.12	0.25	-3.32	-8.13	-6.04	-5.22	-8.13	-5.45
ENSG00000146090	RASGEF1C	255426	RASGEF1C	6.6	0	-2.11	4.49	0	3.39	3.01	2.56	2.81	2.92	-3.19	-5.66	-2.03	-2.33	-3.38
ENSG00000166920	C15orf48	84419	C15orf48	6.6	0	-3.71	2.89	0	-0.27	3.19	2.1	2.74	4.12	-4.59	-2.49	-3.19	-3.87	-3.76
ENSG00000066056	TIE1	7075	TIE1	6.59	0	-2.46	4.13	0	-0.17	1.66	2.17	1.77	1.29	-5.91	-3.64	-5.45	-6.12	-3.1
ENSG00000109610	SOD3	6649	SOD3	6.59	0.0008	-2.14	4.45	0.0001	5.02	4.62	4.97	1.41	0.24	-2.31	-0.82	-2.13	-3.63	-5.19
ENSG00000182263	FIGN	55137	FIGN	6.58	0.0001	-0.51	6.07	0	2.71	2.72	2.41	3.15	2.84	-3.37	-4.21	-2.53	-7.41	0.65
ENSG00000165071	TMEM71	137835	TMEM71	6.57	0	-3.62	2.94	0	2.57	-0.58	1.09	2.48	1.03	-3.62	-5.83	-3.74	-5.83	-4.1
ENSG00000215568	GAB4	128954	GAB4	6.57	0	-4.25	2.33	0	-0.89	1.75	0.74	0.32	-0.13	-6	-6	-3.91	-6	-4.27
ENSG00000123360	PDE1B	5153	PDE1B	6.56	0	-3.68	2.88	0	-0.41	0.94	0.3	0	-1.21	-7	-7	-4.44	-4.92	-6.17
ENSG00000154760	SLFN13	146857	SLFN13	6.55	0	-3.05	3.5	0	0.14	-0.57	0.07	0.67	1.39	-7.32	-7.32	-4	-4.85	-5.03
ENSG00000159674	SPON2	10417	SPON2	6.55	0.0007	-1.23	5.32	0.0001	5.23	3.09	4.07	1.98	-0.92	-4.47	-2.87	-4.6	-2.76	-3.84
ENSG00000103184	SEC14L5	9717	SEC14L5	6.54	0	-3.42	3.13	0	1.65	1.44	1.14	-0.17	-2.3	-6.79	-6.79	-5.93	-3.56	-4.29
ENSG00000114270	COL7A1	1294	COL7A1	6.54	0	4.27	10.81	0	4.18	8.65	6.45	7.73	9.7	0.44	1.02	1.41	1.4	-0.29
ENSG00000151882	CCL28	56477	CCL28	6.54	0	-2.61	3.93	0	1.48	1.76	2.03	1.88	1.39	-6.31	-4.21	-3.96	-5.59	-1.71
ENSG00000158352	SHROOM4	57477	SHROOM4	6.54	0.0001	-1	5.54	0	1.49	2.5	1.68	2.26	2.92	-6.53	-6.07	-5.68	-4.14	1.63
ENSG00000165507	C10orf10	11067	C10orf10	6.54	0.0006	-1.88	4.66	0.0001	1.99	4.83	1.44	2.72	4.33	-5.67	-3.32	-5.67	0.1	-0.25
ENSG00000234323	LINC01505	100996590	LINC01505	6.53	0	-4.66	1.87	0	1.38	-0.96	0.23	2.65	2.68	-4.91	-4.05	-3.52	-4.91	-4.91
ENSG00000267745	AC060766.7	NA	ENSG00000267745	6.53	0	-5.44	1.08	0	0.83	0.53	0.74	1.02	1.09	-4.37	-4.37	-4.37	-4.37	-4.37
ENSG00000100342	APOL1	8542	APOL1	6.52	0	-2.76	3.76	0	2.21	3.21	1.88	0.58	1.51	-4.98	-5.05	-5.91	-3.83	-0.52
ENSG00000169313	P2RY12	64805	P2RY12	6.52	0	-4.66	1.86	0	0.21	2.27	1.83	0.68	-0.5	-4.99	-4.99	-4.99	-3.8	-4.16
ENSG00000186854	TRABD2A	129293	TRABD2A	6.52	0	-0.51	6	0	1.75	2.53	3.03	3.84	3.23	-4.35	-2.81	-3.6	-5.39	-1.42
ENSG00000099860	GADD45B	4616	GADD45B	6.52	0.0007	0.34	6.86	0.0001	4.91	6.61	5.28	5.63	6.37	-2.98	-0.95	-0.27	1	-0.59
ENSG00000110455	ACCS	84680	ACCS	6.5	0	-1.93	4.58	0	2.67	2.24	1.61	2.23	1.45	-3.76	-5.78	-4.55	-3.51	-3.64
ENSG00000105509	HAS1	3036	HAS1	6.5	0.0003	-2.42	4.08	0	2.73	2.93	5.08	0.91	2.55	-5.26	-3.47	-2.52	-1.33	-3.53
ENSG00000141255	SPATA22	84690	SPATA22	6.5	0.0003	-5.44	1.06	0	-2.67	-0.6	-0.43	0.69	0.92	-5.61	-5.61	-5.61	-5.61	-5.61
ENSG00000152894	PTPRK	5796	PTPRK	6.49	0.0003	-0.24	6.25	0	2.95	3.18	2.88	2.95	3.38	-3.71	-4.72	-3.85	-7.28	4.75
ENSG00000102271	KLHL4	56062	KLHL4	6.48	0.0004	-3.87	2.61	0.0001	-1.2	1.18	-1.32	0.29	1.39	-6.64	-6.64	-4.85	-6.64	-2.89
ENSG00000125810	CD93	22918	CD93	6.47	0.0033	-3.7	2.77	0.0007	-2.3	2.43	2.5	-2.61	-0.86	-6.84	-6.84	-4.5	-6.84	-2.87
ENSG00000186462	NAP1L2	4674	NAP1L2	6.46	0	-3.31	3.15	0	1.7	2.62	2.34	1.16	0.88	-5.45	-5.45	-4.59	-2.22	-2.45
ENSG00000187244	BCAM	4059	BCAM	6.46	0	-2.17	4.29	0	2.41	1.8	2.64	1.37	1.53	-4.53	-5.56	-6.42	-1.9	-1.97
ENSG00000272320	AL445309.1	NA	ENSG00000272320	6.46	0	-4.17	2.3	0	1	2.39	1.54	1.55	-0.22	-5.09	-5.09	-3	-3.25	-5.09
ENSG00000270504	AL391422.3	NA	ENSG00000270504	6.45	0	-2.79	3.66	0	2.17	1.34	2.66	2.56	2.4	-4.63	-2.65	-4.7	-1.21	-5.56
ENSG00000183674	LINC00518	NA	LINC00518	6.44	0	-4.98	1.46	0	0.35	1.13	0.95	-0.02	0.2	-5.02	-5.02	-3.63	-5.02	-5.02
ENSG00000129270	NA	NA	MMP28	6.43	0	0.18	6.61	0	4.27	5.86	5.28	3.96	5.24	0.25	-1.05	-1.59	-2.11	-2.51
ENSG00000163661	PTX3	5806	PTX3	6.43	0	-0.26	6.17	0	7.78	4.4	4.7	4.53	4.78	-2.58	-1.73	-4.19	2.5	0.32
ENSG00000150907	FOXO1	2308	FOXO1	6.42	0	0.24	6.65	0	4.11	4.59	4.05	3.9	3.89	-5.7	-2.91	-2.75	-1.07	1.15
ENSG00000205413	SAMD9	54809	SAMD9	6.42	0	-0.27	6.14	0	2.84	3.22	3.07	3.67	4.08	-6.87	-5.48	-2.98	0	1.1
ENSG00000256673	AC141557.1	NA	ENSG00000256673	6.42	0	-0.08	6.34	0	8.13	8.23	7.49	8	6.43	1.68	1.75	2.61	2.13	-1.42
ENSG00000110975	SYT10	341359	SYT10	6.41	0	-4.06	2.35	0	-1	-0.48	-0.89	1.53	1.2	-6.44	-4.1	-4.1	-6.44	-6.44
ENSG00000101096	NFATC2	4773	NFATC2	6.4	0	-2.19	4.21	0	1.68	2.06	0.7	0.17	1.05	-5.65	-7.15	-3.83	-4.38	-3.32
ENSG00000163513	TGFBR2	7048	TGFBR2	6.4	0	2.48	8.87	0	7.3	6.02	6.47	7.43	6.02	0.72	0.87	-1.23	-0.19	1.18
ENSG00000196460	RFX8	731220	RFX8	6.4	0	-3.78	2.62	0	1.78	0.93	0.93	1.35	1.32	-4.56	-5.49	-5.49	-4.77	-1.66
ENSG00000234186	C16orf82	162083	C16orf82	6.4	0	-5.13	1.28	0	0.19	0.85	-0.4	1.15	-1.91	-5.4	-5.4	-5.4	-5.4	-4.57
ENSG00000153029	MR1	3140	MR1	6.39	0	-1.42	4.98	0	2.08	2.34	2.18	0.82	1.25	-7.31	-7.31	-4.97	-2	0.81
ENSG00000164023	SGMS2	166929	SGMS2	6.38	0	-0.76	5.62	0	3.34	2.52	3.03	2.51	2.02	-4.15	-3.39	-3.06	-2.12	-5.3
ENSG00000104415	WISP1	8840	WISP1	6.38	0.0007	-3.4	2.98	0.0001	2.4	1.77	0.68	-0.76	1.02	-5.11	-6.04	-6.04	-4.84	-1.11
ENSG00000144847	IGSF11	152404	IGSF11	6.37	0.0002	-1.73	4.64	0	3.64	2.6	3.87	2.6	-1.26	-4.49	-2.75	-4.04	-5.67	-1.78
ENSG00000186235	LOC151174	151174	LOC151174	6.36	0	-4.1	2.25	0	1.62	0.53	1.29	0.68	-0.56	-5.64	-3.85	-5.64	-5.64	-2.95
ENSG00000008394	MGST1	4257	MGST1	6.36	0.0001	-2.05	4.31	0	3.72	0.55	2.89	1.31	-0.02	-6.73	-4.94	-4.95	-6.01	1.67
ENSG00000070731	ST6GALNAC2	10610	ST6GALNAC2	6.35	0	2.17	8.52	0	5.65	5.86	5.57	5.6	5.33	-0.37	-0.33	-0.74	-0.7	-1.49
ENSG00000198483	ANKRD35	148741	ANKRD35	6.35	0	-4.81	1.54	0	-0.07	1.2	0.11	0.01	-2.51	-5.84	-5.84	-5.84	-5.84	-3.8
ENSG00000164308	ERAP2	64167	ERAP2	6.33	0	0.21	6.54	0	4.26	4.56	3.14	3.09	3.15	-5.5	-4.43	-4.25	-0.91	1.85
ENSG00000164430	MB21D1	115004	MB21D1	6.33	0	-2.06	4.27	0	2.12	2.44	1.87	2.22	2.44	-6.15	-4.06	-2.96	-3.13	-2.68
ENSG00000176170	SPHK1	8877	SPHK1	6.33	0	2	8.33	0	5.87	5.82	6.22	6.84	6.21	-0.7	-0.48	-2.06	-0.12	2.62
ENSG00000244242	IFITM10	402778	IFITM10	6.32	0	-0.05	6.26	0	2.48	3.95	4.58	4.22	4.77	-2.58	-2.05	-3.04	0.1	-3.86
ENSG00000149451	ADAM33	80332	ADAM33	6.32	0.0032	-2.97	3.34	0.0007	3.97	2.12	0.42	-0.11	-2.03	-5.59	-5.66	-5.67	-4.97	-3.06
ENSG00000128274	A4GALT	53947	A4GALT	6.31	0	-3.09	3.22	0	1.78	2.97	3.14	-0.22	0.04	-4.72	-3.87	-3.87	-2.64	-5.65
ENSG00000102934	PLLP	51090	PLLP	6.31	0.0051	-1.43	4.87	0.0012	4.47	4.86	7.09	3.95	-0.04	-1.75	-1.47	-1.88	-3.6	-0.97
ENSG00000154127	UBASH3B	84959	UBASH3B	6.3	0	0.12	6.42	0	2.5	3.21	2.29	3.68	4.62	-3.08	-4.52	-4.21	-0.39	-3.03
ENSG00000185761	ADAMTSL5	339366	ADAMTSL5	6.3	0	-2.82	3.48	0	1.75	1.21	1.25	1.98	1.6	-6.05	-3.95	-4.65	-2.39	-4.7
ENSG00000168497	CAVIN2	8436	SDPR	6.3	0.0003	-5.12	1.18	0	1.56	-2.49	1.71	-1.48	-1.62	-5.79	-5.79	-5.79	-5.07	-5.79
ENSG00000105889	STEAP1B	256227	STEAP1B	6.29	0	-1.67	4.62	0	3.3	3.79	3.76	3.7	2.36	-4.38	-2.96	-2.97	-3.47	0.52
ENSG00000108771	DHX58	79132	DHX58	6.29	0	-2	4.29	0	1.76	1.89	2.68	2.81	2.66	-6.04	-5.18	-2.72	-3.14	-0.78
ENSG00000177409	SAMD9L	219285	SAMD9L	6.29	0	-0.18	6.1	0	3.38	2.8	2.97	3.56	3.72	-4.72	-4.58	-5.15	-1.11	0.78
ENSG00000204257	HLA-DMA	3108	HLA-DMA	6.29	0	0.83	7.12	0	5.94	6.26	5.81	5.01	5.83	-1.11	-1.13	0.05	-1.64	1.5
ENSG00000245552	LOC101929295	101929295	LOC101929295	6.28	0	-3.01	3.27	0	-0.05	2.08	1.09	1.25	-0.43	-6.51	-6.51	-4.42	-2.85	-4.01
ENSG00000170190	SLC16A5	9121	SLC16A5	6.27	0	-3.06	3.2	0	1.68	1.33	1.71	1.84	1.37	-4.79	-5.72	-4.87	-4.17	-1.17
ENSG00000171658	NMRAL2P	344887	NMRAL1P1	6.27	0	-4.63	1.65	0	1.08	0.54	0.67	0.08	-1.15	-5.49	-5.49	-5.49	-5.49	-2.64
ENSG00000270689	BUD13P1	NA	ENSG00000270689	6.27	0	-5.44	0.83	0	-0.94	1.41	0.44	0.52	-0.25	-4.67	-4.67	-4.67	-4.67	-4.67
ENSG00000075884	ARHGAP15	55843	ARHGAP15	6.27	0.0001	-3.56	2.72	0	0.77	0.49	-0.11	-0.29	-2.23	-7.05	-7.05	-4.14	-7.05	-3.01
ENSG00000101825	MXRA5	25878	MXRA5	6.27	0.0027	-1.41	4.85	0.0006	2.36	2.92	2	-0.5	0.73	-7.39	-7.39	-5.05	0.93	-2.39
ENSG00000097096	SYDE2	84144	SYDE2	6.26	0	-4.25	2.01	0	-0.48	-1.31	-0.38	-0.39	-0.68	-5.86	-6.79	-5	-6.79	-5.96
ENSG00000148735	PLEKHS1	79949	PLEKHS1	6.26	0	-4.57	1.7	0	-0.29	-0.05	-1.15	-2.48	0.29	-6.53	-6.53	-5.67	-6.53	-4.8
ENSG00000233610	LINC00462	100129597	LINC00462	6.26	0	-5.13	1.14	0	1.36	1.43	3.13	0.96	-1.08	-4.04	-4.04	-4.04	-4.04	-3.21
ENSG00000106511	MEOX2	4223	MEOX2	6.26	0.0015	-3.99	2.27	0.0003	3.42	1.36	2.43	-2.71	0.04	-5.42	-5.42	-3.33	-5.42	-2.57
ENSG00000096433	ITPR3	3710	ITPR3	6.25	0	3.53	9.78	0	6.18	6.37	6.07	6.96	6.8	1.91	1.88	0.8	-1.53	-1.39
ENSG00000135919	SERPINE2	5270	SERPINE2	6.25	0	4.47	10.72	0	7.13	7.34	8.7	7.48	7.15	1.41	1.08	0.08	2.1	1.8
ENSG00000153162	BMP6	654	BMP6	6.25	0	-3.46	2.78	0	1.19	1.11	3.33	0.55	0.09	-5.57	-3.78	-3.48	-4.38	-4.74
ENSG00000156804	FBXO32	114907	FBXO32	6.25	0	1.47	7.73	0	5.28	5.52	5.17	4.76	3.44	-2.79	-1.71	-3.45	0.71	-0.09
ENSG00000222044	AL031587.1	NA	ENSG00000222044	6.25	0	-3.84	2.4	0	3.2	3.11	1.95	1.93	1.36	-4.17	-4.17	-4.17	-0.94	-2.14
ENSG00000249906	LOC100288866	100288866	LOC100288866	6.25	0	-2.95	3.31	0	2.9	2.51	2.2	4.15	3.64	-1.19	-3.52	-2.6	-4.39	-1.7
ENSG00000042493	CAPG	822	CAPG	6.24	0	0.04	6.28	0	4.85	4.05	4.87	5.39	5.38	-0.97	-1.94	-2.05	-2.25	0.89
ENSG00000139219	COL2A1	1280	COL2A1	6.24	0.0005	-2.69	3.55	0.0001	-1.62	-0.39	-0.11	3.29	3.56	-6.82	-6.82	-4.48	-6.1	0.52
ENSG00000167755	KLK6	5653	KLK6	6.22	0	-5.44	0.77	0	-1.77	0.47	-0.93	-0.48	1.81	-5.08	-5.08	-5.08	-5.08	-5.08
ENSG00000068079	IFI35	3430	IFI35	6.21	0	-0.88	5.33	0	3.93	4.69	4.38	4.49	4.24	-3.18	-2.73	-1.76	-2.45	1.47
ENSG00000179388	EGR3	1960	EGR3	6.21	0.0002	-0.34	5.87	0	3.49	4.77	3.31	3.91	2.37	-3.91	-4.03	-3.63	-2.58	1.45
ENSG00000102760	RGCC	28984	RGCC	6.2	0.0004	-3.27	2.93	0.0001	2.48	4.62	3.42	1.59	1.79	-4.14	-4.14	-2.05	-1.68	-1.64
ENSG00000146477	SLC22A3	6581	SLC22A3	6.2	0.0019	-3.35	2.85	0.0004	0.01	0.61	1.79	-1.01	-0.05	-5.69	-6.62	-6.62	0.5	-6.62
ENSG00000067066	SP100	6672	SP100	6.19	0	0.39	6.59	0	2.84	3.14	2.96	2.8	2.86	-5.29	-4.44	-3.52	-2.68	-0.35
ENSG00000184979	USP18	11274	USP18	6.19	0	-3.46	2.74	0	1.53	0.93	1.69	2.27	2.03	-5.19	-5.19	-3.1	-5.19	0.23
ENSG00000072163	LIMS2	55679	LIMS2	6.18	0	-1.36	4.81	0	2.09	1.81	1.49	1.39	1.89	-7.18	-3.98	-5.4	-0.43	-3.93
ENSG00000120156	TEK	7010	TEK	6.18	0.0001	-1.79	4.39	0	1.94	3.96	1.54	1.36	1.54	-4.14	-6.35	-4.96	0.89	-3.85
ENSG00000196352	CD55	1604	CD55	6.18	0.0004	-0.78	5.4	0.0001	3.57	3.7	4.88	1.82	2.01	-6.26	-6.26	-4.17	2.78	1.2
ENSG00000092607	TBX15	6913	TBX15	6.18	0.0006	-4.42	1.76	0.0001	1.5	1.07	1.69	-3.91	-1.53	-4.53	-6.03	-4.24	-6.03	-6.03
ENSG00000100311	PDGFB	5155	PDGFB	6.18	0.0067	-3.77	2.41	0.0017	-6.01	0.17	1.15	2.32	5.71	-6.01	-6.01	-5.15	-4.45	-3.32
ENSG00000127824	TUBA4A	7277	TUBA4A	6.16	0	-0.92	5.25	0	2.57	3.97	2.86	2.59	4.04	-3.08	-5.26	-2.49	-3.5	0.52
ENSG00000166888	STAT6	6778	STAT6	6.16	0	2.3	8.46	0	5.48	5.7	5.63	5.77	5.4	-0.4	-0.3	-1.23	-3.46	3.1
ENSG00000163520	FBLN2	2199	FBLN2	6.15	0	3.15	9.3	0	7.45	5.41	7.99	7.71	6.35	2.99	3.07	2.58	-3.95	0.76
ENSG00000163565	IFI16	3428	IFI16	6.15	0.0001	1.39	7.54	0	5.51	5.45	5.14	4.96	4.59	-6.5	-4.15	-3.95	3.38	6.39
ENSG00000273203	AC006946.2	NA	ENSG00000273203	6.15	0.0009	-4.43	1.72	0.0002	0.68	0.42	0.87	0.24	-1.27	-5.61	-5.61	-4.75	-5.61	-3.32
ENSG00000197915	HRNR	388697	HRNR	6.14	0	-4.25	1.89	0	-1.65	-1.46	-1.66	-0.74	-1.26	-7.36	-5.58	-7.36	-7.36	-5.33
ENSG00000238243	OR2W3	343171	OR2W3	6.14	0	-3.44	2.7	0	1.56	1.09	2.3	1.68	2.73	-4.96	-4.96	-4.1	-1.83	-2.46
ENSG00000267304	AC004637.1	NA	ENSG00000267304	6.14	0	-2.78	3.36	0	2.5	6.13	4.38	4.28	4.37	-3.04	0.28	-1.65	-0.42	-1.69
ENSG00000137767	SQOR	58472	SQRDL	6.13	0	-2.7	3.43	0	2.12	2.58	1.85	0.1	2.18	-5.72	-3.94	-4.87	-3.44	-1.49
ENSG00000163453	IGFBP7	3490	IGFBP7	6.13	0	1.64	7.77	0	6.85	7.36	7.18	5.43	7.27	0.98	0.8	-0.58	4.37	-2.36
ENSG00000131386	GALNT15	117248	GALNT15	6.13	0.0002	-2.66	3.47	0	2.98	0.81	2.65	-0.01	-1.85	-5.67	-6.6	-4.82	-1.6	-4.87
ENSG00000259236	GOLGA8VP	NA	ENSG00000259236	6.12	0	-4.18	1.94	0	0.94	1.33	0.61	1.78	0.9	-4.94	-4.94	-2.85	-4.94	-2.91
ENSG00000159212	CLIC6	54102	CLIC6	6.12	0.0008	-4.13	1.99	0.0001	0.96	1.67	1.72	-1.32	-3.31	-6.05	-6.05	-6.05	-3.76	-4.31
ENSG00000090376	IRAK3	11213	IRAK3	6.11	0	-0.89	5.23	0	2.1	2.48	1.75	1.79	1.34	-4.95	-6.56	-4.1	-3.32	-1.37
ENSG00000163637	PRICKLE2	166336	PRICKLE2	6.11	0	-0.61	5.5	0	2.33	2.59	2.58	1.74	2.6	-3.89	-2.97	-3.18	-4.09	-4.09
ENSG00000095752	IL11	3589	IL11	6.11	0.0002	1.73	7.85	0	3.13	6.95	6.57	6.49	8.98	1.53	2.22	-0.71	0.15	-1.34
ENSG00000171860	C3AR1	719	C3AR1	6.11	0.0003	-3.23	2.89	0	-0.14	1.57	3.25	2.01	2.07	-5.2	-3.8	-3.8	-5.2	-0.1
ENSG00000100292	HMOX1	3162	HMOX1	6.11	0.0008	0.4	6.51	0.0001	6	4.21	7.08	6.03	2.86	-1.79	-1.18	-2.81	-0.48	2.07
ENSG00000135424	ITGA7	3679	ITGA7	6.1	0	2.16	8.27	0	5.73	5.79	5.28	6.4	4.75	-2.58	-1.27	-1.11	-1.41	3.78
ENSG00000151062	CACNA2D4	93589	CACNA2D4	6.1	0	-2.5	3.61	0	0.34	1.42	0.36	0.76	0.35	-5.54	-3.39	-6.17	-5.48	-4.99
ENSG00000153898	MCOLN2	255231	MCOLN2	6.1	0.0001	-4.37	1.73	0	0.62	-0.94	1.01	0.15	-1.01	-5.88	-5.88	-5.88	-5.88	-1.83
ENSG00000050327	ARHGEF5	7984	ARHGEF5	6.09	0	-4.66	1.43	0	-0.96	-1.27	-0.69	-0.71	-1.88	-5.71	-6.64	-6.64	-6.64	-5.29
ENSG00000150281	CTF1	1489	CTF1	6.09	0	-3.38	2.71	0	2.38	1.6	2.46	2.11	1.34	-4.83	-4.83	-2.28	-4.83	0.45
ENSG00000240563	L1TD1	54596	L1TD1	6.09	0	-4.35	1.74	0	-1.98	0.51	0.6	0.65	-0.96	-6.04	-6.04	-4.65	-6.04	-4.01
ENSG00000272235	AL590438.1	NA	ENSG00000272235	6.08	0	-4.81	1.27	0	-0.03	-0.67	-1.74	0.65	-0.54	-5.89	-5.03	-5.03	-5.89	-5.89
ENSG00000050165	DKK3	27122	DKK3	6.07	0	4.78	10.85	0	8.09	8.54	8.77	8.09	9.05	1.17	1.92	0.78	4.61	3.4
ENSG00000169856	ONECUT1	3175	ONECUT1	6.07	0	-4.07	2	0	0.02	0.04	-0.79	0.87	1.32	-5.86	-5	-3.31	-5.86	-5.03
ENSG00000184584	TMEM173	340061	TMEM173	6.07	0	-1.6	4.47	0	1.94	2.86	2.53	1.82	3.4	-2.47	-4.64	-4.65	-3.27	-1.69
ENSG00000180828	BHLHE22	27319	BHLHE22	6.07	0.0002	-5.44	0.62	0	-1.17	2.06	-0.57	-3.41	-2.89	-5.85	-5.85	-5.85	-5.85	-5.85
ENSG00000204655	MOG	4340	MOG	6.07	0.0002	-4.2	1.87	0	-2.63	0.46	-1.49	0.4	4.61	-4.84	-4.38	-5.77	-5.77	-4.42
ENSG00000136732	GYPC	2995	GYPC	6.06	0	-2.19	3.87	0	2.99	2.54	2.8	1.48	0.88	-4.86	-5.79	-3.24	-5.79	3.88
ENSG00000158008	EXTL1	2134	EXTL1	6.06	0	0.73	6.79	0	2.2	4.77	4.5	5.29	6.28	-1.71	-1.14	-1.08	-1.04	-2.17
ENSG00000101134	DOK5	55816	DOK5	6.05	0	-3.51	2.54	0	2.05	0.17	2.02	1.01	0.7	-5.48	-5.48	-3.7	-1.82	-4.65
ENSG00000150687	PRSS23	11098	PRSS23	6.05	0	2.07	8.12	0	4.41	4.57	4.81	4.35	4.67	-3.46	-1.67	-6.79	2.41	1.84
ENSG00000149212	SESN3	143686	SESN3	6.04	0	4.3	10.34	0	6.73	7.69	7.27	7.44	5.65	-1.02	-0.76	0.13	3.03	2.76
ENSG00000028116	VRK2	7444	VRK2	6.03	0	-2.07	3.96	0	2.29	2.05	2.05	2.26	2.03	-3.72	-5.93	-4.53	-3.85	0.6
ENSG00000169247	SH3TC2	79628	SH3TC2	6.03	0	-2.12	3.9	0	-0.24	-0.34	0.33	0.02	0.24	-8.01	-7.15	-4.82	-6.17	-1.98
ENSG00000235865	GSN-AS1	57000	GSN-AS1	6.03	0	-0.15	5.88	0	3.82	3.81	3.83	3.76	2.87	-1.96	-2.62	-2.05	-2.85	-2.17
ENSG00000267078	AC015802.1	NA	ENSG00000267078	6.02	0	-5.44	0.58	0	0.22	0.59	0	-0.32	-0.21	-4.63	-4.63	-4.63	-4.63	-4.63
ENSG00000188501	LCTL	197021	LCTL	6.01	0	-0.43	5.58	0	3.45	2.76	4.1	4.65	3.94	-2.04	-2.1	-1.44	-2.05	-3.23
ENSG00000204264	PSMB8	5696	PSMB8	6.01	0	-0.22	5.79	0	4.48	4.69	4.39	5.04	5.36	-3.61	-3.31	-2.04	-0.75	4.06
ENSG00000135046	ANXA1	301	ANXA1	6	0	3.54	9.54	0	7.09	8.08	7.11	7.07	7.39	2.18	3.3	-1.71	1.54	1.55
ENSG00000145555	MYO10	4651	MYO10	6	0	2.3	8.3	0	4.32	4.49	4.69	5.67	5.36	-2.5	-0.65	-4.3	-0.1	1.85
ENSG00000170276	HSPB2	3316	HSPB2	6	0	-4.15	1.85	0	1.49	0.96	1.62	0.98	1.29	-4.69	-3.29	-4.69	-2.07	-4.69
ENSG00000117984	CTSD	1509	CTSD	5.99	0	6.3	12.28	0	10.06	10.56	11.21	10.96	10.69	4.87	5.06	4.15	4.67	4.81
ENSG00000253161	LINC01605	NA	ENSG00000253161	5.99	0	-3.56	2.42	0	2.03	2.2	-0.12	2.3	2.98	-2.81	-3.84	-4.7	-4.7	-0.96
ENSG00000055732	MCOLN3	55283	MCOLN3	5.98	0	-3.76	2.23	0	0.82	-0.79	-0.24	-1.09	-1.13	-5.89	-6.83	-4.27	-6.83	-4.79
ENSG00000135604	STX11	8676	STX11	5.98	0	-3.53	2.45	0	1.07	2.43	1.6	0.56	1.67	-5.04	-5.04	-3.26	-3.49	-2.36
ENSG00000178033	FAM26E	254228	FAM26E	5.98	0	-1.86	4.12	0	1.17	0.55	0.98	0.67	0.85	-7.39	-5.29	-7.39	-2.64	-0.53
ENSG00000237424	FOXD2-AS1	84793	FOXD2-AS1	5.98	0.0001	-4.1	1.88	0	0.19	0.57	0.77	0.68	0.56	-5.42	-5.42	-4.03	-5.42	-2.29
ENSG00000170775	GPR37	2861	GPR37	5.98	0.0004	-3.84	2.14	0.0001	1.36	0.75	0.96	0.69	-1.13	-5.69	-5.69	-5.69	-5.69	0.95
ENSG00000026025	VIM	7431	VIM	5.97	0	6.04	12.01	0	9.85	9.37	9.79	9.87	9.61	4.67	4.78	0.26	3.43	5.54
ENSG00000260336	NA	NA	ENSG00000260336	5.97	0	-0.41	5.56	0	3.31	4.2	3.33	3.34	3.7	-4.17	-3	-3.73	-3.3	2.88
ENSG00000246100	LINC00900	NA	LINC00900	5.96	0.0003	-3.61	2.35	0	0.17	0.01	0.28	0.81	-0.75	-6.35	-6.35	-5.49	-6.35	-0.14
ENSG00000132256	TRIM5	85363	TRIM5	5.95	0	-0.68	5.27	0	2.82	2.25	2.98	3.13	3.34	-4.58	-6.48	-4.14	-0.79	2.06
ENSG00000153208	MERTK	10461	MERTK	5.95	0	1.26	7.21	0	5.79	5.84	5.96	5.44	2.49	-0.06	-0.57	-1.83	-2.53	1.23
ENSG00000168004	HRASLS5	117245	HRASLS5	5.95	0	-5.44	0.51	0	0.78	0.44	0.34	-1.34	-5.81	-5.81	-5.81	-5.81	-5.81	-5.81
ENSG00000233429	HOTAIRM1	100506311	HOTAIRM1	5.95	0	-5.13	0.83	0	-0.95	-0.33	1.5	0.6	0.5	-4.68	-4.68	-3.82	-4.68	-4.68
ENSG00000176907	C8orf4	56892	C8orf4	5.95	0.0023	-1.34	4.61	0.0005	3.96	6.28	4.29	1.76	1.76	-2.09	-1	-4.97	-0.62	-0.93
ENSG00000106546	AHR	196	AHR	5.94	0	2.43	8.37	0	5.6	6.65	5.76	5.33	4.77	1.4	1.94	-1	-0.45	-3.09
ENSG00000115844	DLX2	1746	DLX2	5.94	0	-3.68	2.26	0	0.58	-1.38	1.89	1.75	1	-5.67	-5.67	-4.81	-3.38	-3.38
ENSG00000227825	SLC9A7P1	121456	SLC9A7P1	5.94	0	-3.68	2.26	0	0	0.54	1.07	1.18	-0.19	-5.82	-4.04	-5.82	-5.82	-1.13
ENSG00000214274	ANG	283	ANG	5.93	0	-4.05	1.88	0	1.3	1.35	1.25	2	0.99	-4.61	-2.83	-4.61	-1.99	-4.61
ENSG00000126878	AIF1L	83543	AIF1L	5.93	0.0001	0.86	6.78	0	5.43	4.83	5.31	3.46	2.53	-1.33	-2.58	-3.81	0.17	-0.46
ENSG00000128284	APOL3	80833	APOL3	5.93	0.0003	-3.31	2.61	0	-0.16	2.06	-0.55	-1.17	-0.37	-6.68	-6.68	-5.29	-5.96	-1.31
ENSG00000181374	CCL13	6357	CCL13	5.92	0.0013	-5.44	0.48	0.0002	4.21	1.58	2.91	-0.73	-3.86	-3.86	-3.86	-3.86	-3.86	-3.86
ENSG00000235999	NA	NA	ENSG00000235999	5.91	0	-4.49	1.41	0	-0.94	0.69	-0.62	1.27	1.91	-5.09	-2.99	-5.09	-5.09	-4.26
ENSG00000111961	SASH1	23328	SASH1	5.9	0	2.38	8.28	0	5.14	4.65	5.2	5.55	5.38	0.65	0.28	-1.27	-0.97	-2.07
ENSG00000135114	OASL	8638	OASL	5.9	0.0001	-4.2	1.7	0	0.48	-1.61	1.57	1.04	1.33	-5.32	-5.32	-4.46	-5.32	-1.96
ENSG00000266995	AP001542.1	NA	ENSG00000266995	5.9	0.0002	-4.98	0.92	0	2.18	4.34	2.91	3.07	3.68	-1.78	-1.78	-0.38	-1.78	-1.78
ENSG00000088320	REM1	28954	REM1	5.89	0	-4.63	1.26	0	1.13	0.56	0.87	0.77	-0.66	-4.83	-4.83	-4.83	-4.83	-1.98
ENSG00000174804	FZD4	8322	FZD4	5.89	0	0.12	6.01	0	3.59	2.74	3.22	3.28	2.83	-2.94	-3.78	-4.64	-1.9	-0.36
ENSG00000250320	AC113383.1	NA	ENSG00000250320	5.89	0	-3.88	2.01	0	1.41	2.56	2.27	-0.09	1.35	-4.55	-4.55	-3.16	-0.69	-4.55
ENSG00000120093	HOXB3	3213	HOXB3	5.89	0.0002	-1.59	4.3	0	0.11	1.76	0.72	2.1	2.36	-7	-7	-5.21	-0.86	0.08
ENSG00000103449	SALL1	6299	SALL1	5.88	0	-3.78	2.11	0	-1.02	0.47	-0.16	-1.99	0.57	-6.6	-5.2	-5.2	-6.6	-4.1
ENSG00000121743	GJA3	2700	GJA3	5.88	0	-4.81	1.07	0	-1.47	-1.29	-1.75	0.01	-1.92	-6.48	-6.48	-5.62	-6.48	-5.65
ENSG00000185668	POU3F1	5453	POU3F1	5.88	0.0023	-1.88	3.99	0.0005	3.29	2.76	3.84	3.66	-1.67	-2.96	-3.55	-3.31	-2.52	-3.91
ENSG00000197872	FAM49A	81553	FAM49A	5.88	0.0046	-2.64	3.24	0.0011	1.56	3.01	-0.36	0.27	-0.84	-6.54	-6.54	-5.15	-4.7	0.57
ENSG00000168143	FAM83B	222584	FAM83B	5.87	0	-4.25	1.62	0	-0.7	0.32	-0.29	0.91	-0.42	-5.76	-5.76	-3.98	-5.76	-3.72
ENSG00000225285	LINC01770	NA	ENSG00000225285	5.87	0	-4.67	1.21	0	0.87	3	1.13	1.09	0.95	-2.93	-3.86	-2.47	-3.86	-3.86
ENSG00000131196	NFATC1	4772	NFATC1	5.86	0.0017	-3.06	2.8	0.0003	0.62	0.93	1.89	-1.81	-2.21	-6.91	-6.91	-4	-4.62	-4.06
ENSG00000124813	RUNX2	860	RUNX2	5.85	0	2.26	8.11	0	4.8	5.91	4.93	5.02	4.68	-0.32	-0.04	-2.06	-0.72	-0.65
ENSG00000136235	GPNMB	10457	GPNMB	5.85	0	2.79	8.65	0	7	6.17	6.5	6.29	4.38	-0.62	0.73	-2.2	-0.09	3.22
ENSG00000185272	RBM11	54033	RBM11	5.85	0	-3.34	2.51	0	1.27	1.98	1.17	0.98	0.84	-5.34	-3.94	-2.28	-2.87	-5.34
ENSG00000111799	COL12A1	1303	COL12A1	5.84	0	4.56	10.4	0	7.29	6.25	6.65	6.99	6.65	0.01	1.11	-0.32	1.75	1.87
ENSG00000231437	LINC01750	NA	ENSG00000231437	5.84	0	-5.44	0.4	0	-3.49	-2.9	-1.41	0.01	1.08	-5.94	-5.94	-5.94	-5.94	-5.94
ENSG00000233384	AC096537.1	NA	ENSG00000233384	5.84	0	-3.46	2.38	0	3.6	3.55	4.14	3.49	3.68	-0.89	0.41	-1	-2.79	-2.79
ENSG00000149218	ENDOD1	23052	ENDOD1	5.83	0	3.59	9.42	0	7.03	7.53	7.31	7.42	6.66	1.36	1.13	0.56	0.32	3.6
ENSG00000232986	AL139081.1	NA	ENSG00000232986	5.83	0	-5.44	0.38	0	1.61	2.12	1.21	2.39	1.71	-2.71	-2.71	-2.71	-2.71	-2.71
ENSG00000176692	FOXC2	2303	FOXC2	5.83	0.0002	-4.08	1.74	0	0.21	0.91	1.56	-0.38	2.7	-4.85	-4.85	-3.99	-1.27	-4.85
ENSG00000158887	MPZ	4359	MPZ	5.83	0.0008	1.61	7.43	0.0001	7.44	6.79	8.85	7.32	1.08	-0.81	-0.06	0.48	0.89	1.93
ENSG00000169116	PARM1	25849	PARM1	5.83	0.0008	-0.11	5.72	0.0001	2.08	3.95	3.06	3.52	4.29	-6.43	-6.43	-5.04	3.41	4.15
ENSG00000101384	JAG1	182	JAG1	5.83	0.0018	0.5	6.33	0.0003	1.43	2.48	2.96	4.14	7.53	-2.97	-5.35	-3.84	1.38	0.03
ENSG00000138772	ANXA3	306	ANXA3	5.82	0	-1.59	4.23	0	0.88	1.92	1.53	1.76	3.36	-4.96	-4.1	-4.36	-1.57	-3.95
ENSG00000161281	COX7A1	1346	COX7A1	5.82	0	-2.73	3.09	0	3.35	3.72	3.92	2.15	1.98	-2.21	-4.11	-2.32	0.57	-3.28
ENSG00000237187	NR2F1-AS1	441094	NR2F1-AS1	5.82	0.0001	-1.33	4.49	0	1.19	1.77	1.99	1.52	1.11	-7.05	-5.65	-3.73	-1.54	-2.05
ENSG00000125848	FLRT3	23767	FLRT3	5.81	0.0001	1.31	7.11	0	5.8	4.24	5.27	5.41	2.98	-4.58	-2.16	-3.28	3.5	0.65
ENSG00000261959	AC015909.3	NA	ENSG00000261959	5.8	0	-4.81	0.99	0	0.12	0.51	-2.5	-0.47	3.63	-4.01	-4.94	-4.94	-4.94	-4.11
ENSG00000266964	FXYD1	5348	FXYD1	5.8	0	-5.44	0.36	0	0.07	0.79	-0.53	-0.8	-1.98	-4.95	-4.95	-4.95	-4.95	-4.95
ENSG00000133116	KL	9365	KL	5.8	0.0001	-3.59	2.21	0	0.48	0.24	0.54	-0.47	-1.94	-4.61	-6.5	-3.95	-6.5	-4.77
ENSG00000006327	TNFRSF12A	51330	TNFRSF12A	5.78	0	2.78	8.56	0	6.53	7.79	7.35	8.08	8.61	2.01	2.96	0.7	1.85	1.99
ENSG00000197594	ENPP1	5167	ENPP1	5.78	0	-1.22	4.56	0	0.66	1.98	1.81	0.46	2.53	-5.66	-7.15	-5.37	-0.81	-0.77
ENSG00000267102	AC060766.1	NA	ENSG00000267102	5.78	0	-4.41	1.37	0	2.12	1.32	2.77	1.81	2.31	-3.42	-3.42	-1.64	-2.23	-3.42
ENSG00000079931	MOXD1	26002	MOXD1	5.78	0.0008	0.53	6.32	0.0001	4.32	2.18	3.17	4.53	5.57	-5.57	-5.64	-3.19	-0.48	6.11
ENSG00000204262	COL5A2	1290	COL5A2	5.77	0	3.99	9.76	0	6.92	6.03	6.94	7.08	7.69	0.58	1.11	-0.98	0.11	4.98
ENSG00000204525	HLA-C	3107	HLA-C	5.77	0	4.9	10.67	0	8.43	9.51	8.3	9.9	10.58	2.33	2.22	2.59	4.57	5.93
ENSG00000159403	C1R	715	C1R	5.77	0.0006	1.22	6.98	0.0001	5.91	6.11	5.41	3.51	2.68	-1.88	-1.96	-4.55	0.93	2.33
ENSG00000110719	TCIRG1	10312	TCIRG1	5.76	0	1.29	7.05	0	4.17	4.9	4.68	5.33	5.51	-1.2	-0.93	-0.61	-1.75	0.46
ENSG00000167105	TMEM92	162461	TMEM92	5.76	0.0001	-3.01	2.75	0	1.01	2.06	1.91	1.25	-0.97	-5.73	-5.73	-3.64	-2.71	-2.6
ENSG00000183722	LHFPL6	10186	LHFP	5.76	0.0002	-0.13	5.63	0	5.03	4.4	4.81	4.24	3.57	-4.38	-3.92	-2	2.56	1.36
ENSG00000168621	GDNF	2668	GDNF	5.75	0	0.35	6.1	0	3.81	4.52	2.43	5.32	4.16	-0.15	0.49	-2.85	-0.7	-4.81
ENSG00000152049	KCNE4	23704	KCNE4	5.75	0.0001	0.16	5.91	0	3.99	3.66	3.7	3.81	4.2	-4.24	-4.35	-4.05	1.47	1.9
ENSG00000087077	TRIP6	7205	TRIP6	5.74	0	1.57	7.32	0	5.93	5.44	5.81	5.88	6.11	0.21	0.45	0.19	-0.2	-0.06
ENSG00000170624	SGCD	6444	SGCD	5.74	0	0.31	6.05	0	3.24	1.79	4.03	2.48	1.64	-5.6	-3.6	-4.94	-1.51	0.27
ENSG00000176678	FOXL1	2300	FOXL1	5.74	0	-3.18	2.56	0	0.48	-0.16	1.15	0.51	2.54	-5.81	-4.41	-4.42	-3.73	-3.77
ENSG00000198947	DMD	1756	DMD	5.74	0	1.48	7.22	0	3.63	3.1	3.22	3.19	2.02	-4.6	-4.23	-2.49	-0.74	-1.76
ENSG00000220785	MTMR9LP	NA	MTMR9LP	5.74	0	1.57	7.31	0	5.3	5.94	5.38	6.35	5.76	-0.51	-0.86	-0.78	1.68	0.31
ENSG00000172201	ID4	3400	ID4	5.74	0.0004	0.95	6.69	0.0001	4.78	6.3	6.06	5.9	4.18	-4.39	-3.54	-1.9	3.7	4.67
ENSG00000085117	CD82	3732	CD82	5.73	0	0.04	5.76	0	3.08	4.09	3.84	3.38	4.29	-2.66	-1.23	-4.03	-2.39	0.76
ENSG00000143028	SYPL2	284612	SYPL2	5.72	0	-3.94	1.78	0	0.39	0.34	-0.2	-1.16	-0.58	-5.18	-6.11	-4.33	-6.11	-4.07
ENSG00000225745	AL773572.1	NA	PLAC4	5.72	0	-5.13	0.6	0	0.09	0.27	-0.3	-0.29	1.3	-4.52	-4.52	-3.66	-4.52	-4.52
ENSG00000256433	AC005840.3	NA	ENSG00000256433	5.72	0	-5.44	0.28	0	1.61	0.82	-0.1	1.04	0.63	-3.63	-3.63	-3.63	-3.63	-3.63
ENSG00000204789	ZNF204P	NA	ZNF204P	5.72	0.0001	-2.67	3.06	0	1.17	1.26	1.16	1.03	0.6	-6.1	-6.1	-4.32	-1.01	-3.1
ENSG00000132530	XAF1	54739	XAF1	5.72	0.0002	-2.27	3.46	0	1.16	0.93	0.27	0.04	1.25	-6.83	-3.92	-3.93	-5.64	-2.79
ENSG00000114378	HYAL1	3373	HYAL1	5.71	0	0.68	6.39	0	3.94	5.67	4.47	5.02	4.58	-0.79	-1.56	-0.78	0.36	-2
ENSG00000120075	HOXB5	3215	HOXB5	5.71	0	-5.13	0.58	0	-1.07	-0.78	-1.05	-0.73	1.71	-4.19	-5.13	-5.13	-5.13	-5.13
ENSG00000203472	AC009163.1	NA	ENSG00000203472	5.71	0	-4.15	1.56	0	2.97	2.23	2.08	2.21	2.47	-0.61	-3.29	-3.29	-3.29	-1.56
ENSG00000090339	ICAM1	3383	ICAM1	5.71	0.0091	-0.53	5.18	0.0024	2.72	5.12	3.18	1.73	3.44	-3.52	-3.07	-5.99	-0.8	2.59
ENSG00000251675	AC010260.1	NA	ENSG00000251675	5.7	0	-2.84	2.86	0	4.23	3.98	4.04	3.33	1.47	-3.51	-2.11	-2.11	-1.04	-0.38
ENSG00000163499	CRYBA2	1412	CRYBA2	5.7	0.0024	-1.18	4.52	0.0005	-0.24	7.09	4.24	4.26	3.79	-1.95	-1.72	-2.3	0.24	-2.35
ENSG00000248441	LINC01197	400456	LINC01197	5.69	0	-4.52	1.17	0	1.96	0.3	0.33	0.03	-2.86	-5.33	-5.33	-3.93	-5.33	-3.97
ENSG00000140254	DUOXA1	90527	DUOXA1	5.69	0.0001	-2.53	3.16	0	1.53	1.59	1.32	1.81	-0.01	-5.99	-4.2	-3.25	-2.57	-4.26
ENSG00000008311	AASS	10157	AASS	5.68	0	-0.2	5.48	0	3.37	3.42	2.98	3.53	3.1	-3.42	-2.86	-4.51	-3.06	2.35
ENSG00000228120	AP001631.1	NA	ENSG00000228120	5.68	0	-5.44	0.23	0	-0.21	0.23	0.51	0.83	-0.42	-4.17	-4.17	-4.17	-4.17	-4.17
ENSG00000166415	WDR72	256764	WDR72	5.67	0.0004	-4.1	1.57	0.0001	-1.18	-1.5	-2.01	-0.73	-2.07	-7.2	-7.2	-5.41	-7.2	-4.51
ENSG00000115828	QPCT	25797	QPCT	5.66	0.0001	-0.08	5.57	0	4.09	4.95	3.58	3.2	5.15	-5.48	-4.61	-2.16	2.56	3.46
ENSG00000101194	SLC17A9	63910	SLC17A9	5.66	0.0002	-0.11	5.54	0	2.93	3.58	2.28	4	4.19	-2.39	-2.62	-2.73	-2.53	-0.81
ENSG00000121858	TNFSF10	8743	TNFSF10	5.65	0	-4.98	0.67	0	-1.22	0.29	-0.12	-2.05	-2.74	-5.89	-5.89	-4.5	-5.89	-5.89
ENSG00000154262	ABCA6	23460	ABCA6	5.65	0	-2.13	3.52	0	0.89	0.46	0.37	-1.03	-2.54	-7.92	-5.17	-4.39	-5.02	-5.63
ENSG00000164309	CMYA5	202333	CMYA5	5.65	0	-1.09	4.56	0	0.05	1.74	0.68	0.8	0.2	-5.71	-7.06	-2.54	-6.08	-2.08
ENSG00000138670	RASGEF1B	153020	RASGEF1B	5.65	0.0001	-2.43	3.21	0	-0.69	1.24	0.73	-0.99	-1.14	-5.89	-7.39	-4.83	-5.54	-2.88
ENSG00000100060	MFNG	4242	MFNG	5.65	0.0003	-3.05	2.6	0	0.36	2.38	1.03	-0.39	1.28	-4.21	-3.91	-3.15	-5.7	-3.67
ENSG00000007384	RHBDF1	64285	RHBDF1	5.64	0	2.51	8.15	0	5.32	5.78	5.84	6.25	5.81	-0.05	0.4	0.26	-2.01	2.57
ENSG00000241732	NA	NA	ENSG00000241732	5.64	0.0001	-4.18	1.46	0	0.11	-0.53	1.05	0.41	1.27	-4.2	-4.27	-5.13	-5.13	-3.1
ENSG00000114698	PLSCR4	57088	PLSCR4	5.63	0	-0.06	5.56	0	4.18	3.52	4.07	3.42	2.17	-1.27	-2.28	-3.43	-2.67	-0.65
ENSG00000169991	IFFO2	126917	IFFO2	5.63	0	2.07	7.7	0	3.41	4.83	4.53	5.83	6.78	-0.28	-0.31	0.34	-0.26	-2.17
ENSG00000112964	GHR	2690	GHR	5.62	0	-2.56	3.06	0	0.89	0.83	0.58	-0.18	0.35	-5.16	-6.65	-2.93	-3.42	-5.3
ENSG00000143195	ILDR2	387597	ILDR2	5.62	0	-3.37	2.25	0	0.02	-1.78	-1.1	0.33	-1.16	-5.65	-7.15	-3.96	-7.15	-4.65
ENSG00000169129	AFAP1L2	84632	AFAP1L2	5.62	0	1.57	7.19	0	3.29	4.82	4.06	5.35	5.59	-1.35	-1.56	-0.81	0.89	-2.32
ENSG00000021645	NRXN3	9369	NRXN3	5.6	0	0.86	6.46	0	3.4	3.94	2.34	2.96	2.11	-3.82	-3.23	-1.72	-2.26	-2.15
ENSG00000064195	DLX3	1747	DLX3	5.6	0	-4.74	0.85	0	-2.07	-1.44	1.43	-0.18	-0.61	-5.54	-5.54	-5.54	-3.46	-5.54
ENSG00000159166	LAD1	3898	LAD1	5.6	0.0001	-4.88	0.72	0	-1.94	-0.34	-1.16	-1.06	-0.3	-5.79	-5.79	-5.79	-5.79	-4.06
ENSG00000178860	MSC	9242	MSC	5.6	0.0005	-0.4	5.2	0.0001	2.66	5.05	2.97	4.17	5.72	-1.84	-0.07	-5.18	1.33	-0.49
ENSG00000228223	HCG11	NA	HCG11	5.6	0.0019	-1.58	4.03	0.0004	1.65	2.17	2.07	1.41	1.5	-5.41	-5.48	-4	-4.79	2.17
ENSG00000178814	OPLAH	26873	OPLAH	5.59	0.0001	-1.32	4.27	0	2.31	2.42	1.9	2.3	1.83	-3.74	-4.81	-2.58	-6.21	2.59
ENSG00000100427	MLC1	23209	MLC1	5.58	0.0023	-4.41	1.17	0.0005	2.54	-0.49	0.22	-0.17	-6.2	-6.2	-6.2	-6.2	-4.65	-4.85
ENSG00000150457	LATS2	26524	LATS2	5.57	0	1.43	7	0	4.74	4.53	4.16	4.63	4.36	-1.95	-1.85	-2.89	-1.17	2.42
ENSG00000175287	PHYHD1	254295	PHYHD1	5.57	0	-3.08	2.49	0	1.96	1.73	1.66	-0.07	-0.82	-2.76	-4.78	-3.55	-3.8	-5.64
ENSG00000136859	ANGPTL2	23452	ANGPTL2	5.56	0	4.45	10.01	0	8.03	7.87	9.32	7.98	7.04	2.59	2.84	2.29	2.74	1.99
ENSG00000196954	CASP4	837	CASP4	5.55	0	-0.51	5.04	0	2.21	2.48	2.23	2.01	1.91	-4.08	-3.63	-5.56	-4.33	1.47
ENSG00000214922	HLA-F-AS1	285830	HLA-F-AS1	5.55	0	-4.14	1.4	0	0.41	-0.88	-0.98	-0.77	-0.9	-6.16	-6.16	-3.6	-6.16	-4.43
ENSG00000151322	NPAS3	64067	NPAS3	5.55	0.0013	-1.73	3.82	0.0002	1.19	0.28	1.29	0.33	-0.08	-6.37	-5.91	-3.58	-7.31	1.11
ENSG00000258376	AC004846.1	NA	ENSG00000258376	5.54	0	-2.59	2.95	0	2.26	1.95	3.15	2.17	1.35	-4.85	-4.85	-2.1	-2.56	0.38
ENSG00000157483	MYO1E	4643	MYO1E	5.53	0	3.27	8.8	0	6.28	6.24	6.08	6.16	5.58	1.71	2.05	0.69	1.25	-2.85
ENSG00000172817	CYP7B1	9420	CYP7B1	5.53	0	-0.86	4.67	0	3.08	4.31	3.68	2.9	3.23	-1.83	-2.54	-3.2	1.01	-3.25
ENSG00000145358	DDIT4L	115265	DDIT4L	5.53	0.0006	-5.13	0.4	0.0001	0.21	0.42	2.02	-2.55	-5.68	-5.68	-5.68	-4.82	-5.68	-5.68
ENSG00000112769	LAMA4	3910	LAMA4	5.52	0	2.93	8.45	0	5.59	4.94	5	4.61	4.43	-0.08	0.14	-1.16	0.55	-2.53
ENSG00000131435	PDLIM4	8572	PDLIM4	5.51	0	3.48	8.99	0	6.8	7.91	7.36	7.19	7.3	0.48	0.7	-0.7	3.45	4.65
ENSG00000169860	P2RY1	5028	P2RY1	5.51	0	-2.65	2.87	0	0.95	0.54	1.6	1.52	1.69	-1.86	-3.64	-2.54	-5.73	-4.9
ENSG00000175318	GRAMD2A	196996	GRAMD2	5.51	0	-1.14	4.37	0	0.2	2.39	2.95	2.18	2.3	-5.48	-4.32	-2.45	-2.11	-2.24
ENSG00000215104	NA	NA	CHMP1B2P	5.51	0	-5.44	0.07	0	0.04	1.19	0.54	1.37	2.47	-3.1	-3.1	-3.1	-3.1	-3.1
ENSG00000162490	DRAXIN	374946	DRAXIN	5.5	0	2.54	8.05	0	5.38	4.76	5.28	5.67	4.78	0.13	0.37	-0.5	-2.77	1.6
ENSG00000173402	DAG1	1605	DAG1	5.5	0	6.41	11.91	0	8.73	9.62	9.28	9.2	8.77	3.23	3.32	3.24	4.02	4.24
ENSG00000181690	PLAG1	5324	PLAG1	5.5	0	-1.4	4.1	0	0.67	1.83	1.03	1.01	0.97	-3.49	-6.2	-4.16	-4.78	-2.18
ENSG00000170214	ADRA1B	147	ADRA1B	5.5	0.0018	-4.04	1.47	0.0004	0.88	-2.16	-1.16	3.62	3.29	-3.96	-4.03	-2.15	-4.9	-4.9
ENSG00000173156	RHOD	29984	RHOD	5.49	0	-3.26	2.23	0	3.49	1.43	2.35	1.03	1.23	-4.44	-3.57	-2.65	-4.44	0.76
ENSG00000247809	NR2F2-AS1	644192	NR2F2-AS1	5.49	0	-3.37	2.12	0	0.63	1.04	0.31	0.46	-2.42	-6.17	-6.17	-3.61	-4.33	-3.88
ENSG00000120318	ARAP3	64411	ARAP3	5.49	0.0001	0.86	6.36	0	3.5	4.14	3	4.11	3.88	-3.85	-3.09	-3.09	-2.13	3.41
ENSG00000224397	SMIM25	NA	ENSG00000224397	5.49	0.0006	-4.71	0.78	0.0001	2.13	1.34	-1.17	-2.95	-1.91	-5.39	-5.39	-2.83	-5.39	-5.39
ENSG00000138675	FGF5	2250	FGF5	5.49	0.0013	-0.06	5.43	0.0002	1.99	2.97	0.15	4.25	5.15	-2.64	-1.87	-3.77	-5.49	1.53
ENSG00000185274	GALNT17	64409	WBSCR17	5.49	0.0014	1.14	6.62	0.0003	4.47	5.55	3.89	3.63	4.1	-1.71	-2.74	-2.14	2.9	-2.41
ENSG00000108821	COL1A1	1277	COL1A1	5.48	0.0001	6.27	11.75	0	9	7.83	7.63	7.8	10.02	3.8	3.86	-1.5	6.83	1.7
ENSG00000103316	CRYM	1428	CRYM	5.48	0.0015	-4.34	1.14	0.0003	0.43	0.79	0.11	-0.34	-4.92	-6.02	-6.02	-5.16	-4.82	-5.19
ENSG00000187068	C3orf70	285382	C3orf70	5.48	0.0027	-1.55	3.94	0.0006	0.96	1.92	1.69	0.64	1.47	-5.73	-5.26	-5.8	1.03	-3.53
ENSG00000106070	GRB10	2887	GRB10	5.47	0	1.55	7.03	0	3.96	3.21	3.8	3.88	3.74	-4.36	-2.78	-3.78	0.44	1.31
ENSG00000154175	ABI3BP	25890	ABI3BP	5.47	0	1.59	7.07	0	4.91	2.76	4.43	2.62	3.36	-3.04	-2.31	-2.32	-0.08	-1.81
ENSG00000237928	NFIA-AS2	100996570	NFIA-AS2	5.45	0.0001	-4.34	1.11	0	-1.02	2	-0.35	-0.51	0.9	-4.98	-4.98	-2.24	-4.26	-4.98
ENSG00000101955	SRPX	8406	SRPX	5.45	0.0002	0.66	6.11	0	5.52	3.19	4.29	5.3	7.1	-1.84	0.5	-4.31	-0.5	4.58
ENSG00000111335	OAS2	4939	OAS2	5.45	0.0002	-2.67	2.77	0	0.81	-1.03	0.97	0.39	-0.34	-4.85	-6.74	-3.43	-6.03	-3.09
ENSG00000182667	NTM	50863	NTM	5.44	0.0002	0.41	5.85	0	3.92	2.13	3.75	2.37	3.14	-2.94	-5.5	-4.8	-0.23	1.79
ENSG00000091986	CCDC80	151887	CCDC80	5.44	0.0007	2.51	7.94	0.0001	6.05	4.67	5.05	5.48	6.51	-2.64	-2.26	-4.16	3.47	5.38
ENSG00000112343	TRIM38	10475	TRIM38	5.43	0	-0.32	5.11	0	2.65	2.8	2.55	2.77	2.68	-3.83	-4.42	-3.77	-3.01	1.81
ENSG00000119042	SATB2	23314	SATB2	5.43	0	-0.54	4.89	0	1.39	1.6	1.29	1.39	1.51	-6.06	-5.76	-4.24	-4.05	0.73
ENSG00000143369	ECM1	1893	ECM1	5.43	0	2.76	8.19	0	5.52	6.78	6.59	6.64	6.64	0.19	0.29	-0.09	0.89	3.68
ENSG00000173406	DAB1	1600	DAB1	5.43	0	-0.26	5.17	0	2.49	2.56	1.65	2.99	1.29	-4.19	-1.89	-4.01	-3.84	-1.87
ENSG00000178586	OR6B3	150681	OR6B3	5.43	0	-5.44	-0.01	0	0.38	1.06	2.6	0.51	-4.09	-4.09	-4.09	-4.09	-4.09	-4.09
ENSG00000169174	PCSK9	255738	PCSK9	5.43	0.0005	-3.5	1.93	0.0001	0.14	-1.6	2.33	-0.73	-2.39	-6.47	-4.37	-5.07	-6.47	-3.47
ENSG00000250133	HOXC-AS2	100874364	HOXC-AS2	5.42	0.0002	-3.88	1.54	0	0.82	0.06	0.07	0.11	1.08	-3.35	-2.9	-5.25	-5.25	-4.42
ENSG00000231429	AC244021.2	NA	ENSG00000231429	5.41	0	-5.13	0.29	0	-2.1	1.56	2.26	2.25	2.32	-2.25	-3.18	-3.18	-3.18	-3.18
ENSG00000107562	CXCL12	6387	CXCL12	5.41	0.0028	-0.51	4.89	0.0006	4.24	1.83	0.67	1.44	3.19	-5.84	-4.98	-3.46	0.5	-1.74
ENSG00000145242	EPHA5	2044	EPHA5	5.41	0.0062	-1.66	3.75	0.0015	0.42	0.83	-0.11	0.23	0.93	-7.4	-5.05	-5.31	-4.07	-1.43
ENSG00000078399	HOXA9	3205	HOXA9	5.4	0	-4.75	0.65	0	-0.2	-0.62	-0.07	-0.84	-1.7	-5.45	-5.45	-3.11	-5.45	-5.45
ENSG00000085871	MGST2	4258	MGST2	5.4	0	-2.12	3.28	0	1.32	1.56	2.48	1.19	1.4	-5.77	-3.98	-2.86	-5.77	2.62
ENSG00000123892	RAB38	23682	RAB38	5.4	0	-1.43	3.97	0	3.56	3.84	3.16	3.52	2.96	-1.77	-1.9	-1.33	-4.65	1.92
ENSG00000185745	IFIT1	3434	IFIT1	5.4	0	-0.04	5.36	0	4.19	1.91	4.5	4.33	3.96	-2.26	-1.74	-2.53	-0.78	-0.83
ENSG00000144355	DLX1	1745	DLX1	5.4	0.0002	-2.16	3.23	0	1.94	-0.85	2.13	1.98	2.12	-3.5	-3.62	-4.57	-3.89	-3.47
ENSG00000104267	CA2	760	CA2	5.4	0.0004	-3.83	1.57	0.0001	1.06	0.44	2.21	0.01	-1.43	-5.18	-5.18	-3.79	-2.56	-4.36
ENSG00000106689	LHX2	9355	LHX2	5.4	0.0004	-4.57	0.83	0.0001	0.65	-0.42	0.69	-1.28	-2.54	-4.57	-5.51	-5.51	-5.51	-3.77
ENSG00000189134	NKAPL	222698	NKAPL	5.4	0.0009	-4.39	1.01	0.0002	0.7	0.38	1.26	0.29	-1.19	-3.88	-4.81	-2.25	-4.81	-4.81
ENSG00000146411	SLC2A12	154091	SLC2A12	5.4	0.0011	-0.06	5.35	0.0002	-0.74	3.09	3.62	4.16	5.82	-2.39	-2.28	-1.09	-3.97	-0.81
ENSG00000136167	LCP1	3936	LCP1	5.4	0.0017	-0.21	5.19	0.0003	1.29	2.5	2.35	3.25	4.77	-1.33	-2.75	-1.25	-5.76	-0.56
ENSG00000262877	AC110285.2	NA	ENSG00000262877	5.4	0.0023	-4.34	1.06	0.0005	0.06	1.14	0.26	0.49	0.13	-4.74	-4.74	-2	-4.02	-4.74
ENSG00000092529	CAPN3	825	CAPN3	5.39	0	-2.52	2.87	0	0.92	0.5	-0.16	1.42	0.01	-4.96	-6.46	-5.06	-2.87	-2.99
ENSG00000114166	KAT2B	8850	KAT2B	5.39	0	3.03	8.42	0	6.12	6.44	6.45	6.01	4.56	-0.87	-0.56	0.67	1.96	1.13
ENSG00000141441	GAREM1	64762	GAREM1	5.39	0	0.06	5.45	0	2.09	2.86	3.13	2.48	2.01	-4.14	-5.23	-4.46	-0.14	-0.16
ENSG00000108823	SGCA	6442	SGCA	5.39	0.0001	-2.76	2.64	0	1.44	1.17	0.54	0.34	3.48	-4.46	-3.3	-3.3	-3.55	-4.04
ENSG00000142871	CYR61	3491	CYR61	5.38	0.001	2.31	7.68	0.0002	6.31	6.18	6.41	5.73	7.34	0.17	1.19	-0.82	2.51	1.75
ENSG00000101017	CD40	958	CD40	5.37	0	-2.4	2.97	0	1.29	2.83	1.82	0.85	1.58	-3.44	-5.34	-3.56	-4.62	1.35
ENSG00000138639	ARHGAP24	83478	ARHGAP24	5.36	0	0.48	5.84	0	4.08	2.83	3.66	2.51	1.13	-5.18	-3.18	-3.89	-2.69	2.62
ENSG00000146233	CYP39A1	51302	CYP39A1	5.36	0	-4.8	0.55	0	-0.32	-0.33	0.13	-1.66	-2.64	-5.6	-5.6	-5.6	-4.89	-4.78
ENSG00000261468	AC096921.2	NA	ENSG00000261468	5.36	0	-4.81	0.55	0	0.16	-1.33	-1.12	0.92	-0.16	-5.04	-2.94	-5.04	-5.04	-5.04
ENSG00000124882	EREG	2069	EREG	5.36	0.0012	-3.08	2.29	0.0002	2.88	-0.4	1.72	-2.66	-2.86	-6.61	-6.61	-3.3	-5.42	-2.95
ENSG00000146250	PRSS35	167681	PRSS35	5.36	0.0013	-1.54	3.82	0.0002	3.95	2.01	3.7	2.61	-0.22	-3.58	-5.48	-3.14	-0.26	-0.55
ENSG00000184486	POU3F2	5454	POU3F2	5.36	0.0027	-2.5	2.86	0.0006	2.04	-0.88	-0.11	1.69	2.12	-4.63	-6.13	-3.07	-2.4	-4.39
ENSG00000117594	HSD11B1	3290	HSD11B1	5.36	0.0031	-4.14	1.22	0.0007	2.17	2.57	1.34	-1.57	-1.74	-3.78	-4.71	-4.71	-4.71	-1.05
ENSG00000148655	LRMDA	83938	C10orf11	5.35	0	-2.48	2.87	0	0.59	0.15	-0.5	0.75	0.47	-4.25	-2.99	-4.93	-6.72	-4.22
ENSG00000188153	COL4A5	1287	COL4A5	5.35	0.0001	-0.91	4.44	0	1.23	0.38	1.88	1.45	1.76	-7.22	-7.22	-3.8	-1.56	1.75
ENSG00000258183	LINC02392	NA	ENSG00000258183	5.35	0.001	-5.13	0.23	0.0002	1.32	4.07	-1.25	-4.26	1	-4.26	-4.26	-4.26	-4.26	-3.44
ENSG00000248587	GDNF-AS1	100861519	GDNF-AS1	5.34	0	-2.25	3.09	0	1	0.47	0.42	1.82	0.91	-3.26	-2.26	-3.97	-4.47	-6.31
ENSG00000115138	POMC	5443	POMC	5.34	0.0002	-4.01	1.33	0	0.52	0.93	1.29	0.6	0.15	-3.79	-2.93	-4.72	-4.72	-2.98
ENSG00000136542	GALNT5	11227	GALNT5	5.34	0.0002	-1.04	4.3	0	2.73	0.98	2.22	0.09	1.68	-6.87	-3.43	-4.12	-2.56	-0.87
ENSG00000100065	CARD10	29775	CARD10	5.33	0	1.98	7.31	0	4.15	5.95	3.96	4.34	5.64	1.31	1.45	0.93	-1.72	-3.91
ENSG00000220773	RPSAP44	NA	ENSG00000220773	5.33	0	-3	2.33	0	2.61	3.51	2.13	3.17	0.95	-1.71	-2.52	-3.92	-2.72	-0.79
ENSG00000267650	AC008742.1	NA	ENSG00000267650	5.33	0	-5.44	-0.11	0	0.36	-0.44	0.09	-1.19	-0.25	-4.32	-4.32	-4.32	-4.32	-4.32
ENSG00000198624	CCDC69	26112	CCDC69	5.33	0.0001	-1.01	4.32	0	1.03	2.94	1.95	2.51	1.34	-2.74	-6.42	-2.31	-2.83	-0.92
ENSG00000173917	HOXB2	3212	HOXB2	5.33	0.0041	-0.83	4.5	0.0009	1.89	2.83	1.98	3.22	3.72	-5.89	-5.89	-5.03	3.04	3.01
ENSG00000005884	ITGA3	3675	ITGA3	5.32	0	5.2	10.52	0	6.51	6.84	6.88	7.56	8.37	0.55	1.25	-0.52	4.31	3.66
ENSG00000138646	HERC5	51191	HERC5	5.32	0	-1.55	3.77	0	1.36	1.61	1.97	1.17	1.41	-6.35	-3.79	-4.01	-4.06	0.79
ENSG00000137331	IER3	8870	IER3	5.32	0.0005	2.14	7.47	0.0001	5.46	8.26	7.26	6.23	7.84	2.45	2.67	0.26	-2.98	7.29
ENSG00000183421	RIPK4	54101	RIPK4	5.32	0.0007	-3.29	2.03	0.0001	-2.58	-1	-0.16	1.35	2.43	-6.19	-6.19	-4.8	-2.2	-4.46
ENSG00000046653	GPM6B	2824	GPM6B	5.31	0	4.16	9.47	0	7.23	7.61	7.19	6.81	5.97	0.92	0.62	1.15	1.94	3.51
ENSG00000159176	CSRP1	1465	CSRP1	5.31	0	3.82	9.13	0	5.66	5.78	5.68	5.89	5.83	2.61	2.47	1.84	-4.45	0.9
ENSG00000006534	ALDH3B1	221	ALDH3B1	5.3	0	1.29	6.6	0	3.64	4.36	3.43	3.84	4.07	-1.47	-2.25	-2.58	0.1	-1.08
ENSG00000134042	MRO	83876	MRO	5.3	0.0002	-1.53	3.77	0	3.62	2.98	4.06	2.46	-1.13	-0.82	-1.14	-3.04	-5.39	-1.48
ENSG00000125845	BMP2	650	BMP2	5.3	0.0041	-2.65	2.64	0.0009	0.14	2.56	3.75	-0.89	-2.46	-5.95	-5.95	-5.95	-1.1	0.05
ENSG00000197956	S100A6	6277	S100A6	5.29	0	4.5	9.79	0	9.41	9.9	9.54	10.08	10.25	5.09	5.3	3.48	3.68	5.31
ENSG00000225216	AC007362.1	NA	ENSG00000225216	5.29	0	-4.51	0.78	0	0.08	1.78	0.6	0.75	1.28	-3.98	-3.98	-2.59	-2.79	-3.98
ENSG00000227019	OR7E101P	NA	OR7E101P	5.29	0	-5.44	-0.15	0	1.78	2.34	1.78	1.92	-3.13	-3.13	-3.13	-3.13	-3.13	-3.13
ENSG00000272221	LOC101929072	NA	ENSG00000272221	5.29	0	-4.97	0.32	0	-1.23	1.35	-0.54	0.58	0.12	-4.37	-4.37	-4.37	-3.17	-4.37
ENSG00000273340	MICE	NA	MICE	5.29	0	-5.13	0.17	0	1.37	-0.79	-0.57	0.59	-0.44	-4.31	-4.31	-3.45	-4.31	-4.31
ENSG00000104611	SH2D4A	63898	SH2D4A	5.29	0.0001	-2.75	2.54	0	2.36	-0.29	0.37	0.46	-0.19	-4.66	-5.29	-5.29	-3.86	-3.15
ENSG00000115602	IL1RL1	9173	IL1RL1	5.29	0.0011	-3.96	1.34	0.0002	-1.46	-1.75	2.65	-2.48	-3.14	-6.62	-5.22	-5.23	-6.62	-4.89
ENSG00000175505	CLCF1	23529	CLCF1	5.28	0	1.28	6.56	0	5.38	6.47	5.32	5.95	4.69	0.42	0.49	1.01	1.13	-1.52
ENSG00000265660	MIR4664	100616318	MIR4664	5.28	0	-5.13	0.16	0	4.73	3.6	4.45	4.26	3.05	-0.28	-0.28	0.58	-0.28	-0.28
ENSG00000162745	OLFML2B	25903	OLFML2B	5.28	0.0014	0.97	6.24	0.0003	5.89	3.61	6.73	4.53	1.52	0.24	1.34	-4.09	0.44	-1.69
ENSG00000081803	CADPS2	93664	CADPS2	5.28	0.0022	-3.84	1.44	0.0004	0.7	-0.57	-0.11	-4.32	-1.95	-6.77	-6.77	-5.91	-6.77	-1.67
ENSG00000116690	PRG4	10216	PRG4	5.28	0.008	1.09	6.37	0.0021	4.47	5.06	7.45	2.5	0.37	1.51	1.76	-1.14	-3.67	-3.75
ENSG00000151338	MIPOL1	145282	MIPOL1	5.27	0	-1.97	3.3	0	-1.38	-0.82	-0.72	-0.57	-0.95	-8.28	-8.28	-4.31	-3.37	-4.1
ENSG00000203306	NA	NA	ENSG00000203306	5.27	0	-1.96	3.31	0	1.45	2.62	2.36	3.1	1.82	-4.19	-2.77	-2.38	-1.46	-3.08
ENSG00000163017	ACTG2	72	ACTG2	5.27	0.0031	-1.11	4.16	0.0007	1.69	2.64	0.49	1.42	5.18	-5.1	-6.03	-3.47	3.48	-2.56
ENSG00000137273	FOXF2	2295	FOXF2	5.26	0.0002	-4.13	1.13	0	-0.21	-1.27	-0.08	0.09	1.86	-5.23	-5.23	-2.17	-5.23	-3.88
ENSG00000139112	GABARAPL1	23710	GABARAPL1	5.26	0.0002	1.07	6.33	0	4.1	4.98	4.81	3.89	3.64	-5.2	-3.38	-2.02	2.32	3.34
ENSG00000183779	ZNF703	80139	ZNF703	5.26	0.002	1.24	6.51	0.0004	5.24	4.69	4.76	5.04	4.09	-3.94	-4.44	-2.31	2.05	6.06
ENSG00000115380	EFEMP1	2202	EFEMP1	5.26	0.0094	0.13	5.38	0.0025	5.98	2.58	3.81	2.72	1.45	-2.99	-1.76	-4.79	2.1	-2.28
ENSG00000114529	C3orf52	79669	C3orf52	5.25	0	-2.39	2.86	0	-0.34	0.07	-0.34	0.68	1.48	-6.69	-4.9	-5.83	-3.92	-1.49
ENSG00000150938	CRIM1	51232	CRIM1	5.25	0	1.42	6.67	0	4.26	3.08	4.01	4.25	3.63	-5.03	-2.45	-3.61	2.49	1.04
ENSG00000165983	PTER	9317	PTER	5.25	0.0021	-1.16	4.09	0.0004	1.68	2.33	2.15	2.08	2.17	-5.16	-5.23	-2.78	-2.59	1.08
ENSG00000218336	TENM3	55714	TENM3	5.24	0	5.1	10.34	0	6.22	6.75	6.04	7.27	7.5	0.79	1.15	2.02	1.3	2.29
ENSG00000059804	SLC2A3	6515	SLC2A3	5.24	0.008	0.76	6	0.0021	3.03	3.9	3.38	3.25	3.27	-5.79	-4.63	-3.09	0.73	3.55
ENSG00000136205	TNS3	64759	TNS3	5.23	0	4.6	9.83	0	6	7.05	6.14	6.15	5.99	1.57	1.23	-1.2	1.3	2.27
ENSG00000158716	DUSP23	54935	DUSP23	5.23	0.0008	-0.97	4.26	0.0001	4.69	4.19	4.92	4.79	4.1	-1.13	-0.38	-0.5	-3.82	4.56
ENSG00000107611	CUBN	8029	CUBN	5.22	0	0.16	5.38	0	1.95	2.11	1.74	1.41	1.03	-3.86	-3.29	-2.93	-4.49	-2.89
ENSG00000164379	FOXQ1	94234	FOXQ1	5.22	0.0015	-4.98	0.24	0.0003	2.55	-3.23	0.53	0.3	-4.22	-5.31	-5.31	-3.92	-5.31	-5.31
ENSG00000134955	SLC37A2	219855	SLC37A2	5.21	0	-0.22	4.99	0	2.15	2.97	2.68	2.72	2.34	-3.81	-1.78	-2.39	-1.86	-3.03
ENSG00000230417	LINC00856	414243	LINC00595	5.21	0	-4.66	0.55	0	-1.97	-1.68	-0.88	-0.75	-1.46	-6.03	-6.03	-4.63	-6.03	-5.2
ENSG00000197415	VEPH1	79674	VEPH1	5.21	0.0001	-2.38	2.83	0	1.12	-1.42	1.49	-0.83	0.4	-6.81	-5.02	-4.25	-4.73	-2.83
ENSG00000267547	AC060766.4	NA	ENSG00000267547	5.2	0.0003	-4.98	0.22	0	1.41	0.68	1.27	0.64	1.83	-3.2	-3.2	-3.2	-3.2	-1.85
ENSG00000187566	NHLRC1	378884	NHLRC1	5.2	0.0009	-3.3	1.9	0.0002	0.67	-0.36	1.19	1.63	1.2	-5.19	-5.19	-3.41	-5.19	1.35
ENSG00000073331	ALPK1	80216	ALPK1	5.19	0	-0.49	4.71	0	1.25	1.21	1.14	0.84	0.96	-5.03	-6.32	-5.94	-3.12	0.47
ENSG00000064655	EYA2	2139	EYA2	5.19	0.0004	-3.67	1.52	0.0001	-0.84	-0.05	0.96	0.08	-1.98	-5.95	-5.95	-5.95	-1.91	-3.92
ENSG00000021355	SERPINB1	1992	SERPINB1	5.18	0	-0.03	5.15	0	3.45	3.28	3.78	3.54	3.26	-2.59	-2.06	-1.75	-3.95	2.42
ENSG00000092068	SLC7A8	23428	SLC7A8	5.18	0	0.66	5.84	0	2.45	4.2	2.97	3.81	2.81	0.05	1.21	-4.11	-2.46	-3.67
ENSG00000102349	KLF8	11279	KLF8	5.18	0	-2.4	2.78	0	0.08	-0.6	0.12	-0.73	-0.83	-6.34	-7.27	-4.36	-2.6	-5.23
ENSG00000164877	MICALL2	79778	MICALL2	5.18	0	2.57	7.75	0	4.51	4.92	3.87	4.8	4.95	0.48	1.04	0.61	-1.45	-3.13
ENSG00000183615	FAM167B	84734	FAM167B	5.18	0	-1.5	3.67	0	3.4	4.45	3.23	4.03	3.66	-4	-1.25	-1.45	1	-0.03
ENSG00000233101	HOXB-AS3	404266	HOXB-AS3	5.18	0.0001	-5.44	-0.27	0	-1.08	-2.49	-2.38	0.32	0.27	-5.03	-5.03	-5.03	-5.03	-5.03
ENSG00000235098	ANKRD65	441869	ANKRD65	5.18	0.0002	-0.43	4.75	0	3.9	4.47	3.64	3.21	1.26	-2.17	-1.77	-2.31	-0.72	-1.93
ENSG00000223414	LINC00473	90632	LINC00473	5.18	0.0005	-3.76	1.42	0.0001	0.59	-0.21	0.59	-0.08	-4.52	-6.23	-4.83	-5.37	-6.23	-2.97
ENSG00000005073	HOXA11	3207	HOXA11	5.18	0.0014	-5.13	0.06	0.0003	1.04	-0.65	0.47	-2.17	-4.21	-5.3	-5.3	-5.3	-5.3	-4.48
ENSG00000128573	FOXP2	93986	FOXP2	5.18	0.0028	-4.06	1.12	0.0006	-1.65	-2.28	-1.85	-4.62	-4	-8.08	-8.08	-5.74	-8.08	-5.79
ENSG00000007174	DNAH9	1770	DNAH9	5.17	0	-2.98	2.18	0	-2.67	-2.58	-1.97	-1.84	-0.2	-7.25	-8.18	-4.22	-6.34	-6.83
ENSG00000232760	AC103564.2	NA	ENSG00000232760	5.17	0.0001	-5.13	0.05	0	-4.47	1.56	-0.12	0.53	1.51	-4.47	-4.47	-4.47	-4.47	-3.65
ENSG00000139946	PELI2	57161	PELI2	5.17	0.0002	-1.2	3.98	0	1.91	2.01	2.19	1.08	-0.9	-4.54	-6.75	-4.96	-0.22	-1.27
ENSG00000089127	OAS1	4938	OAS1	5.17	0.0009	-1.91	3.27	0.0002	1	-1.08	2.39	2.11	2.59	-5.13	-6.06	-3.16	-2.74	-0.36
ENSG00000070808	CAMK2A	815	CAMK2A	5.17	0.0045	-1.29	3.88	0.001	0.44	1.94	0.09	1.03	2.88	-4.25	-4.16	-4.63	-3.82	-2.03
ENSG00000099282	TSPAN15	23555	TSPAN15	5.16	0	3.58	8.74	0	6.94	7.63	8.17	7.13	6.79	2.5	2.63	3.08	-0.12	3.22
ENSG00000110203	FOLR3	2352	FOLR3	5.16	0	-4.81	0.35	0	0.1	0.55	-0.05	1.33	-2.44	-4.58	-3.71	-4.58	-4.58	-3.75
ENSG00000183439	TRIM61	391712	TRIM61	5.16	0.0002	-5.13	0.04	0	-1.15	-1.24	-0.03	-1.16	0.74	-4.76	-4.76	-4.76	-4.76	-3.93
ENSG00000105852	PON3	5446	PON3	5.14	0.0001	-4.88	0.26	0	-1.43	-1.71	-0.97	-2.98	-1.55	-6.11	-6.11	-6.11	-6.11	-4.38
ENSG00000183230	CTNNA3	29119	CTNNA3	5.14	0.0002	-2.62	2.52	0	-0.92	-0.91	-1.8	-0.63	-0.35	-6.08	-7.57	-5.23	-5.49	-4.01
ENSG00000138829	FBN2	2201	FBN2	5.14	0.0005	-1.03	4.11	0.0001	2.76	-0.16	1.25	-1.46	-0.46	-5.13	-7.82	-4.39	-0.89	-4.25
ENSG00000253958	CLDN23	137075	CLDN23	5.13	0	-2.8	2.33	0	1.4	1.03	1.43	1.39	0.87	-2.17	-3.82	-4.36	-5.21	-1.24
ENSG00000134121	CHL1	10752	CHL1	5.13	0.008	2.39	7.52	0.0021	5.79	4.4	5.55	3.69	0.24	-1.09	-1.21	1.3	-4.64	0.51
ENSG00000011422	PLAUR	5329	PLAUR	5.12	0	2.99	8.1	0	5.33	6.12	5.89	6.23	6.17	1.69	2.18	0.89	-1.09	0.95
ENSG00000117226	GBP3	2635	GBP3	5.12	0	0.34	5.46	0	3.14	4.21	3.09	3.16	3.11	-3	-2.77	-3.64	-0.96	1.7
ENSG00000144843	ADPRH	141	ADPRH	5.12	0	0.58	5.71	0	2.93	4.07	3.27	3.65	3.54	-0.12	0.04	-1.01	-6.3	1.77
ENSG00000158859	ADAMTS4	9507	ADAMTS4	5.12	0	2.55	7.66	0	4.6	4.21	4.83	4.89	2.93	-0.85	-0.81	-1.51	-1.4	0.56
ENSG00000204261	PSMB8-AS1	100507463	PSMB8-AS1	5.12	0.0002	-3.48	1.65	0	-0.52	1.94	-0.24	0.99	1.18	-5.06	-5.06	-4.2	-4.34	0.22
ENSG00000162654	GBP4	115361	GBP4	5.12	0.0006	-2.84	2.28	0.0001	-0.53	1.15	-0.7	-1.44	-0.41	-6.71	-6.71	-5.85	-5.16	0.48
ENSG00000096696	DSP	1832	DSP	5.12	0.0043	-2.68	2.45	0.001	-1.75	-1.3	-1.59	-1.45	1.96	-5.94	-5.64	-4.12	-7.43	-4.44
ENSG00000124942	AHNAK	79026	AHNAK	5.11	0	7.26	12.37	0	8.93	8.07	8.19	7.98	7.25	2.75	2.88	0.03	3.93	5.23
ENSG00000167617	CDC42EP5	148170	CDC42EP5	5.11	0	-0.59	4.52	0	5.2	5.27	4.37	4.15	4.27	2.35	1.72	-0.89	-2.4	-1.91
ENSG00000076944	STXBP2	6813	STXBP2	5.11	0.0001	-1.71	3.4	0	0.38	-0.98	0.69	2.77	2.74	-4.61	-4.16	-3.08	-3.74	-4.22
ENSG00000151623	NR3C2	4306	NR3C2	5.11	0.0001	-2.02	3.1	0	1.13	0.57	1.56	-0.01	-1.65	-5.33	-6.82	-4.26	-1.16	-4.32
ENSG00000172183	ISG20	3669	ISG20	5.1	0.0001	-0.23	4.87	0	2.85	2.97	2.6	1.4	-0.16	-6.98	-3.16	-2.26	-1.76	-0.48
ENSG00000183840	GPR39	2863	GPR39	5.1	0.0002	-4.75	0.35	0	-2.37	-1.81	-2.1	-0.6	0.27	-5.84	-5.84	-5.84	-5.84	-3.55
ENSG00000075651	PLD1	5337	PLD1	5.09	0	-0.33	4.77	0	1.65	1.7	1.67	1.39	0.77	-3.3	-3.16	-5.07	-4.08	-2.16
ENSG00000113140	SPARC	6678	SPARC	5.09	0	7.81	12.9	0	10.24	10.56	10.52	10.78	11.05	5.16	5.03	3.83	7.02	6.57
ENSG00000266947	AC022916.1	NA	ENSG00000266947	5.09	0.0003	-3.73	1.36	0	0.68	0.03	-0.01	0.81	-2.11	-5.59	-5.59	-5.59	-1.03	-4.24
ENSG00000119686	FLVCR2	55640	FLVCR2	5.08	0.0002	-2.66	2.42	0	-1.72	0.35	0.42	0.2	1.32	-6.39	-4.99	-5	-4.31	-1.99
ENSG00000093072	ADA2	51816	CECR1	5.08	0.0006	-1.01	4.08	0.0001	0.26	2.19	1.83	2.06	2.12	-4.56	-4.36	-2.83	-1.98	-2.63
ENSG00000115604	IL18R1	8809	IL18R1	5.08	0.0017	-3.67	1.41	0.0003	-1.2	0.26	1.61	-2.37	-2.24	-6.21	-6.21	-6.21	-2.89	-3.53
ENSG00000148400	NOTCH1	4851	NOTCH1	5.06	0	2.47	7.53	0	4.36	4.03	3.41	4.72	4.66	1.23	0.98	-0.9	-1.85	-3.11
ENSG00000177822	AC098864.1	NA	ENSG00000177822	5.06	0	1.64	6.69	0	3.68	4.15	3.66	4.95	4.71	-2.79	-1.9	-0.98	-0.26	1.6
ENSG00000167920	TMEM99	147184	TMEM99	5.05	0	-2.22	2.83	0	1.87	1.31	1.94	1.07	2.1	-3.8	-5.29	-4.43	1.24	-2.61
ENSG00000261116	AL049555.1	NA	ENSG00000261116	5.05	0	-4.51	0.55	0	-0.14	-0.95	-1.89	1.12	0.3	-5.05	-5.05	-5.05	-3.85	-3.7
ENSG00000129465	RIPK3	11035	RIPK3	5.05	0.0002	-4.52	0.54	0	-0.52	-1.24	-0.69	-0.8	-2.47	-5.8	-5.8	-4.41	-5.8	-4.45
ENSG00000046604	DSG2	1829	DSG2	5.05	0.0008	-2.82	2.23	0.0001	-1.25	-0.24	-0.7	-1.19	1.46	-5.8	-5.33	-4.17	-4.89	-5.38
ENSG00000198523	PLN	5350	PLN	5.05	0.001	-3.33	1.72	0.0002	0.34	2.34	0.97	-1.37	1.06	-4.17	-3	-5.1	-3.02	-3.75
ENSG00000105559	PLEKHA4	57664	PLEKHA4	5.04	0	3.21	8.25	0	6.82	6.36	6.49	6.69	5.15	1.69	1.52	-0.58	0.01	3.92
ENSG00000123388	HOXC11	3227	HOXC11	5.04	0.0004	-4.49	0.54	0.0001	0.35	-1.11	-1.65	-2.21	-0.99	-5.8	-5.8	-3.72	-5.8	-4.98
ENSG00000150722	PPP1R1C	151242	PPP1R1C	5.04	0.0025	-2.97	2.06	0.0005	1.11	-1.24	1.76	0.63	-3.44	-6.4	-4.3	-5.01	-6.4	-0.88
ENSG00000099337	KCNK6	9424	KCNK6	5.03	0	-1.38	3.65	0	2.39	0.87	3.17	1.83	1.92	-2.54	-3.39	-5.74	-1.64	-0.24
ENSG00000196502	SULT1A1	6817	SULT1A1	5.03	0.0006	-1.76	3.27	0.0001	-0.66	-0.02	0.37	0.92	0.3	-3.32	-4.44	-3.87	-7.19	-3.29
ENSG00000272913	AC009237.14	NA	ENSG00000272913	5.02	0	-5.13	-0.11	0	-0.22	-2.23	0.45	-1.64	0.16	-4.77	-4.77	-4.77	-4.77	-3.94
ENSG00000151388	ADAMTS12	81792	ADAMTS12	5.02	0.0003	0.23	5.25	0	2.8	1.69	0.47	2.71	2.35	-2.35	-1.21	-4.19	-3.52	-3.64
ENSG00000250654	LOC100240735	100240735	LOC100240735	5.02	0.0007	-3.97	1.04	0.0001	0.63	0.85	0.92	0.16	0.3	-3.64	-4.57	-3.18	-4.57	-2.29
ENSG00000000971	CFH	3075	CFH	5.02	0.009	-0.71	4.31	0.0024	2.66	1.91	2.64	-0.3	-0.88	-3.44	-2.4	-4.78	-3.99	-3.56
ENSG00000223382	LINC01778	NA	ENSG00000223382	5.01	0	-4.23	0.78	0	0.74	1.44	1.13	-1.2	-0.34	-4.5	-4.5	-4.5	-2.22	-3.15
ENSG00000224215	AL606469.1	NA	ENSG00000224215	5.01	0	-5.44	-0.43	0	0.47	0.62	-0.4	-0.63	-1.2	-3.93	-3.93	-3.93	-3.93	-3.93
ENSG00000133321	RARRES3	5920	RARRES3	5.01	0.0001	-1.99	3.02	0	2.01	3.79	2.64	2.5	1.99	-4.47	-2.38	-3.08	0.13	-0.36
ENSG00000012211	PRICKLE3	4007	PRICKLE3	4.99	0	-1.58	3.4	0	1.55	1.67	1.51	1.53	1.98	-3.39	-5	-2.67	-2.36	-2.39
ENSG00000104205	SGK3	23678	SGK3	4.99	0	-2.33	2.66	0	0.14	0.6	-0.11	0.38	-0.69	-3.63	-6.68	-5.28	-4.05	-2.93
ENSG00000118271	TTR	7276	TTR	4.99	0	-4.49	0.49	0	-0.75	-0.86	0.07	-0.3	-0.81	-5.15	-4.28	-4.29	-5.15	-4.32
ENSG00000236857	RAP1BP1	NA	ENSG00000236857	4.99	0.0002	-5.44	-0.45	0	-0.1	-0.35	0.59	0.35	1.93	-3.24	-3.24	-3.24	-3.24	-3.24
ENSG00000065320	NTN1	9423	NTN1	4.99	0.0038	-0.35	4.64	0.0008	1.42	2.76	1.09	0.63	3.88	-2.74	-3.87	-3.25	-2.34	-2.67
ENSG00000122877	EGR2	1959	EGR2	4.99	0.0094	-1.17	3.81	0.0026	1.63	4.58	2.76	-0.44	0.26	-5.98	-2.34	-3.64	-2.96	1.01
ENSG00000226329	AC005682.1	NA	ENSG00000226329	4.98	0	-4.29	0.7	0	0.9	-0.42	0.08	1.2	-0.78	-4.65	-4.65	-3.26	-4.65	-2.36
ENSG00000197935	ZNF311	282890	ZNF311	4.98	0.0001	-2.58	2.4	0	0.3	1.33	0.83	0.63	0.46	-5.76	-5.76	-3.42	0.15	-3.73
ENSG00000162772	ATF3	467	ATF3	4.98	0.0002	2.75	7.73	0	4.77	7.27	5.5	6.03	4.98	-0.53	-0.12	0.19	1.14	2.85
ENSG00000156463	SH3RF2	153769	SH3RF2	4.97	0.0007	-2.85	2.11	0.0001	-2.8	-0.02	-1.51	-0.74	1.41	-6.95	-6.95	-5.17	-3.72	-2.98
ENSG00000023445	BIRC3	330	BIRC3	4.97	0.0029	-0.28	4.69	0.0006	-0.07	4	0.92	1.18	2.59	-4.53	-3.27	-2.08	-6.28	1.48
ENSG00000254545	AL354919.2	NA	ENSG00000254545	4.95	0	-5.13	-0.18	0	1.27	0.59	-0.36	0.75	1.73	-3.2	-2.34	-3.2	-3.2	-3.2
ENSG00000204161	C10orf128	170371	C10orf128	4.95	0.0002	-2.14	2.81	0	-0.98	1.74	1.9	1.05	-0.29	-6.14	-6.14	-3.8	-1.17	-1.17
ENSG00000169302	STK32A	202374	STK32A	4.95	0.0025	-0.54	4.41	0.0005	2.63	1.98	2.02	1.02	-0.66	-7.06	-6.2	-4.72	1.42	0.3
ENSG00000173559	NABP1	64859	NABP1	4.94	0.0001	-0.35	4.58	0	1.76	0.22	1.28	0.62	0.16	-6.39	-7.88	-5.14	-0.9	0.86
ENSG00000184743	ATL3	25923	ATL3	4.93	0	2.94	7.87	0	4.87	5.19	4.96	4.7	4.99	-0.8	-0.4	-0.48	0.16	1.51
ENSG00000238164	AL139246.5	NA	ENSG00000238164	4.93	0.0002	-4.35	0.58	0	-1.24	-2.69	-1.31	-1.01	-3.75	-5.78	-6.72	-3.97	-6.72	-6.72
ENSG00000178222	RNF212	285498	RNF212	4.93	0.0008	-4.43	0.5	0.0001	-2.46	-1.08	-1.31	-3.29	-0.96	-6.42	-5.56	-6.42	-6.42	-4.13
ENSG00000100439	ABHD4	63874	ABHD4	4.92	0	2.09	7.01	0	5.23	5.59	5.99	5.23	4.76	-0.92	-1.21	-0.27	2.53	1.71
ENSG00000184232	OAF	220323	OAF	4.92	0	4.51	9.42	0	7.59	7.89	8.1	7.9	7.29	4.07	3.85	3.11	-0.5	4.13
ENSG00000251336	AC093669.1	NA	ENSG00000251336	4.92	0	-5.44	-0.52	0	-0.66	2.17	-0.91	2.23	1.64	-2.78	-2.78	-2.78	-2.78	-2.78
ENSG00000099139	PCSK5	5125	PCSK5	4.91	0	-0.44	4.47	0	0.98	1.12	1.42	-0.24	0.58	-5.3	-3.87	-4.34	-4.03	-2.66
ENSG00000123243	ITIH5	80760	ITIH5	4.91	0.0058	-1.49	3.41	0.0014	-0.81	0.45	1.83	-2.57	-1.84	-7.04	-7.97	-4.54	-1.09	-4.5
ENSG00000113441	LNPEP	4012	LNPEP	4.9	0	1.64	6.53	0	2.42	2.84	2.41	2.57	2.76	-5.82	-4.59	-3.79	0.83	1.39
ENSG00000135253	KCP	375616	KCP	4.9	0	0.53	5.43	0	3.31	2.54	2.76	3.23	-0.05	-1.23	-1.19	-2.49	-4.53	-2.6
ENSG00000255874	LINC00346	283487	LINC00346	4.9	0.0006	-4.35	0.55	0.0001	1.47	1.54	1.75	0.99	0.93	-3.32	-3.32	-1.23	-3.32	-1.97
ENSG00000134201	GSTM5	2949	GSTM5	4.9	0.0014	-4.66	0.24	0.0003	-0.02	-2.74	-0.42	-3.38	-4.98	-6.69	-6.69	-5.29	-6.69	-5.86
ENSG00000108691	CCL2	6347	CCL2	4.89	0.0074	0.9	5.79	0.0019	6.94	6.65	6.5	3.98	3.78	-0.24	2.76	-2.19	-0.24	3.85
ENSG00000067182	TNFRSF1A	7132	TNFRSF1A	4.88	0	2.94	7.82	0	5.84	5.78	5.93	5.65	5.89	1.4	1.35	-3.54	0.7	4.9
ENSG00000028137	TNFRSF1B	7133	TNFRSF1B	4.88	0.0016	-1.91	2.97	0.0003	1.3	2.4	1.25	-0.19	0.17	-3.8	-6.01	-2.04	-4.46	-0.88
ENSG00000005238	FAM214B	80256	FAM214B	4.87	0	2.4	7.27	0	3.98	4.7	4.56	4.83	4.87	-1.49	-0.51	-2.16	1.05	1.38
ENSG00000134107	BHLHE40	8553	BHLHE40	4.87	0	4	8.87	0	7.12	7.56	6.84	6.48	6.65	1.82	2.18	0.24	1.83	4.2
ENSG00000198133	TMEM229B	161145	TMEM229B	4.87	0	0.79	5.66	0	3.34	3.13	2.9	3.21	2.35	-2.81	-2.65	-2.41	-1.2	-0.35
ENSG00000118777	ABCG2	9429	ABCG2	4.87	0.0005	-2.74	2.13	0.0001	0.58	-0.27	0.38	0.99	-2.4	-5.44	-6.37	-3.47	-5.18	-2.2
ENSG00000138131	LOXL4	84171	LOXL4	4.87	0.0007	0.28	5.15	0.0001	6.29	2.03	2.55	2.65	3.18	0.05	0.45	0.67	-5.97	-0.68
ENSG00000126458	RRAS	6237	RRAS	4.86	0	1.92	6.78	0	6.52	6.85	6.42	6.52	6.53	0.87	1.79	0.72	2.46	2.56
ENSG00000137801	THBS1	7057	THBS1	4.86	0	5.3	10.16	0	6.87	5.62	5.85	5.83	9.49	1.08	1.73	-1.34	4.88	2.66
ENSG00000256043	CTSO	1519	CTSO	4.86	0	0.91	5.78	0	4.42	4.31	5.18	3.54	3.53	-3.45	-2.91	-1.48	1.95	2.43
ENSG00000072694	FCGR2B	2213	FCGR2B	4.86	0.0006	-4.75	0.11	0.0001	-2.5	-3.11	-1.62	-1.9	-4.17	-6.9	-6.9	-6.9	-6.9	-4.62
ENSG00000047365	ARAP2	116984	ARAP2	4.85	0	-1.4	3.45	0	0.03	0.18	-0.21	-0.61	-0.42	-5.84	-4.67	-4.82	-7.73	0.13
ENSG00000063660	GPC1	2817	GPC1	4.85	0	6.01	10.86	0	7.28	8.87	7.67	8.05	8.9	3.21	3.27	3.61	3.75	2.7
ENSG00000253406	AC012613.2	NA	ENSG00000253406	4.85	0.0002	-4.66	0.19	0	-2.55	-0.91	-4.1	-1.55	-0.49	-6.28	-6.28	-5.42	-6.28	-4.93
ENSG00000258461	AC012651.1	NA	ENSG00000258461	4.85	0.0002	-2.77	2.08	0	0.18	0.84	-0.41	-0.15	-1.29	-6.32	-5.46	-4.93	-2.59	-3.47
ENSG00000104518	GSDMD	79792	GSDMD	4.84	0	1.23	6.08	0	3.83	3.84	3.58	3.82	3.54	-2.68	-3.25	-2.41	-0.61	3.29
ENSG00000184845	DRD1	1812	DRD1	4.84	0.0001	-4.8	0.04	0	-1.8	0.64	-2.7	-1.58	-4.41	-6.12	-6.12	-6.12	-5.4	-5.29
ENSG00000077585	GPR137B	7107	GPR137B	4.83	0	3.02	7.85	0	7.06	6.65	7.4	6.42	5.77	1.23	1.26	1.06	2.42	3.01
ENSG00000083857	FAT1	2195	FAT1	4.83	0	4.53	9.36	0	5.59	5.6	5.44	5.04	5.03	-0.64	-0.73	-1.03	1.2	3.56
ENSG00000166682	TMPRSS5	80975	TMPRSS5	4.83	0	1.16	6	0	4.93	4.63	4.88	4.61	3.85	0.62	0.88	0.83	-1.58	-1.53
ENSG00000120068	HOXB8	3218	HOXB8	4.83	0.0012	-5.44	-0.61	0.0002	-1.86	-1.3	-3	-1.45	-0.36	-5.18	-5.18	-5.18	-5.18	-5.18
ENSG00000205795	CYS1	192668	CYS1	4.83	0.0064	-3.88	0.95	0.0016	1.47	0.02	-0.92	-0.37	-2.87	-4.11	-5.61	-4.75	-4.89	-4.26
ENSG00000160867	FGFR4	2264	FGFR4	4.82	0	1.44	6.26	0	2.41	3.76	4.43	4.8	4.52	0.17	-0.06	-0.64	-0.42	-3
ENSG00000198074	AKR1B10	57016	AKR1B10	4.82	0.0004	-4.98	-0.16	0.0001	-0.75	-0.8	-0.55	-0.05	-2.43	-4.9	-4.9	-4.9	-4.9	-3.55
ENSG00000008517	IL32	9235	IL32	4.82	0.0035	-2.59	2.23	0.0008	-2.5	1.74	-0.04	0.77	3.43	-4.71	-2.21	-5.65	-5.65	1.08
ENSG00000004399	PLXND1	23129	PLXND1	4.81	0	5.22	10.04	0	5.96	6.2	6.83	7.35	7.44	3.12	2.99	1.36	0.9	1.47
ENSG00000228630	HOTAIR	100124700	HOTAIR	4.81	0.0002	-4.42	0.39	0	0.66	-1.19	-1.56	-1.43	-1.14	-5.48	-4.08	-5.48	-5.48	-3.74
ENSG00000013364	MVP	9961	MVP	4.8	0	4.12	8.92	0	5.88	6.64	6.02	6.29	6.69	0.79	1.56	0.09	1.99	2.93
ENSG00000176998	HCG4	NA	HCG4	4.8	0.0001	-4.44	0.36	0	0.89	-0.96	-3.66	0.81	0.41	-5.12	-4.26	-2.78	-5.12	-5.12
ENSG00000156966	B3GNT7	93010	B3GNT7	4.8	0.001	-0.1	4.71	0.0002	2.41	2.75	0.69	3.18	5.18	-5.09	-2.3	-0.56	-0.5	-1.38
ENSG00000235863	B3GALT4	8705	B3GALT4	4.79	0	-0.51	4.28	0	3.06	3.36	3.04	3.21	2.51	-2.28	-3.93	-2.42	0.78	-0.48
ENSG00000121236	TRIM6	117854	TRIM6	4.79	0.0002	-3.08	1.71	0	-1.12	-0.26	0.07	0.36	-0.38	-6.08	-6.08	-3.99	-4.88	-1.11
ENSG00000172460	PRSS30P	124221	PRSS30P	4.79	0.0024	-4.81	-0.02	0.0005	-3.21	-1.21	-1.83	-1.13	-0.32	-5.66	-5.66	-5.66	-5.66	-3.63
ENSG00000149090	PAMR1	25891	PAMR1	4.79	0.0035	-0.33	4.45	0.0008	4.53	2.92	3.61	1.26	-0.09	-3.58	-3.3	-3.7	-2.06	1.6
ENSG00000010278	CD9	928	CD9	4.78	0	4.37	9.15	0	7.63	7.49	7.73	7.68	6.8	1.52	1.22	1.21	5.48	3.52
ENSG00000024422	EHD2	30846	EHD2	4.78	0	3.79	8.58	0	6.83	6.59	6.62	6.41	6.57	2.46	2.62	0.11	2.76	1.1
ENSG00000013619	MAMLD1	10046	MAMLD1	4.78	0.0001	-0.23	4.55	0	1.39	1.77	1.36	2.52	2.96	-5.74	-3.13	-4.89	0.51	-0.42
ENSG00000233895	AL121761.1	NA	ENSG00000233895	4.78	0.0009	-4.58	0.2	0.0002	-0.26	1.15	0	-0.5	0.04	-4.22	-4.22	-4.22	-1.45	-4.22
ENSG00000143226	FCGR2A	2212	FCGR2A	4.78	0.0025	-4.18	0.6	0.0005	-3.37	-2.34	-1.77	-0.36	-0.94	-6.51	-6.51	-4.42	-6.51	-4.47
ENSG00000113070	HBEGF	1839	HBEGF	4.77	0	3.08	7.85	0	4.87	6.18	5.48	7.34	7.45	1.83	1.8	1.28	1.61	0.99
ENSG00000119681	LTBP2	4053	LTBP2	4.77	0	3.18	7.95	0	5.48	5.12	5.14	3.57	4.33	0.29	1.05	-0.54	1.69	-2.81
ENSG00000083067	TRPM3	80036	TRPM3	4.77	0.0001	0.59	5.36	0	0.73	0.84	2.8	1.44	-0.74	-4.02	-3.02	-1.95	-5.79	-3.31
ENSG00000135540	NHSL1	57224	NHSL1	4.77	0.0002	-0.33	4.44	0	2.31	0.23	1.85	1.45	0.86	-5.33	-5.83	-4.17	2.08	-3.86
ENSG00000142910	TINAGL1	64129	TINAGL1	4.77	0.0007	-1.5	3.27	0.0001	2.54	0.43	0.98	-0.56	0.19	-3.98	-3.34	-1.6	-5.95	-4.17
ENSG00000147408	CSGALNACT1	55790	CSGALNACT1	4.77	0.0014	0.13	4.9	0.0003	1.54	2.91	3.97	0.89	1.21	-3.94	-5.03	-3.91	-2.29	2.54
ENSG00000107551	RASSF4	83937	RASSF4	4.76	0	1.36	6.12	0	2.75	2.5	2.56	3.06	3.58	-3.39	-2.49	-3.53	-0.28	0.05
ENSG00000168679	SLC16A4	9122	SLC16A4	4.76	0	1.59	6.35	0	3.85	5.26	4.82	4.62	4.84	0.21	0.22	-0.03	-0.82	0.29
ENSG00000204516	MICB	4277	MICB	4.76	0.0001	-2.71	2.05	0	1.43	0.01	-1.03	1.73	0.98	-4.12	-5.61	-3.05	-1.22	-4.78
ENSG00000229124	VIM-AS1	100507347	VIM-AS1	4.76	0.0003	-3.34	1.42	0	0.23	1.55	0.49	-0.09	-0.22	-5.09	-5.09	-3.31	-3.9	-1.05
ENSG00000162723	SLAMF9	89886	SLAMF9	4.76	0.0004	-5.44	-0.68	0.0001	-1.86	0.15	-1.01	-1.86	0.45	-4.31	-4.31	-4.31	-4.31	-4.31
ENSG00000162976	PQLC3	130814	PQLC3	4.75	0	0.1	4.85	0	4.11	3.95	3.79	3.65	2.73	-1.17	-1.24	-2.23	-0.85	0.24
ENSG00000108556	CHRNE	1145	CHRNE	4.75	0.0006	-3.41	1.34	0.0001	1.02	2.29	-0.59	-1.11	-2.17	-4.01	-5.5	-3.16	-4.78	-3.76
ENSG00000137959	IFI44L	10964	IFI44L	4.75	0.0006	0.12	4.87	0.0001	0.86	0.28	2.19	2.22	2.18	-2.73	-3.41	-3.09	-6.73	1.09
ENSG00000157214	STEAP2	261729	STEAP2	4.75	0.0029	-1.73	3.01	0.0006	1.56	0.76	0.86	-2.22	-1.88	-7.22	-6.36	-4.31	0.32	-4.93
ENSG00000100453	GZMB	3002	GZMB	4.75	0.0079	-4.88	-0.13	0.0021	-1.87	3	0.88	-4.59	-0.1	-4.59	-4.59	-4.59	-4.59	-2.86
ENSG00000164307	ERAP1	51752	ERAP1	4.74	0	2.44	7.18	0	4.03	4.69	4.09	3.96	4.15	-2.13	-1.85	-1.76	0.42	2.28
ENSG00000010030	ETV7	51513	ETV7	4.74	0.0005	-2.95	1.78	0.0001	1.49	1.94	0.13	-0.8	-0.21	-3.45	-5.34	-4.48	-4.15	-0.94
ENSG00000110693	SOX6	55553	SOX6	4.73	0.0001	0.46	5.19	0	0.56	1.98	0.59	0.35	0.86	-3.77	-4.03	-3.19	-3.72	-4.28
ENSG00000187608	ISG15	9636	ISG15	4.73	0.0002	1.36	6.09	0	6	5.43	7.22	7.25	7.09	0.35	1.47	2.92	1.84	2.7
ENSG00000171502	COL24A1	255631	COL24A1	4.73	0.0013	-2.3	2.43	0.0002	0.88	-1.04	-0.82	-0.88	-2.18	-7.36	-7.36	-5.01	-5.27	-0.01
ENSG00000228340	MIR646HG	284757	MIR646HG	4.73	0.0015	-4.31	0.42	0.0003	-1.78	-4.13	-1.99	-0.76	-0.4	-6.46	-6.46	-5.6	-6.46	-3.61
ENSG00000047936	ROS1	6098	ROS1	4.73	0.0025	-2.9	1.83	0.0005	-3.76	-2.33	-2	-0.9	3.84	-5.58	-7.07	-4.51	-3.57	-6.24
ENSG00000272761	NA	NA	ENSG00000272761	4.73	0.0053	0.22	4.95	0.0013	3.04	2.17	2.26	2.37	3.25	-5.52	-3.89	-3.71	0.79	1.83
ENSG00000182871	COL18A1	80781	COL18A1	4.72	0	5.8	10.52	0	6.32	6.46	7.4	8.31	8.66	2.29	2.74	2.44	2.75	3.28
ENSG00000188338	SLC38A3	10991	SLC38A3	4.72	0.0002	0.13	4.85	0	1.61	3.53	2.87	2	5.22	-3.68	-1.77	-0.65	-0.22	-1.91
ENSG00000215915	ATAD3C	219293	ATAD3C	4.72	0.0006	-1	3.72	0.0001	2.38	2.59	-0.16	2.22	1.74	-1.9	-1.24	-2.28	-4.53	-4.05
ENSG00000127252	HRASLS	57110	HRASLS	4.72	0.0007	-3.64	1.07	0.0001	0.88	-0.45	0.89	2.22	1.06	-4.32	-4.32	-3.46	-4.32	1.74
ENSG00000135218	CD36	948	CD36	4.72	0.0015	-0.78	3.94	0.0003	1.55	1.74	1.12	-1.46	-0.22	-4.08	-6.56	-4.23	-4.19	-0.65
ENSG00000171889	MIR31HG	NA	MIR31HG	4.71	0.0001	-5.44	-0.73	0	0.57	0.49	1.93	-2.6	-1.54	-3.67	-3.67	-3.67	-3.67	-3.67
ENSG00000108688	CCL7	6354	CCL7	4.71	0.0017	-4.14	0.57	0.0003	2.03	2.77	2.97	0.35	-3.89	-3.89	-3.89	-3.89	-3.89	1.28
ENSG00000018625	ATP1A2	477	ATP1A2	4.71	0.006	-3.08	1.63	0.0015	1.59	-1.85	0.9	-3.62	-2.12	-6.75	-6.75	-4.97	-4.13	-3.18
ENSG00000162944	RFTN2	130132	RFTN2	4.7	0	0.31	5.01	0	2.74	2.46	2.9	2.13	1.82	-2.73	-2.87	-1.72	-2.08	-1.83
ENSG00000267648	AC060766.5	NA	ENSG00000267648	4.7	0	-5.44	-0.74	0	0.58	-0.85	0.02	-1.78	-0.27	-3.9	-3.9	-3.9	-3.9	-3.9
ENSG00000152669	CCNO	10309	CCNO	4.69	0	-5.13	-0.43	0	-0.8	-0.79	-0.8	-1	-2.82	-4.95	-4.95	-4.95	-4.95	-4.12
ENSG00000257542	OR7E47P	26628	OR7E47P	4.69	0.0004	-3.79	0.91	0.0001	1.38	0	1.5	0.32	-2.04	-4.78	-2.99	-2.04	-4.78	-3.95
ENSG00000076706	MCAM	4162	MCAM	4.68	0	6.02	10.69	0	7.01	7.52	7.3	8.43	8.77	2.61	2.3	2.77	3.78	4.11
ENSG00000145431	PDGFC	56034	PDGFC	4.68	0.0001	0.79	5.47	0	2.91	2.19	2.26	3.03	4.74	-1.91	-2.05	-3.27	-2.54	1.53
ENSG00000261644	AC007728.2	NA	ENSG00000261644	4.68	0.0001	-4.41	0.26	0	0.44	1.48	1.31	-1.17	-1.83	-4.3	-2.51	-4.3	-3.1	-4.3
ENSG00000166816	LDHD	197257	LDHD	4.68	0.0003	-2.1	2.58	0	1.71	1.73	0.99	1.61	0.67	-2.65	-3.94	-5.34	-1.83	-1.04
ENSG00000226080	AC062028.2	NA	ENSG00000226080	4.67	0.0001	-5.13	-0.45	0	-0.56	1.03	1.68	1.23	-3.87	-3.87	-3.87	-3.01	-3.87	-3.87
ENSG00000229689	AC009237.3	NA	ENSG00000229689	4.67	0.0058	-4.1	0.57	0.0014	-0.45	-2.7	-1.68	-1.51	-2.07	-6.41	-6.41	-4.63	-6.41	-3.73
ENSG00000128283	CDC42EP1	11135	CDC42EP1	4.66	0	3.72	8.38	0	6.59	7.18	7.52	6.77	7.02	3.82	3.9	3.81	1.51	-0.86
ENSG00000164300	SERINC5	256987	SERINC5	4.66	0	2.69	7.35	0	5.96	5.35	5.87	4.67	3.09	-0.18	-0.06	-0.86	1.66	0.89
ENSG00000230795	HLA-K	NA	HLA-K	4.65	0.0009	-3.02	1.63	0.0001	1.25	1.3	1.1	2.21	2.24	-1.27	-2.05	-0.26	-4.15	-4.15
ENSG00000133424	LARGE1	9215	LARGE1	4.64	0	3.38	8.02	0	4.62	4.36	4.38	4.91	4.76	-0.2	-0.26	-0.18	0.53	-0.16
ENSG00000263053	NA	NA	ENSG00000263053	4.64	0.0004	-4.56	0.09	0.0001	-0.03	0.9	-0.55	0.45	-0.11	-4.09	-4.09	-3.23	-2.53	-4.09
ENSG00000005471	ABCB4	5244	ABCB4	4.63	0	1.78	6.41	0	3.29	3.81	2.36	4.04	4.06	-0.33	-0.9	-0.24	-2.96	-0.74
ENSG00000162512	SDC3	9672	SDC3	4.63	0	5.77	10.39	0	7.64	7.3	7.36	7.59	8	2.42	2.68	3.17	2.78	3.66
ENSG00000184500	PROS1	5627	PROS1	4.63	0	2.92	7.55	0	6.53	5.77	5.87	5.51	3.31	0.06	-0.12	-2	2.77	2.72
ENSG00000151962	RBM46	166863	RBM46	4.63	0.0001	-4.32	0.31	0	-2.37	-0.92	-1.96	-2.51	-0.65	-6.11	-6.11	-4.32	-6.11	-4.37
ENSG00000131015	ULBP2	80328	ULBP2	4.63	0.0023	-2.49	2.14	0.0005	1.27	0.69	0.91	3.02	3.11	-1.84	-1.97	-4.53	-0.38	-3.7
ENSG00000149380	P4HA3	283208	P4HA3	4.62	0	-0.48	4.14	0	1.76	2.37	3.31	0.48	2.5	-3.05	-1.62	-3.76	-0.09	-3.6
ENSG00000163814	CDCP1	64866	CDCP1	4.62	0.0026	-0.26	4.36	0.0005	3.25	0.58	2.16	-0.19	2.67	-6.8	-4.7	-5.02	0.2	2.55
ENSG00000115594	IL1R1	3554	IL1R1	4.62	0.0042	0.81	5.43	0.001	3.85	3.05	3.83	1.36	0.75	-2.41	-1.25	-4.83	-0.32	-1.24
ENSG00000131981	LGALS3	3958	LGALS3	4.61	0	4.04	8.65	0	7.98	7.18	8.25	7.23	6.3	2.31	2.27	2.3	3.28	3.6
ENSG00000177694	NAALADL2	254827	NAALADL2	4.61	0	-1.01	3.6	0	1.17	0.66	1.1	-0.01	-0.7	-6.28	-4.15	-3.32	-3.98	-2.21
ENSG00000229400	AL596330.1	NA	ENSG00000229400	4.6	0	-4.18	0.42	0	0.12	2.29	-0.01	0.76	0.23	-3.84	-3.84	-2.06	-1.76	-3.84
ENSG00000258655	ARHGAP5-AS1	NA	ARHGAP5-AS1	4.6	0.0001	-1.91	2.69	0	1.65	3	2.74	1.47	2.03	-2.66	-3.16	-3.16	-2.72	1.1
ENSG00000138061	CYP1B1	1545	CYP1B1	4.6	0.0004	1.95	6.55	0.0001	5.11	4.24	5.35	1.88	3.16	-0.99	-0.56	-1.14	-0.58	0.1
ENSG00000180777	ANKRD30B	374860	ANKRD30B	4.6	0.0006	-4.66	-0.06	0.0001	-1.94	-3.26	-1.94	-4.56	-1.15	-6.68	-6.68	-6.68	-5.96	-5.33
ENSG00000005059	MCUB	55013	MCUB	4.59	0	0.35	4.94	0	3.24	3.05	2.59	3.09	3.66	-3.72	-2.49	-3.59	0.46	1.97
ENSG00000227036	LINC00511	400619	LINC00511	4.59	0	1.75	6.34	0	2.4	3.54	3.17	3.11	3.93	-1.73	-1.71	-2.17	-2.77	1.82
ENSG00000246523	LOC100506368	100506368	LOC100506368	4.59	0.0005	-4.66	-0.06	0.0001	0.44	-0.87	-0.22	-0.18	-1.61	-4.58	-4.58	-4.58	-3.38	-3.75
ENSG00000174749	FAM241A	132720	C4orf32	4.59	0.0059	-1.98	2.62	0.0015	-0.75	-0.08	-0.35	-1.52	-0.08	-7.25	-5.85	-6.39	-6.53	3.19
ENSG00000148411	NACC2	138151	NACC2	4.58	0	3.24	7.82	0	4.54	4.58	5.29	5.25	5.21	1.75	2.14	1.43	0.11	-3.12
ENSG00000228649	SNHG26	NA	ENSG00000228649	4.58	0	-1.63	2.95	0	2	2.14	0.36	2.84	1.07	-3.9	-2.47	-3.61	-2.16	-1.65
ENSG00000248749	AC104063.1	NA	ENSG00000248749	4.58	0	-4.98	-0.4	0	-3.59	1.2	1.19	1.02	1.49	-3.59	-3.59	-2.19	-3.59	-3.59
ENSG00000225205	AC078883.1	NA	ENSG00000225205	4.58	0.0001	-2.42	2.16	0	0.5	1.22	-0.07	2.03	0.81	-4.46	-3.29	-2.2	-3.83	-3.35
ENSG00000225886	AL445490.1	NA	ENSG00000225886	4.58	0.0002	-4.07	0.51	0	0.4	2.51	1.01	2.13	1.75	-3.07	-3.07	-1.28	-3.07	-0.22
ENSG00000196917	HCAR1	27198	HCAR1	4.58	0.0009	-2.9	1.68	0.0001	-0.91	-0.56	-1.24	0.88	-1.04	-4.49	-6.38	-4.6	-3.92	-4.35
ENSG00000221870	TMEM257	9142	TMEM257	4.58	0.0019	-5.44	-0.86	0.0004	-0.98	-1.97	-2.95	-2.94	-1.41	-5.39	-5.39	-5.39	-5.39	-5.39
ENSG00000130948	HSD17B3	3293	HSD17B3	4.58	0.0023	-4.81	-0.22	0.0005	-1.67	-1.52	-0.45	-1.19	-1.27	-5.14	-5.14	-4.28	-4.42	-5.14
ENSG00000169515	CCDC8	83987	CCDC8	4.58	0.003	-2.25	2.33	0.0007	2.61	1.17	0.25	-1.11	0.33	-3.09	-3.22	-3.44	-4.58	-4.05
ENSG00000176485	PLA2G16	11145	PLA2G16	4.57	0	3.02	7.58	0	6.35	6.38	6.77	5.97	4.2	0.09	-0.02	0.74	2	3.83
ENSG00000253873	PCDHGA11	56105	PCDHGA11	4.57	0.0002	0.03	4.6	0	2.17	2.4	2.37	3.02	3.27	-0.96	-0.71	-1.6	-3.61	-2.25
ENSG00000075223	SEMA3C	10512	SEMA3C	4.56	0	4.34	8.91	0	6.39	6.34	6.61	6.04	5.89	0.34	1.26	-0.21	1.99	4.9
ENSG00000100599	RIN3	79890	RIN3	4.56	0	-0.69	3.87	0	1.98	1.08	0.55	-0.38	0.49	-6.28	-5.43	-4.02	-1.19	-1.58
ENSG00000169026	MFSD7	84179	MFSD7	4.56	0.0002	-0.91	3.64	0	2.03	1.92	2.55	2.86	1.89	-2.3	-0.53	-3.41	-2.6	-2.13
ENSG00000120708	TGFBI	7045	TGFBI	4.56	0.001	6.82	11.38	0.0002	7.02	7.92	7.81	8.87	10.47	6.01	6.35	7.03	-3.83	4.23
ENSG00000230521	AL645929.1	NA	HCG4P7	4.56	0.0014	-5.44	-0.88	0.0003	-1.61	0.39	-0.06	-1.95	-0.73	-4.06	-4.06	-4.06	-4.06	-4.06
ENSG00000168477	TNXB	7148	TNXB	4.56	0.01	0.15	4.71	0.0027	1.76	0.06	3.47	0	-1.61	-4.82	-5.1	-3.5	-1.19	-4.28
ENSG00000074181	NOTCH3	4854	NOTCH3	4.55	0	4.56	9.11	0	4.89	6.18	5.61	6.32	6.88	2.01	1.72	0.27	0.6	2.63
ENSG00000092758	COL9A3	1299	COL9A3	4.55	0	3.37	7.92	0	4.21	5.4	5	6.52	7.16	2.2	2.51	1.96	0.08	-0.85
ENSG00000100196	KDELR3	11015	KDELR3	4.55	0	1.65	6.21	0	5.53	4.7	4.83	5.47	5.85	1.24	1.16	0.02	0.42	0.84
ENSG00000102265	TIMP1	7076	TIMP1	4.55	0	4.85	9.4	0	8.81	9.11	9	8.04	7.8	4.63	4.76	3.9	0.3	6.81
ENSG00000164879	CA3	761	CA3	4.54	0.0001	-4.8	-0.27	0	-0.98	-2.57	-1.15	-1.36	-0.89	-5.31	-5.31	-5.31	-4.59	-4.48
ENSG00000229109	AL137847.1	NA	ENSG00000229109	4.54	0.0006	-4.57	-0.03	0.0001	1.62	1.48	1.55	0.8	0.4	-2.93	-1.14	-2.07	-2.93	-2.93
ENSG00000064787	BCAS1	8537	BCAS1	4.53	0.0055	-2.25	2.28	0.0013	0.94	0.89	-0.26	-1.95	-4.54	-6.34	-5.48	-4.71	-4.81	-4.59
ENSG00000103490	PYCARD	29108	PYCARD	4.52	0.0001	-2	2.52	0	2.45	1.11	1.14	2.57	2.01	-3.9	-3.04	-3.05	-0.23	-2.33
ENSG00000237797	AL161935.3	NA	ENSG00000237797	4.52	0.0001	-5.44	-0.93	0	-0.45	1.53	0.27	0.37	1.69	-2.57	-2.57	-2.57	-2.57	-2.57
ENSG00000102362	SYTL4	94121	SYTL4	4.52	0.0019	0.46	4.98	0.0004	1.94	2.73	1.95	1.87	1.78	-7.01	-5.61	-2.9	4.06	-0.28
ENSG00000256050	AL583722.1	NA	ENSG00000256050	4.51	0	-3.65	0.86	0	1.94	0.6	0.7	-0.64	-0.14	-3.55	-2.14	-4.48	-3.29	-3.66
ENSG00000112773	FAM46A	55603	FAM46A	4.51	0.0001	1.48	5.99	0	3.99	3.29	3.35	3.5	2.85	-2.66	-1.45	-5.3	0.11	3.75
ENSG00000226435	ANKRD18DP	348840	ANKRD18DP	4.51	0.0001	-4.81	-0.3	0	-3.76	-1.54	-1.88	-0.98	-2.02	-5.88	-5.88	-3.79	-5.88	-5.88
ENSG00000156414	TDRD9	122402	TDRD9	4.51	0.0019	-4	0.51	0.0004	-4.1	-2.84	-0.73	-1.6	-0.2	-6.55	-6.55	-5.69	-6.55	-2.26
ENSG00000107521	HPS1	3257	HPS1	4.5	0.0001	2.53	7.03	0	4.77	4.5	4.56	4.92	4.43	1.76	2.3	1.98	-5.78	2.45
ENSG00000164129	NPY5R	4889	NPY5R	4.5	0.0009	-3.72	0.79	0.0002	0.94	-1.41	0.4	-0.76	-3.68	-5.82	-4.03	-4.96	-5.82	-2.82
ENSG00000141316	SPACA3	124912	SPACA3	4.5	0.002	-5.44	-0.94	0.0004	-0.79	0.26	0.95	-1.46	-4.4	-4.4	-4.4	-4.4	-4.4	-4.4
ENSG00000186466	AQP7P1	NA	AQP7P1	4.5	0.002	-5.44	-0.94	0.0004	-4.56	0.14	-3.65	0.76	1.72	-4.56	-4.56	-4.56	-4.56	-4.56
ENSG00000128242	GAL3ST1	9514	GAL3ST1	4.5	0.0038	-2.16	2.33	0.0009	2.68	0.49	2	0.97	-2.53	-3.48	-5.69	-3.35	-1.3	-3.19
ENSG00000235241	BX284668.4	NA	ENSG00000235241	4.48	0.0013	-4.98	-0.5	0.0002	1.56	0.5	-0.28	0.48	0.5	-3.12	-3.12	-1.73	-3.12	-3.12
ENSG00000116745	RPE65	6121	RPE65	4.47	0	-4.88	-0.41	0	-2.76	-0.97	-0.1	-3.04	-2	-5.48	-5.48	-5.48	-5.48	-3.75
ENSG00000100302	RASD2	23551	RASD2	4.47	0.0001	-0.6	3.87	0	1.61	1.91	2.06	2.99	1.98	-3.4	-2.67	-2.06	-1.71	-1.69
ENSG00000235884	LINC00941	100287314	LINC00941	4.47	0.0008	-2.81	1.65	0.0001	0.07	-0.83	-0.62	1.21	1.28	-3.71	-5.61	-5.61	-4.06	0.55
ENSG00000132109	TRIM21	6737	TRIM21	4.46	0	0.47	4.93	0	3.9	3.97	3.94	4.15	3.85	-1.87	-1.09	-2	0.05	2.49
ENSG00000141736	ERBB2	2064	ERBB2	4.46	0	3.62	8.08	0	4.8	5.26	4.23	4.28	4.98	-0.55	-0.56	-0.47	2.1	0.37
ENSG00000175984	DENND2C	163259	DENND2C	4.46	0.0003	-2.54	1.92	0	-0.68	-1.03	-1.14	-0.71	-1.2	-5.49	-6.12	-3.79	-5.79	-4.3
ENSG00000268913	NA	NA	ENSG00000268913	4.46	0.0004	-4.49	-0.03	0.0001	1.75	-0.59	2.76	1.39	0.83	-2.92	-2.06	-2.92	-2.92	-0.89
ENSG00000253293	HOXA10	3206	HOXA10	4.46	0.0012	-3.38	1.08	0.0002	0.55	-1.33	-0.23	-1.6	-1.29	-5.99	-5.13	-3.9	-4.15	-4.64
ENSG00000131771	PPP1R1B	84152	PPP1R1B	4.46	0.0055	-3.29	1.17	0.0013	-0.22	1.42	-0.94	-2.34	-3.32	-6.28	-6.28	-4.5	-2.78	-4.55
ENSG00000085063	CD59	966	CD59	4.45	0	6.14	10.59	0	8.52	9.23	8.3	6.76	8.59	3.52	3.92	3.22	4.03	4.44
ENSG00000135899	SP110	3431	SP110	4.45	0	0.16	4.61	0	1.82	1.57	1.85	2.01	1.97	-3.3	-3.34	-3.56	-3.75	1.21
ENSG00000183963	SMTN	6525	SMTN	4.45	0	3.51	7.95	0	4.58	4.64	4.59	4.73	4.56	-0.38	-0.18	-0.18	1.62	-0.28
ENSG00000204632	HLA-G	3135	HLA-G	4.45	0	-0.03	4.42	0	4.07	2.92	3.56	3.95	3.68	-0.96	-1.28	-0.34	0.09	-1.55
ENSG00000257252	AC124947.1	NA	ENSG00000257252	4.45	0.0008	-4.29	0.16	0.0001	-1.17	2.05	-0.06	0.34	0.74	-3.89	-3.89	-2.49	-3.89	-1.6
ENSG00000197047	NA	NA	ENSG00000197047	4.45	0.0014	-5.13	-0.68	0.0002	0.21	1.28	-1.04	2.77	1.98	-2.51	-2.51	-2.51	-2.51	-1.68
ENSG00000187688	TRPV2	51393	TRPV2	4.45	0.0072	-1.1	3.35	0.0018	2.42	0.72	1.47	0.71	2.88	-2.09	-2.95	-2.81	-3.79	-2.04
ENSG00000240476	LINC00973	NA	LINC00973	4.44	0.0001	-3.67	0.77	0	-0.31	1.48	0.78	1.11	1.09	-4.04	-4.04	-4.04	-0.31	-1.76
ENSG00000067113	PLPP1	8611	PLPP1	4.43	0	3.04	7.47	0	5.13	6.57	6.35	6.63	7.62	2.05	2	1.31	2.03	2.76
ENSG00000158022	TRIM63	84676	TRIM63	4.43	0.0074	-3.65	0.78	0.0019	1.79	-1.12	0.74	1.92	-5.46	-5.46	-4.6	-4.07	-5.46	-1.72
ENSG00000165495	PKNOX2	63876	PKNOX2	4.42	0	2.35	6.77	0	3.14	4.25	4.15	3.84	4.91	0.9	1.37	1.39	-1.49	-3.44
ENSG00000164197	RNF180	285671	RNF180	4.42	0.0002	-1.87	2.55	0	-0.43	-0.07	-0.65	0.66	1.27	-5.05	-5.68	-3.8	-3.12	-2.79
ENSG00000123096	SSPN	8082	SSPN	4.41	0	-0.37	4.04	0	2.31	1.55	1.65	1.83	1.29	-5.49	-2.98	-2.61	-1.11	-0.92
ENSG00000187098	MITF	4286	MITF	4.41	0	0.21	4.62	0	2.18	1.99	2.22	1.41	0.94	-3.9	-3.41	-3.42	-2.65	0.34
ENSG00000235531	MSC-AS1	100132891	MSC-AS1	4.41	0	-0.88	3.53	0	0.3	1.51	0.03	0.64	1.93	-4.06	-4.4	-3.56	-2.95	-2.24
ENSG00000006638	TBXA2R	6915	TBXA2R	4.4	0	0.66	5.06	0	4	3.2	3.81	3.82	3.08	-1.07	-0.81	-1.28	1.24	-2.21
ENSG00000144824	PHLDB2	90102	PHLDB2	4.4	0	2.34	6.74	0	3.8	2.67	3.52	3.55	2.2	-0.18	-1.31	-2.56	-0.02	-2.25
ENSG00000198832	SELENOM	140606	SELENOM	4.4	0	2.44	6.84	0	5.06	5.95	5.36	4.78	4.61	0.07	0.23	0.55	0.95	1.96
ENSG00000123095	BHLHE41	79365	BHLHE41	4.4	0.0016	-0.85	3.55	0.0003	2.09	2.5	0.83	0.45	1.87	-3.87	-4.29	-3.52	-2.58	0.69
ENSG00000070404	FSTL3	10272	FSTL3	4.39	0	3.45	7.84	0	4.5	5.61	6.38	6.54	7.94	1.63	2.02	1.4	3.37	0.35
ENSG00000187498	COL4A1	1282	COL4A1	4.39	0	5.85	10.23	0	7.07	6.31	7.03	7.4	8.51	2.85	2.84	2.83	3.81	1.97
ENSG00000213694	S1PR3	1903	S1PR3	4.39	0	2.76	7.16	0	5.34	4.33	4.46	3.99	1.97	3.35	2.76	-0.52	-3.24	-3.12
ENSG00000182492	BGN	633	BGN	4.39	0.0003	3.66	8.05	0	7.46	7.84	6.75	5.02	6.65	2.33	2.17	-2.2	3.81	5.46
ENSG00000127920	GNG11	2791	GNG11	4.39	0.0005	1.36	5.75	0.0001	4.53	4.03	4.63	3.82	3.66	3.91	3.69	1.07	-3.87	-4.36
ENSG00000157150	TIMP4	7079	TIMP4	4.39	0.0005	-2.99	1.4	0.0001	0.03	2.18	-0.41	0.18	1.36	-4.82	-2.47	-2.73	-3.27	-3.09
ENSG00000163121	NEURL3	93082	NEURL3	4.39	0.0025	-4.1	0.29	0.0005	-1.8	0.53	-0.01	-1.81	-0.62	-5.12	-3.33	-5.12	-5.12	-2.43
ENSG00000184292	TACSTD2	4070	TACSTD2	4.39	0.0034	-4.26	0.13	0.0008	0.71	-1.73	1.02	-2.7	-1.66	-5.15	-5.15	-5.15	-5.15	-0.55
ENSG00000105997	HOXA3	3200	HOXA3	4.39	0.0036	-4.25	0.14	0.0008	-1.88	-2.04	-0.86	-3.27	-1.64	-3.52	-6.2	-4.81	-6.2	-6.2
ENSG00000225511	LINC00475	NA	LINC00475	4.38	0.0005	-1.53	2.85	0.0001	0.51	1.12	1.56	0.61	0.54	-3.36	-2.98	-2.99	-3.58	-3.76
ENSG00000227297	AL035541.1	NA	ENSG00000227297	4.38	0.0006	-4.42	-0.04	0.0001	-2.73	0.88	-0.97	1.89	2.68	-3.82	-3.82	-2.03	-3.82	-2.47
ENSG00000245105	A2M-AS1	144571	A2M-AS1	4.38	0.0014	-3.51	0.87	0.0003	-0.83	0.14	1.1	-0.22	-1.6	-5.23	-5.23	-4.37	-2.6	-2.54
ENSG00000118729	CASQ2	845	CASQ2	4.38	0.0031	-4.81	-0.43	0.0007	0.95	-2.39	-0.65	-3.12	-3.86	-5.57	-5.57	-4.71	-5.57	-4.74
ENSG00000253304	TMEM200B	399474	TMEM200B	4.37	0	-0.93	3.44	0	3	2.12	1.96	1.63	1.53	-1.93	-1.86	-1.53	-0.86	-4.67
ENSG00000173040	EVC2	132884	EVC2	4.37	0.0001	0.11	4.48	0	2.13	1.72	1.63	2.42	2.33	-0.13	-0.71	-0.92	-4.72	-4.27
ENSG00000273179	AC092535.4	NA	ENSG00000273179	4.37	0.0054	-4.97	-0.6	0.0013	2.3	1.74	2.06	1.08	-2.76	-2.76	-2.76	-2.76	-1.57	-2.76
ENSG00000272282	LINC02084	NA	ENSG00000272282	4.36	0.0006	-4.66	-0.3	0.0001	-1.28	-0.82	0.18	0.31	-0.26	-4.23	-4.23	-4.23	-4.23	-1.55
ENSG00000087253	LPCAT2	54947	LPCAT2	4.35	0	2.87	7.22	0	3.63	4.29	4.2	4.39	5.13	0.08	0.58	-0.09	-1.08	0.61
ENSG00000131724	IL13RA1	3597	IL13RA1	4.35	0	2.79	7.14	0	4.38	4.53	5.03	4.6	5.03	-0.11	0.81	-4.19	2.12	2.93
ENSG00000164418	GRIK2	2898	GRIK2	4.35	0	2.79	7.14	0	2.82	4.94	4.53	4.39	4.44	0.32	-0.41	-5.61	2.19	2.84
ENSG00000203952	CCDC160	347475	CCDC160	4.35	0	-4.66	-0.32	0	-2.22	-1.52	-1.4	0.12	-0.37	-4.94	-4.94	-3.54	-4.94	-4.11
ENSG00000122592	HOXA7	3204	HOXA7	4.35	0.0005	-5.44	-1.1	0.0001	-2.42	-0.71	-0.73	-1.77	-5.37	-5.37	-5.37	-5.37	-5.37	-5.37
ENSG00000130176	CNN1	1264	CNN1	4.35	0.0005	-1.3	3.05	0.0001	1.82	1.69	1.37	-0.08	2.7	-3.44	-3.3	-5.65	2.08	-2.52
ENSG00000206190	ATP10A	57194	ATP10A	4.35	0.0024	-2.28	2.07	0.0005	-1.28	-2.15	-0.36	-0.29	-0.67	-7.17	-7.17	-4.43	-2.14	-3.34
ENSG00000181126	LOC554223	554223	LOC554223	4.35	0.0061	-3.88	0.48	0.0015	-1.74	-5.75	-1.42	-0.47	0.55	-6.6	-5.74	-4.26	-6.6	-4.86
ENSG00000115415	STAT1	6772	STAT1	4.34	0	3.78	8.11	0	5.64	5.5	5.52	5.45	5.47	-0.17	0.41	-1.66	3.11	3.71
ENSG00000166825	ANPEP	290	ANPEP	4.34	0	3.27	7.61	0	6.29	3.53	4.63	4.79	7.54	2.16	2.38	1.29	0.05	-0.59
ENSG00000196781	TLE1	7088	TLE1	4.34	0	2.79	7.13	0	5.5	5.15	4.8	4.44	4.29	-1.48	-0.89	-2.35	3.29	3.27
ENSG00000198753	PLXNB3	5365	PLXNB3	4.34	0	3.94	8.29	0	5.32	5.58	5.68	5.63	5.04	1.48	1.79	0.84	1.19	0.3
ENSG00000272491	AL109659.2	NA	ENSG00000272491	4.34	0.0021	-4.42	-0.08	0.0004	0.22	-0.74	0.54	-3.15	-0.77	-4.84	-4.84	-3.45	-4.84	-3.11
ENSG00000118113	MMP8	4317	MMP8	4.34	0.003	-4.57	-0.23	0.0006	-0.64	-5.88	0.62	-0.18	-2.13	-5.88	-4.09	-5.88	-5.88	-5.05
ENSG00000125657	TNFSF9	8744	TNFSF9	4.33	0.0019	-2.6	1.72	0.0004	1.48	1.17	1.19	-0.16	1.3	-2.93	-3.43	-2.48	-0.84	-4.83
ENSG00000237773	AC003075.1	NA	ENSG00000237773	4.32	0.0036	-4.98	-0.66	0.0008	0.13	-1.74	-3.31	0.58	-1.62	-4.78	-4.78	-4.78	-4.78	-3.43
ENSG00000254585	MAGEL2	54551	MAGEL2	4.32	0.0037	-4.32	0.01	0.0008	-3.72	-1.79	-1.12	-0.31	0.83	-5.41	-5.41	-5.41	-1.42	-5.41
ENSG00000176533	GNG7	2788	GNG7	4.31	0.0002	1.53	5.84	0	2.44	3.79	4.19	3.56	4.25	-1.67	-0.55	0.24	3.09	-4.55
ENSG00000198807	PAX9	5083	PAX9	4.31	0.0007	-4.52	-0.2	0.0001	-2.63	-2.29	-2.61	-2.74	-3.53	-6.69	-6.69	-5.3	-6.69	-5.34
ENSG00000100628	ASB2	51676	ASB2	4.31	0.0009	-3.36	0.96	0.0002	-2.83	-0.53	-2.02	-1.38	-0.06	-6.43	-6.43	-3.87	-5.71	-2.6
ENSG00000259207	ITGB3	3690	ITGB3	4.3	0	2.88	7.18	0	2.76	6.02	4.23	5.33	6.05	0.97	1.16	1.04	0.42	-0.51
ENSG00000057294	PKP2	5318	PKP2	4.3	0.0011	-3.02	1.29	0.0002	-0.93	-1.03	0.36	-2.86	-2.28	-6.7	-6.7	-4.92	-1.43	-5.35
ENSG00000166340	TPP1	1200	TPP1	4.28	0	4.48	8.76	0	6.81	6.09	6.82	6.58	6.04	1.54	1.54	1.54	2.68	3.5
ENSG00000146409	SLC18B1	116843	SLC18B1	4.28	0.0008	-2.41	1.87	0.0001	1.05	-0.03	1.15	-0.23	-0.62	-5.7	-5.7	-3.91	2.01	-3.96
ENSG00000254353	NA	NA	ENSG00000254353	4.28	0.0075	-4.1	0.18	0.0019	0.64	0.11	0.48	1.84	0.66	-3.6	-3.6	-2.74	-3.6	0.23
ENSG00000135842	FAM129A	116496	FAM129A	4.27	0	2.83	7.1	0	4.7	4.4	4.08	3.95	3.03	-3.39	-1.52	-2.36	0.24	5.43
ENSG00000203727	SAMD5	389432	SAMD5	4.27	0.0001	1.19	5.46	0	1.77	4.25	2.23	3	2.6	0.61	0.5	-3.85	-4.92	1.32
ENSG00000179133	C10orf67	256815	C10orf67	4.27	0.0005	-4.66	-0.38	0.0001	-1.23	-1.96	-1.16	-1.17	-4.75	-5.84	-5.84	-4.45	-5.12	-5.84
ENSG00000181800	CELF2-AS1	414196	CELF2-AS1	4.27	0.0008	-2.86	1.41	0.0001	0.43	-0.42	0.51	0.42	-0.27	-5.4	-5.4	-3.62	-0.69	-2.9
ENSG00000109047	RCVRN	5957	RCVRN	4.27	0.0009	-4.19	0.07	0.0002	-0.73	-1.09	0.6	-3.2	-2.91	-5.64	-5.64	-3.3	-5.64	-3.91
ENSG00000109861	CTSC	1075	CTSC	4.26	0	3.97	8.23	0	4.78	4.77	4.88	4.7	4.44	1.54	1.03	0.13	-2.97	3.12
ENSG00000170689	HOXB9	3219	HOXB9	4.26	0.009	-4.98	-0.72	0.0024	-4.45	-2.12	-2.24	-1.69	0.29	-5.53	-5.53	-5.53	-5.53	-4.18
ENSG00000122591	FAM126A	84668	FAM126A	4.25	0	2.49	6.74	0	4.28	3.74	3.81	4.02	3.93	-0.98	-2.08	-1.37	1.26	1.37
ENSG00000130429	ARPC1B	10095	ARPC1B	4.25	0	4.51	8.76	0	6.83	6.27	7.01	7.24	6.52	2.78	2.95	1.71	1.77	3.5
ENSG00000111962	UST	10090	UST	4.25	0.0001	0.34	4.6	0	3.33	2.15	3.16	1.83	1.52	-1.18	0.15	-2.4	-1.44	-4
ENSG00000173546	CSPG4	1464	CSPG4	4.25	0.0001	2.98	7.23	0	2.85	5	3.12	4.01	5.91	0.84	0.67	-1.33	-1.5	1.3
ENSG00000259275	AC087477.2	NA	ENSG00000259275	4.25	0.0011	-5.44	-1.19	0.0002	1.1	-1.28	0.57	-4.01	-0.85	-4.01	-4.01	-4.01	-4.01	-4.01
ENSG00000236199	AL359076.1	NA	ENSG00000236199	4.25	0.0036	-4.4	-0.15	0.0008	0.3	1.94	1.89	0.99	0.48	-2.85	-2.85	-2.85	-2.85	1.06
ENSG00000257207	AC112229.3	NA	ENSG00000257207	4.25	0.0041	-3.84	0.41	0.0009	-1.93	-0.79	-1.94	-0.58	-0.9	-5.78	-5.78	-5.78	-5.78	0.87
ENSG00000253953	PCDHGB4	8641	PCDHGB4	4.24	0	-0.43	3.81	0	1.29	1.08	1.91	1.99	1.88	-2.34	-2.11	-3.55	-2.25	-2.55
ENSG00000147145	LPAR4	2846	LPAR4	4.24	0.0016	-2.69	1.54	0.0003	-0.94	0.42	0.79	-0.03	-0.86	-5.74	-5.74	-3.39	-3.89	-0.03
ENSG00000105711	SCN1B	6324	SCN1B	4.23	0	1.44	5.68	0	4.21	3.96	4.15	3.38	1.52	-0.95	-0.89	-1.27	-0.57	-0.11
ENSG00000264985	LOC101928251	101928251	LOC101928251	4.23	0.0028	-4.44	-0.2	0.0006	0.3	-0.07	0.67	-1.98	-5.28	-5.28	-2.94	-5.28	-5.28	-4.46
ENSG00000140379	BCL2A1	597	BCL2A1	4.23	0.0035	-3.88	0.35	0.0008	-1.27	0.9	1.75	-0.27	-0.05	-4.22	-4.22	-1.48	-4.22	-1.54
ENSG00000258580	AL136298.1	NA	ENSG00000258580	4.23	0.0037	-2.99	1.24	0.0008	0.81	3.56	-0.16	1.41	1.04	-3.99	-2.59	-3.13	-1.09	-1.31
ENSG00000146674	IGFBP3	3486	IGFBP3	4.23	0.006	2.2	6.43	0.0015	4.96	4.85	5.54	2.7	3.17	-0.37	-0.61	-3.35	3.17	0.92
ENSG00000167767	KRT80	144501	KRT80	4.23	0.0062	-1.69	2.54	0.0016	-1.06	-1.17	-0.75	1.02	4.81	-3.17	-3.87	-3.88	-3.93	-3.37
ENSG00000105519	CAPS	828	CAPS	4.22	0	3.23	7.44	0	4.57	5.15	5.9	6.37	5.04	0.95	1.19	1.19	1.69	0.88
ENSG00000119917	IFIT3	3437	IFIT3	4.22	0	2.41	6.62	0	5.83	4.6	5.62	5.58	4.49	0.65	0.3	1.11	1.97	0.84
ENSG00000143842	SOX13	9580	SOX13	4.22	0	3.04	7.27	0	3.74	4.79	4.73	4.69	3.88	0.67	0.7	0.74	-0.84	-0.22
ENSG00000147883	CDKN2B	1030	CDKN2B	4.22	0.0006	1	5.22	0.0001	2.34	3.71	3.67	3.19	2.94	-2.92	-1.19	-2.15	1.19	-0.27
ENSG00000175513	TSGA10IP	254187	TSGA10IP	4.22	0.0028	-4.53	-0.31	0.0006	-2.42	-2.25	-0.85	0.22	-1.07	-5.14	-5.14	-5.14	-2.12	-5.14
ENSG00000137693	YAP1	10413	YAP1	4.21	0	3.34	7.54	0	4.98	5.03	5.16	4.69	4.56	1.03	0.98	-2.51	0.44	3.5
ENSG00000157510	AFAP1L1	134265	AFAP1L1	4.21	0	1.35	5.56	0	3.02	3.32	3.36	3.29	3.61	-0.54	-1.57	-1.34	-2.03	1.31
ENSG00000213406	ANXA2P1	NA	ANXA2P1	4.21	0.0005	-3.65	0.56	0.0001	-0.67	0.71	0.93	1.25	1.28	-3.99	-1.64	-3.99	-2.79	-1.95
ENSG00000221994	ZNF630	57232	ZNF630	4.21	0.0005	-2.5	1.71	0.0001	-0.2	-0.32	0.04	0.06	-0.33	-5.97	-5.97	-5.97	0.72	-1.12
ENSG00000175592	FOSL1	8061	FOSL1	4.21	0.0006	1.89	6.1	0.0001	4.87	5.61	4.8	5.04	5.61	1.78	2.92	-2.1	0.98	1.51
ENSG00000106991	ENG	2022	ENG	4.2	0	4.08	8.27	0	6.18	6.64	6.92	5.84	6.3	4.34	4.17	3.46	0.17	-0.62
ENSG00000222009	BTBD19	149478	BTBD19	4.2	0	1.59	5.79	0	3.39	4.86	3.61	3.99	3.95	0.27	0.54	-0.27	-1.76	0.44
ENSG00000160886	LY6K	54742	LY6K	4.2	0.0085	-3.44	0.76	0.0023	-0.4	-1.42	2.34	-2.98	-3.98	-4.22	-3.2	-4.03	-6.12	-6.12
ENSG00000119655	NPC2	10577	NPC2	4.19	0	4.05	8.24	0	7.13	6.16	7.5	7.01	6.1	3.06	3.13	1.71	1.53	3.71
ENSG00000137501	SYTL2	54843	SYTL2	4.19	0	2.79	6.97	0	2.96	3.66	3.55	3.8	3.43	-1.17	-1.01	-0.52	-0.04	-0.9
ENSG00000106538	RARRES2	5919	RARRES2	4.19	0.0006	2.89	7.08	0.0001	7.62	6.96	5.57	7.72	2.8	2.39	2.55	1.74	1.29	1.96
ENSG00000072682	P4HA2	8974	P4HA2	4.18	0	4.2	8.38	0	4.54	5.6	4.97	5.16	6.18	0.79	0.71	0.53	0.8	2.7
ENSG00000144749	LRIG1	26018	LRIG1	4.18	0	3.23	7.41	0	4.93	4.74	4.92	4.79	3.57	0.27	0.99	0.21	1.16	-0.66
ENSG00000149403	GRIK4	2900	GRIK4	4.18	0	1.93	6.11	0	3.42	3.31	4.1	3.61	1.56	-1.4	-0.85	0.75	-1.34	-1.82
ENSG00000259803	SLC22A31	146429	SLC22A31	4.18	0.0002	-4.25	-0.07	0	-2.03	-0.94	-0.71	-1.75	-1	-5.34	-5.34	-3.25	-5.34	-3.61
ENSG00000177663	IL17RA	23765	IL17RA	4.17	0	2.09	6.26	0	3.44	2.99	2.64	3.15	3.25	-2.36	-3.22	-3.1	1.84	0.91
ENSG00000186340	THBS2	7058	THBS2	4.17	0.0001	5.18	9.35	0	8.19	6.47	6.52	7.04	5.14	1.46	2.49	-0.33	4.44	4.19
ENSG00000261488	AC128688.2	NA	ENSG00000261488	4.17	0.0001	-3.37	0.81	0	-1.32	-0.11	-0.47	0.65	0.68	-5.05	-5.05	-2.49	-2.97	-3.02
ENSG00000141837	CACNA1A	773	CACNA1A	4.17	0.0003	-1.56	2.62	0	-0.37	-1	-1.15	-0.56	-0.94	-5.65	-6.15	-3.91	-4.22	-4.29
ENSG00000164266	SPINK1	6690	SPINK1	4.17	0.0011	-4.57	-0.4	0.0002	-0.51	2.27	1.16	-4.66	-2.53	-4.66	-3.8	-2.88	-4.66	-4.66
ENSG00000232788	AC078883.3	NA	ENSG00000232788	4.17	0.0018	-4.88	-0.71	0.0003	-0.89	-1.66	-0.13	0.26	-1.24	-4.2	-4.2	-4.2	-4.2	-2.47
ENSG00000153721	CNKSR3	154043	CNKSR3	4.16	0	3.26	7.42	0	2.74	3.96	2.46	3.12	2.63	-2.07	-2.18	-2.03	0.23	-0.13
ENSG00000117834	SLC5A9	200010	SLC5A9	4.16	0.0011	-1.5	2.65	0.0002	0.61	0.88	0.71	-0.11	0.17	-2.5	-2.46	-4.88	-4.72	-2.81
ENSG00000172037	LAMB2	3913	LAMB2	4.15	0	5.28	9.42	0	6.43	6.51	6.66	6.86	6.77	2.31	2.64	2	1.98	3.57
ENSG00000238279	BX470102.1	NA	ENSG00000238279	4.15	0.0001	-3.87	0.28	0	0.66	1.1	0.65	1.77	2.08	-3.18	-0.84	-3.18	-2.47	-1.45
ENSG00000183578	TNFAIP8L3	388121	TNFAIP8L3	4.15	0.0045	-4.13	0.02	0.001	0.55	-2.23	-0.99	-1.43	-1.3	-5.28	-5.28	-2.72	-3.72	-5.28
ENSG00000104447	TRPS1	7227	TRPS1	4.14	0.0006	1.99	6.12	0.0001	2.35	2.89	2.57	2.37	3.08	0.39	0.36	0.4	-7.57	2.02
ENSG00000171903	CYP4F11	57834	CYP4F11	4.14	0.0011	-4.66	-0.52	0.0002	-0.4	-3.78	-1.03	-5.03	-1.77	-6.11	-6.11	-4.71	-6.11	-5.28
ENSG00000260878	AC104072.1	NA	ENSG00000260878	4.14	0.0047	-4.03	0.11	0.0011	-2.43	1.35	1.67	2.47	0.65	-3.52	-3.52	-2.12	-3.52	-0.05
ENSG00000100307	CBX7	23492	CBX7	4.13	0	1.51	5.63	0	3.02	3.69	2.74	2.41	1.69	-2.74	-2.07	-1.73	1.38	-2.14
ENSG00000114268	PFKFB4	5210	PFKFB4	4.13	0	3.29	7.41	0	3.07	5.42	4.5	5.45	5.49	0.86	0.38	0.3	0.67	1.15
ENSG00000136830	FAM129B	64855	FAM129B	4.13	0	6.46	10.6	0	7.54	9.1	8.2	8.27	8.8	4.83	4.84	4	3.84	3.8
ENSG00000206341	HLA-H	NA	HLA-H	4.13	0.0001	2.23	6.36	0	4.3	4.51	4.1	6.89	7.78	0.87	1.06	1.02	1.77	1.96
ENSG00000163762	TM4SF18	116441	TM4SF18	4.13	0.001	-2.44	1.69	0.0002	-1.58	0.38	1.92	-0.38	-3.1	-4.05	-3.91	-4.17	-5.54	-3.76
ENSG00000129151	BBOX1	8424	BBOX1	4.13	0.003	-4.18	-0.06	0.0007	-1.16	-3.07	0.38	-1.01	-1.53	-5.4	-5.4	-3.06	-3.84	-5.4
ENSG00000154864	PIEZO2	63895	PIEZO2	4.13	0.0041	-1.7	2.43	0.0009	-0.47	-1.37	-0.07	-3.36	-2.12	-7.97	-7.97	-3.45	-1.93	-4.22
ENSG00000223773	CD99P1	401577	CD99P1	4.12	0.0003	-2.08	2.04	0	-0.05	-0.7	-0.65	-0.28	-0.84	-6.66	-6.66	-3.75	-0.4	-3.3
ENSG00000122863	CHST3	9469	CHST3	4.11	0	5.45	9.56	0	5.9	7.18	6.44	6.69	7.59	3.48	3.24	2.78	0.14	3.8
ENSG00000058091	CDK14	5218	CDK14	4.11	0.0007	0.88	4.98	0.0001	2.27	2.2	2.04	2	2.56	-3.19	-2.69	-2.35	2.31	-3.88
ENSG00000181634	TNFSF15	9966	TNFSF15	4.11	0.0045	-2.54	1.58	0.0011	-0.01	-2.33	0.38	-2.69	-2.32	-4.61	-5.68	-3.54	-7.08	-4.23
ENSG00000223759	NA	NA	ENSG00000223759	4.11	0.0068	-5.44	-1.33	0.0017	-2.64	-0.99	-5.09	-1.25	-0.16	-5.09	-5.09	-5.09	-5.09	-5.09
ENSG00000174327	SLC16A13	201232	SLC16A13	4.1	0	-1.93	2.17	0	1.57	-0.11	0.59	2.06	1.84	-2.47	-3.76	-4.3	0.27	-3.43
ENSG00000145063	AC062028.1	285150	FLJ33534	4.1	0.0011	-4.39	-0.29	0.0002	-1.69	-2.23	-0.53	-2.18	-2.31	-5.64	-5.64	-3.09	-5.64	-4.81
ENSG00000109452	INPP4B	8821	INPP4B	4.09	0	1.25	5.35	0	1.79	1.15	0.98	1.67	2.14	-2.97	-3.8	-4.73	-1.27	-0.18
ENSG00000130052	STARD8	9754	STARD8	4.09	0.0001	0.53	4.62	0	1.25	1.86	2.74	2.52	2.35	-2.06	-2.6	-2.16	-0.36	-2.53
ENSG00000090530	P3H2	55214	P3H2	4.09	0.0036	0.3	4.39	0.0008	0.32	2.67	0.59	0.79	5.22	-0.99	-0.99	-3.53	-3.68	-1.22
ENSG00000163694	RBM47	54502	RBM47	4.08	0.0004	-2.14	1.94	0.0001	-1.55	-1.89	-1.03	-0.59	-0.53	-4.73	-7.19	-4.64	-5.64	-2
ENSG00000234362	LINC01914	101929723	LOC101929723	4.08	0.0014	-3.82	0.27	0.0003	1.02	0.66	-0.2	-0.48	1.36	-3.94	-3.94	-2.55	-2.75	-1.66
ENSG00000204540	PSORS1C1	170679	PSORS1C1	4.08	0.0047	-3.3	0.78	0.0011	-3.91	-2.47	-0.81	-0.55	-0.84	-6.63	-6.63	-5.23	-3.73	-3.94
ENSG00000180921	FAM83H	286077	FAM83H	4.07	0	2.01	6.08	0	3.4	3.27	3.64	3.87	3.75	-0.49	-0.63	-0.62	0.69	-1.49
ENSG00000224055	GAPDHP55	NA	GAPDHP55	4.07	0.0002	-4.35	-0.28	0	0.28	0.96	-0.48	-0.32	-0.03	-2.29	-2.92	-3.78	-3.06	-3.78
ENSG00000145623	OSMR	9180	OSMR	4.07	0.0003	2.51	6.58	0	4.46	3.8	4.14	2.82	3.43	-1.49	-0.6	-3.31	-0.37	3.98
ENSG00000223485	LINC01615	101929484	LINC01615	4.07	0.0011	-3.72	0.35	0.0002	1.19	0.38	0.74	0.62	-1.44	-4.17	-4.17	-4.17	-0.67	-1.89
ENSG00000206052	DOK6	220164	DOK6	4.07	0.0019	0.52	4.59	0.0004	1.91	1.69	2.68	1.18	-0.98	-3.55	-4.41	-6.47	0.22	0.92
ENSG00000267272	LINC01140	339524	LINC01140	4.07	0.0027	-3.48	0.59	0.0006	-2.17	-1.09	-1.93	-2.11	-3.51	-5.35	-6.85	-3.94	-6.85	-4.56
ENSG00000074219	TEAD2	8463	TEAD2	4.07	0.003	0.79	4.86	0.0006	4.03	3.22	3.65	3.16	2.34	0.56	0.89	-5.67	-1	2.7
ENSG00000226067	LINC00623	NA	LINC00869	4.07	0.003	-5.13	-1.06	0.0006	-0.9	-1.25	-0.37	1.51	1.85	-3.02	-3.02	-3.02	-3.02	-2.2
ENSG00000138642	HERC6	55008	HERC6	4.06	0	1.11	5.17	0	2.19	2.37	2.82	3.11	2.72	-1.86	-1.01	-1.63	-3.13	0.84
ENSG00000174130	TLR6	10333	TLR6	4.06	0.0012	-0.15	3.91	0.0002	1.87	1.53	0.9	0.91	1.39	-2.18	-1.65	-2.65	-6.69	1.7
ENSG00000103710	RASL12	51285	RASL12	4.06	0.0017	-3.06	1	0.0003	0.19	-0.03	0.15	-1.27	-1.51	-5.58	-2.83	-3.49	-5.58	-2.01
ENSG00000226040	AC005740.1	NA	ENSG00000226040	4.06	0.002	-4.39	-0.32	0.0004	-1.04	0.94	-0.15	1.15	2.57	-3.16	-3.16	-2.3	-3.16	-0.66
ENSG00000168899	VAMP5	10791	VAMP5	4.05	0	2.01	6.06	0	6.57	6.65	6.37	6.33	5.77	1.26	1.63	1.19	2.15	5.18
ENSG00000134470	IL15RA	3601	IL15RA	4.05	0.0034	-4.24	-0.19	0.0007	-2.16	-0.93	-1.47	-2.3	-2.28	-5.76	-5.76	-4.37	-5.76	-3.26
ENSG00000100299	ARSA	410	ARSA	4.04	0	3.05	7.09	0	5.23	5.29	5.73	5.78	5.66	1	1.74	1.21	1.21	2.32
ENSG00000259038	AL121820.2	NA	ENSG00000259038	4.04	0	-5.44	-1.41	0	0.69	1.26	0.4	0.46	-0.12	-2.26	-2.26	-2.26	-2.26	-2.26
ENSG00000270578	AP000787.2	NA	ENSG00000270578	4.04	0.0002	-4.67	-0.62	0	-0.34	1.23	0.87	0.56	-1.14	-1.79	-3.28	-3.28	-3.28	-2.45
ENSG00000225177	AL590617.2	NA	ENSG00000225177	4.04	0.0012	-2.73	1.31	0.0002	1.53	-0.36	0.8	1.94	1.65	-2.49	-2.04	-3.53	-0.28	-4.38
ENSG00000168016	TRANK1	9881	TRANK1	4.04	0.0021	0.2	4.23	0.0004	1.46	1.25	0.61	-0.26	0.61	-6.65	-4.67	-3.22	-3.28	1.8
ENSG00000157502	MUM1L1	139221	MUM1L1	4.04	0.0084	-4.39	-0.35	0.0022	-1.82	-1.06	0.24	-2.91	-6.22	-6.22	-6.22	-5.36	-6.22	-3.72
ENSG00000124225	PMEPA1	56937	PMEPA1	4.03	0	6.69	10.73	0	6.52	8.62	8.23	8.82	9.01	4.98	5.31	5.49	4.1	1.19
ENSG00000133739	LRRCC1	85444	LRRCC1	4.03	0	1.41	5.44	0	2.87	3.33	2.49	3.03	3.8	-1.08	-2.01	-1.44	0.3	-0.53
ENSG00000167779	IGFBP6	3489	IGFBP6	4.03	0	2.23	6.26	0	6.25	5.12	6.98	5.79	5.38	3.21	3.11	0.58	1.42	1.32
ENSG00000170537	TMC7	79905	TMC7	4.03	0	2.21	6.24	0	2.99	4.36	3.74	3.57	4.02	0.22	-0.11	-0.2	-0.89	-0.27
ENSG00000132669	RIN2	54453	RIN2	4.02	0	1.35	5.37	0	2.72	3.57	3.58	2.38	2.78	0.11	0.53	0.05	-0.5	-4.7
ENSG00000186847	KRT14	3861	KRT14	4.02	0.0011	-4.51	-0.49	0.0002	-2.84	-0.54	-1.75	-3.6	0.7	-5.29	-5.29	-5.29	-4.09	-3.94
ENSG00000269652	AC011510.1	NA	ENSG00000269652	4.02	0.0048	-4.98	-0.96	0.0011	1.56	1.8	0.55	-0.18	0.87	-2.29	-0.89	-2.29	-2.29	-2.29
ENSG00000183346	C10orf107	219621	C10orf107	4.02	0.0073	-3.82	0.21	0.0019	0.73	-0.75	0.75	-0.12	-3.14	-3.92	-4.85	-3.07	-2.56	-4.85
ENSG00000174125	TLR1	7096	TLR1	4.01	0.0001	0.2	4.21	0	2.06	2.34	1.68	2.22	1.87	-3.4	-3.36	-2.55	-0.26	-0.28
ENSG00000264505	NA	NA	MIR4534	4.01	0.0004	-5.12	-1.12	0.0001	2.68	3.84	2.81	2.67	3.12	-0.04	-0.04	-0.04	0.68	-0.04
ENSG00000137266	SLC22A23	63027	SLC22A23	4	0	3.34	7.34	0	3.75	5.6	4.42	4.41	2.65	-0.19	-0.15	0.22	1.13	-0.24
ENSG00000165029	ABCA1	19	ABCA1	4	0	4.91	8.91	0	5.45	6.31	5.46	4.64	5.11	2.42	2.2	0.28	0.98	1.24
ENSG00000197535	MYO5A	4644	MYO5A	4	0	4.51	8.51	0	4.33	4.73	4.7	5.16	5.16	-0.6	-1.03	-0.37	3.04	2.59
ENSG00000175538	KCNE3	10008	KCNE3	4	0.0056	-4.66	-0.66	0.0014	-1.92	-0.67	-0.63	-4.9	-4.27	-5.98	-5.98	-5.12	-5.98	-4.63
ENSG00000265494	AC005304.2	NA	ENSG00000265494	3.99	0.0003	-4.66	-0.67	0	-1.35	0.52	-1.92	-2.97	-2.35	-5.08	-4.22	-5.08	-5.08	-3.73
ENSG00000157613	CREB3L1	90993	CREB3L1	3.99	0.0035	0.9	4.89	0.0008	2.76	1.15	1.52	3.45	6	-1.85	-0.93	-3.77	1.02	-0.1
ENSG00000229116	AL137026.1	NA	ENSG00000229116	3.99	0.0044	-5.44	-1.45	0.001	-0.12	-1.89	-3.06	0.26	-0.81	-3.97	-3.97	-3.97	-3.97	-3.97
ENSG00000227220	AL133346.1	NA	ENSG00000227220	3.99	0.0061	-5.44	-1.45	0.0015	0.23	-3.08	1	0.38	0.99	-3.08	-3.08	-3.08	-3.08	-3.08
ENSG00000073711	PPP2R3A	5523	PPP2R3A	3.98	0	3.24	7.23	0	4.19	4.6	4.41	4.24	3.8	-0.35	-0.32	-0.07	1.43	0.42
ENSG00000138448	ITGAV	3685	ITGAV	3.98	0	5.99	9.97	0	6.69	7.54	7.11	6.69	6.61	3.14	2.68	2.14	3.69	3.05
ENSG00000128342	LIF	3976	LIF	3.98	0.0008	3.58	7.57	0.0001	4.02	6.93	5.57	4.06	7.23	1.07	1.51	1.35	1.06	3.03
ENSG00000103472	RRN3P2	653390	RRN3P2	3.98	0.0011	-3.61	0.37	0.0002	-1.56	0.38	-1.25	-1.56	-0.65	-2.72	-5.41	-3.32	-4.21	-5.41
ENSG00000227502	LINC01268	285758	LINC01268	3.98	0.0012	-2.28	1.7	0.0002	-0.19	0.52	-0.34	0.86	0.45	-3.66	-4.16	-2.65	-2.79	-4.21
ENSG00000159173	TNNI1	7135	TNNI1	3.98	0.0047	-3.96	0.02	0.0011	-2.25	-2.52	-2.64	-3.02	-3.11	-4.96	-6.86	-5.47	-6.86	-5.51
ENSG00000230294	LINC02370	NA	ENSG00000230294	3.98	0.0049	-5.44	-1.46	0.0012	-1.96	0.59	-5.1	-2.66	-1.77	-5.1	-5.1	-5.1	-5.1	-5.1
ENSG00000198879	SFMBT2	57713	SFMBT2	3.98	0.0053	-0.61	3.36	0.0013	0.16	0.12	-0.01	-0.12	0.11	-7.41	-6.01	-3.69	1.98	-3.51
ENSG00000090013	BLVRB	645	BLVRB	3.97	0	1.6	5.57	0	5.05	4.65	5.06	4.94	4.49	0.55	0.77	-1.2	1.49	2.69
ENSG00000137573	SULF1	23213	SULF1	3.97	0.0067	2.01	5.98	0.0017	2.97	2.66	2.49	2.21	3.45	-2.04	-2.09	-2.97	-1.43	2.39
ENSG00000108231	LGI1	9211	LGI1	3.96	0.0001	0.05	4.01	0	2.05	1.73	3.46	2.85	2.41	-2.73	-0.76	-0.99	-1.46	-1.16
ENSG00000248187	AC078850.1	NA	ENSG00000248187	3.96	0.0011	-5.44	-1.48	0.0002	-1.19	-1.09	-3.88	-1.86	-2.06	-4.8	-4.8	-4.8	-4.8	-4.8
ENSG00000164949	GEM	2669	GEM	3.96	0.0016	2.23	6.19	0.0003	4.98	5.71	5.26	4.53	3.33	-2.04	-1.32	-1.78	3.76	4.89
ENSG00000120738	EGR1	1958	EGR1	3.96	0.0021	4.71	8.66	0.0004	5.68	9.11	7.62	6.61	5.95	2.19	1.9	1.56	3.33	6.17
ENSG00000124134	KCNS1	3787	KCNS1	3.96	0.0061	-2.84	1.12	0.0015	-1.67	-2.33	-0.7	-0.49	0.2	-4.38	-6.28	-4.5	-6.28	-0.17
ENSG00000189108	IL1RAPL2	26280	IL1RAPL2	3.96	0.0063	-4.75	-0.79	0.0016	-2.02	-1.1	-1.67	-0.9	-5.75	-5.75	-5.75	-5.75	-5.75	-3.47
ENSG00000091622	PITPNM3	83394	PITPNM3	3.95	0.0005	-0.86	3.09	0.0001	-1.32	0.96	-1.57	-0.78	1.06	-4.31	-5.72	-5.42	-1.79	-3.68
ENSG00000167772	ANGPTL4	51129	ANGPTL4	3.95	0.0006	1.47	5.41	0.0001	5.17	3.07	4.67	3.03	4.64	-0.05	-0.11	-0.57	1.19	0.23
ENSG00000269202	NA	NA	ENSG00000269202	3.95	0.0012	-3.93	0.02	0.0002	-0.87	0.92	-0.09	-1.59	-1.39	-4.72	-3.86	-3.86	-4	-2.99
ENSG00000182397	DNM1P46	196968	DNM1P46	3.95	0.0025	-2.61	1.35	0.0005	0.43	-0.84	-0.84	-0.66	-1.16	-4.6	-4.69	-2.12	-6.09	-2.96
ENSG00000235590	GNAS-AS1	149775	GNAS-AS1	3.94	0.0029	-4.42	-0.48	0.0006	-1.03	-1.39	-1.93	-2.41	-1.6	-5.35	-5.35	-5.35	-5.35	-1.52
ENSG00000232759	LOC100506178	100506178	LOC100506178	3.94	0.003	-4.98	-1.04	0.0006	-2.93	-2.08	-0.75	-2.25	-3.24	-5.38	-5.38	-3.99	-5.38	-5.38
ENSG00000137752	CASP1	834	CASP1	3.94	0.0032	-3.83	0.11	0.0007	-0.14	-0.63	-0.44	-4.92	-2.66	-5.99	-5.99	-4.6	-5.99	-1.59
ENSG00000253552	HOXA-AS2	NA	HOXA-AS2	3.94	0.0049	-4.57	-0.63	0.0011	-3.19	-3.2	-2.5	-2.77	-3.17	-6.5	-6.5	-5.64	-6.5	-4.76
ENSG00000248632	AC106872.5	NA	ENSG00000248632	3.94	0.0061	-3.4	0.54	0.0015	0.56	-0.98	0.55	-0.06	0.43	-4.6	-3.74	-2.82	-2.52	-3.25
ENSG00000071967	CYBRD1	79901	CYBRD1	3.93	0	3.46	7.39	0	6.23	5.4	5.03	4.6	3.8	1.26	1.4	0.67	1.33	0.78
ENSG00000203499	FAM83H-AS1	100128338	FAM83H-AS1	3.93	0.0008	-2.1	1.83	0.0001	-0.81	-0.47	-0.59	-0.94	-0.48	-6.58	-4.49	-2.69	-2.66	-4.85
ENSG00000106004	HOXA5	3202	HOXA5	3.93	0.0014	-3.46	0.47	0.0003	0.04	0.15	0.63	-0.64	-1.71	-3.94	-4.87	-1.68	-3.67	-4.04
ENSG00000080503	SMARCA2	6595	SMARCA2	3.93	0.0015	2.53	6.46	0.0003	3.91	3.53	3.71	3.44	3.54	-2.74	-3.29	-3.21	3.64	3.26
ENSG00000204248	COL11A2	1302	COL11A2	3.93	0.0031	2.64	6.57	0.0007	-0.11	5.1	3.93	4.63	5.41	-0.63	-0.28	1.13	0.65	-1.51
ENSG00000240163	AC087385.1	NA	ENSG00000240163	3.93	0.0035	-4.42	-0.49	0.0008	-0.3	2.41	0.24	0.89	3.08	-2.42	-0.63	-1.02	-2.42	-2.42
ENSG00000169184	MN1	4330	MN1	3.93	0.0064	-0.81	3.12	0.0016	0.63	-1.59	1.9	-0.29	0.44	-4.16	-5.25	-4.48	0.33	-4.76
ENSG00000133121	STARD13	90627	STARD13	3.92	0	3.94	7.86	0	5.49	5.34	4.59	4.56	3.96	1.72	2.4	3.1	-2.32	0.1
ENSG00000172380	GNG12	55970	GNG12	3.92	0	4.39	8.31	0	6.64	5.85	6.6	5.84	5.42	2.79	2.32	0.53	0.86	4.41
ENSG00000177464	GPR4	2828	GPR4	3.92	0.0048	-2.54	1.38	0.0011	-0.69	0.97	3.23	-2.62	-2.79	-2.42	-2.83	-5.75	-3.46	-4.4
ENSG00000204580	DDR1	780	DDR1	3.91	0	4.92	8.84	0	5.03	5.93	5.72	5.34	6.2	0.89	0.86	0.15	2.5	4.12
ENSG00000187601	MAGEH1	28986	MAGEH1	3.91	0.0001	1.92	5.84	0	5.21	5.37	5.59	5.32	4.93	-0.69	-0.22	0.97	4.6	1.68
ENSG00000179066	AC020907.1	NA	ENSG00000179066	3.91	0.0002	-4.75	-0.84	0	-0.12	-1.03	-0.44	-2	-1.97	-4.44	-4.44	-2.1	-4.44	-4.44
ENSG00000025708	TYMP	1890	TYMP	3.9	0	1.92	5.81	0	3.65	4.27	3.43	4.48	4.62	-0.54	-0.03	1.13	0.79	-0.49
ENSG00000080511	RDH8	50700	RDH8	3.9	0.001	-4.53	-0.63	0.0002	-1.04	-2.77	-0.32	-1.64	-1.94	-5.1	-5.1	-5.1	-2.08	-5.1
ENSG00000123610	TNFAIP6	7130	TNFAIP6	3.9	0.006	1.57	5.48	0.0015	3.93	5.6	4.22	4.46	5.86	4.61	4.82	4.95	-4.75	-1.76
ENSG00000197746	PSAP	5660	PSAP	3.89	0	9.14	13.03	0	11.41	11.33	11.93	11.31	10.7	6.86	7.13	7.3	7.39	8.56
ENSG00000249035	CLMAT3	101927096	CTB-113P19.1	3.89	0.0002	-3.78	0.11	0	-0.49	-0.58	-1.59	-0.62	-1.61	-3.74	-5.23	-4.37	-3.67	-4.4
ENSG00000238142	BX284668.5	105376805	LOC105376805	3.89	0.0047	-5.44	-1.55	0.0011	0.73	0.59	0.62	-3.12	-0.65	-3.12	-3.12	-3.12	-3.12	-3.12
ENSG00000261039	LINC02544	101929504	LOC101929504	3.89	0.0084	-5.44	-1.56	0.0022	-0.76	-1.44	0.08	-0.5	-0.06	-3.21	-3.21	-3.21	-3.21	-3.21
ENSG00000057019	DCBLD2	131566	DCBLD2	3.88	0	6.5	10.37	0	6.18	6.17	6.59	7.76	7.7	2.63	3.05	2.37	3.26	3.68
ENSG00000272003	NA	NA	ENSG00000272003	3.88	0.0001	-1.62	2.26	0	1.58	2.71	2.08	2.93	2.84	0.32	-0.5	-1.19	-3.94	0.17
ENSG00000113361	CDH6	1004	CDH6	3.88	0.0004	1.48	5.36	0.0001	1.87	0.93	2.16	2.05	1.7	-3.69	-2.92	-4.54	-0.66	0.82
ENSG00000169085	C8orf46	254778	C8orf46	3.88	0.0008	-1.56	2.32	0.0001	0.11	0.94	0.34	-1.1	-1.71	-6.64	-3.44	-3.58	-2.9	-2.59
ENSG00000187699	C2orf88	84281	C2orf88	3.88	0.0009	1.66	5.54	0.0001	4.58	4.13	4.39	1.87	-0.46	-0.91	-1.13	-0.62	-0.09	-1.87
ENSG00000271605	MILR1	284021	MILR1	3.88	0.0067	-4.47	-0.59	0.0017	1.13	-0.8	-0.56	0.63	-2.27	-3.98	-3.98	-3.98	-3.98	-0.41
ENSG00000006756	ARSD	414	ARSD	3.88	0.007	1.27	5.15	0.0018	2.43	2.35	2.34	1.99	2.59	-5.42	-3.27	-4	2.99	1.54
ENSG00000013297	CLDN11	5010	CLDN11	3.87	0	4.14	8	0	5.86	4.99	5.73	5.03	5.46	3.79	3.64	2.47	-3.11	1.84
ENSG00000152104	PTPN14	5784	PTPN14	3.87	0	3.52	7.39	0	3.09	2.59	2.92	3.24	4	-0.09	0.06	-2.41	-1.49	0.54
ENSG00000273193	NA	NA	ENSG00000273193	3.87	0.002	-5.44	-1.58	0.0004	-0.29	0.27	-0.91	-0.45	-3.76	-3.76	-3.76	-3.76	-3.76	-3.76
ENSG00000173947	PIFO	128344	PIFO	3.87	0.0026	-3.03	0.84	0.0006	-0.61	-0.19	-1.32	-1.34	-2.86	-6.19	-6.19	-2.76	-4.11	-3.5
ENSG00000237529	AL137847.2	NA	ENSG00000237529	3.87	0.0029	-4.44	-0.57	0.0006	1.07	0.54	0.57	0.97	-1.04	-2.24	-3.17	-3.17	-3.17	-0.89
ENSG00000153064	BANK1	55024	BANK1	3.87	0.0097	-2.82	1.05	0.0026	-0.63	-0.57	-1.06	-3.41	-2.3	-6.72	-6.72	-3.97	-4.87	-2.07
ENSG00000182107	TMEM30B	161291	TMEM30B	3.87	0.0097	-3.72	0.15	0.0026	-1.25	-0.44	-2.43	-1.72	-4.12	-6.26	-6.26	-3.92	-4.7	-4.91
ENSG00000260929	NA	NA	ENSG00000260929	3.86	0.0001	-4.33	-0.47	0	-0.31	1.37	1.42	-1.01	-0.49	-3.45	-3.45	-3.45	-1.61	-2.1
ENSG00000239922	AC092958.1	NA	ENSG00000239922	3.86	0.0008	-5.44	-1.59	0.0001	-3.15	-1.37	-4.13	-1.46	-4.51	-5.6	-5.6	-5.6	-5.6	-5.6
ENSG00000221887	HMSD	284293	HMSD	3.86	0.0012	-3.28	0.58	0.0002	-0.28	-1.5	0.6	0.93	0.62	-3.75	-2.89	-3.82	-4.68	-1.11
ENSG00000184985	SORCS2	57537	SORCS2	3.86	0.0043	0.78	4.64	0.001	3.46	1.63	1.55	1.18	2.24	-1.76	-1.23	-1.46	-0.54	-4.25
ENSG00000185551	NR2F2	7026	NR2F2	3.85	0	3.96	7.81	0	6.04	5.02	5.18	5.15	4.2	-0.08	-0.22	-0.07	2.92	3.35
ENSG00000140961	OSGIN1	29948	OSGIN1	3.85	0.0001	0.41	4.27	0	2.24	1.99	3.04	2.66	2.48	-1.56	-1.58	-2.26	-2.02	0.78
ENSG00000159200	RCAN1	1827	RCAN1	3.84	0	4.86	8.71	0	4.69	7.12	5.79	5.22	6.81	1.81	1.88	2.01	2.39	2.31
ENSG00000087116	ADAMTS2	9509	ADAMTS2	3.84	0.0008	2.39	6.23	0.0001	4.59	2.46	2.55	2.99	3.99	2.09	1.4	-2.12	-1.09	-2.58
ENSG00000120306	CYSTM1	84418	CYSTM1	3.83	0	3.05	6.88	0	5.59	5.85	5.77	6.17	5.35	2.09	2.03	1.56	0.58	3.59
ENSG00000138623	SEMA7A	8482	SEMA7A	3.83	0	2.84	6.67	0	4.76	3.97	4.66	3.89	5.59	0.24	0.29	-0.16	0.88	2.31
ENSG00000139278	GLIPR1	11010	GLIPR1	3.83	0	2.09	5.93	0	2.61	2.91	3.26	3	4.67	-0.53	-1.82	-0.85	0.42	-0.11
ENSG00000166801	FAM111A	63901	FAM111A	3.83	0.0001	2.33	6.16	0	3.6	2.91	2.79	3.6	3.7	-2.83	-3.75	-1.2	2.17	2.44
ENSG00000258708	SLC25A21-AS1	100129794	SLC25A21-AS1	3.83	0.0001	-4.25	-0.42	0	0.16	-1.86	-0.82	-2.93	-0.97	-5.04	-5.04	-2.95	-5.04	-3.31
ENSG00000247746	USP51	158880	USP51	3.83	0.0003	-0.8	3.04	0	1.33	1.06	1.06	0.39	0.6	-3.36	-6.24	-2.2	0.72	-2.41
ENSG00000260597	AC012531.1	NA	ENSG00000260597	3.83	0.0041	-0.17	3.66	0.0009	2.48	1.7	2.03	2.69	2.47	0.77	1.68	0.93	-5.52	-3.23
ENSG00000165899	OTOGL	283310	OTOGL	3.83	0.0061	-3.26	0.57	0.0015	-1.33	-3.46	-2.21	-3.12	-2.08	-7.16	-7.16	-4.42	-5.97	-3.8
ENSG00000049130	KITLG	4254	KITLG	3.82	0	1.47	5.29	0	3.43	3.17	2.94	2.08	1.79	-0.87	-0.22	-2.33	-0.92	-1.19
ENSG00000163932	PRKCD	5580	PRKCD	3.82	0	1.94	5.76	0	3.54	3.67	3.91	4.8	4.1	-0.19	0.06	-1.24	0.92	1.21
ENSG00000178685	PARP10	84875	PARP10	3.82	0	2.73	6.55	0	3.83	3.8	3.99	4.11	4.05	0.19	0.09	0.37	-0.43	0.58
ENSG00000196371	FUT4	2526	FUT4	3.82	0.0002	0.64	4.46	0	1.57	2.22	1.82	1.87	1.8	-0.41	-0.83	-0.06	-6.69	0.74
ENSG00000169083	AR	367	AR	3.82	0.0019	-2.18	1.64	0.0004	-0.17	-1.46	-1.64	-2.96	-3.62	-6.2	-7.69	-4.78	-6.14	-1.97
ENSG00000184378	ACTRT3	84517	ACTRT3	3.81	0.0026	-1.98	1.83	0.0006	1.03	0.12	2.1	0.75	0.16	-4.17	-5.1	-4.24	0.39	0.45
ENSG00000165475	CRYL1	51084	CRYL1	3.8	0	1.76	5.56	0	5.6	4.87	5.07	4.86	3.28	0.78	0.73	0.88	0.53	1.9
ENSG00000182718	ANXA2	302	ANXA2	3.8	0	6.48	10.27	0	6.77	6.93	6.9	7.37	7.7	3.66	3.8	2.44	2	4.83
ENSG00000140564	FURIN	5045	FURIN	3.79	0	5.51	9.3	0	6.12	7.3	6.93	7.33	7.73	3.05	3.3	3.26	3.14	3.71
ENSG00000174607	UGT8	7368	UGT8	3.79	0	3.68	7.47	0	5.96	4.62	5.64	5.84	4.16	1.78	1.45	0.49	0.77	2.86
ENSG00000118804	STBD1	8987	STBD1	3.79	0.0001	-0.66	3.13	0	1.06	1.18	0.9	1.57	0.97	-1.48	-2.56	-5.24	-2.6	-0.63
ENSG00000116985	BMP8B	656	BMP8B	3.79	0.0005	2.47	6.26	0.0001	3.43	5.55	3.31	2.83	4.3	0.58	0.73	1.2	0.45	-2.29
ENSG00000140279	DUOX2	50506	DUOX2	3.79	0.0071	-1.97	1.82	0.0018	-1.43	-1.35	-1.34	-1.47	-1.79	-6.46	-4.83	-4.84	-3	-6.04
ENSG00000111424	VDR	7421	VDR	3.78	0.0001	0.92	4.7	0	2.28	1.81	2.12	2.02	2.84	-1.31	0.02	-3.86	-1.86	-0.68
ENSG00000082781	ITGB5	3693	ITGB5	3.78	0.0004	2.9	6.68	0.0001	4.24	4.3	5.42	2.23	3.68	1.73	1.5	-3.88	4.09	-2.67
ENSG00000249751	ECSCR	641700	ECSCR	3.78	0.0072	-5.44	-1.66	0.0018	-2.58	0.89	-0.24	-3.66	0.68	-3.66	-3.66	-3.66	-3.66	-3.66
ENSG00000117407	ARTN	9048	ARTN	3.78	0.0075	0.58	4.35	0.0019	2.32	3.85	2.6	2.75	3.05	-0.69	-0.12	0.78	-0.6	-3.22
ENSG00000247134	AC090204.1	NA	ENSG00000247134	3.78	0.0086	-0.93	2.85	0.0023	3.23	3.34	3.63	2.34	3.58	1.28	0.19	-1.37	-3.71	3.15
ENSG00000174500	GCSAM	257144	GCSAM	3.77	0.0075	-3.32	0.45	0.0019	-3.07	-1.19	-1.73	-0.96	-0.2	-6.02	-4.23	-3.68	-6.02	-2.89
ENSG00000087303	NID2	22795	NID2	3.76	0	2.63	6.39	0	4.61	4.1	4.65	3.05	2.33	0.79	0.44	-0.33	0.02	-0.78
ENSG00000150630	VEGFC	7424	VEGFC	3.76	0	0.87	4.63	0	3.84	2.56	4.05	3.17	3.22	-0.46	0.85	-2.82	-0.01	0.59
ENSG00000118985	ELL2	22936	ELL2	3.76	0.0001	1.86	5.62	0	2.08	3.29	2.49	2.15	3.78	-2.23	-1.65	-1.89	-1.12	1.85
ENSG00000162614	NEXN	91624	NEXN	3.76	0.0003	-1.38	2.38	0	1.65	-0.66	0.93	-0.57	-0.38	-4.81	-4.91	-2.58	-1.83	-3.05
ENSG00000137393	RNF144B	255488	RNF144B	3.76	0.0005	0.85	4.61	0.0001	2.65	1.05	2.2	3.67	1.49	-1.72	-0.37	-2.82	-2.24	-0.58
ENSG00000185607	ACTBP7	NA	ACTBP7	3.76	0.0008	-2.62	1.14	0.0001	0.21	2.39	-0.04	1.44	0.86	-1.58	-1.7	-2.48	-1.8	-4.27
ENSG00000253746	AC091182.2	NA	ENSG00000253746	3.76	0.0019	-4.63	-0.86	0.0004	1.02	-1.53	-0.87	0	1.82	-3.31	-3.31	-3.31	-3.31	-0.46
ENSG00000196972	SMIM10L2B	644596	SMIM10L2B	3.76	0.0037	-1.65	2.11	0.0008	0.92	0.9	0.89	0.71	-0.07	-5.53	-2.21	-2.97	-1.37	-1.96
ENSG00000235505	LOC643733	643733	LOC643733	3.76	0.0039	-4.35	-0.59	0.0009	-0.43	-2.41	-1.68	-4.09	-4.5	-6.2	-6.2	-4.11	-6.2	-4.85
ENSG00000182108	DEXI	28955	DEXI	3.76	0.005	-3.45	0.31	0.0012	-0.2	0.77	-1.46	-0.09	-1.26	-3.95	-4.88	-2.14	-4.88	-1.63
ENSG00000165030	NFIL3	4783	NFIL3	3.75	0	3.08	6.83	0	4.74	7.12	5.43	5.76	5.7	0.91	1.36	0.99	2.6	4
ENSG00000180611	MB21D2	151963	MB21D2	3.75	0.0006	0.25	3.99	0.0001	1.4	2.56	1.67	2.34	3.29	-5.85	-2.93	-2.04	0.4	3.66
ENSG00000236453	AC003092.1	NA	ENSG00000236453	3.75	0.0012	-5.13	-1.37	0.0002	0.92	-1.14	0.23	-4.19	-2.05	-4.19	-4.19	-3.33	-4.19	-4.19
ENSG00000241978	AKAP2	11217	AKAP2	3.75	0.0046	-2.44	1.31	0.0011	-1.59	-1.65	-2.07	-2.03	-1.41	-6.24	-5.78	-7.18	-3.67	-2.53
ENSG00000148175	STOM	2040	STOM	3.75	0.0073	2.52	6.27	0.0019	4.89	4.74	5.17	4.26	3.9	2.28	2.07	2.16	-5.77	6.57
ENSG00000142733	MAP3K6	9064	MAP3K6	3.74	0	2.37	6.11	0	4.3	3.91	3.54	3.73	3.55	0.55	0.79	-0.72	-1.02	0.99
ENSG00000156453	PCDH1	5097	PCDH1	3.74	0	5.05	8.79	0	5.8	6.01	6.01	6.74	6.92	2.31	2.05	1.84	2.9	3.59
ENSG00000163386	NA	NA	NBPF10	3.74	0	1.07	4.81	0	0.93	1.11	1.08	1	1.34	-0.98	-0.99	-3.02	-4.69	-2.97
ENSG00000171608	PIK3CD	5293	PIK3CD	3.74	0.0001	2.22	5.95	0	3.26	2.7	3.07	3.33	3.86	-1.23	-0.2	-1.98	0.88	-0.23
ENSG00000113580	NR3C1	2908	NR3C1	3.73	0	3.02	6.74	0	3.16	3.86	3.77	3.06	3.87	-0.09	-0.34	-1	0.78	-0.36
ENSG00000128791	TWSG1	57045	TWSG1	3.73	0	3.67	7.4	0	5.64	5.24	5.33	5.19	4.83	1.59	1.05	0.63	1.84	2.43
ENSG00000257702	LBX2-AS1	151534	LBX2-AS1	3.73	0	0.78	4.51	0	3.86	3.32	3.32	3.74	3.07	-1.38	-1.04	-1.05	0.85	1.18
ENSG00000102554	KLF5	688	KLF5	3.73	0.0003	0.34	4.07	0	1.68	1.64	2.6	1.88	2.82	-1.28	-2.16	-1.48	-2.47	-0.37
ENSG00000177406	LOC100049716	100049716	LOC100049716	3.73	0.0017	-1.72	2.01	0.0003	0.15	0.9	0.19	-0.48	0.09	-5.92	-2.72	-2.11	-5.2	0.32
ENSG00000259658	AC027559.1	NA	ENSG00000259658	3.73	0.0032	-2.89	0.84	0.0007	0.55	2.06	0.62	2.32	1.21	-1.39	-0.86	-2.21	-3.61	-1.32
ENSG00000165379	LRFN5	145581	LRFN5	3.73	0.0034	0.48	4.21	0.0007	1.43	1.72	0.88	2.63	1.39	-0.66	0.14	-3.29	-6.72	2.31
ENSG00000244479	OR2A1-AS1	NA	OR2A1-AS1	3.73	0.0052	-5.44	-1.71	0.0012	-4.2	-4.24	-6.32	-1.31	-1.82	-6.32	-6.32	-6.32	-6.32	-6.32
ENSG00000099250	NRP1	8829	NRP1	3.72	0	3.56	7.28	0	4.35	3.34	4.17	3.97	2.95	-0.34	0.9	-3.65	1.64	1.33
ENSG00000134627	PIWIL4	143689	PIWIL4	3.72	0.0007	-1.4	2.32	0.0001	-0.32	-0.33	0.68	0.49	0.21	-1.47	-1.98	-3.94	-6.29	-2.05
ENSG00000255471	AP001528.2	NA	ENSG00000255471	3.72	0.001	-3.86	-0.14	0.0002	0.63	-1.08	0.49	-1.67	-0.21	-4.38	-4.38	-3.52	-2.83	-2.1
ENSG00000227392	HPN-AS1	100128675	HPN-AS1	3.72	0.0052	-5.44	-1.72	0.0013	-0.53	-1.09	-2.09	-0.32	-4.27	-4.27	-4.27	-4.27	-4.27	-4.27
ENSG00000082397	EPB41L3	23136	EPB41L3	3.72	0.0081	4.56	8.28	0.0021	4.65	4.9	4.4	5.11	5.1	2.7	2.71	2.72	3.19	-5.52
ENSG00000172594	SMPDL3A	10924	SMPDL3A	3.71	0	0.62	4.33	0	2.91	3.16	3.71	3.25	2.76	-2.37	-1.71	-0.54	0.89	1
ENSG00000251359	WWC2-AS2	152641	WWC2-AS2	3.71	0.0015	-3.71	0	0.0003	-1.76	-0.67	-1.31	-0.91	-0.81	-5.22	-5.22	-4.36	-3.67	-2.23
ENSG00000069431	ABCC9	10060	ABCC9	3.71	0.0025	-1.85	1.86	0.0005	0.38	-1.9	-0.75	-3.38	-2.63	-5.4	-7.61	-4.08	-5.33	-2.65
ENSG00000112531	QKI	9444	QKI	3.7	0	6.22	9.92	0	5.69	5.72	6.13	6.13	5.35	2.6	2.18	2.31	1.7	1.77
ENSG00000114790	ARHGEF26	26084	ARHGEF26	3.7	0	1.42	5.12	0	3.36	2.81	3.11	2.71	1.25	-0.06	-0.96	-0.72	-3.42	0.51
ENSG00000125637	PSD4	23550	PSD4	3.7	0	-0.35	3.34	0	-0.08	0.02	-0.22	-0.81	-1.05	-4.8	-5.1	-4.94	-2.91	-2.53
ENSG00000130813	C19orf66	55337	C19orf66	3.7	0	2.15	5.85	0	3.45	3.77	3.78	4.13	3.52	-1.4	-0.23	-0.51	1.02	1.07
ENSG00000166394	CYB5R2	51700	CYB5R2	3.7	0	1.86	5.56	0	2.59	2.68	2.46	2.84	1.67	-0.7	-1.13	-0.65	-3.7	0.46
ENSG00000204323	SMIM5	643008	SMIM5	3.7	0	0.83	4.53	0	2.1	2.93	2.85	0.9	1.81	-1.38	-1.12	-2.21	-0.84	-2
ENSG00000213853	EMP2	2013	EMP2	3.7	0	4.26	7.96	0	4.89	4.98	4.5	5.2	4.59	2.37	2.22	2.46	-0.21	-0.82
ENSG00000157978	LDLRAP1	26119	LDLRAP1	3.7	0.0002	1.59	5.3	0	2.27	3.09	2.53	2.92	3.53	-0.08	-0.42	-0.82	-3.63	1.39
ENSG00000236581	STARD13-AS	100874241	STARD13-AS	3.7	0.0003	-2.64	1.06	0	-0.51	0.34	-1.3	-1.49	-0.66	-2.83	-2.34	-3.32	-5.88	-5.05
ENSG00000273356	LINC02019	NA	ENSG00000273356	3.7	0.0032	-2.54	1.17	0.0007	-0.67	1.14	0.21	-0.14	-0.01	-3.65	-4.28	-2.4	-3.59	-2.46
ENSG00000115271	GCA	25801	GCA	3.69	0	-0.16	3.53	0	1.63	1.72	1.84	1.53	1.52	-3.28	-3.62	-2.78	-0.25	-0.07
ENSG00000237476	LINC01637	101928891	LOC101928891	3.69	0.0009	-3.33	0.37	0.0001	1	0.68	1.28	1.18	0.62	-3.55	-3.55	-1.77	-0.78	-1.26
ENSG00000154589	LY96	23643	LY96	3.69	0.0013	-3.38	0.31	0.0002	2.45	1.9	2.06	0.46	-1.67	-1.48	-3.38	-1.04	-3.38	-0.53
ENSG00000136541	ERMN	57471	ERMN	3.69	0.0051	-3.64	0.05	0.0012	-1.17	-2.07	0.1	-2.64	-4.53	-6.23	-6.23	-4.84	-4.15	-4.2
ENSG00000225492	GBP1P1	400759	GBP1P1	3.69	0.0056	-3.87	-0.19	0.0013	-2.61	0.59	0.14	-2.89	-2.37	-5.33	-5.33	-4.47	-4.13	-2.65
ENSG00000164111	ANXA5	308	ANXA5	3.68	0	6.18	9.85	0	7.97	8.41	7.98	8.36	8.56	4.9	4.85	4.85	3.66	4.69
ENSG00000165655	ZNF503	84858	ZNF503	3.68	0	2.89	6.56	0	5.59	4.22	4.72	4.94	4.69	1.04	0.79	-1.13	4.45	0.05
ENSG00000241313	WWTR1-AS1	100128025	WWTR1-AS1	3.68	0.006	-4.07	-0.39	0.0015	-2.16	-0.61	-0.79	-2.17	-3.01	-5.48	-5.48	-4.62	-5.48	-1.5
ENSG00000227512	AL592301.1	NA	ENSG00000227512	3.68	0.0083	-4.66	-0.98	0.0022	-0.57	-1.56	-2.42	0.78	0.74	-3.89	-3.89	-2.49	-3.17	-3.89
ENSG00000161835	GRASP	160622	GRASP	3.67	0	2.41	6.08	0	5.05	4.24	5.24	4.88	3.47	1.69	2.15	1.46	-0.72	0.4
ENSG00000177283	FZD8	8325	FZD8	3.67	0.0004	1.03	4.7	0.0001	3.3	1.49	3.53	3.18	3.92	-1.73	-1.14	-0.2	1.06	-1.31
ENSG00000168060	NAALADL1	10004	NAALADL1	3.67	0.001	-1.48	2.18	0.0002	0.21	-0.21	0.31	0.38	0.27	-2.66	-2.3	-2.15	-4.56	-4.76
ENSG00000117318	ID3	3399	ID3	3.66	0	4.13	7.79	0	6.42	6.05	8.48	7.25	6.49	4.41	3.65	1.16	2.92	4.4
ENSG00000081087	OSTM1	28962	OSTM1	3.65	0	3.96	7.61	0	4.9	5.38	5.42	5.13	5.16	0.83	0.85	1.05	2.06	2.82
ENSG00000134996	OSTF1	26578	OSTF1	3.65	0	1.81	5.46	0	4.8	5	4.99	5.24	5.28	1.32	1.17	0.08	1.42	3.09
ENSG00000137166	FOXP4	116113	FOXP4	3.65	0.0001	2.38	6.04	0	3.23	3.75	3.67	3.3	3.06	-1.95	-2.09	-2.31	1.71	2.95
ENSG00000236526	AL035448.1	NA	ENSG00000236526	3.65	0.0027	-2.89	0.77	0.0006	-0.91	1.04	-0.89	-0.92	1.21	-4.97	-2.88	-2.06	-3.77	-2.93
ENSG00000177301	KCNA2	3737	KCNA2	3.65	0.0031	-0.31	3.34	0.0007	1.98	1.7	2.7	0.35	-0.37	-0.41	-0.41	-1.53	-6.1	-0.79
ENSG00000227486	AL445472.1	NA	ENSG00000227486	3.65	0.0051	-3.84	-0.19	0.0012	0.04	-0.08	1.04	0.12	-1.97	-4.11	-4.11	-4.11	0.6	-3.28
ENSG00000237181	AC147651.3	NA	ENSG00000237181	3.65	0.006	-2.88	0.77	0.0015	-0.04	2.02	1.43	1.36	1.34	-3.65	-1.55	-3.65	-0.63	0.1
ENSG00000163874	ZC3H12A	80149	ZC3H12A	3.65	0.0062	0.79	4.43	0.0015	1.71	4.14	2.67	1.96	3.22	-1.7	-0.63	-0.82	-3.27	2.65
ENSG00000267279	AC090409.1	NA	ENSG00000267279	3.65	0.01	-5.13	-1.48	0.0027	0.55	-0.94	-4.36	-1.23	-1.2	-4.36	-4.36	-4.36	-4.36	-3.53
ENSG00000188549	C15orf52	388115	C15orf52	3.64	0	4.23	7.87	0	5.04	4.84	4	5.29	5.68	1.38	1.7	1.76	1.37	0.43
ENSG00000165959	CLMN	79789	CLMN	3.64	0.0001	3.6	7.24	0	3.48	3.49	3.76	3.94	1.62	-0.45	-1.28	-4.35	2.04	1.73
ENSG00000130635	COL5A1	1289	COL5A1	3.62	0.0002	6.53	10.15	0	6.54	5.8	5.81	6.72	8.52	4.6	4.87	3.03	3.64	-0.87
ENSG00000270640	AC104695.3	NA	ENSG00000270640	3.62	0.0018	-4.44	-0.82	0.0004	1.39	0.84	-0.87	2.89	1.14	0.13	-2.34	-2.34	-1.62	-2.34
ENSG00000147614	ATP6V0D2	245972	ATP6V0D2	3.62	0.0088	-2.98	0.64	0.0023	-2.55	-0.27	-0.22	-1.08	-0.66	-3.48	-5.69	-4.83	-4.13	-2.22
ENSG00000237149	ZNF503-AS2	100131213	ZNF503-AS2	3.61	0.0004	-0.66	2.95	0.0001	1.94	0.15	1.25	1.3	0.57	-3.36	-3.48	-2.42	0.06	-3.55
ENSG00000273319	AC058791.1	NA	ENSG00000273319	3.61	0.0007	-3.29	0.32	0.0001	-2.83	-0.15	-1.86	-1.63	-0.21	-3.56	-5.77	-3.69	-2.88	-5.77
ENSG00000148344	PTGES	9536	PTGES	3.61	0.0026	0.43	4.04	0.0005	3.74	3.98	4.58	0.74	2.08	-2.14	-1.2	-0.66	0.04	1.56
ENSG00000250474	WBP1LP2	NA	WBP1LP2	3.61	0.0027	-4.22	-0.61	0.0006	-0.88	-1.12	0.13	0.13	-0.53	-4.02	-4.02	-3.16	-4.02	-0.76
ENSG00000240093	AC093627.3	NA	ENSG00000240093	3.61	0.0057	-4.35	-0.74	0.0014	-0.16	1.49	-2.38	1.55	0.57	-1.8	-3.3	-2.44	-2.58	-3.3
ENSG00000163975	MELTF	4241	MELTF	3.6	0.0003	4.95	8.55	0	2.98	5.99	4.62	5.98	7.83	0.83	1.81	3.65	2.82	0.22
ENSG00000172159	FRMD3	257019	FRMD3	3.6	0.0008	2.12	5.72	0.0001	3.23	3.96	3.41	2.8	1.72	-0.84	-0.69	-0.07	-1.6	0.64
ENSG00000152939	MARVELD2	153562	MARVELD2	3.6	0.0038	-2.19	1.41	0.0009	-0.5	-1.52	-0.11	-1.79	-0.38	-4.18	-3.83	-4.3	-3.92	-5.04
ENSG00000223855	HRAT92	441307	HRAT92	3.6	0.0051	-3.1	0.5	0.0012	-2.59	-0.19	-2.27	-1.01	-0.37	-5.91	-3.81	-3.57	-3.83	-5.08
ENSG00000226786	NA	NA	ENSG00000226786	3.6	0.0054	-3.59	0.01	0.0013	-0.82	1.68	1.31	1.19	-1.63	-3.76	-3.76	-2.37	-1.14	-2.03
ENSG00000119280	C1orf198	84886	C1orf198	3.59	0	6.25	9.85	0	7.52	7.97	7.76	7.63	6.5	4.21	3.96	3.77	3.48	4.04
ENSG00000144959	NCEH1	57552	NCEH1	3.59	0	1.92	5.51	0	3.1	2.17	3.04	4.04	4.05	-0.72	-1.09	-1.19	0.32	0.87
ENSG00000092969	TGFB2	7042	TGFB2	3.59	0.0047	0.43	4.02	0.0011	1.2	1.12	1.63	0.46	4.07	-2.51	-4.11	-4.68	2.35	-0.78
ENSG00000166278	C2	717	C2	3.59	0.0089	-1.52	2.08	0.0024	0.97	0.58	0.41	-0.96	-3.24	-3.23	-3.24	-4.22	-5.01	-3.31
ENSG00000166401	SERPINB8	5271	SERPINB8	3.58	0	1.79	5.37	0	3.09	3.67	3.27	3.18	2.92	-1.23	-0.81	-1.27	-0.51	2.1
ENSG00000242193	LOC730102	730102	LOC730102	3.58	0.0019	-0.78	2.8	0.0004	0.43	0.27	0.21	0.16	0.6	-3	-2.39	-1.44	-6.57	-0.71
ENSG00000156869	FRRS1	391059	FRRS1	3.58	0.0062	-1.93	1.65	0.0016	0.48	-0.75	-0.15	-0.78	-0.18	-3.84	-6.06	-3	-5.34	1.19
ENSG00000177706	FAM20C	56975	FAM20C	3.57	0	6.24	9.81	0	7.74	7.71	7.5	7.71	7.35	3.81	3.94	4.46	3.89	4.07
ENSG00000235027	AC068580.3	NA	ENSG00000235027	3.57	0.0006	-0.13	3.44	0.0001	1.76	2.37	2.68	3.38	1.95	-1.43	-0.74	-0.81	-1.78	-0.6
ENSG00000173421	CCDC36	339834	CCDC36	3.57	0.0027	-1.87	1.7	0.0006	0.19	-0.42	-1.69	-0.29	0.38	-4.01	-4.13	-2.59	-4.67	-3.54
ENSG00000248608	AC133963.1	NA	ENSG00000248608	3.57	0.0031	-3.82	-0.25	0.0007	-0.89	-1.8	0.96	-0.24	-2.71	-4.85	-3.98	-4.85	-3.29	-2.35
ENSG00000171989	LDHAL6B	92483	LDHAL6B	3.57	0.0091	-3.98	-0.41	0.0024	-0.78	0.11	-1.09	-1.7	-2.1	-2.36	-4.83	-3.44	-4.83	-4
ENSG00000106006	HOXA6	3203	HOXA6	3.57	0.0098	-4.89	-1.32	0.0027	-2.01	-2.38	-0.31	-1.15	-1.99	-2.56	-4.46	-4.46	-4.46	-4.46
ENSG00000095637	SORBS1	10580	SORBS1	3.56	0	4.52	8.09	0	5.39	4.98	5.42	4.82	2.61	0.73	0.35	1.16	1.93	1.15
ENSG00000182179	UBA7	7318	UBA7	3.56	0	2.08	5.64	0	3.55	3.51	2.93	3.53	3.82	-0.37	0.43	-0.51	-1.68	1.9
ENSG00000120262	CCDC170	80129	CCDC170	3.56	0.0056	-3.74	-0.18	0.0014	-1.39	-3.24	-2.19	-3.41	-2.57	-5.05	-4.19	-4.76	-6.54	-6.54
ENSG00000267505	AC005180.2	NA	ENSG00000267505	3.56	0.0066	-3.01	0.54	0.0017	1.06	1.29	0.81	1.69	2.27	-1.77	0.06	-2.41	-0.98	-3.27
ENSG00000102445	RUBCNL	80183	RUBCNL	3.55	0.0034	-2.67	0.89	0.0008	-1.85	-1.76	-1.93	-1.03	-1.89	-5.21	-6.71	-4.62	-4.42	-3.34
ENSG00000134871	COL4A2	1284	COL4A2	3.54	0	7.63	11.17	0	7.77	7.4	7.98	8.54	9.28	5.18	5.05	4.9	4.01	4.17
ENSG00000144455	SUMF1	285362	SUMF1	3.54	0	3.12	6.66	0	3.8	3.66	4.1	3.81	3.94	-0.06	-0.52	-0.32	0.73	1.65
ENSG00000183853	KIRREL1	55243	KIRREL	3.54	0	4.96	8.5	0	5.68	5.02	5.41	5.66	5.85	2.32	2.82	0.49	0.77	3.62
ENSG00000137628	DDX60	55601	DDX60	3.54	0.0001	1.59	5.13	0	2.08	2.54	2.17	2.43	2.66	-1.26	-1.81	-0.28	-2.75	0.56
ENSG00000226380	AC016831.1	407021	MIR29A	3.54	0.0001	-0.45	3.09	0	0.67	1.49	0.12	-0.15	-0.62	-3.06	-2.72	-3.93	-3.04	-2.86
ENSG00000125618	PAX8	7849	PAX8	3.54	0.0028	0.54	4.07	0.0006	1.47	0.83	1.49	1.09	1.21	-0.47	-1.1	-0.83	-4.5	-3.97
ENSG00000181649	PHLDA2	7262	PHLDA2	3.54	0.0028	0.82	4.36	0.0006	4.47	2.55	4.03	5.76	5.84	0.88	0.73	-1.69	0.57	4.2
ENSG00000049089	COL9A2	1298	COL9A2	3.54	0.004	3.01	6.55	0.0009	1.85	5.6	3.89	5.34	5.76	0.82	1.05	-0.38	1.68	1.49
ENSG00000225963	AC009950.1	NA	ENSG00000225963	3.54	0.0055	-3.85	-0.31	0.0013	-2.15	-1.84	-1.05	-1.86	-1.21	-5.46	-5.46	-5.46	-3.62	-1.99
ENSG00000228522	AL845321.1	NA	ENSG00000228522	3.53	0.003	-5.44	-1.91	0.0006	-3.9	-0.86	-2.43	-0.3	0.27	-3.9	-3.9	-3.9	-3.9	-3.9
ENSG00000197757	HOXC6	3223	HOXC6	3.53	0.0057	2.01	5.54	0.0014	3.42	3.9	3.68	3.8	3.77	3.02	3.26	2.71	-3.15	-3.64
ENSG00000166311	SMPD1	6609	SMPD1	3.52	0	4.38	7.9	0	5.86	6.61	6.57	6.36	6.78	2.26	2.61	2.06	3.25	4.31
ENSG00000169504	CLIC4	25932	CLIC4	3.52	0	6.79	10.3	0	8.05	8.45	8.24	7.97	7.95	4.97	4.48	4.64	3.86	5.18
ENSG00000180155	LYNX1	66004	LYNX1	3.52	0.0001	4.04	7.55	0	5.14	5.13	4.03	5.96	4.57	1.51	1.94	1.52	1.85	0.37
ENSG00000092421	SEMA6A	57556	SEMA6A	3.52	0.0003	3.41	6.94	0	3.99	2.26	5.33	4.09	1.74	-1.21	-1.65	-1.89	2.07	1.97
ENSG00000177106	EPS8L2	64787	EPS8L2	3.52	0.0006	1.23	4.74	0.0001	2.56	3.24	0.98	1.24	3.13	-1.74	-1.37	-1.09	-0.21	-2.05
ENSG00000103335	PIEZO1	9780	PIEZO1	3.51	0	6.4	9.92	0	5.98	6.55	6.51	6.78	6.56	4.2	4.41	4.71	1.43	0.23
ENSG00000163840	DTX3L	151636	DTX3L	3.51	0	3.18	6.69	0	4.18	4.44	4.02	3.87	4.18	0.3	-0.04	-0.57	0.33	3.11
ENSG00000169554	ZEB2	9839	ZEB2	3.51	0	5.51	9.01	0	5.17	5.26	4.86	5	3.95	1.64	1.24	0.84	0.99	2.03
ENSG00000173193	PARP14	54625	PARP14	3.51	0	3.93	7.44	0	3.84	4.3	4.09	4.14	3.84	0.73	0.58	-0.35	-1.62	3.63
ENSG00000135636	DYSF	8291	DYSF	3.51	0.0059	0.61	4.12	0.0014	-1.48	1.39	1.53	-0.2	3.9	-2.26	-3.27	-2.75	-0.96	-3.05
ENSG00000189171	S100A13	6284	S100A13	3.5	0	0.77	4.27	0	2.31	3.59	2.64	2.45	3.5	-0.94	-0.52	-1.09	-1.15	0.98
ENSG00000197712	FAM114A1	92689	FAM114A1	3.5	0	4.84	8.34	0	5.94	6.46	5.85	5.93	6.1	3.05	3.13	3.03	1.06	2.72
ENSG00000244509	APOBEC3C	27350	APOBEC3C	3.5	0	2.76	6.27	0	4.95	4.63	4.9	4.66	4.73	2.26	2.23	0.95	-0.19	1.49
ENSG00000058085	LAMC2	3918	LAMC2	3.5	0.0012	0.25	3.75	0.0002	0.72	0.2	4.12	-1.02	0.85	-3.13	-2.62	-2.7	-3.79	0.31
ENSG00000124749	COL21A1	81578	COL21A1	3.5	0.0093	-2.56	0.95	0.0025	-0.61	-0.36	-1.05	-3.08	-4.45	-4.45	-4.17	-4.36	-6.92	-4.64
ENSG00000100605	ITPK1	3705	ITPK1	3.49	0	6.29	9.78	0	6.23	7.51	7.04	7.19	7.08	3.32	3.44	3.22	3.96	3.66
ENSG00000106780	MEGF9	1955	MEGF9	3.49	0	5.36	8.85	0	6.69	6.12	7.08	6.28	4.64	2.64	2.57	2.56	3.23	2.35
ENSG00000131370	SH3BP5	9467	SH3BP5	3.49	0	2.92	6.42	0	4.65	4.56	5.16	4.21	3.16	-0.18	-0.17	-0.42	2.25	2.51
ENSG00000171877	FRMD5	84978	FRMD5	3.49	0	4.24	7.73	0	4.64	5.4	4.54	5.27	5.54	1.33	1.52	1.2	2.33	1.41
ENSG00000253676	TAGLN2P1	NA	TAGLN2P1	3.49	0.0005	-1.85	1.64	0.0001	1.28	2.77	2.14	2.46	3.43	0.45	0.79	-1.24	-3.33	0.14
ENSG00000253877	LINC01608	101927459	LINC01608	3.48	0.0049	-5.13	-1.65	0.0011	-0.55	-1.91	1.27	-0.09	-3.69	-3.69	-3.69	-3.69	-3.69	-2.86
ENSG00000165949	IFI27	3429	IFI27	3.48	0.0055	1.24	4.72	0.0013	0.99	2.44	3.34	2.92	3.62	-0.97	-0.05	-0.2	-1.24	-1.42
ENSG00000143507	DUSP10	11221	DUSP10	3.47	0	3.34	6.82	0	4.98	5.58	4.86	5.29	4.36	0.44	1.38	1.91	1.75	2.13
ENSG00000143878	RHOB	388	RHOB	3.47	0	6.46	9.93	0	7.42	9.17	8.37	8.95	9.5	4.98	4.59	4.78	5.68	6.04
ENSG00000198113	TOR4A	54863	TOR4A	3.47	0	1.67	5.14	0	2.04	2.74	2.3	4.2	4.32	0.28	-0.39	0.34	-0.1	-1.91
ENSG00000166289	PLEKHF1	79156	PLEKHF1	3.47	0.0001	1.39	4.86	0	4	3.16	3.91	3.61	2.5	-0.57	0.15	-1.41	1.33	0.21
ENSG00000257038	AP002761.3	NA	ENSG00000257038	3.47	0.0017	-2.83	0.64	0.0003	-0.54	-0.03	0.25	-0.81	0.64	-2.17	-3.07	-4	-4.86	-1.11
ENSG00000179256	SMCO3	440087	SMCO3	3.47	0.0044	-2.04	1.44	0.001	0.07	0.36	1.85	-3.06	2.62	-2.12	-3.38	-2.43	-3.62	-2.88
ENSG00000121039	RDH10	157506	RDH10	3.46	0	3.12	6.58	0	5.06	3.83	3.89	4.32	3.8	0.84	0.55	0.7	0.1	1.46
ENSG00000161091	MFSD12	126321	MFSD12	3.46	0	6.05	9.51	0	6.82	6.71	7.55	7.13	7.35	3.64	3.79	3.89	3.6	3.37
ENSG00000177426	TGIF1	7050	TGIF1	3.46	0	2.82	6.29	0	3.7	3.51	3.8	3.56	3.24	-0.66	-0.26	-0.43	1.93	-0.42
ENSG00000253159	PCDHGA12	26025	PCDHGA12	3.46	0	1.12	4.58	0	1.76	1.76	2.39	2.77	3.09	-1.53	-1.04	-1.46	-3.72	2.61
ENSG00000119922	IFIT2	3433	IFIT2	3.46	0.0003	1.49	4.96	0	4.5	2.44	4.46	3.26	1.06	-0.54	-1.53	-0.31	0.56	0.21
ENSG00000198948	MFAP3L	9848	MFAP3L	3.46	0.0005	2.67	6.13	0.0001	3.06	4.04	3.98	2.21	1.54	-1.75	-1.34	-2.92	1.95	1.25
ENSG00000188906	LRRK2	120892	LRRK2	3.45	0.0004	1.19	4.63	0.0001	1.31	1.88	1.45	0.78	-1.31	-1.78	-2.07	-1.77	-3.64	-3.2
ENSG00000115318	LOXL3	84695	LOXL3	3.44	0	4.89	8.34	0	5.37	6.32	5.92	6.45	7	2.5	2.75	2.39	2.96	3.2
ENSG00000184719	RNLS	55328	RNLS	3.44	0.0082	-0.86	2.58	0.0022	0.85	0.94	0.93	-0.07	0.25	-0.65	-0.93	-0.61	-6.07	-3.57
ENSG00000064601	CTSA	5476	CTSA	3.43	0	5.44	8.87	0	6.35	6.09	6.44	6.31	6.41	2.66	2.85	1.9	2.88	4.14
ENSG00000123989	CHPF	79586	CHPF	3.43	0	6.11	9.54	0	7.02	8	7.85	7.71	8.38	4.14	4.14	3.66	4.3	5.55
ENSG00000129493	HEATR5A	25938	HEATR5A	3.43	0	2.91	6.34	0	2.89	2.85	3.04	3.02	3.08	-0.87	-0.42	-1.73	-0.05	0.67
ENSG00000142669	SH3BGRL3	83442	SH3BGRL3	3.43	0	4.73	8.16	0	6.54	7.49	6.92	7.72	7.98	3.64	3.76	3.21	3.44	5.42
ENSG00000165424	ZCCHC24	219654	ZCCHC24	3.43	0	3.95	7.38	0	5.39	5.64	4.7	4.68	4.78	3.01	2.51	0.82	0.62	1.39
ENSG00000130775	THEMIS2	9473	THEMIS2	3.43	0.0004	0.14	3.57	0.0001	1.55	1.49	1.17	1.04	1.55	-2.05	-2.06	-1.59	-3.68	-0.52
ENSG00000139832	RAB20	55647	RAB20	3.43	0.0009	0.43	3.86	0.0001	3.33	2.09	4.96	3.17	2.79	0.87	0.23	-1.38	-2.23	2.29
ENSG00000270959	LPP-AS2	339929	LPP-AS2	3.43	0.001	-0.57	2.86	0.0002	1.84	1.19	1.2	1.78	0.85	-4.68	-1.56	-2.7	-1.62	0.7
ENSG00000105707	HPN	3249	HPN	3.43	0.0059	-4.81	-1.38	0.0014	-1.9	-4.08	-2.32	-2.55	-4.15	-4.92	-5.85	-5.85	-5.14	-5.85
ENSG00000106853	PTGR1	22949	PTGR1	3.42	0	2.31	5.73	0	4.09	3.73	4.24	3.7	3.38	-0.18	-0.52	-1.37	0.31	3.75
ENSG00000196083	IL1RAP	3556	IL1RAP	3.42	0.0017	0.8	4.22	0.0003	0.63	0.35	0.43	1.02	2.62	-3.4	-1.92	-4.3	-2.84	0.31
ENSG00000242611	AC093627.6	NA	ENSG00000242611	3.42	0.0035	-5.44	-2.02	0.0008	0.78	1.72	-0.53	-3.37	-3.37	-3.37	-3.37	-3.37	-3.37	-3.37
ENSG00000132793	LPIN3	64900	LPIN3	3.42	0.0039	1.07	4.49	0.0009	2.57	2.19	2.19	2.78	1.82	0.6	0.84	0.1	-4.21	-1.99
ENSG00000130755	GMFG	9535	GMFG	3.42	0.0064	-3.61	-0.18	0.0016	-1.07	1.43	0.36	-3.6	-0.81	-3.74	-4.67	-3.81	-3.12	-2.64
ENSG00000105854	PON2	5445	PON2	3.41	0	4.19	7.6	0	5.66	5.68	6.31	5.49	5.38	3.12	3.09	1.71	0.74	3.09
ENSG00000114353	GNAI2	2771	GNAI2	3.41	0	6.16	9.57	0	6.55	6.6	6.61	6.61	6.79	3.15	3.01	2.72	3.06	4.16
ENSG00000197324	LRP10	26020	LRP10	3.41	0	5.8	9.22	0	6.43	6.32	6.63	6.23	6.31	2.71	3.07	1.89	3.29	3.87
ENSG00000228962	HCG23	414764	HCG23	3.41	0.0028	-5.44	-2.03	0.0006	-3.38	0.57	0.45	-0.67	-2.29	-3.38	-3.38	-3.38	-3.38	-3.38
ENSG00000205362	MT1A	4489	MT1A	3.41	0.0091	-3.5	-0.09	0.0025	2.48	0.76	2.56	0.7	-0.03	-0.07	0.56	-1.9	-2.76	-2.76
ENSG00000121900	TMEM54	113452	TMEM54	3.4	0.0001	0.9	4.3	0	3.97	3.28	3.67	4.12	4.08	0.47	1.05	1.09	-1.37	1.17
ENSG00000118640	VAMP8	8673	VAMP8	3.4	0.0026	-3	0.41	0.0005	-1.14	1.8	0.55	0.31	0.55	-4.08	-2.68	-1.99	-3.36	-0.26
ENSG00000049245	VAMP3	9341	VAMP3	3.39	0	4.24	7.63	0	6.22	6.29	6.25	6.14	5.93	2.29	2.14	2.32	2.53	4.57
ENSG00000113916	BCL6	604	BCL6	3.39	0	2.79	6.18	0	3.55	4.53	3.61	3.11	3.16	-0.33	0.03	-1	-0.27	2.66
ENSG00000165072	MAMDC2	256691	MAMDC2	3.39	0.0042	-1.88	1.51	0.001	-0.33	-0.09	0.59	-1.65	-0.83	-2.71	-5.18	-3.49	-3.28	-3.36
ENSG00000245571	AP001258.1	101927204	LOC101927204	3.38	0.0022	-1.04	2.34	0.0004	1.37	0.74	1.2	0.56	0.87	-3.29	-5.5	-1.87	-0.34	0.16
ENSG00000183032	SLC25A21	89874	SLC25A21	3.38	0.0041	-5.44	-2.06	0.0009	-4.29	-5.99	-1.07	-2.26	-4.28	-5.99	-5.99	-5.99	-5.99	-5.99
ENSG00000261997	AC007336.1	NA	ENSG00000261997	3.38	0.0071	-2.47	0.91	0.0018	-3.09	-1.21	-1.25	0.34	0.33	-2.26	-4.64	-3.94	-6.03	-2.67
ENSG00000106366	SERPINE1	5054	SERPINE1	3.38	0.0087	4.32	7.7	0.0023	5.96	6.12	4.65	4.51	8.95	2.7	3.88	-0.39	5.84	0.85
ENSG00000116962	NID1	4811	NID1	3.37	0	6.65	10.01	0	7.47	7	7.8	7.46	7.59	5.17	4.93	4.32	1.76	4.42
ENSG00000143786	CNIH3	149111	CNIH3	3.37	0	3.52	6.89	0	3.76	4.53	4.37	4.41	3.98	0.9	1.72	1.02	-0.44	1.29
ENSG00000107201	DDX58	23586	DDX58	3.36	0	1.96	5.32	0	2.75	2.63	3.21	3.12	2.99	-0.23	-0.72	-0.67	-1.22	0.89
ENSG00000112276	BVES	11149	BVES	3.36	0	4.05	7.4	0	4.52	4.52	4.89	5.37	5.05	0.97	0.76	0.05	3.24	2.2
ENSG00000213977	TAX1BP3	30851	TAX1BP3	3.36	0	1.62	4.98	0	4.43	4.29	4.83	4.71	4.32	1.33	1.42	0.79	1.01	1.35
ENSG00000249740	LINC01265	101926904	LINC01265	3.36	0.0005	-3.54	-0.18	0.0001	-1.18	-0.21	-0.42	-0.35	-0.52	-3.57	-4.5	-3.64	-3.78	-1.03
ENSG00000152953	STK32B	55351	STK32B	3.36	0.0019	1.35	4.72	0.0004	1.91	0.84	1.18	3.5	4.55	-2.39	-2.39	-3.32	-0.4	3.12
ENSG00000163702	IL17RC	84818	IL17RC	3.35	0	2.66	6.01	0	3.85	3.86	3.97	3.88	3.59	-0.46	-1.04	-0.69	1.39	2.93
ENSG00000165312	OTUD1	220213	OTUD1	3.35	0.0001	1.65	5	0	3.73	4.01	3.35	3	2.62	-1.87	-2	0.02	1.76	1.87
ENSG00000124145	SDC4	6385	SDC4	3.35	0.0002	2.87	6.22	0	4.48	5.23	3.98	4.64	5.88	1.89	1.95	-1.24	1.51	3.35
ENSG00000074416	MGLL	11343	MGLL	3.34	0	3.27	6.61	0	3.27	3	4.46	3.22	2.39	0.83	0.96	-0.18	-0.86	-0.79
ENSG00000162430	SELENON	57190	SELENON	3.34	0	6.07	9.4	0	6.92	7.33	7.2	7.66	7.18	4.45	4.47	4	3.16	3.59
ENSG00000174705	SH3PXD2B	285590	SH3PXD2B	3.34	0	6.13	9.47	0	7.17	6.58	6.78	6.44	5.39	3.66	3.69	2.83	2.36	3.2
ENSG00000132854	KANK4	163782	KANK4	3.34	0.0025	2.45	5.79	0.0005	2.89	3.59	5.11	2.37	1.9	0.28	0.34	1.51	-4.84	3.21
ENSG00000205116	TMEM88B	643965	TMEM88B	3.34	0.0048	-1.54	1.8	0.0011	2.21	3.66	3.43	3.18	1.42	0.5	-0.32	0.35	0.16	-2.25
ENSG00000101871	MID1	4281	MID1	3.33	0	3.07	6.4	0	3.61	3.01	3.85	3.19	3.74	1	0.74	-0.67	-0.32	0.19
ENSG00000111224	PARP11	57097	PARP11	3.33	0	0.61	3.94	0	1.12	1.44	1.14	1.31	1.53	-4.04	-4.17	-2.76	1.42	-0.79
ENSG00000147526	TACC1	6867	TACC1	3.33	0	5.58	8.9	0	5.31	5.47	5.29	5.1	5.04	2.15	2.22	2.45	1.38	1.46
ENSG00000160789	LMNA	4000	LMNA	3.33	0	7.07	10.4	0	7.42	7.61	7.43	7.7	7.81	4.5	4.52	3.94	3.52	4.87
ENSG00000115507	OTX1	5013	OTX1	3.33	0.0038	-1.69	1.64	0.0008	-1.97	-0.08	-0.36	-0.73	-0.11	-3.68	-2.47	-3.31	-5.17	-4.08
ENSG00000086062	B4GALT1	2683	B4GALT1	3.32	0	4.48	7.8	0	4.95	5.65	5.78	5.26	5.64	1.88	2.22	1.7	2.03	2.86
ENSG00000167995	BEST1	7439	BEST1	3.32	0	2.84	6.16	0	3.53	3.49	3.83	3.49	0.54	-1.81	-1.17	-0.26	0.82	0.5
ENSG00000141639	MAPK4	5596	MAPK4	3.32	0.0002	3.13	6.45	0	3.47	3.95	4.29	2.9	2.93	-0.72	-0.9	-0.33	3.28	-0.88
ENSG00000143669	LYST	1130	LYST	3.31	0	5.11	8.42	0	4.06	3.88	4.15	4.53	4.04	0.93	1.23	1.73	-0.62	0.95
ENSG00000110002	VWA5A	4013	VWA5A	3.31	0.0013	1.24	4.54	0.0002	1.77	2.15	2.44	1.24	1.58	-1.91	-1.77	-2.47	-0.99	-0.06
ENSG00000260101	LOC101927402	101927402	LOC101927402	3.31	0.0027	-2.72	0.59	0.0006	0.34	-0.16	0.73	-0.89	-1.7	-5.03	-5.03	-2.12	-1.53	-1.9
ENSG00000104368	PLAT	5327	PLAT	3.3	0	4.98	8.28	0	5.09	5.16	5.2	5.53	6.29	1.69	3.05	0.73	2.96	2.22
ENSG00000174307	PHLDA3	23612	PHLDA3	3.3	0	5.29	8.59	0	7.13	7.96	7.6	7.57	7.58	4.76	4.76	4.79	4.37	2.7
ENSG00000224818	AC096677.3	NA	ENSG00000224818	3.29	0	0.46	3.75	0	4.28	4.67	4.21	4.75	4.58	1.79	2.03	2	1.59	-1.07
ENSG00000100399	CHADL	150356	CHADL	3.29	0.0009	-2.07	1.22	0.0002	1.37	0.08	0.18	-1.43	-0.98	-3.98	-4.08	-2.56	-3.39	-2.11
ENSG00000176046	NUPR1	26471	NUPR1	3.29	0.0024	0.5	3.78	0.0005	4.63	4.16	3.96	2.44	2.88	-0.77	-0.33	-2.45	2.26	3.17
ENSG00000244459	AC147067.1	NA	ENSG00000244459	3.29	0.0037	-3.59	-0.3	0.0008	0.42	0.21	0.77	1.3	0.02	-1.82	-1.91	-1.92	-3.31	-1.96
ENSG00000138600	SPPL2A	84888	SPPL2A	3.28	0	3.69	6.97	0	5.14	5.51	5.63	5.11	5.24	2.17	1.84	1.68	2.17	2.41
ENSG00000173706	HEG1	57493	HEG1	3.28	0	4.09	7.36	0	4.26	3.92	4.01	3.87	4.2	-0.56	-0.52	-0.7	3.02	2.14
ENSG00000164746	C7orf57	136288	C7orf57	3.28	0.008	-3.83	-0.55	0.0021	-2.15	-1.58	-3.11	-1.15	-0.21	-5.29	-3.5	-4.43	-5.29	-2.79
ENSG00000138434	SSFA2	6744	SSFA2	3.27	0	4.88	8.15	0	5.29	5.03	5.47	4.89	3.76	0.92	0.41	0.39	2.27	3.98
ENSG00000143772	ITPKB	3707	ITPKB	3.27	0	3.7	6.97	0	4.32	4.13	4.68	4.52	3.1	2.33	1.92	1.23	-2.52	2.18
ENSG00000070540	WIPI1	55062	WIPI1	3.27	0.0005	2.61	5.88	0.0001	5.28	4.58	5.04	3.59	1.97	0.99	0.98	-1.06	1.81	1.39
ENSG00000178015	GPR150	285601	GPR150	3.27	0.0088	-2.24	1.03	0.0023	-0.13	-0.98	-0.36	0.71	1.03	-5.14	-5.14	-3.75	0.19	0.08
ENSG00000105929	ATP6V0A4	50617	ATP6V0A4	3.27	0.0098	-2.43	0.84	0.0027	-2.05	-2.08	-0.56	-1.64	0.74	-4.62	-4.01	-3.2	-4.27	-4.76
ENSG00000166710	B2M	567	B2M	3.26	0	8.05	11.32	0	8.98	10.24	9.28	9.72	10.08	5.96	6.01	5.92	5.99	8.1
ENSG00000167114	SLC27A4	10999	SLC27A4	3.26	0	5.7	8.97	0	6.26	7.07	7.3	8.01	8.02	4.09	4.06	3.92	4.15	4.1
ENSG00000198053	SIRPA	140885	SIRPA	3.26	0.0026	1.38	4.63	0.0005	3.6	3.12	3.52	0.78	1.85	-0.89	-1.39	-2.68	1.41	0.19
ENSG00000107738	VSIR	64115	C10orf54	3.26	0.0042	-0.81	2.44	0.001	1.17	1.16	0.88	-1.31	-1.82	-4.96	-2.73	-3.4	-2.47	-1.86
ENSG00000013583	HEBP1	50865	HEBP1	3.25	0.0001	1.18	4.43	0	3.08	2.62	3.29	2.28	1.88	-3.19	-2.97	-1.52	2.53	1.78
ENSG00000229512	AC068580.1	NA	ENSG00000229512	3.25	0.0014	-1.08	2.17	0.0003	3.83	3.69	4.61	4.86	3.87	2.01	1.33	0.95	0.52	0.39
ENSG00000253305	PCDHGB6	56100	PCDHGB6	3.25	0.0034	0.16	3.41	0.0008	1.92	1.9	1.44	0.24	0.3	-1.73	-1.93	-3.74	-2.37	-0.11
ENSG00000109511	ANXA10	11199	ANXA10	3.25	0.0073	-3.12	0.13	0.0019	1.7	-2.22	-1.04	-0.56	-0.98	-2.74	-0.48	-3.17	-4.96	-4.96
ENSG00000091490	SEL1L3	23231	SEL1L3	3.24	0	4.85	8.1	0	4.52	4.63	6.14	5.81	4.85	1.81	2.91	1.14	0.11	3.94
ENSG00000112679	DUSP22	56940	DUSP22	3.24	0.0001	2.17	5.41	0	3	3.39	3.05	2.62	2.36	-1.38	-0.72	-1.06	2.15	-1.06
ENSG00000185015	CA13	377677	CA13	3.24	0.0003	0.55	3.79	0	0.89	1.62	1.64	0.81	1.55	-2.53	-2.75	-1.13	-2.83	-0.08
ENSG00000077713	SLC25A43	203427	SLC25A43	3.24	0.0074	1.55	4.79	0.0019	3.4	2.51	3.26	3.81	2.87	2.07	2.23	1.74	-5.74	2.12
ENSG00000256508	MRGPRF-AS1	101928200	MRGPRF-AS1	3.24	0.0093	-5.44	-2.21	0.0025	-1.24	-2.65	-3.01	-3.08	-5.19	-5.19	-5.19	-5.19	-5.19	-5.19
ENSG00000103145	HCFC1R1	54985	HCFC1R1	3.23	0	3.75	6.98	0	6.17	7.13	6.66	6.64	5.65	2.92	3.05	2.8	3.81	3.46
ENSG00000155366	RHOC	389	RHOC	3.23	0	5.05	8.28	0	5.55	6.8	5.94	6.2	6.82	3.39	3.34	2.66	1.99	3.91
ENSG00000196843	ARID5A	10865	ARID5A	3.23	0	1.94	5.17	0	2.67	3.96	2.42	3.35	4.31	0.08	0.24	-0.22	-0.67	1.28
ENSG00000177191	B3GNT8	374907	B3GNT8	3.23	0.0006	-0.92	2.31	0.0001	1.81	1.92	1.4	1.54	0.26	-1.67	-2.09	-0.89	-0.65	-3.27
ENSG00000167614	TTYH1	57348	TTYH1	3.23	0.0046	1.13	4.36	0.0011	3.67	2.61	1.82	0.28	-1.01	-1.25	-0.35	-2.16	-1.45	-3.09
ENSG00000106034	CPED1	79974	CPED1	3.23	0.0088	0.61	3.84	0.0023	1.9	1.67	1.61	-0.81	-0.24	-1.82	-1.06	-4.7	-5.2	1.96
ENSG00000075426	FOSL2	2355	FOSL2	3.22	0	6.99	10.21	0	7.73	7.08	7.6	7.73	6.7	4.71	4.76	4.17	2.92	4.24
ENSG00000187091	PLCD1	5333	PLCD1	3.22	0.0001	1	4.23	0	2.79	3.18	1.97	0.78	1.64	-2.02	-3.46	-1.59	0.55	0.88
ENSG00000154734	ADAMTS1	9510	ADAMTS1	3.22	0.0004	4.34	7.56	0.0001	3.14	4.86	4.2	5.17	6.34	0.91	0.96	-0.64	3.83	2.17
ENSG00000103966	EHD4	30844	EHD4	3.21	0	3.62	6.83	0	4.31	4.22	4.23	4.63	5.08	2.16	1.95	0.9	-0.75	2.54
ENSG00000138496	PARP9	83666	PARP9	3.21	0	3.21	6.42	0	3.04	3.48	3.16	3.23	3.39	-0.87	-0.05	-0.74	-1.24	3.24
ENSG00000082196	C1QTNF3	114899	C1QTNF3	3.21	0.0021	1.72	4.94	0.0004	1.12	6.43	3.48	1.67	2.13	-0.82	-0.55	0.46	1.03	-0.8
ENSG00000148426	PROSER2	254427	PROSER2	3.2	0.0006	0.87	4.07	0.0001	1.9	1.97	2.51	2.48	2.14	-0.78	-1.25	-0.74	-3.35	1.62
ENSG00000228692	AL445307.1	NA	ENSG00000228692	3.2	0.0012	-5.44	-2.24	0.0002	-0.91	-3.37	0.47	-0.23	-1.66	-3.37	-3.37	-3.37	-3.37	-3.37
ENSG00000119943	PYROXD2	84795	PYROXD2	3.2	0.0032	0.56	3.75	0.0007	2.43	2.04	2.05	0.73	1.65	-0.08	0.73	-0.21	-6.05	1.13
ENSG00000272065	NA	NA	ENSG00000272065	3.2	0.0076	-5.44	-2.24	0.002	-0.05	-0.67	-0.15	-3	-0.53	-3	-3	-3	-3	-3
ENSG00000271590	AC108463.3	NA	ENSG00000271590	3.2	0.0094	-2.89	0.31	0.0025	-1.35	0.32	-1.82	0.65	1.24	-1.47	-2.32	-3.27	-4.67	-2.93
ENSG00000101608	MYL12A	10627	MYL12A	3.19	0	4.98	8.17	0	6.06	6.18	6.42	6.87	6.83	3.49	3.28	2.77	3.11	3.78
ENSG00000162413	KLHL21	9903	KLHL21	3.19	0	4.87	8.06	0	5.01	5.45	5.69	5.03	5.42	1.83	2.02	1.51	2.05	3.24
ENSG00000168792	ABHD15	116236	ABHD15	3.19	0	1.57	4.76	0	3.05	2.97	3.34	2.74	2.39	-0.17	-0.12	-1.32	-0.07	0.35
ENSG00000182095	TNRC18	84629	TNRC18	3.19	0.0001	4.74	7.93	0	4.45	4.25	4.16	4.28	4.27	-1.3	0.36	-1.65	3.94	3.62
ENSG00000178163	ZNF518B	85460	ZNF518B	3.18	0.0067	2.02	5.2	0.0017	1.9	1.2	1.58	2.11	2.1	-0.12	0.28	0.45	-7.54	2.76
ENSG00000109667	SLC2A9	56606	SLC2A9	3.18	0.0075	-3.97	-0.8	0.0019	-2.97	-4.09	-2.19	-4.11	-3.86	-6.82	-6.82	-4.48	-6.82	-4.14
ENSG00000103196	CRISPLD2	83716	CRISPLD2	3.18	0.0088	2.72	5.9	0.0024	0.93	3.28	3.25	2.89	4.13	0.78	0.67	-2.21	-1	0.64
ENSG00000139899	CBLN3	643866	CBLN3	3.18	0.01	-1.14	2.05	0.0028	0.75	0.73	0.35	0.19	1.54	-2.12	-3.67	-3.37	-1.95	-0.72
ENSG00000154608	CEP170P1	NA	CEP170P1	3.17	0.0002	0.94	4.11	0	1.97	2.25	0.99	2.61	-0.08	-1.98	-1.32	-1.08	-2.39	-1.08
ENSG00000255031	AP002807.1	NA	ENSG00000255031	3.17	0.0025	-2.94	0.23	0.0005	-0.31	0.85	-0.63	-0.32	0.32	-1.9	-2.58	-2.59	-2.29	-4.37
ENSG00000108551	RASD1	51655	RASD1	3.17	0.0095	0.69	3.86	0.0026	1.54	4.75	4.29	1.74	2.27	0.32	-0.1	-0.38	-0.75	0.6
ENSG00000183715	OPCML	4978	OPCML	3.17	0.0096	0.23	3.4	0.0026	0.17	0.72	2.42	0.19	-1.56	0.33	-0.56	-3.83	-4.94	-3.55
ENSG00000158473	CD1D	912	CD1D	3.17	0.0099	-4.81	-1.64	0.0027	-2.55	-0.76	-1.63	-5.27	-2.8	-5.27	-5.27	-4.41	-5.27	-4.44
ENSG00000184384	MAML2	84441	MAML2	3.16	0	3.26	6.42	0	3.51	3.85	3.84	3.26	3.48	-0.1	-0.12	-0.97	0.86	2.32
ENSG00000171451	DSEL	92126	DSEL	3.16	0.0002	2.4	5.56	0	1.96	2.77	2.08	1.44	3.26	-0.84	-1.1	-0.54	-1.05	-0.64
ENSG00000140403	DNAJA4	55466	DNAJA4	3.16	0.001	3.1	6.26	0.0002	2.23	4.27	3.68	3.7	3.77	1.77	1.98	2.39	-3.69	0.46
ENSG00000143387	CTSK	1513	CTSK	3.16	0.0015	2.79	5.95	0.0003	6.46	6.17	6.11	4.15	2.07	1.69	2.06	2.16	1.64	1.88
ENSG00000266835	GAPLINC	100505592	GAPLINC	3.16	0.0043	-4.2	-1.04	0.001	-0.21	-1.13	-0.87	-0.86	-2.03	-4.17	-2.77	-3.31	-4.17	-2.82
ENSG00000177606	JUN	3725	JUN	3.15	0.0001	6.79	9.94	0	7.77	9.15	8.23	8.11	7.76	4.45	4.81	5.38	5.64	4.96
ENSG00000120729	MYOT	9499	MYOT	3.15	0.0002	-0.22	2.93	0	0.78	1.88	1.54	1.45	1.21	-1.24	-1	-1.27	-2.73	-2.06
ENSG00000267405	AC005180.1	NA	ENSG00000267405	3.15	0.004	-2.51	0.64	0.0009	0.82	1.54	0.5	2.37	2.06	-1.84	-0.77	-0.59	-1.49	-2.5
ENSG00000106733	NMRK1	54981	NMRK1	3.14	0	1.47	4.61	0	2.58	2.26	2.74	2.99	2.79	-0.63	-0.29	-0.43	-1.11	0.2
ENSG00000107902	LHPP	64077	LHPP	3.14	0	1.26	4.41	0	2.34	2.28	3.31	2.22	1.64	-1.13	-1.31	0	0	-1.35
ENSG00000152952	PLOD2	5352	PLOD2	3.14	0	3.69	6.83	0	4.32	3.25	4.02	3.45	4.49	-0.43	-0.84	-0.47	2.27	2.86
ENSG00000114480	GBE1	2632	GBE1	3.13	0	3.77	6.9	0	4.03	4.45	4.66	4.41	5.1	0.6	0.76	0.23	2.08	3.11
ENSG00000198715	GLMP	112770	GLMP	3.13	0	3.54	6.67	0	5.11	4.56	5.37	5.15	4.74	2.05	2.19	1.62	1.63	1.84
ENSG00000117643	MAN1C1	57134	MAN1C1	3.13	0.0002	1.77	4.9	0	1.55	1.86	1.03	1.97	2.31	-1.91	-1.31	-0.39	-3.54	0.54
ENSG00000173482	PTPRM	5797	PTPRM	3.13	0.0016	3.3	6.43	0.0003	3.34	3.45	3.07	3.09	2.64	-2.12	-1.78	-3.05	2.78	3.38
ENSG00000102024	PLS3	5358	PLS3	3.12	0	5.12	8.23	0	6.05	6.01	6.04	6.03	6.8	3.9	3.35	1.82	2.31	4.05
ENSG00000133818	RRAS2	22800	RRAS2	3.12	0.0002	0.92	4.04	0	2.51	1.67	1.97	2.23	3.07	-3.68	-2.57	-1.92	1.93	1.59
ENSG00000265817	FSBP	100861412	FSBP	3.12	0.0004	-3.08	0.04	0.0001	-1.45	-1.21	-1.77	-1.54	-2.02	-2.57	-5.77	-4.91	-3.93	-4.03
ENSG00000005893	LAMP2	3920	LAMP2	3.11	0	6.18	9.29	0	6.89	6.75	6.82	6.64	6.93	3.88	4.03	4	2.76	3.87
ENSG00000198517	MAFK	7975	MAFK	3.11	0.0001	1.66	4.77	0	2.34	3.23	2.28	2.55	2.62	-1.1	-0.39	0.5	-0.26	-1.18
ENSG00000143466	NA	NA	IKBKE	3.11	0.0032	0.6	3.72	0.0007	1.3	1.88	1.75	2.13	2.4	-1.98	-1.46	-1.63	-2.43	1.62
ENSG00000083444	PLOD1	5351	PLOD1	3.1	0	6.36	9.46	0	6.32	6.71	6.74	7.25	8.25	4.46	4.49	3.67	2.83	4.38
ENSG00000105767	CADM4	199731	CADM4	3.1	0	5.95	9.05	0	8.41	7.49	9.2	7.99	6.27	4.54	4.69	4.34	5.28	5.03
ENSG00000143641	GALNT2	2590	GALNT2	3.1	0	6.78	9.88	0	6.8	6.7	7.29	6.85	6.8	3.8	3.8	3.49	3.37	4.49
ENSG00000196743	GM2A	2760	GM2A	3.1	0	4.22	7.32	0	5.2	4.75	5.66	5.25	4.92	1.57	1.51	1.14	2.88	3.02
ENSG00000079482	OPHN1	4983	OPHN1	3.1	0.0001	3.25	6.35	0	3.25	3.54	3.84	3.36	2.51	0.1	-0.41	-0.66	1.42	0.4
ENSG00000186594	MIR22HG	84981	MIR22HG	3.1	0.0007	2.16	5.26	0.0001	3.47	4.31	3.77	3.56	3.23	-0.16	0.11	-0.91	0	3.95
ENSG00000180332	KCTD4	386618	KCTD4	3.1	0.0067	-2.23	0.87	0.0017	-0.94	0.72	1.42	-0.79	-1.7	-4.25	-3.39	-2.12	-2.72	-2.89
ENSG00000115504	EHBP1	23301	EHBP1	3.09	0	6.26	9.35	0	6.12	6.85	6.16	6.27	6.16	3.33	3.3	3.26	3.14	3.09
ENSG00000158122	AAED1	195827	AAED1	3.09	0	2.21	5.3	0	3.67	3.73	3.65	3.91	3.42	0.53	0.26	-0.43	1.04	1.48
ENSG00000169814	BTD	686	BTD	3.09	0	2.53	5.62	0	3.9	3.37	3.99	3.95	3.44	-0.34	0.22	0.23	1.43	1.46
ENSG00000143036	SLC44A3	126969	SLC44A3	3.09	0.0001	0.69	3.79	0	2.58	2.85	2.83	1.26	1.56	-1.29	-0.99	-1	-0.87	0.13
ENSG00000176115	AQP7P4	NA	AQP7P4	3.09	0.0014	-4.98	-1.89	0.0003	-1.71	-0.64	-4.16	-0.85	-0.83	-2.66	-4.16	-4.16	-4.16	-4.16
ENSG00000102547	CAB39L	81617	CAB39L	3.08	0	3.01	6.09	0	4.64	3.83	4.26	4.42	1.51	1.01	0.83	0.86	-0.47	1.35
ENSG00000185010	F8	2157	F8	3.08	0.0002	0.35	3.43	0	0.03	0.93	0.74	-0.33	-0.83	-2.29	-2.88	-2.4	-4.46	-2.08
ENSG00000086619	ERO1B	56605	ERO1B	3.07	0	1.88	4.95	0	1.84	3.2	2.54	2.37	2.12	-1.79	-1.53	-1.14	0.43	0.71
ENSG00000089177	KIF16B	55614	KIF16B	3.07	0	3.42	6.49	0	3.62	4.28	3.69	4.01	3.59	0.9	1.07	0.25	0.04	1.73
ENSG00000206503	HLA-A	3105	HLA-A	3.07	0	6.89	9.95	0	7.59	8.7	7.67	8.88	9.75	5.34	5.23	5.09	5.06	6.54
ENSG00000119986	AVPI1	60370	AVPI1	3.07	0.0001	2.2	5.27	0	5.37	3.81	5.63	5.14	3.7	1	1.69	0.95	2.69	1.79
ENSG00000197321	SVIL	6840	SVIL	3.07	0.0002	4.15	7.22	0	3.93	3.13	3.44	4.37	4.42	-1.25	-0.69	-0.62	1.59	4.48
ENSG00000161921	CXCL16	58191	CXCL16	3.07	0.0069	-0.01	3.06	0.0018	3.18	2.21	2.71	1.4	-1.96	-1.54	-2.04	-1.34	-0.47	-1.92
ENSG00000105612	DNASE2	1777	DNASE2	3.06	0	3.65	6.71	0	5.67	5.01	5.63	5.69	5.31	2.39	2.75	2.15	1.79	3.02
ENSG00000058668	ATP2B4	493	ATP2B4	3.06	0.0001	6.15	9.2	0	4.87	6.22	4.99	5.94	7.6	2.68	2.94	1.66	2.96	4.06
ENSG00000172508	CARNS1	57571	CARNS1	3.06	0.0002	0.57	3.63	0	0.67	1.55	1.93	0.88	0.35	-2.09	-2.29	-1.72	-1.63	-1.83
ENSG00000150760	DOCK1	1793	DOCK1	3.05	0	5.03	8.08	0	5.52	5.22	5.08	5.06	4.44	2.24	2.02	1.92	1.76	2.16
ENSG00000162542	TMCO4	255104	TMCO4	3.05	0	1.39	4.45	0	3.03	2.2	2.23	2.6	2.16	-0.5	0.36	-0.5	-1.68	-0.55
ENSG00000187164	SHTN1	57698	SHTN1	3.05	0	4.32	7.36	0	5.67	4.49	6.03	5.33	3.66	1.48	2.04	1.96	1.98	2.47
ENSG00000198598	MMP17	4326	MMP17	3.05	0	4.46	7.51	0	5.19	5.51	5.28	5.89	5.7	2.04	2.3	1.75	3.55	2.5
ENSG00000044115	CTNNA1	1495	CTNNA1	3.04	0	7.66	10.71	0	7.56	7.77	7.62	7.45	7.42	4.91	4.86	4.09	4.14	4.62
ENSG00000163820	FYCO1	79443	FYCO1	3.04	0	3.9	6.93	0	3.82	4	3.97	3.66	3.42	-0.05	0.38	-0.35	1.21	2.36
ENSG00000241269	AC093620.1	NA	ENSG00000241269	3.04	0.006	-2.86	0.18	0.0015	1.69	1.24	-0.31	1.73	0.76	-3.32	-3.32	-0.76	0.01	-0.32
ENSG00000018236	CNTN1	1272	CNTN1	3.04	0.0094	4.3	7.35	0.0026	5.49	4.72	5.37	4.95	1.6	-0.86	-0.47	-0.96	5.99	2.4
ENSG00000075420	FNDC3B	64778	FNDC3B	3.03	0	5.28	8.32	0	4.37	4.78	4.55	4.44	4.77	1.51	1.43	0.98	0.99	2.87
ENSG00000181481	RNF135	84282	RNF135	3.03	0.0001	1.35	4.38	0	2.19	2.48	3.08	2.44	2.44	1.52	1.34	0.18	-1.78	-3.09
ENSG00000196878	LAMB3	3914	LAMB3	3.03	0.001	0.22	3.25	0.0002	0.32	1.29	1.54	-0.37	2.19	-4.43	-3.13	-3.27	-1.11	2.05
ENSG00000181804	SLC9A9	285195	SLC9A9	3.03	0.0017	-0.47	2.56	0.0003	0.64	0.36	0.9	0.19	0.57	-4.64	-3.06	-2.81	-2.8	1.29
ENSG00000232284	GNG12-AS1	100289178	GNG12-AS1	3.03	0.0067	-2.28	0.75	0.0017	-0.38	-0.87	-1.26	-0.79	-1.82	-3.68	-3.54	-3.33	-5.89	-1.66
ENSG00000171017	LRRC8E	80131	LRRC8E	3.03	0.0088	-2.77	0.26	0.0023	-1.6	-3.03	-2.67	-1.06	-0.39	-4.72	-3.01	-4.43	-6.21	-3.53
ENSG00000153113	CAST	831	CAST	3.02	0	4.73	7.75	0	4.28	4.2	4.11	4.12	3.87	0.09	0.42	0.28	1.68	2.85
ENSG00000163686	ABHD6	57406	ABHD6	3.02	0	3.27	6.3	0	4.13	4.93	5.01	4.48	3.63	0.82	1.08	0.99	2.11	1.99
ENSG00000164850	GPER1	2852	GPER1	3.02	0.0002	1.48	4.51	0	3.4	1.91	3.14	3.11	2.87	0.09	0.11	-0.72	-0.84	0.69
ENSG00000104081	BMF	90427	BMF	3.01	0	3.58	6.59	0	3.59	3.82	5.05	3.97	4.27	0.87	1.21	0.2	2.93	0.21
ENSG00000115935	WIPF1	7456	WIPF1	3.01	0	5.74	8.74	0	5.11	5.91	5.48	5.37	5.86	3.24	3.17	3.35	0.5	2.62
ENSG00000168615	ADAM9	8754	ADAM9	3.01	0	5.76	8.77	0	5.8	5.96	5.99	6.1	6.05	3.71	3.5	2.39	2.26	3.08
ENSG00000164125	FAM198B	51313	FAM198B	3.01	0.0008	5.25	8.26	0.0001	4.63	5.08	5.61	5.18	5.9	4.35	4.06	4.18	-0.27	-0.61
ENSG00000148484	RSU1	6251	RSU1	3	0	4.75	7.75	0	5.68	5.55	5.58	5.78	5.82	2.74	2.54	2.21	3.04	2.83
ENSG00000133816	MICAL2	9645	MICAL2	3	0.0004	3.44	6.44	0.0001	2.91	2	1.74	1.92	3.79	-0.63	-0.25	-3.05	1.75	-0.91
ENSG00000177337	DLGAP1-AS1	NA	DLGAP1-AS1	3	0.0004	0.35	3.34	0.0001	2.61	2.81	2.53	1.97	1.25	-2.96	-1.63	-1.74	1.69	0.94
ENSG00000166979	EVA1C	59271	EVA1C	3	0.0008	1.52	4.52	0.0001	3.53	1.24	1.66	2.82	3.12	-0.31	-0.06	-0.23	0.88	-3.22
ENSG00000238018	AC093110.1	NA	ENSG00000238018	3	0.001	-0.18	2.82	0.0002	4.78	3.52	4.1	3.89	1.39	-0.03	0.27	0.81	0.94	0.98
ENSG00000149591	TAGLN	6876	TAGLN	3	0.0058	3.03	6.03	0.0014	5.48	3.66	4.09	2.39	4.71	-0.65	-0.68	0.94	4.66	0.3
ENSG00000196154	S100A4	6275	S100A4	3	0.0064	1.71	4.71	0.0016	5.57	5.25	5.53	3.19	3.6	5.3	4.87	2.25	-2.94	0.56
ENSG00000179564	LSMEM2	132228	LSMEM2	3	0.0069	-3.37	-0.37	0.0018	-1.73	-1.06	0.28	-0.84	-1.19	-4.68	-3.28	-3.28	-2.05	-3.85
ENSG00000181284	TMEM102	284114	TMEM102	2.99	0.0003	0.72	3.7	0	2.28	2.37	2.9	2.74	2.82	-0.74	-0.71	-1.87	-0.37	1.96
ENSG00000225708	AL354984.2	NA	ENSG00000225708	2.99	0.0045	-4.98	-1.99	0.0011	-4.13	-0.18	-1.95	-0.18	-2.42	-4.13	-4.13	-4.13	-4.13	-2.78
ENSG00000262001	DLGAP1-AS2	NA	DLGAP1-AS2	2.99	0.0079	0.38	3.36	0.002	0.95	2.12	2.4	1.75	1.03	-2.3	-1.71	-3.98	1.23	0.35
ENSG00000132205	EMILIN2	84034	EMILIN2	2.98	0.0001	1.7	4.68	0	1.76	1.84	2.23	1.99	2.17	-1.6	-1.51	-2.74	-0.61	1.48
ENSG00000246763	RGMB-AS1	503569	RGMB-AS1	2.98	0.0011	-0.32	2.66	0.0002	1.59	1.7	1	2.07	0.85	-2.64	-2.76	-3.93	0.62	1.34
ENSG00000119326	CTNNAL1	8727	CTNNAL1	2.97	0	4.87	7.84	0	6.41	6.56	6.21	6.24	5.52	3.44	3.21	3.01	3.59	2.88
ENSG00000143126	CELSR2	1952	CELSR2	2.97	0	6.04	9.01	0	5.27	5.43	5.52	5.52	5.16	2.45	2.63	2.9	2.04	2.1
ENSG00000231991	ANXA2P2	NA	ANXA2P2	2.97	0.0004	-0.98	1.98	0	0.53	1.41	1.55	1.97	2.62	-1.61	-1.29	-1.43	-2.41	0.51
ENSG00000254109	RBPMS-AS1	100128750	RBPMS-AS1	2.97	0.0035	-2.78	0.19	0.0008	-0.27	1.32	0.46	-0.73	-0.99	-2.11	-1.58	-1.98	-2.77	-4.33
ENSG00000138166	DUSP5	1847	DUSP5	2.97	0.004	2.99	5.96	0.0009	3.47	5.23	4.19	4.7	5.24	1.74	1.89	1.18	-0.74	4.34
ENSG00000165169	DYNLT3	6990	DYNLT3	2.96	0	3.51	6.47	0	4.47	5.03	5.13	4.78	4.53	1.46	1.54	2.04	1.01	3.22
ENSG00000204682	CASC10	399726	CASC10	2.96	0	2.81	5.78	0	4.73	2.64	3.9	4.67	3.44	-0.28	0.51	-0.43	2.47	1.8
ENSG00000113083	LOX	4015	LOX	2.96	0.005	2.14	5.1	0.0012	5.15	1.61	1.75	1.85	3.18	-0.9	-1.02	-1.14	0.22	1.18
ENSG00000168461	RAB31	11031	RAB31	2.95	0	5.19	8.14	0	4.81	5.66	5.88	5.63	6.29	3.54	3.14	3.29	0.98	2.79
ENSG00000185650	ZFP36L1	677	ZFP36L1	2.95	0	4.71	7.66	0	4.93	5.54	4.75	4.7	4.63	1.01	1.48	1.63	1.15	4.57
ENSG00000099377	HSD3B7	80270	HSD3B7	2.94	0	2.04	4.99	0	3.81	4.24	3.93	3.33	2.88	0.83	0.46	0.85	1.52	-0.11
ENSG00000110841	PPFIBP1	8496	PPFIBP1	2.94	0	5.31	8.26	0	4.36	5.49	4.89	4.66	5.03	1.75	1.78	0.79	2.82	2.51
ENSG00000196754	S100A2	6273	S100A2	2.94	0.0014	-0.72	2.22	0.0003	0.9	1.79	1.14	1.13	2.98	-2.53	0.02	-2	-2.46	0.73
ENSG00000075643	MOCOS	55034	MOCOS	2.94	0.0067	0.02	2.96	0.0017	0.65	0.25	0.26	0.68	-0.23	-2.42	-2.5	-3.21	-6.03	2.31
ENSG00000102996	MMP15	4324	MMP15	2.93	0	5.93	8.85	0	6.31	5.83	7.55	6.62	7.25	3.27	3.65	4.51	3.44	4.05
ENSG00000137449	CPEB2	132864	CPEB2	2.93	0	3.28	6.21	0	3.38	3.52	3.79	3.17	2.94	-1.17	-0.89	1.33	0.17	2.62
ENSG00000104419	NDRG1	10397	NDRG1	2.93	0.0004	4.11	7.03	0.0001	4.81	4.44	4.84	2.54	1.95	-0.48	-0.06	-0.76	3.05	1.82
ENSG00000217801	LOC100288175	100288175	LOC100288175	2.93	0.006	-0.99	1.94	0.0015	0.72	1.32	0.85	0.02	1.15	-2.53	-2.3	-1.58	-0.96	-2.72
ENSG00000100767	PAPLN	89932	PAPLN	2.92	0.0005	2.35	5.26	0.0001	2.65	2.32	2.5	2	2.11	-1.07	-1.68	-0.48	-0.3	0.47
ENSG00000248734	AC008906.1	NA	ENSG00000248734	2.92	0.008	-3.18	-0.27	0.0021	-0.96	0.69	-1.09	-0.05	0.32	-4.1	-3.24	-1.76	-2.9	-1.41
ENSG00000100345	MYH9	4627	MYH9	2.91	0	8.03	10.94	0	7.43	7.38	7.37	7.69	9.05	4.55	4.67	4.04	5.4	5.63
ENSG00000145012	LPP	4026	LPP	2.91	0	4.84	7.75	0	2.86	3.35	2.53	3.05	3.59	0.58	0.36	-1.25	0.32	0.81
ENSG00000185437	SH3BGR	6450	SH3BGR	2.91	0	1.26	4.17	0	2.12	4.47	3.53	3.4	4.22	0.14	0.25	0.81	0	2.35
ENSG00000165886	UBTD1	80019	UBTD1	2.91	0.0001	2.67	5.58	0	4.56	4.8	4.77	5	4.95	1.65	2.04	0.91	1.65	3.29
ENSG00000243811	APOBEC3D	140564	APOBEC3D	2.91	0.0006	-1.26	1.64	0.0001	0.76	-0.02	-0.16	1.03	0.09	-3.55	-2.88	-2.39	-1.24	-2.45
ENSG00000084636	COL16A1	1307	COL16A1	2.91	0.0019	5.06	7.96	0.0004	5.06	4.85	4.41	4.01	5.37	3.88	4.35	4.09	-1.42	-1.29
ENSG00000109272	PF4V1	5197	PF4V1	2.91	0.0077	-5.44	-2.54	0.002	-1.04	1.19	0	-3.16	-3.16	-3.16	-3.16	-3.16	-3.16	-3.16
ENSG00000231925	TAPBP	6892	TAPBP	2.9	0	5.88	8.78	0	6.02	6.56	6.31	6.44	6.88	3.05	3.25	2.81	3.44	5.15
ENSG00000013288	MAN2B2	23324	MAN2B2	2.89	0	4.36	7.25	0	4.11	4.13	4.06	4.01	4.15	0.95	1.14	0.83	1.54	1.51
ENSG00000089057	SLC23A2	9962	SLC23A2	2.89	0	6.34	9.23	0	6.23	6.44	6.71	6.54	5.66	3.18	3.37	3.48	4.22	2.87
ENSG00000101400	SNTA1	6640	SNTA1	2.89	0	3.35	6.24	0	4.9	5.46	4.65	5.16	4.87	1.88	1.62	1.6	2.82	2.55
ENSG00000178996	SNX18	112574	SNX18	2.89	0	4.95	7.84	0	5.46	4.53	5.82	5.3	4.39	1.95	1.71	1.88	3.11	2.33
ENSG00000174171	AC020659.1	105370792	LOC105370792	2.89	0.0006	-0.38	2.52	0.0001	0.34	0.31	0.65	1.05	1.01	-1.71	-1.44	-2.91	-3.34	-1.32
ENSG00000137834	SMAD6	4091	SMAD6	2.89	0.0019	2.11	5	0.0004	2.11	2.62	5.63	3.65	1.4	1.22	0.84	-1.55	-0.07	0.93
ENSG00000117586	TNFSF4	7292	TNFSF4	2.89	0.0073	-0.87	2.03	0.0019	-0.97	0.93	0.25	0.12	-0.26	-6.08	-3.16	-2.65	-0.94	-0.33
ENSG00000103226	NOMO3	408050	NOMO3	2.88	0.0003	0.17	3.05	0	-0.26	-0.51	0.26	-0.01	0.66	-4.46	-4.4	-4.4	-0.34	-0.77
ENSG00000030582	GRN	2896	GRN	2.87	0	6.59	9.46	0	7.72	7.19	7.92	7.86	7.53	4.49	4.59	3.8	5.11	5.84
ENSG00000173327	MAP3K11	4296	MAP3K11	2.87	0	5.09	7.96	0	4.7	4.08	4.9	4.76	4.38	1.25	1.3	1.1	1.77	2.99
ENSG00000179954	SSC5D	284297	SSC5D	2.86	0.0008	2.82	5.69	0.0001	4.25	3.7	2.9	1.92	1.2	0.27	0.79	0.97	-1.59	-0.31
ENSG00000168404	MLKL	197259	MLKL	2.86	0.0009	1.11	3.96	0.0002	0.77	1.34	2.26	1.5	1.3	-0.28	-0.4	-1.57	-5.05	1.29
ENSG00000266865	AC138207.8	NA	ENSG00000266865	2.86	0.0053	-1.52	1.35	0.0013	0.71	0.19	0.58	-0.1	-0.12	-3.71	-3.1	-2.64	-2.3	-0.55
ENSG00000079950	STX7	8417	STX7	2.85	0	4.06	6.91	0	3.03	3.42	3.03	2.58	2.25	-0.37	-0.83	-0.29	0.44	1.05
ENSG00000142627	EPHA2	1969	EPHA2	2.85	0	4.22	7.07	0	4.5	3.85	4.82	5.62	6.39	3.16	2.82	2.24	-0.51	3.53
ENSG00000154122	ANKH	56172	ANKH	2.85	0	5.24	8.09	0	4.08	4.42	4.81	5.37	4.56	0.86	0.69	1.47	3.32	2.48
ENSG00000197256	KANK2	25959	KANK2	2.85	0	5.86	8.72	0	5.74	6.46	5.61	5.68	5.38	4.29	4.05	3.62	1.38	1.47
ENSG00000226608	FTLP3	NA	FTLP3	2.85	0.0002	-1.12	1.73	0	3.02	2.94	2.84	2.33	1.92	-1.31	-0.29	-1.12	1	1.08
ENSG00000177628	GBA	2629	GBA	2.84	0	4.15	6.99	0	5.27	4.93	5.53	5.12	4.76	2.07	1.99	1.3	2.47	3.53
ENSG00000001561	ENPP4	22875	ENPP4	2.84	0.0001	3	5.83	0	3.39	3.94	3.94	3.49	3.26	-0.2	-0.47	0.62	1.6	2.1
ENSG00000091831	ESR1	2099	ESR1	2.84	0.0001	-0.2	2.65	0	-1.03	-1.28	0.03	-1.53	-1.93	-4.53	-4.54	-3.76	-3.71	-3.05
ENSG00000112096	SOD2	6648	SOD2	2.84	0.0001	6.24	9.09	0	5.58	6.25	5.96	3.67	2.64	1.7	1.29	1.84	2.15	2.97
ENSG00000203780	FANK1	92565	FANK1	2.84	0.005	-1.49	1.35	0.0012	-0.17	-1.18	-0.03	-1.49	-0.59	-3.47	-3.6	-4.07	-3.87	-1.99
ENSG00000038002	AGA	175	AGA	2.83	0	2.95	5.78	0	3.95	3.75	4.54	4.75	4.89	1.81	1.16	1	0.91	2.91
ENSG00000124299	PEPD	5184	PEPD	2.83	0	5.68	8.51	0	5.63	6.57	6.74	6.3	7.04	4.06	4.01	3.37	3.91	2.79
ENSG00000135929	CYP27A1	1593	CYP27A1	2.83	0	3.68	6.51	0	5.19	4.79	5.12	5.01	4.57	2.42	2.29	2.3	3.19	0.25
ENSG00000137710	RDX	5962	RDX	2.83	0	6.13	8.96	0	5.96	6.37	6.07	6.46	6.37	3.8	3.55	3.84	2.57	3.36
ENSG00000197879	MYO1C	4641	MYO1C	2.83	0	6.16	8.99	0	5.96	5.83	5.58	6.27	6.21	2.93	3.12	2.55	3.64	3.4
ENSG00000213240	AC239799.1	NA	NOTCH2NL	2.83	0.0006	0.58	3.41	0.0001	0.75	1.08	0.56	0.25	0.93	-0.6	-0.47	-1.61	-4.94	-2.05
ENSG00000197019	SERTAD1	29950	SERTAD1	2.83	0.0009	2.11	4.95	0.0002	3.22	4.07	4.43	3.81	3.72	1.59	0.93	0.36	-0.15	2.7
ENSG00000099992	TBC1D10A	83874	TBC1D10A	2.82	0	1.59	4.41	0	1.35	1.25	1.87	1.67	1.84	-2.29	-1.5	-2.07	-0.01	-0.44
ENSG00000100852	ARHGAP5	394	ARHGAP5	2.82	0	5.09	7.9	0	4.07	5.04	4.32	4.38	4.46	1.37	1.22	1.22	1.47	2.93
ENSG00000243753	HLA-L	3139	HLA-L	2.82	0.0004	2.14	4.95	0.0001	1.27	3.06	1.38	2.94	3.88	-0.01	0.12	0.23	-0.7	-1.08
ENSG00000087494	PTHLH	5744	PTHLH	2.82	0.0032	1.13	3.94	0.0007	2.41	2.31	4.68	0.88	0.16	-0.53	-0.49	-0.65	-0.69	-0.66
ENSG00000151176	PLBD2	196463	PLBD2	2.81	0	5.35	8.17	0	6.76	6.6	6.98	6.48	5.98	3.74	3.85	3.86	3.54	3.79
ENSG00000240809	AC026877.1	NA	ENSG00000240809	2.81	0.002	-0.38	2.42	0.0004	1.34	1.9	2.01	2.17	2.24	-0.27	-0.62	-0.96	-1.36	-0.77
ENSG00000111331	OAS3	4940	OAS3	2.8	0	3.39	6.19	0	3.51	2.2	2.89	3.75	3.51	0.03	-0.09	-0.75	1.15	1.22
[truncated: 1,414 more rows]

## Sheet: SC_down
ENSG	symbol	EG	syms	logFC_SC_vs_NBCL	adjP_SC_vs_NBCL	NBCL	SC	Pvalue_SC_vs_NBCL	rpkm_SC_1	rpkm_SC_2	rpkm_SC_3	rpkm_SC_4	rpkm_SC_5	rpkm_NB6_1	rpkm_NB6_2	rpkm_NB6_3	rpkm_NB7	rpkm_NB15
[truncated: 2,754 more rows]
