# Supplementary material for: Human repair‐related Schwann cells adopt functions of antigen‐presenting cells in vitro
Source: Glia. 2022 Aug 17;70(12):2361–77. doi: 10.1002/glia.24257 (PMC9804420; doi:10.1002/glia.24257)
Supplement: Supplementary file 1 — Supplementary Table 1. List of antibodies. Supplementary Table 2. List of differentially expressed genes hrSC vs NB cells Supplementary Table 3. Go Term analysis of differentially expressed genes hrSC vs NB cells Supplementary Table 4. Gene set enrichment analysis hrSCs vs NB cells Supplementary Table 5. Proteinarray data dat [file GLIA-70-2361-s004.zip › glia24257-sup-0003-Table3.xlsx]

## Sheet: top250_SC.vs.NBCL_GO
Category	Term	Count	%	PValue	Genes	List Total	Pop Hits	Pop Total	Fold Enrichment	Bonferroni	Benjamini	FDR
GOTERM_CC_FAT	GO:0042613~MHC class II protein complex	11	4.60251	1.15001e-13	HLA-DQB1, HLA-DQB2, HLA-DRB1, HLA-DRB5, HLA-DPA1, HLA-DPB1, HLA-DMB, HLA-DOA, HLA-DQA1, CD74, HLA-DRA	202	22	14527	35.9579	4.45124e-11	4.45124e-11	1.59661e-10
GOTERM_CC_FAT	GO:0042611~MHC protein complex	12	5.02092	1.17397e-13	HLA-DQB1, HLA-DQB2, HLA-DRB1, HFE, HLA-DRB5, HLA-DPA1, HLA-DPB1, HLA-DMB, HLA-DOA, HLA-DQA1, CD74, HLA-DRA	202	30	14527	28.7663	4.54147e-11	2.27074e-11	1.62892e-10
GOTERM_BP_FAT	GO:0022610~biological adhesion	60	25.1046	1.49724e-12	MICA, UTRN, EDIL3, HLA-DMB, LRRC15, GLI3, KANK1, NOV, AZGP1, APOA1, TRPV4, DPP4, SPON1, F11R, PDPN, ACKR3, TNFRSF14, HLA-DQA1, HLA-DPA1, RELN, GBP1, HLA-DRA, HLA-DQB1, HLA-DQB2, CAV1, HLA-DRB1, ERBB3, CCR1, SOX2, HFE, FXYD5, CD74, MYL9, ITGB8, HLA-DRB5, HLA-DPB1, HLA-DOA, COL8A1, SPP1, IL6, COL15A1, S100A11, AXL, EFS, S100A10, CD99, COL5A3, ADGRG1, EPHA3, LAMA2, TMEM47, COL14A1, CDH15, ITGA6, SRP…	219	1705	16650	2.67545	5.85124e-09	5.85124e-09	2.77542e-09
GOTERM_BP_FAT	GO:0007155~cell adhesion	59	24.6862	4.3293e-12	MICA, UTRN, EDIL3, HLA-DMB, GLI3, KANK1, NOV, AZGP1, APOA1, TRPV4, DPP4, SPON1, F11R, PDPN, ACKR3, TNFRSF14, HLA-DQA1, HLA-DPA1, RELN, GBP1, HLA-DRA, HLA-DQB1, HLA-DQB2, CAV1, HLA-DRB1, ERBB3, CCR1, SOX2, HFE, FXYD5, CD74, MYL9, ITGB8, HLA-DRB5, HLA-DPB1, HLA-DOA, COL8A1, SPP1, IL6, COL15A1, S100A11, AXL, EFS, S100A10, CD99, COL5A3, ADGRG1, EPHA3, LAMA2, TMEM47, COL14A1, CDH15, ITGA6, SRPX2, FREM…	219	1699	16650	2.64015	1.6919e-08	8.45948e-09	8.02517e-09
GOTERM_BP_FAT	GO:0007166~cell surface receptor signaling pathway	77	32.2176	6.18863e-12	MEF2C, FGF7, PDGFA, CRHBP, BTC, PRRX1, FGF12, LRRC15, GLI3, KANK1, NOV, EDNRB, APOA1, TGFA, SEMA3B, MX1, IL1A, CIITA, SOX10, F11R, LTBR, TRABD2B, ACKR3, TNFRSF14, IL6R, HLA-DQA1, PRKD1, TNFRSF10D, COL1A2, HLA-DPA1, RELN, NGFR, GBP1, HLA-DRA, HLA-DQB1, CXCL1, HLA-DQB2, CAV2, CAV1, WNT16, HLA-DRB1, CXCL5, IFITM1, ERBB3, IFITM3, CCR1, SOX2, CD109, HFE, CXCL6, ESM1, PRDM16, CD74, ITGB8, HLA-DRB5, HLA…	219	2669	16650	2.19337	2.41851e-08	8.06169e-09	1.14717e-08
GOTERM_BP_FAT	GO:0019221~cytokine-mediated signaling pathway	32	13.3891	8.12759e-12	CXCL1, HLA-DQB1, HLA-DQB2, CAV1, CXCL5, IFITM1, HLA-DRB1, CCR1, IFITM3, CXCL6, LRRC15, CD74, APOA1, HLA-DRB5, HLA-DPB1, MX1, IL1A, CIITA, IL6, LTBR, AXL, ACKR3, TNFRSF14, IL6R, HLA-DQA1, PSMB9, TNFRSF10D, MT2A, HLA-DPA1, NGFR, GBP1, HLA-DRA	219	554	16650	4.39147	3.17627e-08	7.94067e-09	1.5066e-08
GOTERM_BP_FAT	GO:0071345~cellular response to cytokine stimulus	36	15.0628	9.78535e-12	HLA-DQB1, CXCL1, HLA-DQB2, CAV1, CXCL5, IFITM1, HLA-DRB1, IFITM3, CCR1, CRHBP, YBX3, CXCL6, LRRC15, CD74, APOA1, HLA-DRB5, HLA-DPB1, MX1, IL1A, CIITA, IL6, LTBR, CHI3L1, AXL, ACKR3, TNFRSF14, IL6R, HLA-DQA1, PSMB9, CYBA, TNFRSF10D, MT2A, HLA-DPA1, NGFR, GBP1, HLA-DRA	219	706	16650	3.87675	3.82413e-08	7.64826e-09	1.8139e-08
GOTERM_CC_FAT	GO:0005576~extracellular region	111	46.4435	1.22906e-11	LYPD1, A2M, MICA, PDGFA, CRHBP, UTRN, BTC, EDIL3, FGF12, MMP3, NOV, AZGP1, ASPA, APOA1, HMCN1, LGI4, TFPI2, IL1A, SPON1, F11R, GATM, CRYAB, MDGA1, TRABD2B, OLFML2A, MRGPRF, TCN1, THBD, UCN2, ADAMTS8, COL1A2, RELN, GBP1, HLA-DRA, ADAMTSL1, HLA-DRB1, ERBB3, IFITM3, ACP7, HFE, ESM1, NRN1, CD74, ANGPTL7, ITGB8, HLA-DRB5, FGL2, SPP1, S100A16, MET, CHI3L1, S100A11, SELENOP, S100A10, ADGRG1, PSMB9, EPHA…	202	4623	14527	1.72673	4.75647e-09	1.58549e-09	1.70606e-08
GOTERM_CC_FAT	GO:0044421~extracellular region part	99	41.4226	1.51585e-11	A2M, MICA, PDGFA, CRHBP, UTRN, BTC, EDIL3, FGF12, MMP3, NOV, AZGP1, ASPA, APOA1, HMCN1, LGI4, TFPI2, IL1A, SPON1, F11R, GATM, CRYAB, MDGA1, TRABD2B, OLFML2A, MRGPRF, TCN1, THBD, UCN2, ADAMTS8, COL1A2, RELN, HLA-DRA, ADAMTSL1, HLA-DRB1, ERBB3, IFITM3, HFE, NRN1, CD74, ITGB8, HLA-DRB5, FGL2, SPP1, S100A16, CHI3L1, S100A11, SELENOP, S100A10, ADGRG1, PSMB9, LAMA2, COL14A1, S100B, ITGA6, SRPX2, FREM2,…	202	3878	14527	1.83591	5.86636e-09	1.46659e-09	2.10415e-08
GOTERM_BP_FAT	GO:0034097~response to cytokine	38	15.8996	1.89219e-11	HLA-DQB1, CXCL1, HLA-DQB2, CAV1, CXCL5, IFITM1, HLA-DRB1, IFITM3, CCR1, CRHBP, YBX3, CXCL6, LRRC15, CD74, APOA1, HLA-DRB5, HLA-DPB1, MX1, IL1A, CIITA, IL6, LTBR, CHI3L1, AXL, ACKR3, TNFRSF14, IL6R, HLA-DQA1, PSMB9, TRIM56, CYBA, TNFRSF10D, MT2A, HLA-DPA1, NGFR, KLF4, GBP1, HLA-DRA	219	802	16650	3.6023	7.39466e-08	1.23244e-08	3.50751e-08
GOTERM_BP_FAT	GO:0006952~defense response	54	22.5941	2.07047e-11	MEF2C, LYPD1, A2M, MICA, LXN, CRHBP, MMP25, NOV, EDNRB, APOA1, TRPV4, MX1, DPP4, IL1A, CIITA, F11R, LTBR, TNFRSF14, IL6R, HLA-DQA1, PRKD1, TNFRSF10D, HLA-DPA1, NGFR, GBP1, HLA-DRA, HLA-DQB1, CXCL1, HLA-DQB2, IFIH1, CAV1, IFITM1, CXCL5, HLA-DRB1, IFITM3, CCR1, HFE, CXCL6, CD74, HLA-DRB5, HLA-DPB1, SPP1, IL6, PLP1, AXL, CHI3L1, PSMB9, KCNN4, CYBA, TRIM56, S100B, MT2A, SLFN11, KLF4	219	1518	16650	2.70453	8.09138e-08	1.15591e-08	3.83799e-08
GOTERM_CC_FAT	GO:0005615~extracellular space	53	22.1757	6.15563e-11	A2M, MICA, PDGFA, CRHBP, BTC, FGF12, MMP3, AZGP1, APOA1, SERPINA5, TGFA, LGI4, SEMA3B, VWA1, IL1A, SPON1, CTSZ, MDGA1, IL6R, TCN1, UCN2, THBD, COL1A2, RELN, MIA, CXCL1, DHH, WNT16, CXCL5, ERBB3, CPQ, CRLF1, ADAMTS15, CD109, HFE, CXCL6, NRN1, HLA-DRB5, FGL2, SPP1, IL6, CES1, S100A11, SELENOP, AXL, CHI3L1, COL15A1, COL14A1, S100B, SRPX2, FBLN5, CMTM5, IGFBP5	202	1444	14527	2.63957	2.38223e-08	4.76446e-09	8.54462e-08
GOTERM_BP_FAT	GO:0030155~regulation of cell adhesion	33	13.8075	7.64871e-11	HLA-DQB1, HLA-DQB2, CAV1, HLA-DRB1, ERBB3, UTRN, SOX2, HFE, EDIL3, HLA-DMB, FXYD5, GLI3, CD74, KANK1, APOA1, HLA-DRB5, TRPV4, HLA-DPB1, HLA-DOA, COL8A1, DPP4, IL6, S100A10, TNFRSF14, ADGRG1, HLA-DQA1, EPHA3, LAMA2, ITGA6, HLA-DPA1, KLF4, GBP1, HLA-DRA	219	643	16650	3.90187	2.98911e-07	3.73639e-08	1.41783e-07
GOTERM_CC_FAT	GO:0005578~proteinaceous extracellular matrix	25	10.4603	1.90953e-10	WNT16, ADAMTSL1, PTPRZ1, ADAMTS15, MMP19, COL15A1, CHI3L1, OLFML2A, COL5A3, MMP3, MMP25, NOV, LAMA2, COL14A1, ADAMTS8, HMCN1, ITGA6, FREM2, FBLN5, COL1A2, RELN, VWA1, COL8A1, TFPI2, SPON1	202	361	14527	4.98032	7.38989e-08	1.23165e-08	2.65062e-07
GOTERM_CC_FAT	GO:0009986~cell surface	36	15.0628	3.4051e-10	MICA, HLA-DRB1, PDGFA, CCR1, ADAMTS15, CD109, HFE, CD74, APOA1, HMCN1, ITGB8, SERPINA5, TGFA, TRPV4, HLA-DRB5, HLA-DPB1, PLA2R1, DPP4, CIITA, IL6, CRYAB, PDPN, MET, AXL, ACKR3, TNFRSF14, IL6R, FOLH1, THBD, ITGA6, SRPX2, BACE2, HLA-DPA1, NGFR, GFRA3, HLA-DRA	202	765	14527	3.38427	1.31777e-07	1.88254e-08	4.72662e-07
GOTERM_MF_FAT	GO:0032395~MHC class II receptor activity	8	3.34728	3.66813e-10	HLA-DQB1, HLA-DQB2, HLA-DRB1, HLA-DPA1, HLA-DPB1, HLA-DOA, HLA-DQA1, HLA-DRA	205	15	15478	40.268	2.23389e-07	2.23389e-07	5.42859e-07
GOTERM_BP_FAT	GO:0070887~cellular response to chemical stimulus	72	30.1255	6.85856e-10	MEF2C, LYPD1, FGF7, CRHBP, YBX3, FGF12, MMP3, LRRC15, KANK1, NOV, EDNRB, APOA1, TRPV4, MX1, IL1A, CIITA, F11R, LTBR, RXRG, ACKR3, TNFRSF14, IL6R, HLA-DQA1, PRKD1, TNFRSF10D, COL1A2, TFAP2A, HLA-DPA1, NGFR, GBP1, HLA-DRA, HLA-DQB1, CXCL1, HLA-DQB2, CAV2, CAV1, WNT16, HLA-DRB1, IFITM1, CXCL5, IFITM3, CCR1, CD109, HFE, CXCL6, PRDM16, CD74, MT1E, HLA-DRB5, HLA-DPB1, PLA2R1, MYOF, MT1F, MT1L, IL6, CES…	219	2648	16650	2.06721	2.68032e-06	2.97814e-07	1.27136e-06
GOTERM_BP_FAT	GO:0006954~inflammatory response	31	12.9707	1.18181e-09	CXCL1, A2M, CXCL5, HLA-DRB1, LXN, CCR1, CRHBP, HFE, CXCL6, MMP25, NOV, EDNRB, APOA1, TRPV4, HLA-DRB5, IL1A, SPP1, CIITA, F11R, IL6, PLP1, LTBR, CHI3L1, AXL, TNFRSF14, IL6R, PRKD1, CYBA, TNFRSF10D, NGFR, KLF4	219	637	16650	3.69992	4.6185e-06	4.61851e-07	2.1907e-06
GOTERM_BP_FAT	GO:0042127~regulation of cell proliferation	51	21.3389	1.46351e-09	MEF2C, FGF7, PDGFA, BTC, PRRX1, HLA-DMB, SKAP2, GLI3, NOV, EDNRB, AZGP1, TGFA, IL1A, DPP4, SOX10, LTBR, TNFRSF14, IL6R, PRKD1, ADAMTS8, TNFRSF10D, CCND2, TFAP2A, HLA-DPA1, NGFR, EMP3, CXCL1, CAV2, CAV1, IFITM1, CXCL5, HLA-DRB1, ERBB3, SOX2, CRLF1, CD109, ESM1, CXCL6, SOX8, CD74, HLA-DRB5, HLA-DPB1, IL6, PTPRZ1, S100A11, ADGRG1, CYBA, S100B, FABP7, KLF4, IGFBP5	219	1552	16650	2.49832	5.71937e-06	5.19944e-07	2.71288e-06
GOTERM_CC_FAT	GO:0098553~lumenal side of endoplasmic reticulum membrane	9	3.76569	3.90931e-09	HLA-DQB1, HLA-DQB2, HLA-DRB1, HLA-DRB5, HLA-DPA1, HLA-DPB1, HLA-DQA1, CD74, HLA-DRA	202	29	14527	22.3187	1.5129e-06	1.89113e-07	5.4265e-06
GOTERM_CC_FAT	GO:0071556~integral component of lumenal side of endoplasmic reticulum membrane	9	3.76569	3.90931e-09	HLA-DQB1, HLA-DQB2, HLA-DRB1, HLA-DRB5, HLA-DPA1, HLA-DPB1, HLA-DQA1, CD74, HLA-DRA	202	29	14527	22.3187	1.5129e-06	1.89113e-07	5.4265e-06
GOTERM_BP_FAT	GO:0008283~cell proliferation	56	23.431	4.06196e-09	MEF2C, FGF7, PDGFA, BTC, PRRX1, HLA-DMB, SKAP2, GLI3, NOV, EDNRB, AZGP1, APOA1, TGFA, LGI4, DPP4, IL1A, SOX10, PDPN, TNFRSF14, IL6R, PRKD1, ADAMTS8, CCND2, TFAP2A, HLA-DPA1, NGFR, EMP3, EMP1, MIA, CXCL1, CAV2, WNT16, CAV1, IFITM1, CXCL5, HLA-DRB1, SOX2, CRLF1, CD109, ESM1, SOX8, CD74, HLA-DRB5, HLA-DPB1, RUNX1, COL8A1, IL6, PTPRZ1, MET, S100A11, ADGRG1, CYBA, S100B, FABP7, KLF4, IGFBP5	219	1861	16650	2.28777	1.5874e-05	1.32284e-06	7.52958e-06
GOTERM_BP_FAT	GO:0048584~positive regulation of response to stimulus	59	24.6862	4.67586e-09	MEF2C, A2M, PDGFA, PRRX1, RASGEF1A, HLA-DMB, MMP3, SKAP2, KANK1, NOV, APOA1, MDFIC, TGFA, TRPV4, IL1A, LTBR, ACKR3, PRKCDBP, TNFRSF14, IL6R, HLA-DQA1, PRKD1, THBD, HLA-DPA1, RELN, NGFR, GBP1, HLA-DRA, HLA-DQB1, CXCL1, CAV2, HLA-DQB2, WNT16, IFIH1, CAV1, CXCL5, HLA-DRB1, ERBB3, CCR1, SOX2, CRLF1, HFE, ESM1, CXCL6, CD74, HLA-DRB5, HLA-DPB1, PLA2R1, IL6, MET, AXL, CHI3L1, MAL, ADGRG1, PSMB9, KCNN4, …	219	2030	16650	2.20966	1.82731e-05	1.40563e-06	8.66755e-06
GOTERM_BP_FAT	GO:0045785~positive regulation of cell adhesion	23	9.62343	7.43037e-09	HLA-DQB1, HLA-DQB2, IL6, CAV1, HLA-DRB1, UTRN, SOX2, S100A10, TNFRSF14, EDIL3, HLA-DMB, ADGRG1, GLI3, HLA-DQA1, CD74, APOA1, ITGA6, HLA-DRB5, HLA-DPA1, HLA-DPB1, COL8A1, DPP4, HLA-DRA	219	385	16650	4.5419	2.90375e-05	2.07413e-06	1.37735e-05
GOTERM_BP_FAT	GO:0040011~locomotion	49	20.5021	8.01327e-09	MEF2C, FGF7, PDGFA, BTC, RASGEF1A, LRRC15, GLI3, KANK1, NOV, EDNRB, APOA1, TRPV4, SEMA3B, IL1A, DPP4, SOX10, F11R, PDPN, MDGA1, TNFRSF14, ACKR3, IL6R, PRKD1, THBD, COL1A2, RELN, NGFR, CXCL1, CAV1, CXCL5, IFITM1, ERBB3, CCR1, CXCL6, SOX8, CD74, IL6, MET, NR4A2, AXL, ADGRG1, EPHA3, LAMA2, ITGA6, SRPX2, KLF4, CMTM5, GFRA3, IGFBP5	219	1530	16650	2.43486	3.13154e-05	2.08772e-06	1.48541e-05
GOTERM_BP_FAT	GO:0016477~cell migration	42	17.5732	8.0181e-09	CXCL1, MEF2C, CAV1, FGF7, IFITM1, CXCL5, PDGFA, CCR1, RASGEF1A, CXCL6, LRRC15, SOX8, GLI3, CD74, KANK1, NOV, EDNRB, APOA1, TRPV4, SEMA3B, DPP4, IL1A, F11R, SOX10, IL6, MDGA1, MET, AXL, NR4A2, TNFRSF14, IL6R, ADGRG1, EPHA3, PRKD1, THBD, ITGA6, SRPX2, COL1A2, RELN, KLF4, IGFBP5, GFRA3	219	1184	16650	2.69692	3.13342e-05	1.95842e-06	1.4863e-05
GOTERM_BP_FAT	GO:0098602~single organism cell adhesion	33	13.8075	8.80415e-09	HLA-DQB1, HLA-DQB2, CAV1, MICA, HLA-DRB1, SOX2, HFE, HLA-DMB, GLI3, CD74, KANK1, MYL9, NOV, APOA1, HLA-DRB5, TRPV4, HLA-DPB1, HLA-DOA, DPP4, IL6, PDPN, AXL, S100A10, TNFRSF14, HLA-DQA1, COL14A1, ITGA6, SRPX2, HLA-DPA1, PERP, KLF4, GBP1, HLA-DRA	219	779	16650	3.22067	3.4406e-05	2.02392e-06	1.63201e-05
GOTERM_BP_FAT	GO:0051674~localization of cell	44	18.41	2.43082e-08	CXCL1, MEF2C, CAV1, FGF7, IFITM1, CXCL5, PDGFA, CCR1, RASGEF1A, CXCL6, LRRC15, SOX8, GLI3, CD74, KANK1, NOV, EDNRB, APOA1, TRPV4, SEMA3B, DPP4, IL1A, F11R, SOX10, IL6, PDPN, MDGA1, MET, AXL, NR4A2, TNFRSF14, IL6R, ADGRG1, EPHA3, LAMA2, PRKD1, THBD, ITGA6, SRPX2, COL1A2, RELN, KLF4, IGFBP5, GFRA3	219	1330	16650	2.51519	9.49919e-05	5.27756e-06	4.50596e-05
GOTERM_BP_FAT	GO:0048870~cell motility	44	18.41	2.43082e-08	CXCL1, MEF2C, CAV1, FGF7, IFITM1, CXCL5, PDGFA, CCR1, RASGEF1A, CXCL6, LRRC15, SOX8, GLI3, CD74, KANK1, NOV, EDNRB, APOA1, TRPV4, SEMA3B, DPP4, IL1A, F11R, SOX10, IL6, PDPN, MDGA1, MET, AXL, NR4A2, TNFRSF14, IL6R, ADGRG1, EPHA3, LAMA2, PRKD1, THBD, ITGA6, SRPX2, COL1A2, RELN, KLF4, IGFBP5, GFRA3	219	1330	16650	2.51519	9.49919e-05	5.27756e-06	4.50596e-05
GOTERM_BP_FAT	GO:0022407~regulation of cell-cell adhesion	22	9.20502	3.86822e-08	HLA-DQB1, HLA-DQB2, IL6, CAV1, HLA-DRB1, SOX2, HFE, TNFRSF14, HLA-DMB, GLI3, HLA-DQA1, CD74, APOA1, ITGA6, HLA-DRB5, TRPV4, HLA-DPA1, HLA-DPB1, HLA-DOA, KLF4, DPP4, HLA-DRA	219	386	16650	4.33317	0.000151159	7.95629e-06	7.17045e-05
GOTERM_BP_FAT	GO:0051241~negative regulation of multicellular organismal process	37	15.4812	4.39981e-08	MEF2C, IFIH1, HLA-DRB1, PDGFA, CCR1, CRHBP, TRPV3, SOX2, YBX3, HFE, PRDM16, SOX8, GLI3, CD74, KANK1, NOV, EDNRB, APOA1, NKX6-2, RNF128, TRPV4, HLA-DRB5, SEMA3B, RUNX1, SPP1, CIITA, IL6, AXL, IL6R, ADGRG1, CYBA, THBD, S100B, NGFR, KLF4, GBP1, IGFBP5	219	1017	16650	2.76599	0.00017193	8.59719e-06	8.15584e-05
GOTERM_BP_FAT	GO:0019882~antigen processing and presentation	17	7.11297	5.2108e-08	HLA-DQB1, HLA-DQB2, MICA, HLA-DRB1, HFE, HLA-DMB, HLA-DQA1, CD74, ABCB5, PSMB9, CYBA, AZGP1, HLA-DRB5, HLA-DPA1, HLA-DPB1, HLA-DOA, HLA-DRA	219	227	16650	5.69368	0.000203617	9.697e-06	9.65916e-05
GOTERM_MF_FAT	GO:0042605~peptide antigen binding	8	3.34728	5.836e-08	HLA-DQB1, HLA-DRB1, HFE, HLA-DRB5, HLA-DPA1, HLA-DPB1, HLA-DQA1, HLA-DRA	205	28	15478	21.5721	3.55406e-05	1.77705e-05	8.63689e-05
GOTERM_CC_FAT	GO:0012507~ER to Golgi transport vesicle membrane	10	4.1841	6.71026e-08	HLA-DQB1, HLA-DQB2, HLA-DRB1, TGFA, HLA-DRB5, HLA-DPA1, HLA-DPB1, HLA-DQA1, CD74, HLA-DRA	202	56	14527	12.8421	2.59684e-05	2.88541e-06	9.31449e-05
GOTERM_CC_FAT	GO:0031012~extracellular matrix	26	10.8787	8.3223e-08	WNT16, ADAMTSL1, ADAMTS15, EDIL3, MMP3, MMP25, NOV, HMCN1, COL8A1, VWA1, TFPI2, SPON1, PTPRZ1, MMP19, CHI3L1, COL15A1, OLFML2A, COL5A3, LAMA2, COL14A1, ADAMTS8, ITGA6, FREM2, FBLN5, COL1A2, RELN	202	530	14527	3.52795	3.22068e-05	3.22073e-06	0.000115522
GOTERM_BP_FAT	GO:0060333~interferon-gamma-mediated signaling pathway	11	4.60251	8.91823e-08	CIITA, HLA-DQB1, HLA-DQB2, HLA-DRB1, MT2A, HLA-DRB5, HLA-DPA1, HLA-DPB1, HLA-DQA1, HLA-DRA, GBP1	219	80	16650	10.4538	0.000348464	1.58419e-05	0.000165316
GOTERM_BP_FAT	GO:0031295~T cell costimulation	11	4.60251	1.00591e-07	HLA-DQB1, HLA-DQB2, CAV1, HLA-DRB1, HLA-DRB5, TNFRSF14, HLA-DPA1, HLA-DPB1, HLA-DQA1, DPP4, HLA-DRA	219	81	16650	10.3247	0.000393032	1.70916e-05	0.000186463
GOTERM_BP_FAT	GO:0048002~antigen processing and presentation of peptide antigen	15	6.27615	1.00789e-07	HLA-DQB1, HLA-DQB2, HLA-DRB1, HFE, HLA-DMB, ABCB5, CD74, HLA-DQA1, PSMB9, CYBA, HLA-DRB5, HLA-DPA1, HLA-DPB1, HLA-DOA, HLA-DRA	219	179	16650	6.37101	0.000393805	1.64116e-05	0.00018683
GOTERM_BP_FAT	GO:0031294~lymphocyte costimulation	11	4.60251	1.13264e-07	HLA-DQB1, HLA-DQB2, CAV1, HLA-DRB1, HLA-DRB5, TNFRSF14, HLA-DPA1, HLA-DPB1, HLA-DQA1, DPP4, HLA-DRA	219	82	16650	10.1988	0.000442539	1.77053e-05	0.000209956
GOTERM_CC_FAT	GO:0030134~ER to Golgi transport vesicle	11	4.60251	1.14205e-07	HLA-DQB1, HLA-DQB2, CTSZ, HLA-DRB1, TGFA, HLA-DRB5, HLA-DPA1, HLA-DPB1, HLA-DQA1, CD74, HLA-DRA	202	78	14527	10.142	4.41963e-05	4.01793e-06	0.000158528
GOTERM_MF_FAT	GO:0005102~receptor binding	45	18.8285	1.37069e-07	MIA, CXCL1, DHH, LYPD1, CAV2, WNT16, CAV1, A2M, FGF7, MICA, CXCL5, PDGFA, BTC, CRLF1, UTRN, HFE, ESM1, FGF12, CXCL6, EDIL3, CD74, NOV, EDNRB, APOA1, ITGB8, TGFA, SEMA3B, DPP4, IL1A, SPP1, IL6, NR4A2, IL6R, TMBIM1, LAMA2, ADAMTS8, UCN2, ITGA6, S100B, SRPX2, FBLN5, GFRA1, RELN, GFRA3, CMTM5	205	1462	15478	2.32395	8.34716e-05	2.78246e-05	0.000202853
GOTERM_BP_FAT	GO:0022409~positive regulation of cell-cell adhesion	17	7.11297	1.76785e-07	HLA-DQB1, HLA-DQB2, CAV1, IL6, HLA-DRB1, SOX2, TNFRSF14, HLA-DMB, GLI3, HLA-DQA1, CD74, ITGA6, HLA-DRB5, HLA-DPA1, HLA-DPB1, DPP4, HLA-DRA	219	248	16650	5.21156	0.000690638	2.65718e-05	0.000327703
GOTERM_BP_FAT	GO:0000165~MAPK cascade	32	13.3891	1.78087e-07	MEF2C, CAV2, CAV1, WNT16, FGF7, PDGFA, ERBB3, CCR1, BTC, SOX2, RASGEF1A, FGF12, CD74, APOA1, MDFIC, TGFA, TRPV4, IL1A, IL6, LTBR, CRYAB, CHI3L1, ACKR3, PRKCDBP, TNFRSF14, IL6R, PSMB9, GFRA1, NGFR, KLF4, GBP1, GFRA3	219	841	16650	2.89284	0.000695721	2.57761e-05	0.000330116
GOTERM_BP_FAT	GO:0002478~antigen processing and presentation of exogenous peptide antigen	14	5.85774	2.15934e-07	HLA-DQB1, HLA-DQB2, HLA-DRB1, HLA-DMB, ABCB5, CD74, HLA-DQA1, PSMB9, CYBA, HLA-DRB5, HLA-DPA1, HLA-DPB1, HLA-DOA, HLA-DRA	219	162	16650	6.57027	0.000843515	3.01378e-05	0.000400273
GOTERM_BP_FAT	GO:0016337~single organismal cell-cell adhesion	29	12.1339	2.93015e-07	HLA-DQB1, HLA-DQB2, CAV1, MICA, HLA-DRB1, SOX2, HFE, HLA-DMB, GLI3, CD74, MYL9, NOV, APOA1, HLA-DRB5, TRPV4, HLA-DPB1, HLA-DOA, DPP4, IL6, PDPN, TNFRSF14, HLA-DQA1, COL14A1, ITGA6, SRPX2, HLA-DPA1, PERP, KLF4, HLA-DRA	219	725	16650	3.0411	0.00114445	3.94855e-05	0.000543156
GOTERM_BP_FAT	GO:0010033~response to organic substance	68	28.4519	3.33619e-07	MEF2C, LYPD1, FGF7, CRHBP, YBX3, FGF12, LRRC15, KANK1, EDNRB, APOA1, TRPV4, MX1, IL1A, CIITA, F11R, LTBR, CRYAB, MMP19, RXRG, ACKR3, TNFRSF14, IL6R, HLA-DQA1, PRKD1, THBD, TNFRSF10D, COL1A2, HLA-DPA1, NGFR, GBP1, HLA-DRA, HLA-DQB1, CXCL1, DHH, HLA-DQB2, CAV2, CAV1, HLA-DRB1, IFITM1, CXCL5, IFITM3, CCR1, SOX2, CD109, HFE, CXCL6, PRDM16, CD74, HLA-DRB5, HLA-DPB1, MYOF, SPP1, IL6, PDK4, AXL, CHI3L1,…	219	2822	16650	1.83199	0.00130293	4.34585e-05	0.000618422
GOTERM_BP_FAT	GO:0019886~antigen processing and presentation of exogenous peptide antigen via MHC class II	11	4.60251	3.40682e-07	HLA-DQB1, HLA-DQB2, HLA-DRB1, HLA-DRB5, HLA-DPA1, HLA-DPB1, HLA-DMB, HLA-DOA, HLA-DQA1, CD74, HLA-DRA	219	92	16650	9.09023	0.0013305	4.2947e-05	0.000631514
GOTERM_BP_FAT	GO:0019884~antigen processing and presentation of exogenous antigen	14	5.85774	3.52624e-07	HLA-DQB1, HLA-DQB2, HLA-DRB1, HLA-DMB, ABCB5, CD74, HLA-DQA1, PSMB9, CYBA, HLA-DRB5, HLA-DPA1, HLA-DPB1, HLA-DOA, HLA-DRA	219	169	16650	6.29813	0.00137711	4.30633e-05	0.000653651
GOTERM_CC_FAT	GO:0030669~clathrin-coated endocytic vesicle membrane	9	3.76569	3.8125e-07	HLA-DQB1, HLA-DQB2, HLA-DRB1, HLA-DRB5, HLA-DPA1, HLA-DPB1, HLA-DQA1, CD74, HLA-DRA	202	50	14527	12.9449	0.000147533	1.22952e-05	0.000529211
GOTERM_BP_FAT	GO:0009605~response to external stimulus	55	23.0126	4.09868e-07	MEF2C, A2M, MICA, FGF7, LXN, PDGFA, GLI3, NOV, EDNRB, DNAJC15, APOA1, PLEKHB1, TRPV4, SEMA3B, MX1, LTBR, ACKR3, TNFRSF14, IL6R, PRKD1, UCN2, THBD, TNFRSF10D, RELN, NGFR, GBP1, CXCL1, IFIH1, CAV1, IFITM1, CXCL5, HLA-DRB1, IFITM3, CCR1, CD109, HFE, CXCL6, CD74, HLA-DRB5, SPP1, IL6, MET, PDK4, AXL, CHI3L1, NR4A2, LAMA2, CYBA, TRIM56, ITGA6, SLFN11, FABP7, KLF4, CMTM5, GFRA3	219	2073	16650	2.01713	0.00160048	4.85371e-05	0.000759762
GOTERM_BP_FAT	GO:0023014~signal transduction by protein phosphorylation	32	13.3891	4.43967e-07	MEF2C, CAV2, CAV1, WNT16, FGF7, PDGFA, ERBB3, CCR1, BTC, SOX2, RASGEF1A, FGF12, CD74, APOA1, MDFIC, TGFA, TRPV4, IL1A, IL6, LTBR, CRYAB, CHI3L1, ACKR3, PRKCDBP, TNFRSF14, IL6R, PSMB9, GFRA1, NGFR, KLF4, GBP1, GFRA3	219	877	16650	2.77409	0.00173352	5.10288e-05	0.000822971
GOTERM_BP_FAT	GO:0002495~antigen processing and presentation of peptide antigen via MHC class II	11	4.60251	5.09222e-07	HLA-DQB1, HLA-DQB2, HLA-DRB1, HLA-DRB5, HLA-DPA1, HLA-DPB1, HLA-DMB, HLA-DOA, HLA-DQA1, CD74, HLA-DRA	219	96	16650	8.71147	0.00198806	5.68567e-05	0.000943931
GOTERM_BP_FAT	GO:0002504~antigen processing and presentation of peptide or polysaccharide antigen via MHC class II	11	4.60251	6.79707e-07	HLA-DQB1, HLA-DQB2, HLA-DRB1, HLA-DRB5, HLA-DPA1, HLA-DPB1, HLA-DMB, HLA-DOA, HLA-DQA1, CD74, HLA-DRA	219	99	16650	8.44749	0.00265277	7.37832e-05	0.00125995
GOTERM_BP_FAT	GO:0051270~regulation of cellular component movement	30	12.5523	6.87074e-07	CXCL1, CAV1, FGF7, CXCL5, IFITM1, PDGFA, ERBB3, CCR1, BTC, CXCL6, LRRC15, CD74, KANK1, NOV, TRPV4, SEMA3B, IL1A, IL6, PDPN, MET, TNFRSF14, IL6R, ADGRG1, PRKD1, LAMA2, ITGA6, SRPX2, RELN, KLF4, IGFBP5	219	802	16650	2.84392	0.00268148	7.25673e-05	0.00127361
GOTERM_MF_FAT	GO:0003823~antigen binding	13	5.43933	6.98455e-07	HLA-DQB1, MICA, HLA-DRB1, HFE, HLA-DMB, CD74, HLA-DQA1, AZGP1, HLA-DRB5, HLA-DPA1, HLA-DPB1, HLA-DOA, HLA-DRA	205	150	15478	6.54354	0.000425269	0.000106334	0.00103366
GOTERM_BP_FAT	GO:0050870~positive regulation of T cell activation	15	6.27615	7.13082e-07	HLA-DQB1, HLA-DQB2, CAV1, IL6, HLA-DRB1, TNFRSF14, HLA-DMB, GLI3, HLA-DQA1, CD74, HLA-DRB5, HLA-DPA1, HLA-DPB1, DPP4, HLA-DRA	219	210	16650	5.43053	0.00278284	7.33321e-05	0.00132182
GOTERM_BP_FAT	GO:1903037~regulation of leukocyte cell-cell adhesion	18	7.53138	8.26394e-07	HLA-DQB1, HLA-DQB2, CAV1, IL6, HLA-DRB1, HFE, TNFRSF14, HLA-DMB, GLI3, HLA-DQA1, CD74, HLA-DRB5, HLA-DPA1, HLA-DPB1, HLA-DOA, KLF4, DPP4, HLA-DRA	219	313	16650	4.37218	0.00322434	8.28055e-05	0.00153186
GOTERM_BP_FAT	GO:0071310~cellular response to organic substance	56	23.431	9.44411e-07	MEF2C, FGF7, CRHBP, YBX3, FGF12, LRRC15, KANK1, EDNRB, APOA1, MX1, IL1A, CIITA, F11R, LTBR, RXRG, ACKR3, TNFRSF14, IL6R, HLA-DQA1, PRKD1, TNFRSF10D, COL1A2, HLA-DPA1, NGFR, GBP1, HLA-DRA, HLA-DQB1, CXCL1, CAV2, HLA-DQB2, CAV1, IFITM1, CXCL5, HLA-DRB1, IFITM3, CCR1, CD109, HFE, CXCL6, PRDM16, CD74, HLA-DRB5, HLA-DPB1, MYOF, IL6, PDK4, AXL, CHI3L1, NR4A2, EPHA3, PSMB9, CYBA, ITGA6, MT2A, KLF4, IGFB…	219	2186	16650	1.94764	0.00368396	9.22648e-05	0.00175062
GOTERM_MF_FAT	GO:0019838~growth factor binding	12	5.02092	1.00936e-06	NOV, A2M, ITGA6, SRPX2, PDGFA, ERBB3, CD109, COL1A2, NGFR, ESM1, IL6R, IGFBP5	205	128	15478	7.07835	0.00061451	0.000122932	0.00149377
GOTERM_BP_FAT	GO:0002684~positive regulation of immune system process	33	13.8075	1.02533e-06	HLA-DQB1, MEF2C, CXCL1, HLA-DQB2, IFIH1, A2M, CAV1, CXCL5, HLA-DRB1, CCR1, CXCL6, HLA-DMB, SKAP2, GLI3, CD74, HLA-DRB5, TRPV4, HLA-DPB1, RUNX1, DPP4, IL1A, IL6, AXL, TNFRSF14, IL6R, HLA-DQA1, ABCB5, PSMB9, KCNN4, CYBA, HLA-DPA1, GBP1, HLA-DRA	219	960	16650	2.61344	0.00399896	9.77264e-05	0.00190061
GOTERM_BP_FAT	GO:0006928~movement of cell or subcellular component	49	20.5021	1.035e-06	MEF2C, FGF7, PDGFA, BTC, RASGEF1A, FGF12, LRRC15, GLI3, KANK1, NOV, EDNRB, APOA1, TRPV4, SEMA3B, IL1A, DPP4, SOX10, F11R, PDPN, MDGA1, TNFRSF14, IL6R, PRKD1, THBD, COL1A2, RELN, NGFR, CXCL1, CAV1, CXCL5, IFITM1, ERBB3, CCR1, CXCL6, SOX8, CD74, IL6, MET, NR4A2, AXL, ADGRG1, EPHA3, LAMA2, ITGA6, SRPX2, MYH14, KLF4, GFRA3, IGFBP5	219	1795	16650	2.0754	0.00403661	9.62997e-05	0.00191854
GOTERM_BP_FAT	GO:1903039~positive regulation of leukocyte cell-cell adhesion	15	6.27615	1.11499e-06	HLA-DQB1, HLA-DQB2, CAV1, IL6, HLA-DRB1, TNFRSF14, HLA-DMB, GLI3, HLA-DQA1, CD74, HLA-DRB5, HLA-DPA1, HLA-DPB1, DPP4, HLA-DRA	219	218	16650	5.23124	0.00434791	0.00010133	0.00206682
GOTERM_BP_FAT	GO:0051251~positive regulation of lymphocyte activation	17	7.11297	1.24875e-06	MEF2C, HLA-DQB1, HLA-DQB2, CAV1, IL6, HLA-DRB1, AXL, TNFRSF14, HLA-DMB, GLI3, HLA-DQA1, CD74, HLA-DRB5, HLA-DPA1, HLA-DPB1, DPP4, HLA-DRA	219	287	16650	4.50336	0.00486823	0.000110906	0.00231476
GOTERM_BP_FAT	GO:2000145~regulation of cell motility	28	11.7155	1.31335e-06	CXCL1, FGF7, CXCL5, IFITM1, PDGFA, ERBB3, CCR1, BTC, CXCL6, LRRC15, CD74, KANK1, NOV, TRPV4, SEMA3B, IL1A, IL6, MET, TNFRSF14, IL6R, ADGRG1, PRKD1, LAMA2, ITGA6, SRPX2, RELN, KLF4, IGFBP5	219	736	16650	2.89235	0.00511944	0.000114051	0.00243451
GOTERM_BP_FAT	GO:0002682~regulation of immune system process	41	17.1548	1.35672e-06	HLA-DQB1, MEF2C, CXCL1, HLA-DQB2, IFIH1, A2M, CAV1, MICA, IFITM1, CXCL5, HLA-DRB1, CCR1, HFE, CXCL6, HLA-DMB, SKAP2, PRDM16, GLI3, CD74, NOV, APOA1, TRPV4, HLA-DRB5, HLA-DPB1, HLA-DOA, RUNX1, DPP4, IL1A, IL6, AXL, TNFRSF14, IL6R, HLA-DQA1, ABCB5, PSMB9, KCNN4, CYBA, COL1A2, HLA-DPA1, GBP1, HLA-DRA	219	1378	16650	2.26206	0.00528802	0.000115255	0.00251489
GOTERM_BP_FAT	GO:0009611~response to wounding	26	10.8787	1.40335e-06	IL6, CAV1, A2M, FGF7, ERBB3, PDGFA, PDPN, CPQ, CCR1, SOX2, CD109, AXL, GLI3, KANK1, MYL9, NOV, THBD, APOA1, SERPINA5, COL1A2, TGFA, MYOF, TFPI2, KLF4, IL1A, SPP1	219	649	16650	3.04578	0.00546929	0.00011668	0.00260133
GOTERM_BP_FAT	GO:0034341~response to interferon-gamma	13	5.43933	1.40662e-06	CIITA, HLA-DQB1, HLA-DQB2, IFITM1, HLA-DRB1, IFITM3, HLA-DQA1, MT2A, HLA-DRB5, HLA-DPA1, HLA-DPB1, GBP1, HLA-DRA	219	161	16650	6.13886	0.00548201	0.000114516	0.0026074
GOTERM_BP_FAT	GO:0045595~regulation of cell differentiation	44	18.41	1.50998e-06	MEF2C, COBL, CAV1, IFITM1, CCR1, BTC, SOX2, CD109, PRRX1, PRDM16, SOX8, GLI3, CD74, KANK1, NOV, EDNRB, MEDAG, APOA1, PLEKHB1, NKX6-2, TRPV4, SEMA3B, HLA-DOA, RUNX1, SPP1, MAF, SOX10, IL6, PTPRZ1, AXL, S100A10, IL6R, ADGRG1, EPHA3, PRKD1, CDH15, S100B, TFAP2A, RELN, NGFR, KLF4, GBP1, CMTM5, IGFBP5	219	1544	16650	2.16658	0.00588363	0.000120421	0.00279899
GOTERM_CC_FAT	GO:0044420~extracellular matrix component	12	5.02092	1.6061e-06	LAMA2, COL14A1, HMCN1, ITGA6, PTPRZ1, FREM2, FBLN5, COL1A2, COL15A1, COL5A3, VWA1, COL8A1	202	128	14527	6.74211	0.000621367	4.78112e-05	0.0022294
GOTERM_BP_FAT	GO:0001944~vasculature development	25	10.4603	1.6079e-06	MEF2C, RHOJ, IL6, CAV1, PDPN, PDGFA, MMP19, CHI3L1, PRRX1, COL15A1, ACKR3, ESM1, GLI3, ADGRG1, NOV, PRKD1, SRPX2, ITGB8, COL1A2, TGFA, NGFR, COL8A1, RUNX1, KLF4, IL1A	219	610	16650	3.11588	0.006264	0.000125666	0.0029805
GOTERM_BP_FAT	GO:0006955~immune response	44	18.41	1.70054e-06	HLA-DQB1, MEF2C, CXCL1, HLA-DQB2, CAV1, IFIH1, A2M, MICA, IFITM1, CXCL5, HLA-DRB1, IFITM3, CCR1, HFE, CXCL6, HLA-DMB, SKAP2, CD74, MBP, APOA1, HLA-DRB5, HLA-DPB1, HLA-DOA, MX1, IL1A, CIITA, IL6, LTBR, AXL, TNFRSF14, IL6R, HLA-DQA1, PSMB9, PRKD1, KCNN4, CYBA, TRIM56, S100B, TNFRSF10D, MT2A, HLA-DPA1, NGFR, GBP1, HLA-DRA	219	1551	16650	2.15681	0.00662369	0.0001303	0.00315222
GOTERM_BP_FAT	GO:0010647~positive regulation of cell communication	44	18.41	1.81929e-06	MEF2C, CAV2, WNT16, CAV1, HLA-DRB1, PDGFA, ERBB3, CCR1, SOX2, CRLF1, PRRX1, RASGEF1A, HFE, ESM1, SKAP2, CD74, KANK1, NOV, APOA1, MDFIC, TGFA, TRPV4, HLA-DRB5, PLA2R1, IL1A, IL6, LTBR, CHI3L1, AXL, MAL, ACKR3, PRKCDBP, TNFRSF14, IL6R, ADGRG1, PSMB9, LAMA2, PRKD1, KCNN4, CYBA, S100B, RELN, NGFR, IGFBP5	219	1555	16650	2.15126	0.00708458	0.000136717	0.00337233
GOTERM_BP_FAT	GO:0051249~regulation of lymphocyte activation	20	8.3682	2.07849e-06	MEF2C, HLA-DQB1, HLA-DQB2, CAV1, IL6, MICA, HLA-DRB1, AXL, HFE, TNFRSF14, HLA-DMB, GLI3, HLA-DQA1, CD74, HLA-DRB5, HLA-DPA1, HLA-DPB1, HLA-DOA, DPP4, HLA-DRA	219	411	16650	3.69963	0.00808984	0.000153247	0.00385278
GOTERM_BP_FAT	GO:0023056~positive regulation of signaling	44	18.41	2.08036e-06	MEF2C, CAV2, WNT16, CAV1, HLA-DRB1, PDGFA, ERBB3, CCR1, SOX2, CRLF1, PRRX1, RASGEF1A, HFE, ESM1, SKAP2, CD74, KANK1, NOV, APOA1, MDFIC, TGFA, TRPV4, HLA-DRB5, PLA2R1, IL1A, IL6, LTBR, CHI3L1, AXL, MAL, ACKR3, PRKCDBP, TNFRSF14, IL6R, ADGRG1, PSMB9, LAMA2, PRKD1, KCNN4, CYBA, S100B, RELN, NGFR, IGFBP5	219	1563	16650	2.14025	0.00809711	0.000150545	0.00385626
GOTERM_BP_FAT	GO:0050863~regulation of T cell activation	17	7.11297	2.12814e-06	HLA-DQB1, HLA-DQB2, CAV1, IL6, HLA-DRB1, HFE, TNFRSF14, HLA-DMB, GLI3, HLA-DQA1, CD74, HLA-DRB5, HLA-DPA1, HLA-DPB1, HLA-DOA, DPP4, HLA-DRA	219	299	16650	4.32263	0.00828229	0.000151203	0.00394482
GOTERM_BP_FAT	GO:0050865~regulation of cell activation	22	9.20502	2.82286e-06	MEF2C, HLA-DQB1, HLA-DQB2, IL6, CAV1, MICA, HLA-DRB1, PDGFA, AXL, HFE, TNFRSF14, HLA-DMB, GLI3, HLA-DQA1, CD74, THBD, HLA-DRB5, HLA-DPA1, HLA-DPB1, HLA-DOA, DPP4, HLA-DRA	219	501	16650	3.33853	0.0109711	0.000196976	0.00523255
GOTERM_BP_FAT	GO:0051272~positive regulation of cellular component movement	20	8.3682	2.84254e-06	CXCL1, IL6, FGF7, CXCL5, PDGFA, PDPN, CCR1, MET, TNFRSF14, CXCL6, IL6R, LRRC15, CD74, PRKD1, ITGA6, SRPX2, TRPV4, RELN, SEMA3B, IL1A	219	420	16650	3.62035	0.0110472	0.00019487	0.00526903
GOTERM_BP_FAT	GO:0001816~cytokine production	25	10.4603	2.87575e-06	MAF, IFIH1, IL6, HLA-DRB1, CHI3L1, AXL, HFE, IGF2BP2, TNFRSF14, IL6R, ADGRG1, CD74, TRIM56, CYBA, APOA1, RNF128, HLA-DRB5, TRPV4, HLA-DPA1, HLA-DPB1, PLA2R1, RUNX1, IL1A, KLF4, GBP1	219	631	16650	3.01218	0.0111755	0.000193748	0.00533059
GOTERM_BP_FAT	GO:0040012~regulation of locomotion	28	11.7155	2.9314e-06	CXCL1, FGF7, CXCL5, IFITM1, PDGFA, ERBB3, CCR1, BTC, CXCL6, LRRC15, CD74, KANK1, NOV, TRPV4, SEMA3B, IL1A, IL6, MET, TNFRSF14, IL6R, ADGRG1, PRKD1, LAMA2, ITGA6, SRPX2, RELN, KLF4, IGFBP5	219	768	16650	2.77183	0.0113906	0.000194149	0.00543374
GOTERM_CC_FAT	GO:0045334~clathrin-coated endocytic vesicle	9	3.76569	3.00146e-06	HLA-DQB1, HLA-DQB2, HLA-DRB1, HLA-DRB5, HLA-DPA1, HLA-DPB1, HLA-DQA1, CD74, HLA-DRA	202	65	14527	9.95758	0.00116089	8.29657e-05	0.00416625
GOTERM_BP_FAT	GO:1902533~positive regulation of intracellular signal transduction	31	12.9707	3.23829e-06	MEF2C, CAV2, CAV1, WNT16, PDGFA, ERBB3, CCR1, CRLF1, SOX2, RASGEF1A, CD74, APOA1, MDFIC, TGFA, TRPV4, PLA2R1, IL1A, IL6, LTBR, CHI3L1, AXL, TNFRSF14, PRKCDBP, ACKR3, IL6R, ADGRG1, PRKD1, S100B, RELN, NGFR, IGFBP5	219	915	16650	2.57579	0.0125755	0.000210899	0.00600259
GOTERM_BP_FAT	GO:0009967~positive regulation of signal transduction	41	17.1548	3.28129e-06	MEF2C, CAV2, WNT16, CAV1, PDGFA, ERBB3, CCR1, SOX2, CRLF1, PRRX1, RASGEF1A, HFE, ESM1, SKAP2, CD74, KANK1, NOV, APOA1, MDFIC, TGFA, TRPV4, PLA2R1, IL1A, IL6, LTBR, CHI3L1, AXL, MAL, ACKR3, PRKCDBP, TNFRSF14, IL6R, ADGRG1, PSMB9, PRKD1, KCNN4, CYBA, S100B, RELN, NGFR, IGFBP5	219	1428	16650	2.18286	0.0127414	0.000210196	0.00608229
GOTERM_BP_FAT	GO:0002696~positive regulation of leukocyte activation	17	7.11297	3.53867e-06	MEF2C, HLA-DQB1, HLA-DQB2, CAV1, IL6, HLA-DRB1, AXL, TNFRSF14, HLA-DMB, GLI3, HLA-DQA1, CD74, HLA-DRB5, HLA-DPA1, HLA-DPB1, DPP4, HLA-DRA	219	311	16650	4.15584	0.013734	0.000223026	0.00655936
GOTERM_BP_FAT	GO:0006935~chemotaxis	23	9.62343	3.63832e-06	CXCL1, IL6, FGF7, CXCL5, PDGFA, CCR1, MET, ACKR3, CXCL6, IL6R, GLI3, CD74, NOV, PRKD1, LAMA2, EDNRB, APOA1, TRPV4, RELN, SEMA3B, NGFR, CMTM5, GFRA3	219	552	16650	3.16781	0.014118	0.000225666	0.00674406
GOTERM_BP_FAT	GO:0030334~regulation of cell migration	26	10.8787	3.66469e-06	CXCL1, FGF7, CXCL5, IFITM1, PDGFA, CCR1, CXCL6, LRRC15, CD74, KANK1, NOV, TRPV4, SEMA3B, IL1A, IL6, MET, TNFRSF14, IL6R, ADGRG1, PRKD1, LAMA2, ITGA6, SRPX2, RELN, KLF4, IGFBP5	219	685	16650	2.88571	0.0142196	0.000223751	0.00679295
GOTERM_BP_FAT	GO:0042330~taxis	23	9.62343	3.77571e-06	CXCL1, IL6, FGF7, CXCL5, PDGFA, CCR1, MET, ACKR3, CXCL6, IL6R, GLI3, CD74, NOV, PRKD1, LAMA2, EDNRB, APOA1, TRPV4, RELN, SEMA3B, NGFR, CMTM5, GFRA3	219	553	16650	3.16208	0.0146472	0.000226982	0.00699873
GOTERM_BP_FAT	GO:0007422~peripheral nervous system development	9	3.76569	3.97942e-06	LAMA2, EDNRB, SOX10, ERBB3, ADGRG6, LGI4, RUNX1, SOX8, GFRA3	219	71	16650	9.63728	0.0154313	0.000235603	0.00737632
GOTERM_CC_FAT	GO:0005788~endoplasmic reticulum lumen	14	5.85774	4.69647e-06	CTSZ, CES1, ARSE, ADAMTSL1, PDGFA, ARSI, COL15A1, COL5A3, COL14A1, APOA1, COL1A2, GPX8, COL8A1, SPON1	202	202	14527	4.98427	0.00181589	0.000121162	0.00651896
GOTERM_BP_FAT	GO:0030335~positive regulation of cell migration	19	7.94979	4.74657e-06	CXCL1, IL6, FGF7, CXCL5, PDGFA, CCR1, MET, TNFRSF14, CXCL6, IL6R, LRRC15, CD74, PRKD1, ITGA6, SRPX2, TRPV4, RELN, SEMA3B, IL1A	219	395	16650	3.65701	0.0183787	0.000276822	0.00879827
GOTERM_BP_FAT	GO:0010001~glial cell differentiation	13	5.43933	4.76998e-06	LAMA2, SOX10, PLP1, S100B, PTPRZ1, ERBB3, NKX6-2, SOX2, ADGRG6, LGI4, RELN, GLI3, SOX8	219	181	16650	5.46053	0.0184685	0.000274097	0.00884166
GOTERM_BP_FAT	GO:0008285~negative regulation of cell proliferation	25	10.4603	4.90165e-06	MEF2C, CXCL1, CAV2, CAV1, IFITM1, HLA-DRB1, SOX2, CD109, SKAP2, GLI3, NOV, AZGP1, HLA-DRB5, IL1A, IL6, S100A11, TNFRSF14, ADGRG1, ADAMTS8, TFAP2A, NGFR, FABP7, EMP3, KLF4, IGFBP5	219	651	16650	2.91964	0.0189734	0.00027758	0.0090857
GOTERM_BP_FAT	GO:0050867~positive regulation of cell activation	17	7.11297	5.06905e-06	MEF2C, HLA-DQB1, HLA-DQB2, CAV1, IL6, HLA-DRB1, AXL, TNFRSF14, HLA-DMB, GLI3, HLA-DQA1, CD74, HLA-DRB5, HLA-DPA1, HLA-DPB1, DPP4, HLA-DRA	219	320	16650	4.03896	0.019615	0.000282959	0.009396
GOTERM_BP_FAT	GO:0060548~negative regulation of cell death	30	12.5523	6.29762e-06	MEF2C, CAV1, WNT16, ERBB3, BTC, CRLF1, YBX3, GLI3, SOX8, CD74, NOV, EDNRB, TGFA, IL1A, SOX10, IL6, CRYAB, PDK4, MET, NR4A2, AXL, ACKR3, TMBIM1, PRKD1, ITGA6, TNFRSF10D, CCND2, TFAP2A, NGFR, KLF4	219	897	16650	2.54272	0.0243108	0.000346576	0.0116731
GOTERM_BP_FAT	GO:2000147~positive regulation of cell motility	19	7.94979	7.65631e-06	CXCL1, IL6, FGF7, CXCL5, PDGFA, CCR1, MET, TNFRSF14, CXCL6, IL6R, LRRC15, CD74, PRKD1, ITGA6, SRPX2, TRPV4, RELN, SEMA3B, IL1A	219	409	16650	3.53184	0.0294778	0.000415483	0.0141914
GOTERM_BP_FAT	GO:0098609~cell-cell adhesion	35	14.6444	8.37242e-06	HLA-DQB1, HLA-DQB2, CAV1, MICA, HLA-DRB1, SOX2, HFE, HLA-DMB, FXYD5, GLI3, CD74, MYL9, NOV, APOA1, HLA-DRB5, TRPV4, HLA-DPB1, HLA-DOA, DPP4, F11R, IL6, PDPN, S100A11, TNFRSF14, HLA-DQA1, TMEM47, COL14A1, CDH15, ITGA6, SRPX2, CDH19, HLA-DPA1, PERP, KLF4, HLA-DRA	219	1164	16650	2.28605	0.0321901	0.000448113	0.0155187
GOTERM_BP_FAT	GO:0030198~extracellular matrix organization	17	7.11297	8.73808e-06	F11R, A2M, PDGFA, MMP19, OLFML2A, COL5A3, MMP3, LAMA2, COL14A1, ITGA6, ITGB8, FBLN5, COL1A2, VWA1, COL8A1, DPP4, SPP1	219	334	16650	3.86966	0.0335721	0.00046136	0.0161964
GOTERM_BP_FAT	GO:0043062~extracellular structure organization	17	7.11297	9.08797e-06	F11R, A2M, PDGFA, MMP19, OLFML2A, COL5A3, MMP3, LAMA2, COL14A1, ITGA6, ITGB8, FBLN5, COL1A2, VWA1, COL8A1, DPP4, SPP1	219	335	16650	3.85811	0.0348927	0.000473434	0.0168449
GOTERM_BP_FAT	GO:0071346~cellular response to interferon-gamma	11	4.60251	1.14118e-05	CIITA, HLA-DQB1, HLA-DQB2, HLA-DRB1, MT2A, HLA-DRB5, HLA-DPA1, HLA-DPB1, HLA-DQA1, HLA-DRA, GBP1	219	135	16650	6.19482	0.0436177	0.000586638	0.0211517
GOTERM_BP_FAT	GO:0040017~positive regulation of locomotion	19	7.94979	1.1729e-05	CXCL1, IL6, FGF7, CXCL5, PDGFA, CCR1, MET, TNFRSF14, CXCL6, IL6R, LRRC15, CD74, PRKD1, ITGA6, SRPX2, TRPV4, RELN, SEMA3B, IL1A	219	422	16650	3.42303	0.0448026	0.000595112	0.0217396
GOTERM_BP_FAT	GO:0002687~positive regulation of leukocyte migration	10	4.1841	1.31644e-05	CXCL1, IL6, CXCL5, CCR1, TRPV4, TNFRSF14, CXCL6, IL6R, CD74, IL1A	219	109	16650	6.97499	0.0501457	0.000659355	0.0243997
GOTERM_BP_FAT	GO:0002694~regulation of leukocyte activation	20	8.3682	1.3352e-05	MEF2C, HLA-DQB1, HLA-DQB2, CAV1, IL6, MICA, HLA-DRB1, AXL, HFE, TNFRSF14, HLA-DMB, GLI3, HLA-DQA1, CD74, HLA-DRB5, HLA-DPA1, HLA-DPB1, HLA-DOA, DPP4, HLA-DRA	219	468	16650	3.24903	0.050842	0.000660288	0.0247475
GOTERM_BP_FAT	GO:0050673~epithelial cell proliferation	17	7.11297	1.40613e-05	MEF2C, CAV2, CAV1, WNT16, IL6, FGF7, SOX2, CD109, PRKD1, NOV, CYBA, APOA1, TGFA, NGFR, COL8A1, FABP7, IGFBP5	219	347	16650	3.72469	0.0534693	0.000686662	0.0260619
GOTERM_CC_FAT	GO:0030665~clathrin-coated vesicle membrane	9	3.76569	1.58334e-05	HLA-DQB1, HLA-DQB2, HLA-DRB1, HLA-DRB5, HLA-DPA1, HLA-DPB1, HLA-DQA1, CD74, HLA-DRA	202	81	14527	7.99065	0.00610884	0.0003829	0.0219761
GOTERM_MF_FAT	GO:0042277~peptide binding	14	5.85774	1.66571e-05	HLA-DQB1, HLA-DRB1, CRHBP, HFE, CD74, HLA-DQA1, EDNRB, FOLH1, APOA1, BACE2, HLA-DRB5, HLA-DPA1, HLA-DPB1, HLA-DRA	205	238	15478	4.44132	0.010093	0.00168928	0.0246486
GOTERM_BP_FAT	GO:0042063~gliogenesis	14	5.85774	1.72563e-05	LAMA2, SOX10, PLP1, S100B, PTPRZ1, ERBB3, NKX6-2, SOX2, ADGRG6, LGI4, RELN, GLI3, SOX8, ADGRG1	219	240	16650	4.43493	0.0652144	0.000832223	0.0319828
GOTERM_CC_FAT	GO:0032588~trans-Golgi network membrane	9	3.76569	1.89638e-05	HLA-DQB1, HLA-DQB2, HLA-DRB1, HLA-DRB5, HLA-DPA1, HLA-DPB1, HLA-DQA1, CD74, HLA-DRA	202	83	14527	7.7981	0.00731219	0.000431616	0.0263204
GOTERM_BP_FAT	GO:0051240~positive regulation of multicellular organismal process	39	16.318	2.03299e-05	MEF2C, COBL, IFIH1, CAV1, FGF7, IFITM1, PDGFA, ERBB3, CCR1, YBX3, SOX8, GLI3, CD74, EDNRB, NKX6-2, TRPV4, HLA-DPB1, RUNX1, IL1A, SPP1, SOX10, IL6, MET, CHI3L1, AXL, TNFRSF14, IL6R, TMBIM1, EPHA3, SLITRK2, PRKD1, CYBA, THBD, SRPX2, HOXB7, TFAP2A, HLA-DPA1, RELN, NGFR	219	1431	16650	2.07203	0.0763758	0.000968433	0.0376784
GOTERM_BP_FAT	GO:0009966~regulation of signal transduction	61	25.523	2.07103e-05	MEF2C, RHOJ, LYPD1, A2M, FGF7, PDGFA, CRHBP, BTC, PRRX1, YBX3, RASGEF1A, SKAP2, LRRC15, GPAT3, GLI3, KANK1, NOV, APOA1, MDFIC, TGFA, TRPV4, IL1A, SOX10, LTBR, TRABD2B, ACKR3, PRKCDBP, TNFRSF14, IL6R, PRKD1, RELN, NGFR, GBP1, CAV2, CAV1, WNT16, ERBB3, CCR1, CRLF1, SOX2, CD109, HFE, ESM1, PRDM16, CD74, PLA2R1, MYOF, IL6, AXL, CHI3L1, NR4A2, MAL, TMBIM1, ADGRG1, PSMB9, CYBA, KCNN4, S100B, ITGA6, KLF…	219	2728	16650	1.70003	0.077748	0.000974667	0.0383834
GOTERM_CC_FAT	GO:0005887~integral component of plasma membrane	44	18.41	2.28547e-05	CAV2, CAV1, MICA, HLA-DRB1, ERBB3, CCR1, TRPV3, HFE, NRN1, FXYD5, KCNS3, EDNRB, ITGB8, TGFA, TRPV4, PLA2R1, IL6, LTBR, PTPRZ1, PDPN, TRABD2B, MET, AXL, CD99, MAL, MRGPRF, TNFRSF14, IL6R, ADGRG1, HLA-DQA1, ABCB5, EPHA3, PRKD1, KCNN4, CYBA, FOLH1, THBD, ITGA6, TNFRSF10D, HLA-DPA1, NGFR, PERP, STEAP1, HLA-DRA	202	1635	14527	1.93535	0.00880585	0.00049126	0.0317198
GOTERM_BP_FAT	GO:0001568~blood vessel development	22	9.20502	2.32352e-05	MEF2C, CAV1, PDGFA, MMP19, CHI3L1, PRRX1, COL15A1, ACKR3, ESM1, GLI3, ADGRG1, NOV, PRKD1, SRPX2, ITGB8, COL1A2, TGFA, NGFR, COL8A1, RUNX1, KLF4, IL1A	219	576	16650	2.90382	0.0868034	0.00108042	0.0430618
GOTERM_BP_FAT	GO:2000026~regulation of multicellular organismal development	44	18.41	2.33644e-05	MEF2C, COBL, CAV1, FGF7, PDGFA, ERBB3, CCR1, SOX2, CD109, PRRX1, YBX3, PRDM16, SOX8, GLI3, CD74, KANK1, EDNRB, APOA1, NKX6-2, TRPV4, SEMA3B, HLA-DOA, RUNX1, IL1A, SPP1, MAF, SOX10, IL6, PTPRZ1, AXL, CHI3L1, ADGRG1, PSMB9, EPHA3, SLITRK2, LAMA2, PRKD1, S100B, SRPX2, HOXB7, TFAP2A, RELN, NGFR, KLF4	219	1721	16650	1.94376	0.0872646	0.00107365	0.0433014
GOTERM_BP_FAT	GO:0001817~regulation of cytokine production	22	9.20502	2.39578e-05	F11R, IFIH1, IL6, HLA-DRB1, AXL, HFE, IGF2BP2, TNFRSF14, IL6R, CD74, TRIM56, CYBA, APOA1, RNF128, HLA-DRB5, TRPV4, HLA-DPA1, HLA-DPB1, RUNX1, IL1A, KLF4, GBP1	219	577	16650	2.89879	0.0893786	0.00108811	0.0444007
GOTERM_CC_FAT	GO:0031226~intrinsic component of plasma membrane	45	18.8285	2.69584e-05	CAV2, CAV1, MICA, HLA-DRB1, ERBB3, CCR1, TRPV3, HFE, NRN1, FXYD5, KCNS3, EDNRB, ITGB8, TGFA, TRPV4, PLA2R1, IL6, LTBR, PTPRZ1, PDPN, MDGA1, TRABD2B, MET, AXL, CD99, MAL, MRGPRF, TNFRSF14, IL6R, ADGRG1, HLA-DQA1, ABCB5, EPHA3, PRKD1, KCNN4, CYBA, FOLH1, THBD, ITGA6, TNFRSF10D, HLA-DPA1, NGFR, PERP, STEAP1, HLA-DRA	202	1701	14527	1.90254	0.0103788	0.000548957	0.0374144
GOTERM_BP_FAT	GO:0050921~positive regulation of chemotaxis	10	4.1841	3.04662e-05	CXCL1, PRKD1, IL6, CXCL5, CCR1, MET, TRPV4, CXCL6, IL6R, CD74	219	121	16650	6.28326	0.112249	0.00136761	0.0564596
GOTERM_BP_FAT	GO:0042060~wound healing	21	8.78661	3.08438e-05	IL6, A2M, CAV1, ERBB3, PDGFA, PDPN, CPQ, SOX2, CD109, AXL, GLI3, KANK1, MYL9, NOV, THBD, SERPINA5, COL1A2, TGFA, MYOF, TFPI2, IL1A	219	542	16650	2.94571	0.113558	0.00136883	0.057159
GOTERM_BP_FAT	GO:0010646~regulation of cell communication	65	27.1967	3.20954e-05	RHOJ, MEF2C, LYPD1, A2M, FGF7, PDGFA, CRHBP, BTC, PRRX1, YBX3, RASGEF1A, SKAP2, LRRC15, GPAT3, GLI3, KANK1, NOV, APOA1, MDFIC, TGFA, TRPV4, IL1A, SOX10, LTBR, TRABD2B, ACKR3, PRKCDBP, TNFRSF14, IL6R, PRKD1, RELN, NGFR, GBP1, CAV2, CAV1, WNT16, HLA-DRB1, ERBB3, CCR1, CRLF1, SOX2, CD109, HFE, ESM1, PRDM16, CD74, KCNS3, HLA-DRB5, PLA2R1, MYOF, IL6, AXL, CHI3L1, NR4A2, MAL, TMBIM1, ADGRG1, PSMB9, LAM…	219	3020	16650	1.63635	0.117883	0.00140834	0.059478
GOTERM_BP_FAT	GO:0007162~negative regulation of cell adhesion	13	5.43933	3.26028e-05	APOA1, HLA-DRB1, ERBB3, HFE, HLA-DRB5, TRPV4, TNFRSF14, FXYD5, GLI3, KLF4, KANK1, CD74, GBP1	219	219	16650	4.51304	0.119631	0.00141471	0.060418
GOTERM_BP_FAT	GO:0043069~negative regulation of programmed cell death	27	11.2971	3.32096e-05	MEF2C, CAV1, ERBB3, BTC, CRLF1, YBX3, GLI3, SOX8, CD74, EDNRB, TGFA, IL1A, SOX10, IL6, CRYAB, PDK4, MET, NR4A2, AXL, ACKR3, TMBIM1, ITGA6, TNFRSF10D, CCND2, TFAP2A, NGFR, KLF4	219	829	16650	2.47616	0.121716	0.0014252	0.0615422
GOTERM_BP_FAT	GO:0050920~regulation of chemotaxis	12	5.02092	3.46867e-05	CXCL1, PRKD1, NOV, IL6, CXCL5, CCR1, MET, TRPV4, SEMA3B, CXCL6, IL6R, CD74	219	186	16650	4.90499	0.126772	0.00147237	0.0642786
GOTERM_BP_FAT	GO:0042327~positive regulation of phosphorylation	29	12.1339	3.49129e-05	MEF2C, CAV2, CAV1, WNT16, FGF7, PDGFA, ERBB3, CCR1, CRLF1, SOX2, HFE, CD74, EDNRB, MDFIC, TGFA, TRPV4, IL1A, IL6, LTBR, CHI3L1, PRKCDBP, TNFRSF14, ACKR3, IL6R, PRKD1, ITGA6, CCND2, RELN, NGFR	219	932	16650	2.36566	0.127543	0.00146604	0.0646976
GOTERM_BP_FAT	GO:0050900~leukocyte migration	17	7.11297	3.73697e-05	CXCL1, F11R, CAV1, IL6, CXCL5, CCR1, TNFRSF14, CXCL6, IL6R, CD74, NOV, EDNRB, THBD, ITGA6, COL1A2, TRPV4, IL1A	219	376	16650	3.43741	0.13588	0.00155245	0.0692489
GOTERM_BP_FAT	GO:0002685~regulation of leukocyte migration	11	4.60251	3.98611e-05	CXCL1, NOV, IL6, CXCL5, CCR1, TRPV4, TNFRSF14, CXCL6, IL6R, CD74, IL1A	219	156	16650	5.36091	0.144253	0.00163845	0.0738639
GOTERM_BP_FAT	GO:0001934~positive regulation of protein phosphorylation	28	11.7155	4.12471e-05	MEF2C, CAV2, CAV1, WNT16, FGF7, PDGFA, ERBB3, CCR1, CRLF1, SOX2, HFE, CD74, EDNRB, MDFIC, TGFA, TRPV4, IL1A, IL6, LTBR, CHI3L1, PRKCDBP, TNFRSF14, ACKR3, IL6R, PRKD1, CCND2, RELN, NGFR	219	890	16650	2.39187	0.148876	0.00167773	0.0764313
GOTERM_MF_FAT	GO:0033218~amide binding	14	5.85774	4.21091e-05	HLA-DQB1, HLA-DRB1, CRHBP, HFE, CD74, HLA-DQA1, EDNRB, FOLH1, APOA1, BACE2, HLA-DRB5, HLA-DPA1, HLA-DPB1, HLA-DRA	205	260	15478	4.06552	0.0253189	0.00365686	0.0623005
GOTERM_BP_FAT	GO:0072358~cardiovascular system development	29	12.1339	4.45694e-05	MEF2C, RHOJ, CAV1, WNT16, PDGFA, ERBB3, PRRX1, FGF12, ESM1, GLI3, NOV, ITGB8, TGFA, COL8A1, RUNX1, IL1A, IL6, PDPN, MMP19, CHI3L1, COL15A1, ACKR3, ADGRG1, PRKD1, SRPX2, FREM2, COL1A2, NGFR, KLF4	219	945	16650	2.33312	0.159855	0.00179407	0.0825852
GOTERM_BP_FAT	GO:0072359~circulatory system development	29	12.1339	4.45694e-05	MEF2C, RHOJ, CAV1, WNT16, PDGFA, ERBB3, PRRX1, FGF12, ESM1, GLI3, NOV, ITGB8, TGFA, COL8A1, RUNX1, IL1A, IL6, PDPN, MMP19, CHI3L1, COL15A1, ACKR3, ADGRG1, PRKD1, SRPX2, FREM2, COL1A2, NGFR, KLF4	219	945	16650	2.33312	0.159855	0.00179407	0.0825852
GOTERM_MF_FAT	GO:0023026~MHC class II protein complex binding	5	2.09205	4.70979e-05	HLA-DRB1, HLA-DMB, HLA-DOA, CD74, HLA-DRA	205	16	15478	23.5945	0.0282759	0.003579	0.0696792
GOTERM_BP_FAT	GO:0002688~regulation of leukocyte chemotaxis	9	3.76569	5.03109e-05	CXCL1, NOV, IL6, CXCL5, CCR1, TRPV4, CXCL6, IL6R, CD74	219	100	16650	6.84247	0.178497	0.00200432	0.0932194
GOTERM_CC_FAT	GO:0005765~lysosomal membrane	15	6.27615	5.25115e-05	HLA-DQB1, HLA-DQB2, HLA-DRB1, IFITM3, TMBIM1, HLA-DMB, CD74, HLA-DQA1, HLA-DRB5, HLA-DPA1, HLA-DPB1, HLA-DOA, SLC15A3, DPP4, HLA-DRA	202	290	14527	3.71978	0.0201174	0.00101561	0.0728665
GOTERM_CC_FAT	GO:0098852~lytic vacuole membrane	15	6.27615	5.25115e-05	HLA-DQB1, HLA-DQB2, HLA-DRB1, IFITM3, TMBIM1, HLA-DMB, CD74, HLA-DQA1, HLA-DRB5, HLA-DPA1, HLA-DPB1, HLA-DOA, SLC15A3, DPP4, HLA-DRA	202	290	14527	3.71978	0.0201174	0.00101561	0.0728665
GOTERM_BP_FAT	GO:0023051~regulation of signaling	65	27.1967	5.36385e-05	RHOJ, MEF2C, LYPD1, A2M, FGF7, PDGFA, CRHBP, BTC, PRRX1, YBX3, RASGEF1A, SKAP2, LRRC15, GPAT3, GLI3, KANK1, NOV, APOA1, MDFIC, TGFA, TRPV4, IL1A, SOX10, LTBR, TRABD2B, ACKR3, PRKCDBP, TNFRSF14, IL6R, PRKD1, RELN, NGFR, GBP1, CAV2, CAV1, WNT16, HLA-DRB1, ERBB3, CCR1, CRLF1, SOX2, CD109, HFE, ESM1, PRDM16, CD74, KCNS3, HLA-DRB5, PLA2R1, MYOF, IL6, AXL, CHI3L1, NR4A2, MAL, TMBIM1, ADGRG1, PSMB9, LAM…	219	3070	16650	1.6097	0.189112	0.00211518	0.0993819
GOTERM_CC_FAT	GO:0030666~endocytic vesicle membrane	11	4.60251	5.92157e-05	HLA-DQB1, HLA-DQB2, CYBA, CAV1, HLA-DRB1, HLA-DRB5, HLA-DPA1, HLA-DPB1, HLA-DQA1, CD74, HLA-DRA	202	155	14527	5.1037	0.0226566	0.0010907	0.0821659
GOTERM_BP_FAT	GO:0022008~neurogenesis	38	15.8996	5.95463e-05	MEF2C, COBL, WNT16, ERBB3, SOX2, PRRX1, NRN1, PRDM16, SOX8, GLI3, KANK1, EDNRB, APOA1, NKX6-2, TRPV4, LGI4, SEMA3B, RUNX1, SPP1, SOX10, IL6, PLP1, PTPRZ1, MDGA1, ADGRG6, AXL, NR4A2, ADGRG1, EPHA3, SLITRK2, LAMA2, PRKD1, S100B, RELN, NGFR, FABP7, KLF4, GFRA3	219	1447	16650	1.99657	0.20762	0.00232443	0.110322
GOTERM_BP_FAT	GO:0001775~cell activation	28	11.7155	6.02448e-05	MEF2C, HLA-DQB1, HLA-DQB2, LYPD1, CAV1, MICA, HLA-DRB1, PDGFA, HFE, HLA-DMB, SKAP2, GLI3, CD74, MYL9, HLA-DRB5, HLA-DPB1, HLA-DOA, DPP4, IL6, LTBR, PDPN, AXL, TNFRSF14, HLA-DQA1, THBD, COL1A2, HLA-DPA1, HLA-DRA	219	910	16650	2.3393	0.20978	0.00232841	0.111616
GOTERM_BP_FAT	GO:0044236~multicellular organism metabolic process	10	4.1841	6.41069e-05	CIITA, IL6, MMP19, COL1A2, COL15A1, TRPV4, IL6R, COL5A3, MMP3, COL8A1	219	133	16650	5.71635	0.221618	0.00245324	0.118767
GOTERM_MF_FAT	GO:0050840~extracellular matrix binding	7	2.92887	6.67464e-05	ITGA6, ADAMTS15, ADGRG6, OLFML2A, LRRC15, ADGRG1, SPP1	205	53	15478	9.97202	0.0398348	0.00450647	0.0987348
GOTERM_CC_FAT	GO:0030658~transport vesicle membrane	11	4.60251	6.96069e-05	HLA-DQB1, HLA-DQB2, GABRA2, HLA-DRB1, TGFA, HLA-DRB5, HLA-DPA1, HLA-DPB1, HLA-DQA1, CD74, HLA-DRA	202	158	14527	5.0068	0.0265792	0.00122374	0.0965779
GOTERM_BP_FAT	GO:0050852~T cell receptor signaling pathway	11	4.60251	7.09697e-05	HLA-DQB1, HLA-DQB2, KCNN4, HLA-DRB1, HLA-DRB5, HLA-DPA1, HLA-DPB1, HLA-DQA1, PSMB9, HLA-DRA, GBP1	219	167	16650	5.00779	0.242218	0.00268919	0.131473
GOTERM_BP_FAT	GO:0043066~negative regulation of apoptotic process	26	10.8787	7.20662e-05	MEF2C, CAV1, ERBB3, BTC, CRLF1, YBX3, GLI3, SOX8, CD74, EDNRB, TGFA, IL1A, SOX10, IL6, CRYAB, PDK4, NR4A2, AXL, ACKR3, TMBIM1, ITGA6, CCND2, TNFRSF10D, TFAP2A, NGFR, KLF4	219	818	16650	2.41652	0.245458	0.00270446	0.133503
GOTERM_BP_FAT	GO:0043410~positive regulation of MAPK cascade	19	7.94979	7.38303e-05	MEF2C, CAV2, IL6, WNT16, LTBR, PDGFA, CCR1, SOX2, CHI3L1, TNFRSF14, PRKCDBP, ACKR3, IL6R, CD74, MDFIC, TGFA, TRPV4, NGFR, IL1A	219	485	16650	2.97839	0.250643	0.00274422	0.136769
GOTERM_BP_FAT	GO:0007399~nervous system development	50	20.9205	7.87836e-05	MEF2C, PRRX1, FGF12, GLI3, KANK1, MBP, EDNRB, APOA1, NKX6-2, LGI4, TRPV4, SEMA3B, SOX10, MDGA1, PRKD1, SLITRK2, TFAP2A, RELN, NGFR, CXCL1, DHH, COBL, WNT16, ERBB3, SOX2, NRN1, PRDM16, SOX8, RUNX1, SPP1, IL6, PLP1, PTPRZ1, SELENOP, AXL, ADGRG6, NR4A2, MAL, INSC, GAS7, ADGRG1, GJB1, EPHA3, LAMA2, S100B, SRPX2, GFRA1, FABP7, KLF4, GFRA3	219	2170	16650	1.75178	0.26501	0.00290049	0.145939
GOTERM_BP_FAT	GO:0070489~T cell aggregation	18	7.53138	8.39264e-05	HLA-DQB1, HLA-DQB2, CAV1, IL6, MICA, HLA-DRB1, HFE, TNFRSF14, HLA-DMB, GLI3, HLA-DQA1, CD74, HLA-DRB5, HLA-DPA1, HLA-DPB1, HLA-DOA, DPP4, HLA-DRA	219	446	16650	3.06837	0.279636	0.00306071	0.155459
GOTERM_BP_FAT	GO:0042110~T cell activation	18	7.53138	8.39264e-05	HLA-DQB1, HLA-DQB2, CAV1, IL6, MICA, HLA-DRB1, HFE, TNFRSF14, HLA-DMB, GLI3, HLA-DQA1, CD74, HLA-DRB5, HLA-DPA1, HLA-DPB1, HLA-DOA, DPP4, HLA-DRA	219	446	16650	3.06837	0.279636	0.00306071	0.155459
GOTERM_BP_FAT	GO:0007159~leukocyte cell-cell adhesion	19	7.94979	8.50752e-05	HLA-DQB1, HLA-DQB2, CAV1, IL6, MICA, HLA-DRB1, HFE, TNFRSF14, HLA-DMB, GLI3, HLA-DQA1, CD74, HLA-DRB5, HLA-DPA1, HLA-DPB1, HLA-DOA, KLF4, DPP4, HLA-DRA	219	491	16650	2.942	0.282863	0.00307386	0.157585
GOTERM_BP_FAT	GO:0071593~lymphocyte aggregation	18	7.53138	8.68203e-05	HLA-DQB1, HLA-DQB2, CAV1, IL6, MICA, HLA-DRB1, HFE, TNFRSF14, HLA-DMB, GLI3, HLA-DQA1, CD74, HLA-DRB5, HLA-DPA1, HLA-DPB1, HLA-DOA, DPP4, HLA-DRA	219	447	16650	3.06151	0.287737	0.00310808	0.160815
GOTERM_BP_FAT	GO:0071294~cellular response to zinc ion	5	2.09205	9.49575e-05	MT1L, MT1M, MT2A, MT1E, MT1F	219	19	16650	20.0072	0.310033	0.00336806	0.175875
GOTERM_MF_FAT	GO:0023023~MHC protein complex binding	5	2.09205	9.72392e-05	HLA-DRB1, HLA-DMB, HLA-DOA, CD74, HLA-DRA	205	19	15478	19.8691	0.057502	0.00590465	0.143811
GOTERM_BP_FAT	GO:0048585~negative regulation of response to stimulus	36	15.0628	9.74167e-05	CAV2, A2M, CAV1, MICA, PDGFA, ERBB3, CRHBP, SOX2, CD109, YBX3, HFE, PRDM16, LRRC15, GLI3, CD74, KANK1, NOV, APOA1, SEMA3B, IL1A, SPP1, SOX10, IL6, TRABD2B, MET, NR4A2, ACKR3, PRKCDBP, TMBIM1, PSMB9, THBD, ITGA6, FABP7, KLF4, GBP1, IGFBP5	219	1369	16650	1.99926	0.316633	0.00342406	0.180425
GOTERM_BP_FAT	GO:0032963~collagen metabolic process	9	3.76569	9.90642e-05	CIITA, IL6, MMP19, COL1A2, COL15A1, IL6R, COL5A3, MMP3, COL8A1	219	110	16650	6.22042	0.321019	0.00345083	0.183474
GOTERM_BP_FAT	GO:0002690~positive regulation of leukocyte chemotaxis	8	3.34728	9.90923e-05	CXCL1, IL6, CXCL5, CCR1, TRPV4, CXCL6, IL6R, CD74	219	82	16650	7.41731	0.321093	0.00342132	0.183526
GOTERM_BP_FAT	GO:1902531~regulation of intracellular signal transduction	42	17.5732	0.000100182	RHOJ, MEF2C, CAV2, WNT16, CAV1, A2M, FGF7, PDGFA, ERBB3, CCR1, BTC, SOX2, CRLF1, YBX3, RASGEF1A, LRRC15, GPAT3, CD74, KANK1, NOV, APOA1, MDFIC, TGFA, TRPV4, PLA2R1, IL1A, IL6, LTBR, AXL, CHI3L1, ACKR3, PRKCDBP, TNFRSF14, IL6R, ADGRG1, PRKD1, S100B, RELN, NGFR, KLF4, GBP1, IGFBP5	219	1714	16650	1.86298	0.323979	0.00342859	0.185543
GOTERM_BP_FAT	GO:0070486~leukocyte aggregation	18	7.53138	0.00010413	HLA-DQB1, HLA-DQB2, CAV1, IL6, MICA, HLA-DRB1, HFE, TNFRSF14, HLA-DMB, GLI3, HLA-DQA1, CD74, HLA-DRB5, HLA-DPA1, HLA-DPB1, HLA-DOA, DPP4, HLA-DRA	219	454	16650	3.0143	0.334331	0.00353255	0.192849
GOTERM_BP_FAT	GO:0051093~negative regulation of developmental process	24	10.0418	0.000108854	IL6, CAV1, CCR1, SOX2, YBX3, PRDM16, GLI3, SOX8, ADGRG1, CD74, KANK1, NOV, EDNRB, S100B, NKX6-2, TRPV4, SEMA3B, NGFR, RUNX1, KLF4, SPP1, GBP1, IGFBP5, CMTM5	219	739	16650	2.46909	0.346508	0.00366074	0.201588
GOTERM_BP_FAT	GO:0001525~angiogenesis	17	7.11297	0.000112812	CAV1, PDGFA, MMP19, CHI3L1, COL15A1, ACKR3, ESM1, ADGRG1, NOV, PRKD1, SRPX2, TGFA, NGFR, COL8A1, RUNX1, IL1A, KLF4	219	413	16650	3.12946	0.35654	0.00376124	0.208911
GOTERM_BP_FAT	GO:0048771~tissue remodeling	10	4.1841	0.000118332	MEF2C, WNT16, CAV1, IL6, PDK4, AXL, TMBIM1, IL1A, SPP1, IGFBP5	219	144	16650	5.27968	0.370273	0.00391155	0.219122
GOTERM_BP_FAT	GO:0006468~protein phosphorylation	44	18.41	0.000129186	MEF2C, CAV2, WNT16, CAV1, FGF7, PDGFA, ERBB3, CCR1, BTC, SOX2, CRLF1, CD109, RASGEF1A, HFE, FGF12, LRRC15, CD74, EDNRB, APOA1, MDFIC, TGFA, TRPV4, IL1A, IL6, LTBR, CRYAB, MET, PDK4, AXL, CHI3L1, ACKR3, PRKCDBP, TNFRSF14, IL6R, PSMB9, EPHA3, PRKD1, CCND2, GFRA1, RELN, NGFR, KLF4, GBP1, GFRA3	219	1852	16650	1.80627	0.39643	0.00423381	0.239199
GOTERM_BP_FAT	GO:0008284~positive regulation of cell proliferation	26	10.8787	0.000129531	MEF2C, CAV2, SOX10, IL6, FGF7, CXCL5, PDGFA, BTC, CRLF1, PRRX1, IL6R, ESM1, HLA-DMB, SOX8, ADGRG1, GLI3, CD74, PRKD1, CYBA, EDNRB, S100B, CCND2, TGFA, HLA-DPA1, HLA-DPB1, DPP4	219	849	16650	2.32828	0.397242	0.00420977	0.239836
GOTERM_BP_FAT	GO:0044259~multicellular organismal macromolecule metabolic process	9	3.76569	0.000135258	CIITA, IL6, MMP19, COL1A2, COL15A1, IL6R, COL5A3, MMP3, COL8A1	219	115	16650	5.94997	0.410584	0.00435925	0.250427
GOTERM_BP_FAT	GO:0042325~regulation of phosphorylation	36	15.0628	0.000137047	MEF2C, CAV2, WNT16, CAV1, FGF7, PDGFA, ERBB3, CCR1, SOX2, CRLF1, CD109, HFE, LRRC15, CD74, EDNRB, DNAJC15, APOA1, MDFIC, TGFA, TRPV4, IL1A, IL6, LTBR, CHI3L1, ACKR3, PRKCDBP, TNFRSF14, IL6R, PRKD1, ITGA6, SRPX2, CCND2, RELN, NGFR, KLF4, GBP1	219	1393	16650	1.96481	0.414692	0.00438068	0.253737
GOTERM_BP_FAT	GO:0010941~regulation of cell death	38	15.8996	0.000141299	MEF2C, CAV1, WNT16, ERBB3, BTC, SOX2, CRLF1, YBX3, MMP3, SOX8, GLI3, CD74, NOV, EDNRB, TGFA, IL1A, SOX10, IL6, LTBR, CRYAB, PDK4, MET, NR4A2, AXL, MAL, ACKR3, TNFRSF14, TMBIM1, CARD6, PRKD1, ITGA6, S100B, TNFRSF10D, CCND2, TFAP2A, NGFR, PERP, KLF4	219	1509	16650	1.91454	0.424338	0.00447964	0.261598
GOTERM_CC_FAT	GO:0005768~endosome	26	10.8787	0.000142756	HLA-DQB1, HLA-DQB2, CAV1, HLA-DRB1, IFITM3, CRHBP, HFE, MAL, ACKR3, TMBIM1, HLA-DMB, HLA-DQA1, CD74, EPHA3, CYBA, LRAT, APOA1, BACE2, RNF128, HLA-DRB5, HLA-DPA1, HLA-DPB1, NGFR, HLA-DOA, STEAP1, HLA-DRA	202	811	14527	2.30556	0.0537519	0.00239931	0.197977
GOTERM_CC_FAT	GO:0030662~coated vesicle membrane	10	4.1841	0.000142779	HLA-DQB1, HLA-DQB2, HLA-DRB1, TGFA, HLA-DRB5, HLA-DPA1, HLA-DPB1, HLA-DQA1, CD74, HLA-DRA	202	140	14527	5.13685	0.0537605	0.00229983	0.19801
GOTERM_CC_FAT	GO:0098552~side of membrane	18	7.53138	0.000148636	HLA-DQB1, CAV2, HLA-DQB2, IL6, HLA-DRB1, PDPN, CCR1, HFE, TNFRSF14, HLA-DQA1, CD74, ITGA6, SERPINA5, HLA-DRB5, HLA-DPA1, HLA-DPB1, GFRA3, HLA-DRA	202	444	14527	2.91551	0.055903	0.00229841	0.206124
GOTERM_BP_FAT	GO:0010035~response to inorganic substance	18	7.53138	0.000153741	MEF2C, IL6, CAV1, MT1L, S100A16, MT1M, CRYAB, CRHBP, MET, AXL, HFE, MMP3, MT2A, MT1E, TFAP2A, IL1A, KLF4, MT1F	219	469	16650	2.9179	0.451663	0.00483397	0.284603
GOTERM_BP_FAT	GO:0032101~regulation of response to external stimulus	23	9.62343	0.000204241	CXCL1, IL6, A2M, CAV1, CXCL5, PDGFA, CCR1, MET, CD109, CXCL6, IL6R, CD74, NOV, PRKD1, CYBA, EDNRB, THBD, APOA1, TRPV4, SEMA3B, FABP7, KLF4, SPP1	219	721	16650	2.42528	0.549886	0.00636569	0.37792
GOTERM_BP_FAT	GO:0071241~cellular response to inorganic substance	10	4.1841	0.000205752	MEF2C, MT1L, MT1M, CRHBP, MT2A, MT1E, HFE, TFAP2A, MMP3, MT1F	219	155	16650	4.90499	0.552537	0.00636191	0.380711
GOTERM_BP_FAT	GO:0050851~antigen receptor-mediated signaling pathway	12	5.02092	0.000214189	MEF2C, HLA-DQB1, HLA-DQB2, KCNN4, HLA-DRB1, HLA-DRB5, HLA-DPA1, HLA-DPB1, HLA-DQA1, PSMB9, HLA-DRA, GBP1	219	228	16650	4.00144	0.567053	0.00656998	0.396294
GOTERM_BP_FAT	GO:0006979~response to oxidative stress	16	6.69456	0.000223258	IL6, WNT16, CRYAB, MET, AXL, SELENOP, NR4A2, MMP3, GJB2, ANGPTL7, PRKD1, CYBA, FBLN5, GPX8, PLA2R1, KLF4	219	394	16650	3.08741	0.582132	0.00679392	0.41304
GOTERM_BP_FAT	GO:0051707~response to other organism	25	10.4603	0.000228923	CXCL1, MEF2C, IL6, CAV1, IFIH1, LTBR, MICA, HLA-DRB1, IFITM1, CXCL5, IFITM3, AXL, TNFRSF14, IL6R, CXCL6, CYBA, TRIM56, EDNRB, THBD, TNFRSF10D, HLA-DRB5, NGFR, SLFN11, MX1, GBP1	219	829	16650	2.29274	0.591283	0.00691191	0.423499
GOTERM_BP_FAT	GO:0043207~response to external biotic stimulus	25	10.4603	0.000228923	CXCL1, MEF2C, IL6, CAV1, IFIH1, LTBR, MICA, HLA-DRB1, IFITM1, CXCL5, IFITM3, AXL, TNFRSF14, IL6R, CXCL6, CYBA, TRIM56, EDNRB, THBD, TNFRSF10D, HLA-DRB5, NGFR, SLFN11, MX1, GBP1	219	829	16650	2.29274	0.591283	0.00691191	0.423499
GOTERM_BP_FAT	GO:0043408~regulation of MAPK cascade	22	9.20502	0.00023389	MEF2C, CAV2, IL6, CAV1, WNT16, LTBR, PDGFA, CCR1, SOX2, CHI3L1, TNFRSF14, ACKR3, PRKCDBP, IL6R, CD74, MDFIC, TGFA, TRPV4, NGFR, IL1A, KLF4, GBP1	219	678	16650	2.46697	0.599143	0.00700725	0.43267
GOTERM_BP_FAT	GO:0050866~negative regulation of cell activation	10	4.1841	0.00024905	THBD, MICA, HLA-DRB1, PDGFA, AXL, HFE, HLA-DRB5, TNFRSF14, GLI3, CD74	219	159	16650	4.7816	0.622207	0.00740307	0.460653
GOTERM_MF_FAT	GO:0019955~cytokine binding	8	3.34728	0.000258502	A2M, CCR1, CRLF1, CD109, ACKR3, IL6R, CD74, GBP1	205	95	15478	6.3581	0.145679	0.0142115	0.381884
GOTERM_BP_FAT	GO:0045937~positive regulation of phosphate metabolic process	29	12.1339	0.000260925	MEF2C, CAV2, CAV1, WNT16, FGF7, PDGFA, ERBB3, CCR1, CRLF1, SOX2, HFE, CD74, EDNRB, MDFIC, TGFA, TRPV4, IL1A, IL6, LTBR, CHI3L1, PRKCDBP, TNFRSF14, ACKR3, IL6R, PRKD1, ITGA6, CCND2, RELN, NGFR	219	1049	16650	2.10181	0.639343	0.00769621	0.482567
GOTERM_BP_FAT	GO:0010562~positive regulation of phosphorus metabolic process	29	12.1339	0.000260925	MEF2C, CAV2, CAV1, WNT16, FGF7, PDGFA, ERBB3, CCR1, CRLF1, SOX2, HFE, CD74, EDNRB, MDFIC, TGFA, TRPV4, IL1A, IL6, LTBR, CHI3L1, PRKCDBP, TNFRSF14, ACKR3, IL6R, PRKD1, ITGA6, CCND2, RELN, NGFR	219	1049	16650	2.10181	0.639343	0.00769621	0.482567
GOTERM_BP_FAT	GO:0048514~blood vessel morphogenesis	18	7.53138	0.000263416	CAV1, PDGFA, MMP19, CHI3L1, PRRX1, COL15A1, ACKR3, ESM1, ADGRG1, NOV, PRKD1, SRPX2, TGFA, NGFR, COL8A1, RUNX1, IL1A, KLF4	219	491	16650	2.78716	0.642838	0.00771122	0.487164
GOTERM_CC_FAT	GO:0030139~endocytic vesicle	13	5.43933	0.000264144	HLA-DQB1, CYBA, HLA-DQB2, CAV1, APOA1, HLA-DRB1, HLA-DRB5, HLA-DPA1, HLA-DPB1, HLA-DQA1, CD74, DPP4, HLA-DRA	202	259	14527	3.60968	0.0971846	0.00392448	0.366034
GOTERM_MF_FAT	GO:0008201~heparin binding	10	4.1841	0.000272912	NOV, ADAMTS8, FGF7, LXN, SERPINA5, ADAMTS15, FGF12, CXCL6, COL5A3, ADGRG1	205	160	15478	4.7189	0.153145	0.0137567	0.403132
GOTERM_BP_FAT	GO:0045596~negative regulation of cell differentiation	21	8.78661	0.000289793	IL6, CAV1, SOX2, PRDM16, ADGRG1, SOX8, GLI3, CD74, KANK1, NOV, EDNRB, S100B, NKX6-2, TRPV4, SEMA3B, NGFR, RUNX1, SPP1, GBP1, IGFBP5, CMTM5	219	640	16650	2.49465	0.67783	0.00841719	0.535822
GOTERM_BP_FAT	GO:0046649~lymphocyte activation	21	8.78661	0.000313744	MEF2C, HLA-DQB1, HLA-DQB2, IL6, CAV1, MICA, HLA-DRB1, AXL, HFE, TNFRSF14, HLA-DMB, SKAP2, GLI3, HLA-DQA1, CD74, HLA-DRB5, HLA-DPA1, HLA-DPB1, HLA-DOA, DPP4, HLA-DRA	219	643	16650	2.48301	0.706625	0.0090426	0.579985
GOTERM_BP_FAT	GO:0042552~myelination	8	3.34728	0.00032172	LAMA2, DHH, PLP1, NKX6-2, ADGRG6, LGI4, MAL, MBP	219	99	16650	6.14363	0.715632	0.0092036	0.594688
GOTERM_CC_FAT	GO:0044433~cytoplasmic vesicle part	21	8.78661	0.000346953	HLA-DQB1, CAV2, HLA-DQB2, GABRA2, A2M, CAV1, ATP10B, HLA-DRB1, PDGFA, SELENOP, HLA-DQA1, CD74, CYBA, APOA1, SERPINA5, TGFA, HLA-DRB5, HLA-DPA1, HLA-DPB1, MYOF, HLA-DRA	202	615	14527	2.45566	0.125667	0.00496151	0.48053
GOTERM_BP_FAT	GO:1990267~response to transition metal nanoparticle	9	3.76569	0.000348425	MT1L, MT1M, S100B, MT2A, MT1E, HFE, TFAP2A, IL1A, MT1F	219	132	16650	5.18369	0.743822	0.0098915	0.6439
GOTERM_BP_FAT	GO:0033555~multicellular organismal response to stress	7	2.92887	0.000357752	MEF2C, EDNRB, LYPD1, NR4A2, RELN, VWA1, DPP4	219	72	16650	7.39155	0.752995	0.0100818	0.661082
GOTERM_BP_FAT	GO:1901700~response to oxygen-containing compound	36	15.0628	0.000362561	CXCL1, MEF2C, DHH, LYPD1, CAV2, CAV1, CXCL5, HLA-DRB1, CRHBP, CXCL6, MMP3, KANK1, EDNRB, TRPV4, HLA-DRB5, GPX8, SPP1, IL6, LTBR, CRYAB, MMP19, PDK4, MET, NR4A2, AXL, TNFRSF14, GJB2, EPHA3, CYBA, THBD, TNFRSF10D, FBLN5, COL1A2, NGFR, KLF4, IGFBP5	219	1466	16650	1.86698	0.757595	0.0101435	0.66994
GOTERM_BP_FAT	GO:0022408~negative regulation of cell-cell adhesion	9	3.76569	0.000366621	APOA1, HLA-DRB1, HFE, HLA-DRB5, TRPV4, TNFRSF14, GLI3, KLF4, CD74	219	133	16650	5.14471	0.761412	0.0101836	0.677419
GOTERM_BP_FAT	GO:0071248~cellular response to metal ion	9	3.76569	0.000366621	MEF2C, MT1L, MT1M, CRHBP, MT2A, MT1E, HFE, TFAP2A, MT1F	219	133	16650	5.14471	0.761412	0.0101836	0.677419
GOTERM_CC_FAT	GO:0044432~endoplasmic reticulum part	32	13.3891	0.00037416	HLA-DQB1, HLA-DQB2, CAV1, ARSE, ADAMTSL1, ATP10B, HLA-DRB1, PDGFA, ARSI, GPAT3, CD74, APOA1, TGFA, HLA-DRB5, GPX8, HLA-DPB1, COL8A1, MX1, SPON1, CTSZ, CES1, SPTLC3, COL15A1, COL5A3, HLA-DQA1, GJB1, CYBA, COL14A1, LRAT, COL1A2, HLA-DPA1, HLA-DRA	202	1177	14527	1.95523	0.134828	0.00515905	0.518122
GOTERM_BP_FAT	GO:0050776~regulation of immune response	26	10.8787	0.000384405	MEF2C, HLA-DQB1, HLA-DQB2, IFIH1, A2M, CAV1, MICA, HLA-DRB1, IFITM1, HFE, HLA-DMB, SKAP2, CD74, APOA1, HLA-DRB5, HLA-DPB1, IL6, TNFRSF14, HLA-DQA1, PSMB9, CYBA, KCNN4, COL1A2, HLA-DPA1, GBP1, HLA-DRA	219	912	16650	2.16745	0.777436	0.0105998	0.710167
GOTERM_BP_FAT	GO:0007272~ensheathment of neurons	8	3.34728	0.000386124	LAMA2, DHH, PLP1, NKX6-2, ADGRG6, LGI4, MAL, MBP	219	102	16650	5.96293	0.778928	0.0105723	0.713333
GOTERM_BP_FAT	GO:0008366~axon ensheathment	8	3.34728	0.000386124	LAMA2, DHH, PLP1, NKX6-2, ADGRG6, LGI4, MAL, MBP	219	102	16650	5.96293	0.778928	0.0105723	0.713333
GOTERM_BP_FAT	GO:0033993~response to lipid	25	10.4603	0.000391107	MEF2C, CXCL1, DHH, IL6, CAV1, LTBR, CXCL5, CRYAB, CRHBP, PDK4, NR4A2, RXRG, AXL, TNFRSF14, CXCL6, EPHA3, GJB2, CYBA, EDNRB, THBD, S100B, TNFRSF10D, NGFR, KLF4, SPP1	219	860	16650	2.2101	0.783193	0.0106336	0.722508
GOTERM_BP_FAT	GO:0048699~generation of neurons	34	14.2259	0.000393161	MEF2C, COBL, WNT16, SOX2, PRRX1, NRN1, SOX8, GLI3, KANK1, EDNRB, APOA1, NKX6-2, TRPV4, LGI4, SEMA3B, RUNX1, SPP1, SOX10, IL6, PLP1, PTPRZ1, MDGA1, NR4A2, AXL, ADGRG1, EPHA3, SLITRK2, PRKD1, LAMA2, S100B, RELN, NGFR, KLF4, GFRA3	219	1357	16650	1.90489	0.784927	0.0106153	0.726289
GOTERM_BP_FAT	GO:0001932~regulation of protein phosphorylation	33	13.8075	0.00039365	MEF2C, CAV2, CAV1, WNT16, FGF7, PDGFA, ERBB3, CCR1, SOX2, CRLF1, CD109, HFE, LRRC15, CD74, EDNRB, APOA1, MDFIC, TGFA, TRPV4, IL1A, IL6, LTBR, CHI3L1, ACKR3, PRKCDBP, TNFRSF14, IL6R, PRKD1, CCND2, RELN, NGFR, KLF4, GBP1	219	1300	16650	1.92993	0.785338	0.0105555	0.727189
GOTERM_BP_FAT	GO:0008219~cell death	44	18.41	0.000435265	MEF2C, WNT16, CAV1, ERBB3, BTC, SOX2, CRLF1, YBX3, MMP3, SOX8, GLI3, CD74, NOV, EDNRB, TGFA, MX1, IL1A, SOX10, IL6, LTBR, CRYAB, PDK4, MET, CHI3L1, AXL, NR4A2, XKR8, MAL, ACKR3, TNFRSF14, IL6R, TMBIM1, CARD6, PRKD1, ITGA6, S100B, TNFRSF10D, CCND2, TFAP2A, NGFR, EMP3, PERP, KLF4, EMP1	219	1958	16650	1.70848	0.817569	0.0115857	0.80377
GOTERM_BP_FAT	GO:0031401~positive regulation of protein modification process	30	12.5523	0.000464863	MEF2C, CAV2, CAV1, WNT16, FGF7, PDGFA, ERBB3, CCR1, SOX2, CRLF1, HFE, CD74, EDNRB, MDFIC, TGFA, TRPV4, IL1A, IL6, LTBR, TRABD2B, CHI3L1, ACKR3, PRKCDBP, TNFRSF14, IL6R, PSMB9, PRKD1, CCND2, RELN, NGFR	219	1143	16650	1.99547	0.837505	0.0122852	0.858205
GOTERM_BP_FAT	GO:0009607~response to biotic stimulus	25	10.4603	0.000484866	CXCL1, MEF2C, IL6, CAV1, IFIH1, LTBR, MICA, HLA-DRB1, IFITM1, CXCL5, IFITM3, AXL, TNFRSF14, IL6R, CXCL6, CYBA, TRIM56, EDNRB, THBD, TNFRSF10D, HLA-DRB5, NGFR, SLFN11, MX1, GBP1	219	873	16650	2.17719	0.849729	0.0127245	0.894976
GOTERM_BP_FAT	GO:0060326~cell chemotaxis	12	5.02092	0.000485489	CXCL1, PRKD1, NOV, EDNRB, IL6, CXCL5, CCR1, MET, TRPV4, CXCL6, IL6R, CD74	219	251	16650	3.63478	0.850095	0.0126558	0.896122
GOTERM_BP_FAT	GO:0051960~regulation of nervous system development	23	9.62343	0.00049454	MEF2C, COBL, SOX10, IL6, PTPRZ1, SOX2, PRRX1, ADGRG1, SOX8, GLI3, KANK1, EPHA3, SLITRK2, PRKD1, EDNRB, SRPX2, NKX6-2, TRPV4, RELN, SEMA3B, NGFR, KLF4, SPP1	219	769	16650	2.2739	0.855307	0.0128049	0.912755
GOTERM_BP_FAT	GO:0048646~anatomical structure formation involved in morphogenesis	30	12.5523	0.000520255	MEF2C, COBL, CAV1, WNT16, PDGFA, ABLIM3, SOX2, CD109, ESM1, GLI3, SOX8, NOV, TGFA, RUNX1, COL8A1, IL1A, PDPN, MMP19, CHI3L1, COL15A1, ACKR3, ADGRG1, PRKD1, ITGA6, SRPX2, TFAP2A, RELN, NGFR, PERP, KLF4	219	1151	16650	1.9816	0.869148	0.0133778	0.960001
GOTERM_BP_FAT	GO:0040007~growth	26	10.8787	0.000528681	MEF2C, COBL, FGF7, CPQ, SOX2, YBX3, ESM1, NRN1, GLI3, NOV, MT1E, SEMA3B, SPP1, MT1F, SOX10, MT1L, IL6, MT1M, CRYAB, SELENOP, CYBA, FBLN5, MT2A, EMP3, EMP1, IGFBP5	219	932	16650	2.12094	0.873389	0.0135043	0.975477
GOTERM_BP_FAT	GO:0050730~regulation of peptidyl-tyrosine phosphorylation	11	4.60251	0.000568213	CAV1, IL6, FGF7, PDGFA, ERBB3, CRLF1, TGFA, RELN, TNFRSF14, IL6R, CD74	219	216	16650	3.87177	0.891522	0.0144128	1.04806
GOTERM_BP_FAT	GO:0022603~regulation of anatomical structure morphogenesis	28	11.7155	0.000611502	MEF2C, RHOJ, FGF7, PDGFA, SOX8, KANK1, APOA1, SEMA3B, RUNX1, IL1A, SPP1, IL6, PDPN, CHI3L1, S100A10, TMBIM1, PSMB9, EPHA3, PRKD1, S100B, HOXB7, SRPX2, TFAP2A, RELN, NGFR, MYH14, KLF4, GBP1	219	1051	16650	2.02547	0.908414	0.0154027	1.12747
GOTERM_BP_FAT	GO:0002683~negative regulation of immune system process	15	6.27615	0.000612396	A2M, MICA, HLA-DRB1, AXL, HFE, TNFRSF14, PRDM16, GLI3, CD74, NOV, APOA1, HLA-DRB5, RUNX1, HLA-DOA, GBP1	219	388	16650	2.9392	0.908734	0.0153264	1.12911
GOTERM_BP_FAT	GO:0045087~innate immune response	24	10.0418	0.000631253	HLA-DQB1, CIITA, HLA-DQB2, IFIH1, A2M, CAV1, MICA, IFITM1, HLA-DRB1, IFITM3, AXL, HLA-DQA1, PSMB9, PRKD1, TRIM56, CYBA, S100B, MT2A, HLA-DRB5, HLA-DPA1, HLA-DPB1, MX1, GBP1, HLA-DRA	219	836	16650	2.1826	0.915222	0.0156942	1.16369
GOTERM_BP_FAT	GO:0051806~entry into cell of other organism involved in symbiotic interaction	8	3.34728	0.000643242	F11R, CAV2, CAV1, IFITM1, IFITM3, AXL, TNFRSF14, DPP4	219	111	16650	5.47945	0.919105	0.015889	1.18566
GOTERM_BP_FAT	GO:0030260~entry into host cell	8	3.34728	0.000643242	F11R, CAV2, CAV1, IFITM1, IFITM3, AXL, TNFRSF14, DPP4	219	111	16650	5.47945	0.919105	0.015889	1.18566
GOTERM_BP_FAT	GO:0051828~entry into other organism involved in symbiotic interaction	8	3.34728	0.000643242	F11R, CAV2, CAV1, IFITM1, IFITM3, AXL, TNFRSF14, DPP4	219	111	16650	5.47945	0.919105	0.015889	1.18566
GOTERM_BP_FAT	GO:0046718~viral entry into host cell	8	3.34728	0.000643242	F11R, CAV2, CAV1, IFITM1, IFITM3, AXL, TNFRSF14, DPP4	219	111	16650	5.47945	0.919105	0.015889	1.18566
GOTERM_BP_FAT	GO:0044409~entry into host	8	3.34728	0.000643242	F11R, CAV2, CAV1, IFITM1, IFITM3, AXL, TNFRSF14, DPP4	219	111	16650	5.47945	0.919105	0.015889	1.18566
GOTERM_BP_FAT	GO:0050767~regulation of neurogenesis	21	8.78661	0.000659173	MEF2C, COBL, SOX10, IL6, PTPRZ1, SOX2, PRRX1, ADGRG1, SOX8, GLI3, KANK1, EPHA3, PRKD1, EDNRB, NKX6-2, TRPV4, RELN, SEMA3B, NGFR, KLF4, SPP1	219	682	16650	2.34102	0.92399	0.0161772	1.21486
GOTERM_BP_FAT	GO:0030182~neuron differentiation	31	12.9707	0.00066926	MEF2C, COBL, WNT16, SOX2, PRRX1, NRN1, GLI3, SOX8, KANK1, EDNRB, APOA1, NKX6-2, TRPV4, LGI4, SEMA3B, RUNX1, SPP1, IL6, PLP1, PTPRZ1, MDGA1, NR4A2, EPHA3, SLITRK2, PRKD1, LAMA2, S100B, RELN, NGFR, KLF4, GFRA3	219	1226	16650	1.92239	0.92693	0.0163203	1.23334
GOTERM_BP_FAT	GO:0007267~cell-cell signaling	36	15.0628	0.000677491	MEF2C, DHH, LYPD1, WNT16, CAV1, FGF7, CXCL5, HLA-DRB1, PDGFA, CCR1, CRHBP, SOX2, HFE, FGF12, CXCL6, GLI3, KANK1, MBP, KCNS3, NOV, TRPV4, HLA-DRB5, SEMA3B, SOX10, IL6, PLP1, TRABD2B, NR4A2, ADGRG1, GJB1, GJB2, PSMB9, LAMA2, S100B, RELN, KLF4	219	1517	16650	1.80421	0.929245	0.0164171	1.24842
GOTERM_BP_FAT	GO:0050778~positive regulation of immune response	21	8.78661	0.000683556	MEF2C, HLA-DQB1, HLA-DQB2, IFIH1, A2M, CAV1, IL6, HLA-DRB1, TNFRSF14, HLA-DMB, SKAP2, HLA-DQA1, CD74, PSMB9, KCNN4, CYBA, HLA-DRB5, HLA-DPA1, HLA-DPB1, GBP1, HLA-DRA	219	684	16650	2.33417	0.930903	0.0164608	1.25953
GOTERM_BP_FAT	GO:0045597~positive regulation of cell differentiation	24	10.0418	0.000684686	MEF2C, COBL, SOX10, IL6, IFITM1, CCR1, SOX2, BTC, AXL, S100A10, IL6R, PRDM16, SOX8, GLI3, CD74, EPHA3, PRKD1, MEDAG, APOA1, CDH15, NKX6-2, RELN, NGFR, RUNX1	219	841	16650	2.16963	0.931208	0.0163869	1.2616
GOTERM_BP_FAT	GO:0018108~peptidyl-tyrosine phosphorylation	14	5.85774	0.000715148	CAV1, IL6, FGF7, ERBB3, MET, BTC, CRLF1, AXL, TNFRSF14, IL6R, CD74, EPHA3, TGFA, RELN	219	349	16650	3.04981	0.938934	0.0170059	1.31738
GOTERM_BP_FAT	GO:0001818~negative regulation of cytokine production	11	4.60251	0.000731888	IFIH1, IL6, APOA1, HLA-DRB1, RNF128, AXL, HFE, HLA-DRB5, IL6R, KLF4, GBP1	219	223	16650	3.75023	0.942804	0.0172954	1.34802
GOTERM_BP_FAT	GO:0031589~cell-substrate adhesion	13	5.43933	0.00073238	APOA1, ITGA6, ITGB8, FBLN5, UTRN, AXL, S100A10, EDIL3, COL5A3, COL8A1, KANK1, GBP1, EPHA3	219	306	16650	3.22992	0.942914	0.017203	1.34892
GOTERM_BP_FAT	GO:0007167~enzyme linked receptor protein signaling pathway	26	10.8787	0.000740437	CAV2, CAV1, FGF7, PDGFA, ERBB3, BTC, CD109, HFE, FGF12, ESM1, PRDM16, KANK1, NOV, APOA1, TGFA, F11R, PDK4, MET, AXL, EPHA3, PRKD1, CYBA, COL1A2, GFRA1, NGFR, IGFBP5	219	954	16650	2.07203	0.944684	0.0172868	1.36366
GOTERM_BP_FAT	GO:0018212~peptidyl-tyrosine modification	14	5.85774	0.000759074	CAV1, IL6, FGF7, ERBB3, MET, BTC, CRLF1, AXL, TNFRSF14, IL6R, CD74, EPHA3, TGFA, RELN	219	351	16650	3.03243	0.948573	0.017613	1.39775
GOTERM_BP_FAT	GO:0010038~response to metal ion	13	5.43933	0.000772868	MEF2C, MT1L, IL6, CAV1, S100A16, MT1M, CRHBP, HFE, MT2A, MT1E, TFAP2A, IL1A, MT1F	219	308	16650	3.20895	0.951274	0.0178246	1.42298
GOTERM_BP_FAT	GO:0043067~regulation of programmed cell death	34	14.2259	0.000796557	MEF2C, CAV1, ERBB3, BTC, SOX2, CRLF1, YBX3, SOX8, GLI3, CD74, EDNRB, TGFA, IL1A, SOX10, IL6, LTBR, CRYAB, PDK4, MET, NR4A2, AXL, MAL, ACKR3, TNFRSF14, TMBIM1, CARD6, ITGA6, S100B, TNFRSF10D, CCND2, TFAP2A, NGFR, PERP, KLF4	219	1413	16650	1.82939	0.955585	0.0182584	1.4663
GOTERM_BP_FAT	GO:0060284~regulation of cell development	24	10.0418	0.000803492	MEF2C, COBL, SOX10, IL6, PTPRZ1, SOX2, PRRX1, S100A10, ADGRG1, SOX8, GLI3, KANK1, EPHA3, PRKD1, EDNRB, APOA1, NKX6-2, TRPV4, RELN, SEMA3B, NGFR, KLF4, SPP1, GBP1	219	851	16650	2.14413	0.956774	0.0183086	1.47897
GOTERM_BP_FAT	GO:0032103~positive regulation of response to external stimulus	12	5.02092	0.000808176	CXCL1, PRKD1, CYBA, IL6, THBD, CXCL5, CCR1, MET, TRPV4, CXCL6, IL6R, CD74	219	267	16650	3.41696	0.957558	0.0183077	1.48753
GOTERM_BP_FAT	GO:0045321~leukocyte activation	22	9.20502	0.000831294	MEF2C, HLA-DQB1, HLA-DQB2, IL6, CAV1, LTBR, MICA, HLA-DRB1, AXL, HFE, TNFRSF14, HLA-DMB, SKAP2, GLI3, HLA-DQA1, CD74, HLA-DRB5, HLA-DPA1, HLA-DPB1, HLA-DOA, DPP4, HLA-DRA	219	747	16650	2.23909	0.961228	0.0187182	1.52977
GOTERM_BP_FAT	GO:0009617~response to bacterium	18	7.53138	0.000843371	MEF2C, CXCL1, CAV1, IL6, MICA, LTBR, CXCL5, HLA-DRB1, AXL, TNFRSF14, CXCL6, IL6R, CYBA, EDNRB, THBD, TNFRSF10D, HLA-DRB5, NGFR	219	544	16650	2.51561	0.963017	0.018879	1.55183
GOTERM_BP_FAT	GO:0035556~intracellular signal transduction	54	22.5941	0.000865507	MEF2C, RHOJ, A2M, FGF7, PDGFA, BTC, YBX3, RASGEF1A, FGF12, LRRC15, GPAT3, KANK1, NOV, EDNRB, APOA1, MDFIC, TGFA, TRPV4, IL1A, LTBR, CRYAB, ACKR3, PRKCDBP, TNFRSF14, IL6R, PRKD1, COL1A2, RELN, NGFR, GBP1, CXCL1, CAV2, WNT16, IFIH1, CAV1, ERBB3, CCR1, SOX2, CRLF1, CD74, PLA2R1, IL6, AXL, CHI3L1, ADGRG6, EFS, ADGRG1, PSMB9, S100B, GFRA1, PERP, KLF4, GFRA3, IGFBP5	219	2657	16650	1.54516	0.966084	0.0192596	1.59226
GOTERM_BP_FAT	GO:0032270~positive regulation of cellular protein metabolic process	34	14.2259	0.00086668	MEF2C, CAV2, CAV1, WNT16, FGF7, PDGFA, ERBB3, CCR1, SOX2, CRLF1, YBX3, HFE, CD74, EDNRB, MDFIC, RNF128, TGFA, TRPV4, IL1A, IL6, LTBR, TRABD2B, CHI3L1, ACKR3, PRKCDBP, TNFRSF14, IL6R, PSMB9, PRKD1, CCND2, RELN, NGFR, PERP, KLF4	219	1420	16650	1.82037	0.966239	0.0191764	1.5944
GOTERM_BP_FAT	GO:0034599~cellular response to oxidative stress	11	4.60251	0.000866819	PRKD1, WNT16, IL6, FBLN5, MET, AXL, NR4A2, MMP3, PLA2R1, KLF4, GJB2	219	228	16650	3.66799	0.966257	0.0190715	1.59465
GOTERM_BP_FAT	GO:0045778~positive regulation of ossification	7	2.92887	0.000870026	MEF2C, PRKD1, IL6, IFITM1, TFAP2A, IL6R, GLI3	219	85	16650	6.26108	0.966678	0.0190343	1.60051
GOTERM_BP_FAT	GO:0048666~neuron development	26	10.8787	0.000871736	MEF2C, COBL, PRRX1, NRN1, GLI3, KANK1, EDNRB, APOA1, LGI4, TRPV4, SEMA3B, RUNX1, SPP1, PLP1, IL6, PTPRZ1, NR4A2, EPHA3, SLITRK2, PRKD1, LAMA2, S100B, RELN, NGFR, KLF4, GFRA3	219	965	16650	2.04841	0.9669	0.0189652	1.60363
GOTERM_MF_FAT	GO:0038023~signaling receptor activity	34	14.2259	0.000897462	HLA-DQB1, HLA-DQB2, HLA-DRB1, ERBB3, CCR1, CD74, EDNRB, TRPV4, HLA-DPB1, HLA-DOA, PLA2R1, GABRA2, LTBR, PTPRZ1, MET, ADGRG6, NR4A2, AXL, RXRG, ACKR3, MRGPRF, TNFRSF14, IL6R, ADGRG1, HLA-DQA1, EPHA3, THBD, TNFRSF10D, GFRA1, HLA-DPA1, NGFR, ADGRL4, GFRA3, HLA-DRA	205	1417	15478	1.81163	0.421201	0.0411892	1.31999
GOTERM_BP_FAT	GO:0048468~cell development	43	17.9916	0.000918719	MEF2C, DHH, COBL, CAV2, WNT16, SOX2, PRRX1, NRN1, SOX8, GLI3, KANK1, EDNRB, APOA1, NKX6-2, TRPV4, LGI4, SEMA3B, RUNX1, IL1A, SPP1, MAF, SOX10, F11R, IL6, PLP1, PTPRZ1, MET, ADGRG6, NR4A2, AXL, S100A10, ADGRG1, EPHA3, SLITRK2, LAMA2, PRKD1, HILS1, S100B, RELN, NGFR, KLF4, GBP1, GFRA3	219	1968	16650	1.66117	0.972457	0.0198671	1.68936
GOTERM_BP_FAT	GO:0050878~regulation of body fluid levels	17	7.11297	0.000994105	IL6, A2M, CAV1, PDGFA, PDPN, BTC, AXL, MYL9, KCNN4, CYBA, EDNRB, THBD, FLG, SERPINA5, COL1A2, TRPV4, TFPI2	219	503	16650	2.56951	0.979491	0.0213624	1.82678
GOTERM_MF_FAT	GO:0004888~transmembrane signaling receptor activity	32	13.3891	0.000995661	HLA-DQB1, HLA-DQB2, HLA-DRB1, ERBB3, CCR1, CD74, EDNRB, TRPV4, HLA-DPB1, HLA-DOA, PLA2R1, GABRA2, LTBR, PTPRZ1, MET, ADGRG6, AXL, TNFRSF14, MRGPRF, ACKR3, IL6R, ADGRG1, HLA-DQA1, EPHA3, THBD, TNFRSF10D, GFRA1, HLA-DPA1, NGFR, ADGRL4, GFRA3, HLA-DRA	205	1309	15478	1.84574	0.454831	0.0424074	1.46343
GOTERM_CC_FAT	GO:0030176~integral component of endoplasmic reticulum membrane	9	3.76569	0.00100975	HLA-DQB1, HLA-DQB2, HLA-DRB1, HLA-DRB5, HLA-DPA1, HLA-DPB1, HLA-DQA1, CD74, HLA-DRA	202	147	14527	4.40301	0.3236	0.0133913	1.39256
GOTERM_BP_FAT	GO:0016310~phosphorylation	47	19.6653	0.00102589	MEF2C, CAV2, WNT16, CAV1, FGF7, PDGFA, ERBB3, CCR1, BTC, SOX2, CRLF1, CD109, RASGEF1A, HFE, FGF12, LRRC15, CD74, EDNRB, DNAJC15, APOA1, MDFIC, TGFA, TRPV4, IL1A, CIITA, IL6, LTBR, CRYAB, MET, PDK4, AXL, CHI3L1, ACKR3, TNFRSF14, PRKCDBP, IL6R, PSMB9, EPHA3, PRKD1, ITGA6, CCND2, GFRA1, RELN, NGFR, KLF4, GBP1, GFRA3	219	2229	16650	1.60309	0.981889	0.0219178	1.88466
GOTERM_BP_FAT	GO:0051094~positive regulation of developmental process	28	11.7155	0.00104123	MEF2C, COBL, FGF7, PDGFA, ERBB3, CCR1, YBX3, GLI3, SOX8, CD74, APOA1, NKX6-2, RUNX1, IL1A, SOX10, IL6, CHI3L1, AXL, S100A10, EPHA3, SLITRK2, PRKD1, CDH15, HOXB7, SRPX2, TFAP2A, RELN, NGFR	219	1089	16650	1.95479	0.982944	0.0221212	1.91259
GOTERM_BP_FAT	GO:0030595~leukocyte chemotaxis	10	4.1841	0.00104999	CXCL1, NOV, EDNRB, IL6, CXCL5, CCR1, TRPV4, CXCL6, IL6R, CD74	219	194	16650	3.91894	0.983519	0.0221848	1.92854
GOTERM_BP_FAT	GO:0001649~osteoblast differentiation	10	4.1841	0.00108829	MEF2C, PRKD1, IL6, IFITM1, SOX2, IL6R, GLI3, SOX8, SPP1, IGFBP5	219	195	16650	3.89884	0.985812	0.0228616	1.99822
GOTERM_BP_FAT	GO:0031175~neuron projection development	23	9.62343	0.0010961	MEF2C, COBL, IL6, PLP1, PTPRZ1, NR4A2, PRRX1, NRN1, GLI3, KANK1, EPHA3, SLITRK2, PRKD1, LAMA2, APOA1, S100B, TRPV4, RELN, SEMA3B, NGFR, KLF4, SPP1, GFRA3	219	817	16650	2.14031	0.986239	0.0229009	2.01242
GOTERM_BP_FAT	GO:0045669~positive regulation of osteoblast differentiation	6	2.51046	0.00111819	MEF2C, PRKD1, IL6, IFITM1, IL6R, GLI3	219	60	16650	7.60274	0.987378	0.023233	2.05257
GOTERM_BP_FAT	GO:0051250~negative regulation of lymphocyte activation	8	3.34728	0.00112434	MICA, HLA-DRB1, AXL, HFE, HLA-DRB5, TNFRSF14, GLI3, CD74	219	122	16650	4.9854	0.987678	0.023236	2.06375
GOTERM_BP_FAT	GO:0046903~secretion	28	11.7155	0.00117515	MEF2C, A2M, CAV1, FGF7, HLA-DRB1, PDGFA, ERBB3, CCR1, CRHBP, HFE, CD74, KCNS3, NOV, EDNRB, APOA1, HLA-DRB5, TRPV4, PLA2R1, IL1A, IL6, CHI3L1, AXL, SELENOP, TNFRSF14, KCNN4, CYBA, FBLN5, GBP1	219	1098	16650	1.93877	0.9899	0.0241462	2.15606
GOTERM_BP_FAT	GO:0097529~myeloid leukocyte migration	9	3.76569	0.00118279	CXCL1, NOV, EDNRB, IL6, CCR1, TRPV4, IL6R, CD74, IL1A	219	159	16650	4.30344	0.990197	0.0241743	2.16992
GOTERM_MF_FAT	GO:0004872~receptor activity	38	15.8996	0.00118995	HLA-DQB1, HLA-DQB2, HLA-DRB1, ERBB3, CCR1, CRLF1, CD74, EDNRB, ITGB8, TRPV4, HLA-DPB1, HLA-DOA, PLA2R1, DPP4, F11R, GABRA2, LTBR, PTPRZ1, MET, ADGRG6, AXL, RXRG, NR4A2, ACKR3, MRGPRF, TNFRSF14, IL6R, ADGRG1, HLA-DQA1, EPHA3, THBD, TNFRSF10D, GFRA1, HLA-DPA1, NGFR, ADGRL4, GFRA3, HLA-DRA	205	1680	15478	1.70779	0.515729	0.0471909	1.74666
GOTERM_MF_FAT	GO:0060089~molecular transducer activity	38	15.8996	0.00118995	HLA-DQB1, HLA-DQB2, HLA-DRB1, ERBB3, CCR1, CRLF1, CD74, EDNRB, ITGB8, TRPV4, HLA-DPB1, HLA-DOA, PLA2R1, DPP4, F11R, GABRA2, LTBR, PTPRZ1, MET, ADGRG6, AXL, RXRG, NR4A2, ACKR3, MRGPRF, TNFRSF14, IL6R, ADGRG1, HLA-DQA1, EPHA3, THBD, TNFRSF10D, GFRA1, HLA-DPA1, NGFR, ADGRL4, GFRA3, HLA-DRA	205	1680	15478	1.70779	0.515729	0.0471909	1.74666
GOTERM_CC_FAT	GO:0005783~endoplasmic reticulum	39	16.318	0.00119731	HLA-DQB1, HLA-DQB2, CAV1, ARSE, ADAMTSL1, ATP10B, HLA-DRB1, PDGFA, CPQ, CRHBP, ARSI, GPAT3, CD74, APOA1, RNF128, TGFA, HLA-DRB5, GPX8, SEMA3B, HLA-DPB1, COL8A1, MX1, SPON1, CTSZ, CES1, SPTLC3, CHI3L1, COL15A1, MAL, COL5A3, HLA-DQA1, GJB1, CYBA, COL14A1, LRAT, BACE2, COL1A2, HLA-DPA1, HLA-DRA	202	1660	14527	1.68959	0.371007	0.0153357	1.64922
GOTERM_CC_FAT	GO:0031227~intrinsic component of endoplasmic reticulum membrane	9	3.76569	0.00125269	HLA-DQB1, HLA-DQB2, HLA-DRB1, HLA-DRB5, HLA-DPA1, HLA-DPB1, HLA-DQA1, CD74, HLA-DRA	202	152	14527	4.25817	0.384362	0.0155264	1.7249
GOTERM_CC_FAT	GO:0005773~vacuole	31	12.9707	0.00128054	HLA-DQB1, HLA-DQB2, CAV1, HLA-DRB1, CPQ, CRHBP, IFITM3, HFE, HLA-DMB, CD74, APOA1, RNF128, HLA-DRB5, HLA-DPB1, HLA-DOA, DPP4, CTSZ, MAL, ACKR3, TMBIM1, HLA-DQA1, EPHA3, CYBA, THBD, LRAT, BACE2, HLA-DPA1, NGFR, SLC15A3, STEAP1, HLA-DRA	202	1212	14527	1.83943	0.390968	0.015377	1.76292
GOTERM_CC_FAT	GO:0030659~cytoplasmic vesicle membrane	17	7.11297	0.00133758	HLA-DQB1, CAV2, HLA-DQB2, GABRA2, CAV1, ATP10B, HLA-DRB1, HLA-DQA1, CD74, CYBA, SERPINA5, TGFA, HLA-DRB5, HLA-DPA1, HLA-DPB1, MYOF, HLA-DRA	202	491	14527	2.48996	0.404283	0.0155741	1.84078
GOTERM_BP_FAT	GO:0042981~regulation of apoptotic process	33	13.8075	0.0013707	MEF2C, CAV1, ERBB3, BTC, SOX2, CRLF1, YBX3, GLI3, SOX8, CD74, EDNRB, TGFA, IL1A, SOX10, IL6, LTBR, CRYAB, PDK4, NR4A2, AXL, MAL, ACKR3, TNFRSF14, TMBIM1, CARD6, ITGA6, S100B, TNFRSF10D, CCND2, TFAP2A, NGFR, PERP, KLF4	219	1400	16650	1.79207	0.995301	0.0278183	2.51054
GOTERM_MF_FAT	GO:0008083~growth factor activity	9	3.76569	0.00138837	MIA, CXCL1, NOV, IL6, FGF7, PDGFA, BTC, TGFA, FGF12	205	162	15478	4.19458	0.570916	0.0515075	2.03512
GOTERM_BP_FAT	GO:0070371~ERK1 and ERK2 cascade	11	4.60251	0.00139247	IL6, APOA1, PDGFA, CCR1, CHI3L1, TRPV4, ACKR3, PRKCDBP, KLF4, CD74, GBP1	219	243	16650	3.44157	0.995685	0.0281083	2.54993
GOTERM_BP_FAT	GO:0080134~regulation of response to stress	31	12.9707	0.00141142	MEF2C, IFIH1, A2M, CAV1, WNT16, MICA, PDGFA, CD109, YBX3, PRRX1, MMP3, CD74, KANK1, NOV, EDNRB, APOA1, MDFIC, TRPV4, PLA2R1, IL1A, SPP1, IL6, LTBR, CRYAB, MET, ACKR3, PSMB9, CYBA, THBD, FBLN5, KLF4	219	1285	16650	1.83412	0.995993	0.0283392	2.58419
GOTERM_CC_FAT	GO:0048471~perinuclear region of cytoplasm	20	8.3682	0.00141704	COBL, CAV2, CAV1, MT1L, MT1M, YBX3, CHI3L1, HFE, ACKR3, CYBA, LRAT, S100B, MT2A, RNF128, MT1E, TGFA, HEPH, MX1, SPP1, MT1F	202	639	14527	2.25089	0.422347	0.0160111	1.94913
GOTERM_BP_FAT	GO:0002009~morphogenesis of an epithelium	17	7.11297	0.00142411	MEF2C, COBL, SOX10, IL6, CTSZ, WNT16, FGF7, PDGFA, MET, SOX8, GLI3, PSMB9, HOXB7, FREM2, TFAP2A, KLF4, IGFBP5	219	521	16650	2.48074	0.996187	0.0284446	2.60714
GOTERM_BP_FAT	GO:0071356~cellular response to tumor necrosis factor	11	4.60251	0.00143967	CYBA, IL6, APOA1, LTBR, TNFRSF10D, CRHBP, YBX3, CHI3L1, TNFRSF14, NGFR, PSMB9	219	244	16650	3.42746	0.996412	0.028605	2.63527
GOTERM_BP_FAT	GO:0050731~positive regulation of peptidyl-tyrosine phosphorylation	9	3.76569	0.00144235	IL6, FGF7, ERBB3, CRLF1, TGFA, RELN, TNFRSF14, IL6R, CD74	219	164	16650	4.17224	0.99645	0.0285126	2.6401
GOTERM_CC_FAT	GO:0030136~clathrin-coated vesicle	9	3.76569	0.00147886	HLA-DQB1, HLA-DQB2, HLA-DRB1, HLA-DRB5, HLA-DPA1, HLA-DPB1, HLA-DQA1, CD74, HLA-DRA	202	156	14527	4.14899	0.436024	0.016231	2.03337
GOTERM_BP_FAT	GO:0050768~negative regulation of neurogenesis	11	4.60251	0.00149049	EDNRB, NKX6-2, SOX2, TRPV4, SEMA3B, NGFR, GLI3, SOX8, ADGRG1, KANK1, SPP1	219	245	16650	3.41347	0.997059	0.0293027	2.72707
GOTERM_CC_FAT	GO:0005764~lysosome	18	7.53138	0.0014928	HLA-DQB1, HLA-DQB2, CTSZ, HLA-DRB1, CPQ, CRHBP, IFITM3, TMBIM1, HLA-DMB, HLA-DQA1, CD74, HLA-DRB5, HLA-DPA1, HLA-DPB1, HLA-DOA, SLC15A3, DPP4, HLA-DRA	202	544	14527	2.37957	0.439063	0.0159314	2.05235
GOTERM_CC_FAT	GO:0000323~lytic vacuole	18	7.53138	0.0014928	HLA-DQB1, HLA-DQB2, CTSZ, HLA-DRB1, CPQ, CRHBP, IFITM3, TMBIM1, HLA-DMB, HLA-DQA1, CD74, HLA-DRB5, HLA-DPA1, HLA-DPB1, HLA-DOA, SLC15A3, DPP4, HLA-DRA	202	544	14527	2.37957	0.439063	0.0159314	2.05235
GOTERM_BP_FAT	GO:0050663~cytokine secretion	9	3.76569	0.00149678	IL6, APOA1, HLA-DRB1, CHI3L1, HLA-DRB5, TRPV4, TNFRSF14, IL1A, GBP1	219	165	16650	4.14695	0.997131	0.0292775	2.73843
GOTERM_MF_FAT	GO:0070851~growth factor receptor binding	8	3.34728	0.00153633	IL6, FGF7, PDGFA, BTC, TGFA, ESM1, IL6R, IL1A	205	128	15478	4.7189	0.60794	0.0535895	2.24972
GOTERM_MF_FAT	GO:0005518~collagen binding	6	2.51046	0.00153704	COL14A1, PDGFA, ADGRG6, COL5A3, LRRC15, ADGRG1	205	64	15478	7.07835	0.60811	0.050712	2.25075
GOTERM_BP_FAT	GO:0030574~collagen catabolic process	6	2.51046	0.00160423	MMP19, COL1A2, COL15A1, COL5A3, MMP3, COL8A1	219	65	16650	7.01791	0.998116	0.0311919	2.93227
GOTERM_BP_FAT	GO:1903038~negative regulation of leukocyte cell-cell adhesion	7	2.92887	0.00163775	HLA-DRB1, HFE, HLA-DRB5, TNFRSF14, GLI3, KLF4, CD74	219	96	16650	5.54366	0.998348	0.0316763	2.99267
GOTERM_BP_FAT	GO:0002503~peptide antigen assembly with MHC class II protein complex	3	1.25523	0.00166267	HLA-DRB1, HLA-DMB, HLA-DRA	219	5	16650	45.6164	0.998501	0.0319927	3.03754
GOTERM_BP_FAT	GO:0002399~MHC class II protein complex assembly	3	1.25523	0.00166267	HLA-DRB1, HLA-DMB, HLA-DRA	219	5	16650	45.6164	0.998501	0.0319927	3.03754
GOTERM_BP_FAT	GO:0031099~regeneration	9	3.76569	0.00167749	NOV, APOA1, CPQ, SOX2, AXL, HFE, KLF4, SPP1, NNMT	219	168	16650	4.0729	0.998586	0.0321154	3.06421
GOTERM_MF_FAT	GO:0005539~glycosaminoglycan binding	10	4.1841	0.00177868	NOV, ADAMTS8, FGF7, LXN, SERPINA5, ADAMTS15, FGF12, CXCL6, COL5A3, ADGRG1	205	208	15478	3.62992	0.661822	0.0554647	2.60027
GOTERM_BP_FAT	GO:0002252~immune effector process	21	8.78661	0.00182296	HLA-DQB1, A2M, IL6, IFIH1, MICA, CXCL5, HLA-DRB1, IFITM1, IFITM3, HFE, TNFRSF14, CXCL6, IL6R, HLA-DMB, CD74, TRIM56, APOA1, HLA-DRB5, SLFN11, MX1, GBP1	219	742	16650	2.15172	0.9992	0.0346844	3.32572
GOTERM_CC_FAT	GO:0012506~vesicle membrane	17	7.11297	0.00185594	HLA-DQB1, CAV2, HLA-DQB2, GABRA2, CAV1, ATP10B, HLA-DRB1, HLA-DQA1, CD74, CYBA, SERPINA5, TGFA, HLA-DRB5, HLA-DPA1, HLA-DPB1, MYOF, HLA-DRA	202	507	14527	2.41138	0.51272	0.0192426	2.54566
GOTERM_CC_FAT	GO:0005802~trans-Golgi network	10	4.1841	0.00188635	HLA-DQB1, PRKD1, HLA-DQB2, HLA-DRB1, HLA-DRB5, HLA-DPA1, HLA-DPB1, HLA-DQA1, CD74, HLA-DRA	202	200	14527	3.59579	0.518432	0.0190454	2.58686
GOTERM_MF_FAT	GO:0099600~transmembrane receptor activity	32	13.3891	0.00189544	HLA-DQB1, HLA-DQB2, HLA-DRB1, ERBB3, CCR1, CD74, EDNRB, TRPV4, HLA-DPB1, HLA-DOA, PLA2R1, GABRA2, LTBR, PTPRZ1, MET, ADGRG6, AXL, TNFRSF14, MRGPRF, ACKR3, IL6R, ADGRG1, HLA-DQA1, EPHA3, THBD, TNFRSF10D, GFRA1, HLA-DPA1, NGFR, ADGRL4, GFRA3, HLA-DRA	205	1363	15478	1.77262	0.685075	0.056134	2.76874
GOTERM_CC_FAT	GO:0030135~coated vesicle	11	4.60251	0.00189808	HLA-DQB1, HLA-DQB2, CTSZ, HLA-DRB1, TGFA, HLA-DRB5, HLA-DPA1, HLA-DPB1, HLA-DQA1, CD74, HLA-DRA	202	240	14527	3.29614	0.520617	0.0186761	2.60275
GOTERM_BP_FAT	GO:0019220~regulation of phosphate metabolic process	36	15.0628	0.00190802	MEF2C, CAV2, WNT16, CAV1, FGF7, PDGFA, ERBB3, CCR1, SOX2, CRLF1, CD109, HFE, LRRC15, CD74, EDNRB, DNAJC15, APOA1, MDFIC, TGFA, TRPV4, IL1A, IL6, LTBR, CHI3L1, ACKR3, PRKCDBP, TNFRSF14, IL6R, PRKD1, ITGA6, SRPX2, CCND2, RELN, NGFR, KLF4, GBP1	219	1610	16650	1.69999	0.999426	0.0360991	3.4783
GOTERM_BP_FAT	GO:0051174~regulation of phosphorus metabolic process	36	15.0628	0.00192805	MEF2C, CAV2, WNT16, CAV1, FGF7, PDGFA, ERBB3, CCR1, SOX2, CRLF1, CD109, HFE, LRRC15, CD74, EDNRB, DNAJC15, APOA1, MDFIC, TGFA, TRPV4, IL1A, IL6, LTBR, CHI3L1, ACKR3, PRKCDBP, TNFRSF14, IL6R, PRKD1, ITGA6, SRPX2, CCND2, RELN, NGFR, KLF4, GBP1	219	1611	16650	1.69894	0.99947	0.036296	3.51421
GOTERM_CC_FAT	GO:0005604~basement membrane	7	2.92887	0.00203902	LAMA2, HMCN1, ITGA6, FREM2, COL15A1, VWA1, COL8A1	202	95	14527	5.29906	0.546112	0.0195539	2.79348
GOTERM_BP_FAT	GO:0050678~regulation of epithelial cell proliferation	12	5.02092	0.0020544	MEF2C, PRKD1, EDNRB, CYBA, CAV2, CAV1, IL6, FGF7, SOX2, CD109, TGFA, NGFR	219	300	16650	3.0411	0.999677	0.0384457	3.74038
GOTERM_BP_FAT	GO:0071496~cellular response to external stimulus	11	4.60251	0.00212722	CYBA, CAV1, IL6, DNAJC15, LTBR, UCN2, ITGA6, PDK4, AXL, NR4A2, HFE	219	257	16650	3.25409	0.999757	0.0395931	3.8705
GOTERM_BP_FAT	GO:1903077~negative regulation of protein localization to plasma membrane	4	1.67364	0.00214092	LYPD1, TMBIM1, LRRC15, GBP1	219	20	16650	15.2055	0.99977	0.0396546	3.89496
GOTERM_BP_FAT	GO:0032496~response to lipopolysaccharide	12	5.02092	0.00215634	CXCL1, MEF2C, EDNRB, IL6, THBD, LTBR, CXCL5, TNFRSF10D, AXL, TNFRSF14, NGFR, CXCL6	219	302	16650	3.02096	0.999783	0.0397465	3.92247
GOTERM_BP_FAT	GO:0000904~cell morphogenesis involved in differentiation	21	8.78661	0.00216352	MEF2C, COBL, WNT16, PTPRZ1, MET, NR4A2, AXL, S100A10, GLI3, KANK1, EPHA3, SLITRK2, LAMA2, APOA1, S100B, RELN, SEMA3B, NGFR, SPP1, GBP1, GFRA3	219	753	16650	2.12029	0.999789	0.0396894	3.93529
GOTERM_BP_FAT	GO:0048483~autonomic nervous system development	5	2.09205	0.00216721	EDNRB, SOX10, TFAP2A, SOX8, GFRA3	219	42	16650	9.05088	0.999792	0.0395703	3.94188
GOTERM_BP_FAT	GO:0044708~single-organism behavior	14	5.85774	0.00217469	MEF2C, LYPD1, IL6, S100B, SRPX2, PTPRZ1, CRHBP, NR4A2, LGI4, RELN, MYH14, FGF12, VWA1, DPP4	219	395	16650	2.69464	0.999798	0.0395199	3.95523
GOTERM_BP_FAT	GO:0009968~negative regulation of signal transduction	27	11.2971	0.00219138	CAV2, CAV1, ERBB3, CRHBP, SOX2, CD109, YBX3, PRDM16, LRRC15, GLI3, KANK1, CD74, NOV, APOA1, IL1A, SOX10, IL6, TRABD2B, NR4A2, PRKCDBP, ACKR3, TMBIM1, PSMB9, ITGA6, KLF4, GBP1, IGFBP5	219	1089	16650	1.88498	0.999811	0.0396334	3.98501
GOTERM_BP_FAT	GO:0006915~apoptotic process	38	15.8996	0.00221034	MEF2C, CAV1, ERBB3, BTC, SOX2, CRLF1, YBX3, SOX8, GLI3, CD74, EDNRB, TGFA, MX1, IL1A, SOX10, IL6, LTBR, CRYAB, PDK4, CHI3L1, AXL, NR4A2, XKR8, MAL, ACKR3, TNFRSF14, IL6R, TMBIM1, CARD6, PRKD1, ITGA6, S100B, TNFRSF10D, CCND2, TFAP2A, NGFR, PERP, KLF4	219	1747	16650	1.65372	0.999824	0.0397858	4.01882
GOTERM_BP_FAT	GO:0061564~axon development	15	6.27615	0.00225202	COBL, PLP1, PTPRZ1, NR4A2, GLI3, EPHA3, SLITRK2, LAMA2, APOA1, S100B, RELN, SEMA3B, NGFR, SPP1, GFRA3	219	445	16650	2.56272	0.999851	0.0403361	4.09312
GOTERM_CC_FAT	GO:0009897~external side of plasma membrane	11	4.60251	0.00227322	IL6, ITGA6, HLA-DRB1, PDPN, CCR1, SERPINA5, HFE, HLA-DRB5, TNFRSF14, CD74, GFRA3	202	246	14527	3.21575	0.585523	0.0212523	3.10967
GOTERM_BP_FAT	GO:0061138~morphogenesis of a branching epithelium	9	3.76569	0.00232497	SOX10, CTSZ, IL6, FGF7, HOXB7, PDGFA, MET, GLI3, SOX8	219	177	16650	3.8658	0.999888	0.0414271	4.22302
GOTERM_BP_FAT	GO:0051247~positive regulation of protein metabolic process	34	14.2259	0.00233717	MEF2C, CAV2, CAV1, WNT16, FGF7, PDGFA, ERBB3, CCR1, SOX2, CRLF1, YBX3, HFE, CD74, EDNRB, MDFIC, RNF128, TGFA, TRPV4, IL1A, IL6, LTBR, TRABD2B, CHI3L1, ACKR3, PRKCDBP, TNFRSF14, IL6R, PSMB9, PRKD1, CCND2, RELN, NGFR, PERP, KLF4	219	1508	16650	1.71415	0.999893	0.0414513	4.24471
GOTERM_BP_FAT	GO:0032642~regulation of chemokine production	6	2.51046	0.00237386	IL6, TRPV4, IL6R, KLF4, CD74, IL1A	219	71	16650	6.42485	0.999907	0.0418991	4.30998
GOTERM_BP_FAT	GO:0002757~immune response-activating signal transduction	16	6.69456	0.00240352	MEF2C, HLA-DQB1, HLA-DQB2, CAV1, IFIH1, HLA-DRB1, SKAP2, HLA-DQA1, PSMB9, KCNN4, CYBA, HLA-DRB5, HLA-DPA1, HLA-DPB1, GBP1, HLA-DRA	219	498	16650	2.44265	0.999918	0.0422217	4.36271
GOTERM_BP_FAT	GO:0010721~negative regulation of cell development	12	5.02092	0.0024041	EDNRB, NKX6-2, SOX2, TRPV4, SEMA3B, NGFR, GLI3, SOX8, ADGRG1, KANK1, SPP1, GBP1	219	306	16650	2.98147	0.999918	0.0420428	4.36372
GOTERM_BP_FAT	GO:0002253~activation of immune response	17	7.11297	0.00243952	MEF2C, HLA-DQB1, HLA-DQB2, A2M, CAV1, IFIH1, HLA-DRB1, SKAP2, HLA-DQA1, PSMB9, KCNN4, CYBA, HLA-DRB5, HLA-DPA1, HLA-DPB1, GBP1, HLA-DRA	219	550	16650	2.34994	0.999928	0.0424599	4.42665
GOTERM_BP_FAT	GO:0002501~peptide antigen assembly with MHC protein complex	3	1.25523	0.00247251	HLA-DRB1, HLA-DMB, HLA-DRA	219	6	16650	38.0137	0.999937	0.0428318	4.48522
GOTERM_BP_FAT	GO:1904376~negative regulation of protein localization to cell periphery	4	1.67364	0.0024738	LYPD1, TMBIM1, LRRC15, GBP1	219	21	16650	14.4814	0.999937	0.0426648	4.48751
GOTERM_BP_FAT	GO:0010810~regulation of cell-substrate adhesion	9	3.76569	0.00250058	APOA1, ITGA6, UTRN, S100A10, EDIL3, COL8A1, KANK1, EPHA3, GBP1	219	179	16650	3.82261	0.999944	0.042928	4.53503
GOTERM_BP_FAT	GO:0034612~response to tumor necrosis factor	11	4.60251	0.00250743	CYBA, IL6, APOA1, LTBR, TNFRSF10D, CRHBP, YBX3, CHI3L1, TNFRSF14, NGFR, PSMB9	219	263	16650	3.17985	0.999945	0.0428552	4.54718
GOTERM_BP_FAT	GO:0044243~multicellular organism catabolic process	6	2.51046	0.00252432	MMP19, COL1A2, COL15A1, COL5A3, MMP3, COL8A1	219	72	16650	6.33562	0.999949	0.0429504	4.57714
GOTERM_CC_FAT	GO:0031988~membrane-bounded vesicle	69	28.8703	0.0025529	RHOJ, A2M, ARSE, ATP10B, LXN, PDGFA, CRHBP, UTRN, EDIL3, LRRC15, AZGP1, ASPA, HMCN1, APOA1, SERPINA5, TGFA, SEMA3B, VWA1, DPP4, F11R, CTSZ, GATM, CRYAB, TRABD2B, MRGPRF, HLA-DQA1, FOLH1, COL1A2, HLA-DPA1, HLA-DRA, HLA-DQB1, HLA-DQB2, CAV2, CAV1, HLA-DRB1, CPQ, IFITM3, CD74, ALDH1A1, ITGB8, HLA-DRB5, FGL2, HLA-DPB1, PLA2R1, COL8A1, MYOF, SPP1, GABRA2, RNASE1, S100A16, SELENOP, AXL, CHI3L1, S100A11…	202	3611	14527	1.37419	0.628139	0.023278	3.48599
GOTERM_BP_FAT	GO:0051961~negative regulation of nervous system development	11	4.60251	0.0025711	EDNRB, NKX6-2, SOX2, TRPV4, SEMA3B, NGFR, GLI3, SOX8, ADGRG1, KANK1, SPP1	219	264	16650	3.16781	0.999957	0.0435404	4.66005
GOTERM_BP_FAT	GO:0051336~regulation of hydrolase activity	31	12.9707	0.00257973	MEF2C, CAV2, CAV1, A2M, FGF7, PDGFA, LXN, ERBB3, BTC, SOX2, CD109, RASGEF1A, ALDH1A1, APOA1, SERPINA5, PLA2R1, TFPI2, F11R, IL6, CRYAB, S100A10, PSMB9, EPHA3, PRKD1, ITGA6, GFRA1, NGFR, PERP, KLF4, TBC1D8B, GFRA3	219	1337	16650	1.76279	0.999959	0.0434954	4.67536
GOTERM_BP_FAT	GO:0072593~reactive oxygen species metabolic process	10	4.1841	0.00266064	CYBA, CAV1, IL6, CRYAB, FBLN5, PDK4, TFAP2A, MMP3, PLA2R1, KLF4	219	222	16650	3.42466	0.99997	0.0446382	4.8186
GOTERM_BP_FAT	GO:0002695~negative regulation of leukocyte activation	8	3.34728	0.00268057	MICA, HLA-DRB1, AXL, HFE, HLA-DRB5, TNFRSF14, GLI3, CD74	219	142	16650	4.28323	0.999972	0.0447735	4.85385
GOTERM_BP_FAT	GO:0030278~regulation of ossification	9	3.76569	0.00275396	MEF2C, PRKD1, IL6, IFITM1, CCR1, TFAP2A, IL6R, GLI3, IGFBP5	219	182	16650	3.7596	0.999979	0.0457771	4.98355
GOTERM_MF_FAT	GO:0005178~integrin binding	7	2.92887	0.00278761	NOV, ADAMTS8, ITGA6, FBLN5, UTRN, EDIL3, ESM1	205	106	15478	4.98601	0.817322	0.0777636	4.04707
GOTERM_MF_FAT	GO:0032403~protein complex binding	21	8.78661	0.00279043	CIITA, HLA-DRB1, PDGFA, UTRN, ADGRG6, EDIL3, ESM1, HLA-DMB, COL5A3, LRRC15, ADGRG1, CD74, NOV, COL14A1, ADAMTS8, ITGA6, FBLN5, TRPV4, MYH14, HLA-DOA, HLA-DRA	205	766	15478	2.06991	0.817636	0.0744362	4.05109
GOTERM_BP_FAT	GO:0001503~ossification	13	5.43933	0.00281405	MEF2C, IL6, IFITM1, CCR1, SOX2, IL6R, SOX8, GLI3, PRKD1, TFAP2A, RUNX1, SPP1, IGFBP5	219	359	16650	2.75308	0.999984	0.0465559	5.08962
GOTERM_BP_FAT	GO:0031579~membrane raft organization	4	1.67364	0.00283696	CAV2, CAV1, S100A10, MAL	219	22	16650	13.8232	0.999985	0.046729	5.13003
GOTERM_BP_FAT	GO:0002577~regulation of antigen processing and presentation	4	1.67364	0.00283696	HFE, HLA-DOA, CD74, ABCB5	219	22	16650	13.8232	0.999985	0.046729	5.13003
GOTERM_BP_FAT	GO:0045664~regulation of neuron differentiation	17	7.11297	0.00293334	MEF2C, COBL, IL6, SOX2, PRRX1, SOX8, GLI3, KANK1, EPHA3, PRKD1, EDNRB, TRPV4, RELN, SEMA3B, NGFR, KLF4, SPP1	219	560	16650	2.30797	0.99999	0.0480777	5.29987
GOTERM_MF_FAT	GO:0005509~calcium ion binding	20	8.3682	0.00301826	DHH, S100A16, MMP19, S100A11, S100A10, EDIL3, MMP3, MMP25, MYL9, THBD, HMCN1, PRRG4, CDH15, S100B, FLG, FBLN5, CDH19, RUNX1, TBC1D8B, ADGRL4	205	717	15478	2.10607	0.841325	0.0769198	4.37499
GOTERM_BP_FAT	GO:0002237~response to molecule of bacterial origin	12	5.02092	0.00306761	CXCL1, MEF2C, EDNRB, IL6, THBD, LTBR, CXCL5, TNFRSF10D, AXL, TNFRSF14, NGFR, CXCL6	219	316	16650	2.88712	0.999994	0.0500163	5.53597
GOTERM_BP_FAT	GO:0009266~response to temperature stimulus	8	3.34728	0.00312986	IL6, MICA, LXN, TRPV3, YBX3, TRPV4, MYOF, IL1A	219	146	16650	4.16588	0.999995	0.050795	5.64525
GOTERM_BP_FAT	GO:0048709~oligodendrocyte differentiation	6	2.51046	0.00319593	SOX10, PLP1, PTPRZ1, NKX6-2, GLI3, SOX8	219	76	16650	6.00216	0.999996	0.0516268	5.76111
GOTERM_BP_FAT	GO:0032602~chemokine production	6	2.51046	0.00319593	IL6, TRPV4, IL6R, KLF4, CD74, IL1A	219	76	16650	6.00216	0.999996	0.0516268	5.76111
GOTERM_CC_FAT	GO:0030133~transport vesicle	13	5.43933	0.00322048	HLA-DQB1, CAV2, HLA-DQB2, CTSZ, GABRA2, HLA-DRB1, CD74, HLA-DQA1, TGFA, HLA-DRB5, HLA-DPA1, HLA-DPB1, HLA-DRA	202	346	14527	2.70204	0.713018	0.0286137	4.37879
GOTERM_BP_FAT	GO:0045667~regulation of osteoblast differentiation	7	2.92887	0.00325472	MEF2C, PRKD1, IL6, IFITM1, IL6R, GLI3, IGFBP5	219	110	16650	4.83811	0.999997	0.0523368	5.86409
GOTERM_BP_FAT	GO:0012501~programmed cell death	39	16.318	0.00332413	MEF2C, CAV1, ERBB3, BTC, SOX2, CRLF1, YBX3, SOX8, GLI3, CD74, EDNRB, TGFA, MX1, IL1A, SOX10, IL6, LTBR, CRYAB, PDK4, MET, CHI3L1, AXL, NR4A2, XKR8, MAL, ACKR3, TNFRSF14, IL6R, TMBIM1, CARD6, PRKD1, ITGA6, S100B, TNFRSF10D, CCND2, TFAP2A, NGFR, PERP, KLF4	219	1852	16650	1.60101	0.999998	0.053206	5.98553
GOTERM_BP_FAT	GO:0030030~cell projection organization	30	12.5523	0.00335015	MEF2C, COBL, CAV1, PDGFA, ABLIM3, PRRX1, NRN1, FXYD5, GLI3, KANK1, APOA1, TRPV4, SEMA3B, SPP1, IL6, PLP1, PTPRZ1, NR4A2, EPHA3, SLITRK2, PRKD1, LAMA2, ITGA6, S100B, RELN, NGFR, EMP3, EMP1, KLF4, GFRA3	219	1301	16650	1.75313	0.999998	0.0533935	6.03101
GOTERM_BP_FAT	GO:0001667~ameboidal-type cell migration	12	5.02092	0.00335298	PRKD1, NOV, EDNRB, SOX10, APOA1, FGF7, SRPX2, MET, SEMA3B, SOX8, KLF4, DPP4	219	320	16650	2.85103	0.999998	0.0532209	6.03596
GOTERM_BP_FAT	GO:0031668~cellular response to extracellular stimulus	9	3.76569	0.00336568	CAV1, IL6, DNAJC15, UCN2, ITGA6, PDK4, AXL, NR4A2, HFE	219	188	16650	3.63961	0.999998	0.0532016	6.05815
GOTERM_CC_FAT	GO:0070062~extracellular exosome	56	23.431	0.00342983	RHOJ, A2M, ARSE, LXN, UTRN, EDIL3, LRRC15, AZGP1, ASPA, HMCN1, APOA1, SERPINA5, SEMA3B, VWA1, DPP4, F11R, CTSZ, GATM, CRYAB, TRABD2B, MRGPRF, FOLH1, COL1A2, HLA-DRA, HLA-DRB1, CPQ, IFITM3, CD74, ALDH1A1, ITGB8, HLA-DRB5, FGL2, PLA2R1, COL8A1, MYOF, SPP1, RNASE1, S100A16, S100A11, SELENOP, AXL, CHI3L1, COL15A1, S100A10, TMBIM1, COL5A3, ADGRG1, PSMB9, LAMA2, COL14A1, CDH15, FREM2, FBLN5, GFRA1, MYH…	202	2811	14527	1.43269	0.735424	0.0297668	4.65719
GOTERM_BP_FAT	GO:0002396~MHC protein complex assembly	3	1.25523	0.00343169	HLA-DRB1, HLA-DMB, HLA-DRA	219	7	16650	32.5832	0.999999	0.0540002	6.17343
GOTERM_BP_FAT	GO:0050707~regulation of cytokine secretion	8	3.34728	0.00363458	IL6, APOA1, HLA-DRB1, HLA-DRB5, TRPV4, TNFRSF14, IL1A, GBP1	219	150	16650	4.05479	0.999999	0.0568773	6.52688
GOTERM_BP_FAT	GO:0030318~melanocyte differentiation	4	1.67364	0.00365756	MEF2C, EDNRB, SOX10, GLI3	219	24	16650	12.6712	0.999999	0.0569993	6.56683
GOTERM_MF_FAT	GO:0005035~death receptor activity	4	1.67364	0.00372305	LTBR, TNFRSF10D, TNFRSF14, NGFR	205	24	15478	12.5837	0.89685	0.0903076	5.37055
GOTERM_MF_FAT	GO:0005031~tumor necrosis factor-activated receptor activity	4	1.67364	0.00372305	LTBR, TNFRSF10D, TNFRSF14, NGFR	205	24	15478	12.5837	0.89685	0.0903076	5.37055
GOTERM_MF_FAT	GO:0008237~metallopeptidase activity	9	3.76569	0.00373821	FOLH1, ADAMTS8, ADAMTSL1, CPQ, MMP19, ADAMTS15, TRABD2B, MMP3, MMP25	205	190	15478	3.57643	0.897801	0.0871953	5.39186
GOTERM_MF_FAT	GO:1901681~sulfur compound binding	10	4.1841	0.00381142	NOV, ADAMTS8, FGF7, LXN, SERPINA5, ADAMTS15, FGF12, CXCL6, COL5A3, ADGRG1	205	233	15478	3.24045	0.902274	0.0855621	5.4947
GOTERM_CC_FAT	GO:1903561~extracellular vesicle	56	23.431	0.00382511	RHOJ, A2M, ARSE, LXN, UTRN, EDIL3, LRRC15, AZGP1, ASPA, HMCN1, APOA1, SERPINA5, SEMA3B, VWA1, DPP4, F11R, CTSZ, GATM, CRYAB, TRABD2B, MRGPRF, FOLH1, COL1A2, HLA-DRA, HLA-DRB1, CPQ, IFITM3, CD74, ALDH1A1, ITGB8, HLA-DRB5, FGL2, PLA2R1, COL8A1, MYOF, SPP1, RNASE1, S100A16, S100A11, SELENOP, AXL, CHI3L1, COL15A1, S100A10, TMBIM1, COL5A3, ADGRG1, PSMB9, LAMA2, COL14A1, CDH15, FREM2, FBLN5, GFRA1, MYH…	202	2825	14527	1.42559	0.77308	0.0324218	5.18079
GOTERM_CC_FAT	GO:0043230~extracellular organelle	56	23.431	0.00385481	RHOJ, A2M, ARSE, LXN, UTRN, EDIL3, LRRC15, AZGP1, ASPA, HMCN1, APOA1, SERPINA5, SEMA3B, VWA1, DPP4, F11R, CTSZ, GATM, CRYAB, TRABD2B, MRGPRF, FOLH1, COL1A2, HLA-DRA, HLA-DRB1, CPQ, IFITM3, CD74, ALDH1A1, ITGB8, HLA-DRB5, FGL2, PLA2R1, COL8A1, MYOF, SPP1, RNASE1, S100A16, S100A11, SELENOP, AXL, CHI3L1, COL15A1, S100A10, TMBIM1, COL5A3, ADGRG1, PSMB9, LAMA2, COL14A1, CDH15, FREM2, FBLN5, GFRA1, MYH…	202	2826	14527	1.42508	0.775683	0.0319711	5.22002
GOTERM_BP_FAT	GO:0051046~regulation of secretion	19	7.94979	0.00387793	MEF2C, IL6, HLA-DRB1, ERBB3, CRHBP, HFE, TNFRSF14, CD74, KCNS3, NOV, KCNN4, CYBA, EDNRB, APOA1, HLA-DRB5, TRPV4, PLA2R1, IL1A, GBP1	219	683	16650	2.11496	1	0.0600957	6.94916
GOTERM_BP_FAT	GO:0045665~negative regulation of neuron differentiation	9	3.76569	0.00392154	EDNRB, SOX2, TRPV4, SEMA3B, NGFR, GLI3, SOX8, KANK1, SPP1	219	193	16650	3.54532	1	0.0605125	7.02465
GOTERM_BP_FAT	GO:0061448~connective tissue development	10	4.1841	0.00398568	MAF, MEF2C, NOV, ITGB8, EBF2, PRRX1, CHI3L1, RUNX1, GLI3, SOX8	219	236	16650	3.2215	1	0.061232	7.13557
GOTERM_BP_FAT	GO:2000377~regulation of reactive oxygen species metabolic process	8	3.34728	0.00405219	CYBA, CAV1, IL6, CRYAB, FBLN5, TFAP2A, MMP3, KLF4	219	153	16650	3.97529	1	0.0619803	7.25044
GOTERM_BP_FAT	GO:0022612~gland morphogenesis	7	2.92887	0.00405225	CAV1, IL6, FGF7, PDGFA, TGFA, GLI3, IGFBP5	219	115	16650	4.62775	1	0.0617401	7.25055
GOTERM_BP_FAT	GO:0051128~regulation of cellular component organization	46	19.2469	0.00408709	MEF2C, RHOJ, LYPD1, COBL, CAV2, CAV1, PDGFA, ABLIM3, BTC, PRRX1, HFE, ESM1, MMP3, LRRC15, KANK1, NOV, DNAJC15, APOA1, TGFA, TRPV4, SEMA3B, DPP4, IL1A, SPP1, F11R, IL6, CRYAB, PDPN, TRABD2B, AXL, S100A10, TMBIM1, EPHA3, SLITRK2, PRKD1, CYBA, S100B, SRPX2, FBLN5, RELN, MYH14, NGFR, KLF4, TBC1D8B, GBP1, IGFBP5	219	2323	16650	1.50549	1	0.0620141	7.31068
GOTERM_BP_FAT	GO:0035295~tube development	17	7.11297	0.00412451	MEF2C, COBL, SOX10, CTSZ, FGF7, PDGFA, PDPN, CRLF1, MET, CHI3L1, ADGRG1, SOX8, GLI3, EDNRB, ITGA6, HOXB7, IGFBP5	219	580	16650	2.22839	1	0.0623234	7.37521
GOTERM_BP_FAT	GO:0001763~morphogenesis of a branching structure	9	3.76569	0.00419553	SOX10, CTSZ, IL6, FGF7, HOXB7, PDGFA, MET, GLI3, SOX8	219	195	16650	3.50896	1	0.0631207	7.49758
GOTERM_BP_FAT	GO:0080135~regulation of cellular response to stress	17	7.11297	0.00420022	CAV1, WNT16, LTBR, CRYAB, MET, YBX3, PRRX1, ACKR3, MMP3, CD74, MDFIC, FBLN5, TRPV4, PLA2R1, IL1A, KLF4, SPP1	219	581	16650	2.22455	1	0.0629475	7.50566
GOTERM_BP_FAT	GO:0002764~immune response-regulating signaling pathway	16	6.69456	0.00437299	MEF2C, HLA-DQB1, HLA-DQB2, CAV1, IFIH1, HLA-DRB1, SKAP2, HLA-DQA1, PSMB9, KCNN4, CYBA, HLA-DRB5, HLA-DPA1, HLA-DPB1, GBP1, HLA-DRA	219	531	16650	2.29084	1	0.0652064	7.80267
GOTERM_CC_FAT	GO:0010008~endosome membrane	14	5.85774	0.0044198	HLA-DQB1, HLA-DQB2, CAV1, HLA-DRB1, IFITM3, TMBIM1, HLA-DMB, HLA-DQA1, HLA-DRB5, HLA-DPA1, HLA-DPB1, HLA-DOA, STEAP1, HLA-DRA	202	407	14527	2.47376	0.819902	0.0358163	5.96349
GOTERM_BP_FAT	GO:0045926~negative regulation of growth	10	4.1841	0.0044477	NOV, MT1L, MT1M, CRYAB, MT2A, MT1E, SEMA3B, SPP1, MT1F, IGFBP5	219	240	16650	3.16781	1	0.0660339	7.93083
GOTERM_BP_FAT	GO:0045444~fat cell differentiation	9	3.76569	0.00447884	MEDAG, IL6, ITGA6, EBF2, NR4A2, TRPV4, PRDM16, SOX8, KLF4	219	197	16650	3.47333	1	0.0662308	7.98421
GOTERM_BP_FAT	GO:0032966~negative regulation of collagen biosynthetic process	3	1.25523	0.00453622	CIITA, IL6, IL6R	219	8	16650	28.5103	1	0.0668	8.08247
GOTERM_MF_FAT	GO:0005201~extracellular matrix structural constituent	6	2.51046	0.00454748	COL14A1, COL1A2, CHI3L1, COL15A1, COL5A3, TFPI2	205	82	15478	5.52457	0.937696	0.0976969	6.52285
GOTERM_BP_FAT	GO:0050670~regulation of lymphocyte proliferation	9	3.76569	0.00459669	MEF2C, IL6, HLA-DRB1, HLA-DRB5, TNFRSF14, HLA-DPA1, HLA-DPB1, HLA-DMB, CD74	219	198	16650	3.45579	1	0.0674084	8.18592
GOTERM_BP_FAT	GO:0032722~positive regulation of chemokine production	5	2.09205	0.00473547	IL6, TRPV4, IL6R, CD74, IL1A	219	52	16650	7.31033	1	0.0691176	8.42292
GOTERM_BP_FAT	GO:0032944~regulation of mononuclear cell proliferation	9	3.76569	0.0047363	MEF2C, IL6, HLA-DRB1, HLA-DRB5, TNFRSF14, HLA-DPA1, HLA-DPB1, HLA-DMB, CD74	219	199	16650	3.43843	1	0.0688727	8.42432
GOTERM_BP_FAT	GO:0061061~muscle structure development	17	7.11297	0.00476948	MEF2C, CAV2, IL6, CAV1, ERBB3, CRYAB, UTRN, YBX3, SOX8, NOV, LAMA2, EDNRB, CDH15, S100B, MYH14, IGFBP5, CMTM5	219	589	16650	2.19434	1	0.069083	8.48091
GOTERM_BP_FAT	GO:0045165~cell fate commitment	10	4.1841	0.00478518	MEF2C, WNT16, IL6, EBF2, NKX6-2, SOX2, PRRX1, GLI3, SOX8, KLF4	219	243	16650	3.1287	1	0.0690477	8.50767
GOTERM_BP_FAT	GO:0051701~interaction with host	8	3.34728	0.00480182	F11R, CAV2, CAV1, IFITM1, IFITM3, AXL, TNFRSF14, DPP4	219	158	16650	3.84949	1	0.0690257	8.53601
GOTERM_CC_FAT	GO:0005774~vacuolar membrane	18	7.53138	0.00483793	HLA-DQB1, HLA-DQB2, CAV1, HLA-DRB1, IFITM3, TMBIM1, HLA-DMB, HLA-DQA1, CD74, THBD, HLA-DRB5, HLA-DPA1, HLA-DPB1, HLA-DOA, SLC15A3, STEAP1, DPP4, HLA-DRA	202	610	14527	2.12211	0.846924	0.0383459	6.51023
GOTERM_BP_FAT	GO:0042886~amide transport	11	4.60251	0.00487774	KCNS3, NOV, IL6, HLA-DRB1, PDPN, CRHBP, HFE, HLA-DRB5, TRPV4, SLC15A3, CD74	219	289	16650	2.89378	1	0.0698245	8.66527
GOTERM_BP_FAT	GO:0009991~response to extracellular stimulus	14	5.85774	0.00493366	MEF2C, CYBA, IL6, DNAJC15, CAV1, APOA1, UCN2, ITGA6, PDK4, NR4A2, AXL, HFE, TRPV4, SPP1	219	435	16650	2.44686	1	0.0703412	8.76036
GOTERM_BP_FAT	GO:0002446~neutrophil mediated immunity	4	1.67364	0.00513569	IL6, CXCL5, CXCL6, IL6R	219	27	16650	11.2633	1	0.0728562	9.10313
GOTERM_BP_FAT	GO:0060021~palate development	6	2.51046	0.00516305	MEF2C, PRRX1, TFAP2A, PRDM16, GLI3, MMP25	219	85	16650	5.36664	1	0.0729668	9.14947
GOTERM_BP_FAT	GO:0007169~transmembrane receptor protein tyrosine kinase signaling pathway	18	7.53138	0.00518515	CAV2, FGF7, ERBB3, PDGFA, MET, BTC, PDK4, AXL, FGF12, ESM1, KANK1, EPHA3, PRKD1, CYBA, TGFA, GFRA1, NGFR, IGFBP5	219	648	16650	2.11187	1	0.0730049	9.18686
GOTERM_BP_FAT	GO:0010043~response to zinc ion	5	2.09205	0.00542084	MT1L, MT1M, MT2A, MT1E, MT1F	219	54	16650	7.03957	1	0.0759301	9.58486
GOTERM_BP_FAT	GO:0042593~glucose homeostasis	9	3.76569	0.00548547	MEF2C, CYBA, IL6, HLA-DRB1, PDK4, HLA-DRB5, TRPV4, NGFR, IGFBP5	219	204	16650	3.35415	1	0.0765289	9.69372
GOTERM_BP_FAT	GO:0033500~carbohydrate homeostasis	9	3.76569	0.00548547	MEF2C, CYBA, IL6, HLA-DRB1, PDK4, HLA-DRB5, TRPV4, NGFR, IGFBP5	219	204	16650	3.35415	1	0.0765289	9.69372
GOTERM_BP_FAT	GO:0034330~cell junction organization	10	4.1841	0.00560438	F11R, CAV1, CDH15, ITGA6, S100A10, TRPV4, PERP, GJB1, GJB2, EPHA3	219	249	16650	3.05331	1	0.0778489	9.89365
GOTERM_BP_FAT	GO:0070372~regulation of ERK1 and ERK2 cascade	10	4.1841	0.00560438	IL6, PDGFA, CCR1, CHI3L1, TRPV4, ACKR3, PRKCDBP, KLF4, CD74, GBP1	219	249	16650	3.05331	1	0.0778489	9.89365
GOTERM_BP_FAT	GO:0009408~response to heat	6	2.51046	0.00569548	IL6, MICA, TRPV3, TRPV4, MYOF, IL1A	219	87	16650	5.24327	1	0.0787875	10.0465
GOTERM_BP_FAT	GO:0010713~negative regulation of collagen metabolic process	3	1.25523	0.00578216	CIITA, IL6, IL6R	219	9	16650	25.3425	1	0.0796598	10.1918
GOTERM_MF_FAT	GO:0005520~insulin-like growth factor binding	4	1.67364	0.00579783	NOV, ITGA6, ESM1, IGFBP5	205	28	15478	10.7861	0.97102	0.118799	8.24551
GOTERM_BP_FAT	GO:0010469~regulation of receptor activity	7	2.92887	0.00583976	MEF2C, LYPD1, CAV1, CRHBP, TGFA, HFE, RELN	219	124	16650	4.29187	1	0.0801414	10.2882
GOTERM_BP_FAT	GO:0031399~regulation of protein modification process	35	14.6444	0.00590075	MEF2C, CAV2, CAV1, WNT16, FGF7, PDGFA, ERBB3, CCR1, SOX2, CRLF1, CD109, HFE, LRRC15, CD74, EDNRB, APOA1, MDFIC, TGFA, TRPV4, IL1A, IL6, LTBR, TRABD2B, CHI3L1, ACKR3, PRKCDBP, TNFRSF14, IL6R, PSMB9, PRKD1, CCND2, RELN, NGFR, KLF4, GBP1	219	1664	16650	1.59913	1	0.0806638	10.3902
GOTERM_BP_FAT	GO:0052547~regulation of peptidase activity	13	5.43933	0.00600928	IL6, CAV1, A2M, CRYAB, LXN, SERPINA5, SOX2, CD109, NGFR, PERP, TFPI2, KLF4, PSMB9	219	396	16650	2.49585	1	0.0818042	10.5713
GOTERM_BP_FAT	GO:0070663~regulation of leukocyte proliferation	9	3.76569	0.00614723	MEF2C, IL6, HLA-DRB1, HLA-DRB5, TNFRSF14, HLA-DPA1, HLA-DPB1, HLA-DMB, CD74	219	208	16650	3.28965	1	0.083318	10.8011
GOTERM_BP_FAT	GO:0051049~regulation of transport	37	15.4812	0.00622352	MEF2C, CAV1, HLA-DRB1, ERBB3, CRHBP, CCR1, ABLIM3, TRPV3, UTRN, HFE, FGF12, NKAIN3, FXYD5, GLI3, CD74, KANK1, KCNS3, NOV, EDNRB, APOA1, MDFIC, TRPV4, HLA-DRB5, PLA2R1, IL1A, IL6, CRYAB, AXL, TNFRSF14, PRKD1, KCNN4, CYBA, LRAT, RELN, NGFR, TBC1D8B, GBP1	219	1796	16650	1.56627	1	0.0840201	10.928
GOTERM_BP_FAT	GO:0050868~negative regulation of T cell activation	6	2.51046	0.0062655	HLA-DRB1, HFE, HLA-DRB5, TNFRSF14, GLI3, CD74	219	89	16650	5.12544	1	0.0842739	10.9977
GOTERM_BP_FAT	GO:0051896~regulation of protein kinase B signaling	7	2.92887	0.00630452	IL6, PDGFA, AXL, CHI3L1, PRKCDBP, KLF4, IGFBP5	219	126	16650	4.22374	1	0.0844879	11.0624
GOTERM_BP_FAT	GO:0010648~negative regulation of cell communication	27	11.2971	0.00644997	CAV2, CAV1, ERBB3, CRHBP, SOX2, CD109, YBX3, PRDM16, LRRC15, GLI3, KANK1, CD74, NOV, APOA1, IL1A, SOX10, IL6, TRABD2B, NR4A2, PRKCDBP, ACKR3, TMBIM1, PSMB9, ITGA6, KLF4, GBP1, IGFBP5	219	1182	16650	1.73667	1	0.0860627	11.3034
GOTERM_BP_FAT	GO:0002440~production of molecular mediator of immune response	8	3.34728	0.00646757	HLA-DQB1, IL6, APOA1, HLA-DRB1, HFE, HLA-DRB5, TNFRSF14, CD74	219	167	16650	3.64203	1	0.0859954	11.3326
GOTERM_BP_FAT	GO:0000302~response to reactive oxygen species	9	3.76569	0.00650987	CYBA, IL6, CRYAB, FBLN5, MET, AXL, GPX8, MMP3, KLF4	219	210	16650	3.25832	1	0.0862424	11.4025
GOTERM_BP_FAT	GO:0023057~negative regulation of signaling	27	11.2971	0.00673023	CAV2, CAV1, ERBB3, CRHBP, SOX2, CD109, YBX3, PRDM16, LRRC15, GLI3, KANK1, CD74, NOV, APOA1, IL1A, SOX10, IL6, TRABD2B, NR4A2, PRKCDBP, ACKR3, TMBIM1, PSMB9, ITGA6, KLF4, GBP1, IGFBP5	219	1186	16650	1.73081	1	0.088738	11.7661
GOTERM_BP_FAT	GO:1901699~cellular response to nitrogen compound	16	6.69456	0.00677991	MEF2C, CIITA, CAV2, LYPD1, IL6, CAV1, CRHBP, PDK4, NR4A2, MMP3, KANK1, CYBA, COL1A2, NGFR, KLF4, IGFBP5	219	558	16650	2.18	1	0.0890658	11.8479
GOTERM_BP_FAT	GO:0001764~neuron migration	7	2.92887	0.00679564	MEF2C, MDGA1, AXL, NR4A2, RELN, ADGRG1, GFRA3	219	128	16650	4.15775	1	0.0889658	11.8737
GOTERM_BP_FAT	GO:0001765~membrane raft assembly	3	1.25523	0.00716564	CAV2, CAV1, S100A10	219	10	16650	22.8082	1	0.093282	12.4803
GOTERM_BP_FAT	GO:0044252~negative regulation of multicellular organismal metabolic process	3	1.25523	0.00716564	CIITA, IL6, IL6R	219	10	16650	22.8082	1	0.093282	12.4803
GOTERM_MF_FAT	GO:0019911~structural constituent of myelin sheath	3	1.25523	0.00725579	PLP1, MAL, MBP	205	10	15478	22.6507	0.988144	0.141808	10.2168
GOTERM_BP_FAT	GO:0002718~regulation of cytokine production involved in immune response	5	2.09205	0.00741651	IL6, APOA1, HFE, TNFRSF14, CD74	219	59	16650	6.443	1	0.0960787	12.8893
GOTERM_BP_FAT	GO:0048729~tissue morphogenesis	17	7.11297	0.00789282	MEF2C, COBL, SOX10, IL6, CTSZ, WNT16, FGF7, PDGFA, MET, SOX8, GLI3, PSMB9, HOXB7, FREM2, TFAP2A, KLF4, IGFBP5	219	622	16650	2.07792	1	0.101613	13.661
GOTERM_BP_FAT	GO:0045216~cell-cell junction organization	9	3.76569	0.00806676	F11R, CAV1, CDH15, S100A10, TRPV4, PERP, GJB1, GJB2, EPHA3	219	218	16650	3.13875	1	0.103402	13.9411
GOTERM_BP_FAT	GO:0032268~regulation of cellular protein metabolic process	45	18.8285	0.00809888	MEF2C, CAV2, WNT16, CAV1, A2M, FGF7, LXN, PDGFA, ERBB3, CCR1, SOX2, CRLF1, CD109, YBX3, HFE, IGF2BP2, LRRC15, CD74, EDNRB, APOA1, MDFIC, SERPINA5, RNF128, TGFA, TRPV4, TFPI2, IL1A, IL6, LTBR, CRYAB, TRABD2B, CHI3L1, ACKR3, PRKCDBP, TNFRSF14, IL6R, PSMB9, PRKD1, CCND2, RELN, NGFR, PERP, KLF4, GBP1, IGFBP5	219	2346	16650	1.45833	1	0.103455	13.9928
GOTERM_BP_FAT	GO:0014037~Schwann cell differentiation	4	1.67364	0.00830162	LAMA2, ERBB3, ADGRG6, LGI4	219	32	16650	9.50342	1	0.10557	14.318
GOTERM_BP_FAT	GO:0010975~regulation of neuron projection development	13	5.43933	0.00839791	MEF2C, COBL, IL6, PRRX1, KANK1, EPHA3, PRKD1, TRPV4, SEMA3B, RELN, NGFR, KLF4, SPP1	219	413	16650	2.39311	1	0.106388	14.4721
GOTERM_CC_FAT	GO:0044440~endosomal part	14	5.85774	0.00847935	HLA-DQB1, HLA-DQB2, CAV1, HLA-DRB1, IFITM3, TMBIM1, HLA-DMB, HLA-DQA1, HLA-DRB5, HLA-DPA1, HLA-DPB1, HLA-DOA, STEAP1, HLA-DRA	202	441	14527	2.28304	0.96295	0.0650433	11.1485
GOTERM_MF_FAT	GO:0004871~signal transducer activity	36	15.0628	0.0086594	HLA-DQB1, HLA-DQB2, IFITM1, HLA-DRB1, ERBB3, CCR1, CD74, EDNRB, PLEKHB1, TRPV4, HLA-DPB1, HLA-DOA, PLA2R1, GABRA2, LTBR, PTPRZ1, MET, ADGRG6, NR4A2, AXL, RXRG, ACKR3, MRGPRF, TNFRSF14, IL6R, ADGRG1, HLA-DQA1, EPHA3, THBD, TNFRSF10D, GFRA1, HLA-DPA1, NGFR, ADGRL4, GFRA3, HLA-DRA	205	1763	15478	1.54174	0.994991	0.161844	12.0772
GOTERM_BP_FAT	GO:0048484~enteric nervous system development	3	1.25523	0.00868289	EDNRB, SOX10, SOX8	219	11	16650	20.7347	1	0.109455	14.9266
GOTERM_BP_FAT	GO:0070374~positive regulation of ERK1 and ERK2 cascade	8	3.34728	0.00877078	IL6, PDGFA, CCR1, CHI3L1, TRPV4, ACKR3, PRKCDBP, CD74	219	177	16650	3.43627	1	0.110151	15.0663
GOTERM_BP_FAT	GO:0015833~peptide transport	10	4.1841	0.0089855	KCNS3, NOV, IL6, HLA-DRB1, CRHBP, HFE, HLA-DRB5, TRPV4, SLC15A3, CD74	219	268	16650	2.83684	1	0.112342	15.4067
GOTERM_BP_FAT	GO:0007517~muscle organ development	12	5.02092	0.00902756	LAMA2, MEF2C, CAV2, CAV1, IL6, S100B, CRYAB, ERBB3, UTRN, YBX3, MYH14, SOX8	219	366	16650	2.4927	1	0.112482	15.4732
GOTERM_BP_FAT	GO:0002429~immune response-activating cell surface receptor signaling pathway	12	5.02092	0.00919026	MEF2C, HLA-DQB1, HLA-DQB2, KCNN4, HLA-DRB1, HLA-DRB5, HLA-DPA1, HLA-DPB1, HLA-DQA1, PSMB9, HLA-DRA, GBP1	219	367	16650	2.48591	1	0.114036	15.7301
GOTERM_BP_FAT	GO:0070848~response to growth factor	17	7.11297	0.00942161	MEF2C, CAV2, F11R, CAV1, IL6, FGF7, SOX2, CD109, HFE, FGF12, PRDM16, PRKD1, APOA1, COL1A2, NGFR, MYOF, KLF4	219	634	16650	2.03859	1	0.116378	16.0941
GOTERM_BP_FAT	GO:0097191~extrinsic apoptotic signaling pathway	9	3.76569	0.00971686	CAV1, LTBR, ITGA6, TNFRSF10D, ERBB3, MAL, TMBIM1, IL6R, IL1A	219	225	16650	3.0411	1	0.11944	16.5565
GOTERM_BP_FAT	GO:0031325~positive regulation of cellular metabolic process	52	21.7573	0.0097305	MEF2C, FGF7, PDGFA, YBX3, PRRX1, GLI3, EDNRB, APOA1, MDFIC, TGFA, TRPV4, IL1A, CIITA, SOX10, LTBR, TRABD2B, RXRG, ACKR3, PRKCDBP, TNFRSF14, IL6R, PRKD1, CCND2, TFAP2A, RELN, NGFR, CAV2, WNT16, CAV1, ERBB3, CCR1, ABLIM3, SOX2, CRLF1, HFE, PRDM16, SOX8, CD74, RNF128, RUNX1, FOXD3, MAF, IL6, MET, CHI3L1, NR4A2, PSMB9, CYBA, ITGA6, EBF2, PERP, KLF4	219	2839	16650	1.39254	1	0.119225	16.5778
GOTERM_CC_FAT	GO:0098791~Golgi subcompartment	11	4.60251	0.00977499	HLA-DQB1, PRKD1, HLA-DQB2, ARSE, HLA-DRB1, HLA-DRB5, HLA-DPA1, HLA-DPB1, HLA-DQA1, CD74, HLA-DRA	202	303	14527	2.61081	0.977663	0.0732122	12.7466
GOTERM_BP_FAT	GO:0097190~apoptotic signaling pathway	16	6.69456	0.009812	CAV1, LTBR, ERBB3, YBX3, NR4A2, TNFRSF14, ACKR3, MAL, TMBIM1, IL6R, CD74, ITGA6, TNFRSF10D, NGFR, PERP, IL1A	219	583	16650	2.08652	1	0.119793	16.705
GOTERM_BP_FAT	GO:0010817~regulation of hormone levels	14	5.85774	0.00994516	IL6, CTSZ, HLA-DRB1, CRHBP, CPQ, HFE, SOX8, KCNS3, NOV, ALDH1A1, LRAT, BACE2, TRPV4, HLA-DRB5	219	475	16650	2.24081	1	0.120948	16.9124
GOTERM_CC_FAT	GO:0032432~actin filament bundle	5	2.09205	0.0100434	CYBA, CRYAB, ABLIM3, MYH14, MYL9	202	61	14527	5.89474	0.979888	0.0737368	13.0743
GOTERM_BP_FAT	GO:0052548~regulation of endopeptidase activity	12	5.02092	0.0100651	IL6, A2M, LXN, CRYAB, SERPINA5, SOX2, CD109, NGFR, PERP, TFPI2, KLF4, PSMB9	219	372	16650	2.4525	1	0.121945	17.0988
GOTERM_BP_FAT	GO:0051246~regulation of protein metabolic process	47	19.6653	0.0103022	MEF2C, CAV2, WNT16, CAV1, A2M, FGF7, LXN, PDGFA, ERBB3, CCR1, SOX2, CRLF1, CD109, YBX3, HFE, IGF2BP2, LRRC15, CD74, EDNRB, APOA1, MDFIC, SERPINA5, RNF128, TGFA, TRPV4, TFPI2, IL1A, IL6, CTSZ, LTBR, CRYAB, TRABD2B, CHI3L1, ACKR3, PRKCDBP, TNFRSF14, IL6R, PSMB9, PRKD1, CCND2, BACE2, RELN, NGFR, PERP, KLF4, GBP1, IGFBP5	219	2512	16650	1.42249	1	0.124262	17.4661
GOTERM_BP_FAT	GO:0016264~gap junction assembly	3	1.25523	0.0103302	CAV1, GJB1, GJB2	219	12	16650	19.0068	1	0.124198	17.5093
GOTERM_BP_FAT	GO:0002583~regulation of antigen processing and presentation of peptide antigen	3	1.25523	0.0103302	HFE, HLA-DOA, ABCB5	219	12	16650	19.0068	1	0.124198	17.5093
GOTERM_BP_FAT	GO:0051216~cartilage development	8	3.34728	0.0104142	MAF, MEF2C, NOV, ITGB8, PRRX1, CHI3L1, RUNX1, GLI3	219	183	16650	3.3236	1	0.124766	17.6391
GOTERM_BP_FAT	GO:0051607~defense response to virus	9	3.76569	0.0107276	TRIM56, IFIH1, IL6, MICA, IFITM1, IFITM3, SLFN11, MX1, GBP1	219	229	16650	2.98798	1	0.127899	18.1212
GOTERM_BP_FAT	GO:0010604~positive regulation of macromolecule metabolic process	52	21.7573	0.0108822	MEF2C, FGF7, PDGFA, YBX3, PRRX1, GLI3, EDNRB, MDFIC, TGFA, TRPV4, IL1A, CIITA, SOX10, LTBR, TRABD2B, RXRG, ACKR3, PRKCDBP, TNFRSF14, IL6R, PRKD1, CCND2, TFAP2A, RELN, NGFR, CAV2, WNT16, CAV1, ERBB3, CCR1, ABLIM3, CRLF1, SOX2, HFE, PRDM16, SOX8, CD74, ITGB8, RNF128, RUNX1, FOXD3, MAF, IL6, PLP1, MET, CHI3L1, NR4A2, PSMB9, ITGA6, EBF2, PERP, KLF4	219	2856	16650	1.38425	1	0.129236	18.358
GOTERM_BP_FAT	GO:0007009~plasma membrane organization	10	4.1841	0.0109398	LYPD1, F11R, CAV2, CAV1, XKR8, S100A10, TMBIM1, LRRC15, MYOF, GBP1	219	277	16650	2.74467	1	0.129486	18.4461
GOTERM_BP_FAT	GO:0032755~positive regulation of interleukin-6 production	5	2.09205	0.0109437	CYBA, IL6, TRPV4, IL6R, IL1A	219	66	16650	5.75965	1	0.129142	18.4522
GOTERM_BP_FAT	GO:0014066~regulation of phosphatidylinositol 3-kinase signaling	7	2.92887	0.0110398	WNT16, FGF7, PDGFA, ERBB3, BTC, RELN, KLF4	219	142	16650	3.74783	1	0.129815	18.5989
GOTERM_BP_FAT	GO:0043491~protein kinase B signaling	7	2.92887	0.0114012	IL6, PDGFA, AXL, CHI3L1, PRKCDBP, KLF4, IGFBP5	219	143	16650	3.72162	1	0.133393	19.1485
GOTERM_BP_FAT	GO:0050931~pigment cell differentiation	4	1.67364	0.0115026	MEF2C, EDNRB, SOX10, GLI3	219	36	16650	8.44749	1	0.134103	19.302
GOTERM_BP_FAT	GO:0050873~brown fat cell differentiation	4	1.67364	0.0115026	ITGA6, EBF2, TRPV4, PRDM16	219	36	16650	8.44749	1	0.134103	19.302
GOTERM_BP_FAT	GO:0000902~cell morphogenesis	27	11.2971	0.011612	MEF2C, RHOJ, COBL, WNT16, ABLIM3, NRN1, GLI3, KANK1, APOA1, SEMA3B, SPP1, IL6, PDPN, PTPRZ1, MET, NR4A2, AXL, S100A10, EPHA3, SLITRK2, LAMA2, S100B, RELN, NGFR, MYH14, GFRA3, GBP1	219	1240	16650	1.65544	1	0.134896	19.4675
GOTERM_CC_FAT	GO:0005770~late endosome	9	3.76569	0.0119031	LRAT, HLA-DRB1, CRHBP, IFITM3, RNF128, HLA-DRB5, HLA-DMB, CD74, HLA-DRA	202	221	14527	2.9287	0.990286	0.0852626	15.3139
GOTERM_BP_FAT	GO:0060429~epithelium development	24	10.0418	0.0119225	MAF, MEF2C, COBL, SOX10, F11R, IL6, CTSZ, CAV1, WNT16, FGF7, CES1, PDGFA, CRLF1, MET, CD109, GLI3, SOX8, PSMB9, HOXB7, FREM2, FLG, TFAP2A, KLF4, IGFBP5	219	1060	16650	1.72138	1	0.137855	19.9351
GOTERM_BP_FAT	GO:0043085~positive regulation of catalytic activity	32	13.3891	0.0123479	CXCL1, MEF2C, CAV2, A2M, CAV1, FGF7, PDGFA, ERBB3, BTC, RASGEF1A, CD74, ALDH1A1, APOA1, MDFIC, TGFA, F11R, CHI3L1, NR4A2, S100A10, IL6R, PSMB9, PRKD1, CYBA, ITGA6, CCND2, GFRA1, RELN, NGFR, PERP, KLF4, TBC1D8B, GFRA3	219	1559	16650	1.56054	1	0.142019	20.5717
GOTERM_BP_FAT	GO:0010951~negative regulation of endopeptidase activity	9	3.76569	0.0123941	IL6, A2M, LXN, CRYAB, SERPINA5, CD109, NGFR, TFPI2, KLF4	219	235	16650	2.91169	1	0.142099	20.6405
GOTERM_BP_FAT	GO:0043588~skin development	9	3.76569	0.012698	WNT16, FGF7, ITGA6, FLG, PDGFA, CD109, COL1A2, COL5A3, IGFBP5	219	236	16650	2.89935	1	0.144917	21.0921
GOTERM_CC_FAT	GO:0005794~Golgi apparatus	32	13.3891	0.0127223	HLA-DQB1, CAV2, HLA-DQB2, CAV1, FGF7, ARSE, HLA-DRB1, PDGFA, CPQ, CRHBP, CD74, KCNS3, MDFIC, RNF128, TGFA, HLA-DRB5, HLA-DPB1, GALNT12, CTSZ, CRYAB, MDGA1, TMBIM1, HLA-DQA1, PRKD1, CYBA, CHST6, BACE2, TFAP2A, HLA-DPA1, PERP, GBP1, HLA-DRA	202	1482	14527	1.55284	0.992953	0.0892552	16.2832
GOTERM_BP_FAT	GO:0001654~eye development	11	4.60251	0.0128064	MAF, RHOJ, WNT16, CRYAB, SOX2, TFAP2A, COL8A1, GLI3, SOX8, KLF4, ABCB5	219	334	16650	2.5039	1	0.145644	21.2524
GOTERM_BP_FAT	GO:0010811~positive regulation of cell-substrate adhesion	6	2.51046	0.0128115	APOA1, ITGA6, UTRN, S100A10, EDIL3, COL8A1	219	106	16650	4.30344	1	0.145279	21.2599
GOTERM_MF_FAT	GO:0044877~macromolecular complex binding	28	11.7155	0.0128551	MEF2C, IFIH1, HLA-DRB1, PDGFA, UTRN, EDIL3, ESM1, HLA-DMB, LRRC15, GLI3, CD74, NOV, APOA1, TRPV4, HLA-DOA, CIITA, SOX10, ADGRG6, COL5A3, ADGRG1, ADAMTS8, COL14A1, ITGA6, EBF2, FBLN5, TFAP2A, MYH14, HLA-DRA	205	1306	15478	1.61874	0.999622	0.224446	17.4264
GOTERM_BP_FAT	GO:1903034~regulation of response to wounding	7	2.92887	0.0129306	CAV1, THBD, PDGFA, CD109, KLF4, KANK1, SPP1	219	147	16650	3.62035	1	0.146114	21.4359
GOTERM_BP_FAT	GO:0034329~cell junction assembly	8	3.34728	0.0132945	F11R, CAV1, ITGA6, S100A10, TRPV4, GJB1, GJB2, EPHA3	219	192	16650	3.16781	1	0.149499	21.971
GOTERM_BP_FAT	GO:0051048~negative regulation of secretion	8	3.34728	0.0135573	NOV, IL6, APOA1, ERBB3, CRHBP, PLA2R1, CD74, GBP1	219	193	16650	3.15139	1	0.151804	22.3554
GOTERM_MF_FAT	GO:0001618~virus receptor activity	5	2.09205	0.0136561	F11R, HLA-DRB1, AXL, TNFRSF14, DPP4	205	70	15478	5.39303	0.999769	0.230245	18.4125
GOTERM_BP_FAT	GO:0021819~layer formation in cerebral cortex	3	1.25523	0.0140005	RELN, GLI3, ADGRG1	219	14	16650	16.2916	1	0.155947	22.9996
GOTERM_BP_FAT	GO:0050790~regulation of catalytic activity	44	18.41	0.0140449	CXCL1, MEF2C, CAV2, CAV1, A2M, FGF7, LXN, PDGFA, ERBB3, BTC, SOX2, CD109, RASGEF1A, LRRC15, CD74, ALDH1A1, EDNRB, APOA1, MDFIC, SERPINA5, TGFA, PLA2R1, TFPI2, F11R, IL6, CRYAB, CHI3L1, NR4A2, S100A10, IL6R, TMBIM1, PSMB9, EPHA3, PRKD1, CYBA, ITGA6, CCND2, GFRA1, RELN, NGFR, PERP, KLF4, TBC1D8B, GFRA3	219	2357	16650	1.41926	1	0.155964	23.0638
GOTERM_CC_FAT	GO:0031984~organelle subcompartment	11	4.60251	0.0143118	HLA-DQB1, PRKD1, HLA-DQB2, ARSE, HLA-DRB1, HLA-DRB5, HLA-DPA1, HLA-DPB1, HLA-DQA1, CD74, HLA-DRA	202	322	14527	2.45675	0.996223	0.098152	18.1349
GOTERM_BP_FAT	GO:0048659~smooth muscle cell proliferation	6	2.51046	0.0143159	NOV, CYBA, IL6, IL6R, KLF4, IGFBP5	219	109	16650	4.18499	1	0.158296	23.4548
GOTERM_BP_FAT	GO:0043269~regulation of ion transport	15	6.27615	0.014551	MEF2C, CAV1, CCR1, CRHBP, TRPV3, UTRN, HFE, NKAIN3, FGF12, FXYD5, KCNS3, PRKD1, CYBA, RELN, PLA2R1	219	554	16650	2.0585	1	0.160244	23.7926
GOTERM_BP_FAT	GO:0042129~regulation of T cell proliferation	7	2.92887	0.0145985	IL6, HLA-DRB1, HLA-DRB5, TNFRSF14, HLA-DPA1, HLA-DPB1, HLA-DMB	219	151	16650	3.52445	1	0.160279	23.8606
GOTERM_BP_FAT	GO:0071363~cellular response to growth factor stimulus	16	6.69456	0.014703	MEF2C, CAV2, F11R, CAV1, IL6, FGF7, CD109, HFE, FGF12, PRDM16, PRKD1, APOA1, COL1A2, NGFR, MYOF, KLF4	219	610	16650	1.99416	1	0.160889	24.0102
GOTERM_CC_FAT	GO:0045121~membrane raft	10	4.1841	0.0151312	EDNRB, CAV2, CAV1, CDH15, S100A10, MAL, PRKCDBP, MYOF, ADGRG1, DPP4	202	277	14527	2.59624	0.997262	0.101728	19.0745
GOTERM_BP_FAT	GO:0007610~behavior	15	6.27615	0.0151975	MEF2C, LYPD1, IL6, S100B, SRPX2, PTPRZ1, CRHBP, NR4A2, SELENOP, LGI4, RELN, MYH14, FGF12, VWA1, DPP4	219	557	16650	2.04742	1	0.165405	24.714
GOTERM_BP_FAT	GO:0002367~cytokine production involved in immune response	5	2.09205	0.0154039	IL6, APOA1, HFE, TNFRSF14, CD74	219	73	16650	5.20736	1	0.167008	25.0059
GOTERM_CC_FAT	GO:0098857~membrane microdomain	10	4.1841	0.0154273	EDNRB, CAV2, CAV1, CDH15, S100A10, MAL, PRKCDBP, MYOF, ADGRG1, DPP4	202	278	14527	2.5869	0.997563	0.101874	19.4116
GOTERM_BP_FAT	GO:0048469~cell maturation	7	2.92887	0.0154867	EDNRB, SOX10, PLP1, AXL, NR4A2, LGI4, SOX8	219	153	16650	3.47838	1	0.167373	25.1228
GOTERM_BP_FAT	GO:0051962~positive regulation of nervous system development	13	5.43933	0.015541	MEF2C, SOX10, COBL, IL6, SOX8, GLI3, EPHA3, SLITRK2, PRKD1, SRPX2, NKX6-2, RELN, NGFR	219	449	16650	2.20124	1	0.167454	25.1993
GOTERM_BP_FAT	GO:1901342~regulation of vasculature development	9	3.76569	0.0156081	PRKD1, IL6, SRPX2, PDGFA, CHI3L1, NGFR, RUNX1, KLF4, IL1A	219	245	16650	2.79284	1	0.16766	25.2937
GOTERM_BP_FAT	GO:0051051~negative regulation of transport	13	5.43933	0.0156089	PRKD1, NOV, CAV1, IL6, APOA1, MDFIC, CRYAB, ERBB3, CRHBP, FGF12, PLA2R1, CD74, GBP1	219	450	16650	2.19635	1	0.167213	25.2948
GOTERM_BP_FAT	GO:0030029~actin filament-based process	17	7.11297	0.0156474	MEF2C, CXCL1, RHOJ, COBL, F11R, CAV1, FGF7, PDGFA, ABLIM3, S100A10, PRKCDBP, FGF12, KANK1, EPHA3, APOA1, TRPV4, MYH14	219	672	16650	1.92331	1	0.167139	25.349
GOTERM_BP_FAT	GO:0016032~viral process	22	9.20502	0.0156977	MEF2C, CAV2, F11R, IFIH1, IL6, CAV1, LTBR, MICA, IFITM1, IFITM3, AXL, TNFRSF14, ACKR3, LRRC15, PSMB9, TRIM56, MDFIC, SLFN11, MX1, DPP4, GBP1, HLA-DRA	219	966	16650	1.73147	1	0.16718	25.4196
GOTERM_BP_FAT	GO:0009893~positive regulation of metabolic process	54	22.5941	0.0158154	MEF2C, FGF7, PDGFA, YBX3, PRRX1, GLI3, EDNRB, APOA1, MDFIC, TGFA, TRPV4, IL1A, CIITA, SOX10, LTBR, TRABD2B, RXRG, ACKR3, PRKCDBP, TNFRSF14, IL6R, PRKD1, CCND2, TFAP2A, RELN, NGFR, CAV2, WNT16, CAV1, ERBB3, CCR1, ABLIM3, CRLF1, SOX2, HFE, PRDM16, SOX8, CD74, ITGB8, RNF128, RUNX1, FOXD3, MAF, IL6, PLP1, MET, CHI3L1, NR4A2, PSMB9, CYBA, ITGA6, EBF2, PERP, KLF4	219	3052	16650	1.34518	1	0.167879	25.5848
GOTERM_BP_FAT	GO:0043542~endothelial cell migration	7	2.92887	0.0158494	PRKD1, NOV, APOA1, SRPX2, MET, KLF4, DPP4	219	154	16650	3.45579	1	0.16776	25.6325
GOTERM_BP_FAT	GO:2000310~regulation of N-methyl-D-aspartate selective glutamate receptor activity	3	1.25523	0.0160165	MEF2C, CRHBP, RELN	219	15	16650	15.2055	1	0.16893	25.8662
GOTERM_CC_FAT	GO:0043235~receptor complex	11	4.60251	0.0160535	GABRA2, IL6, ITGA6, ITGB8, ERBB3, TRPV3, HFE, IL6R, NRN1, PLA2R1, CD74	202	328	14527	2.41181	0.998095	0.104057	20.1201
GOTERM_BP_FAT	GO:0010466~negative regulation of peptidase activity	9	3.76569	0.0162278	IL6, A2M, LXN, CRYAB, SERPINA5, CD109, NGFR, TFPI2, KLF4	219	247	16650	2.77023	1	0.170519	26.1607
GOTERM_BP_FAT	GO:0033002~muscle cell proliferation	7	2.92887	0.0163134	MEF2C, NOV, CYBA, IL6, IL6R, KLF4, IGFBP5	219	155	16650	3.4335	1	0.170889	26.2797
GOTERM_BP_FAT	GO:0002768~immune response-regulating cell surface receptor signaling pathway	12	5.02092	0.0163151	MEF2C, HLA-DQB1, HLA-DQB2, KCNN4, HLA-DRB1, HLA-DRB5, HLA-DPA1, HLA-DPB1, HLA-DQA1, PSMB9, HLA-DRA, GBP1	219	399	16650	2.28654	1	0.170454	26.2821
GOTERM_BP_FAT	GO:0007423~sensory organ development	14	5.85774	0.0163631	RHOJ, MAF, WNT16, CRYAB, SOX2, PRRX1, PRDM16, GLI3, SOX8, ABCB5, FREM2, TFAP2A, COL8A1, KLF4	219	507	16650	2.09938	1	0.170462	26.3487
GOTERM_BP_FAT	GO:1901701~cellular response to oxygen-containing compound	21	8.78661	0.0167214	MEF2C, LYPD1, CAV2, IL6, CAV1, HLA-DRB1, CRHBP, MET, PDK4, NR4A2, AXL, MMP3, KANK1, EPHA3, EDNRB, CYBA, COL1A2, HLA-DRB5, NGFR, KLF4, IGFBP5	219	912	16650	1.75063	1	0.173422	26.8444
GOTERM_BP_FAT	GO:0051346~negative regulation of hydrolase activity	12	5.02092	0.0168382	F11R, IL6, A2M, APOA1, LXN, CRYAB, SERPINA5, CD109, NGFR, PLA2R1, TFPI2, KLF4	219	401	16650	2.27513	1	0.174074	27.0053
GOTERM_BP_FAT	GO:0044764~multi-organism cellular process	22	9.20502	0.0168801	MEF2C, CAV2, F11R, IFIH1, IL6, CAV1, LTBR, MICA, IFITM1, IFITM3, AXL, TNFRSF14, ACKR3, LRRC15, PSMB9, TRIM56, MDFIC, SLFN11, MX1, DPP4, GBP1, HLA-DRA	219	973	16650	1.71902	1	0.174016	27.063
GOTERM_MF_FAT	GO:0004222~metalloendopeptidase activity	6	2.51046	0.0169018	ADAMTS8, MMP19, ADAMTS15, TRABD2B, MMP3, MMP25	205	113	15478	4.00898	0.999969	0.269905	22.2967
GOTERM_BP_FAT	GO:0001935~endothelial cell proliferation	6	2.51046	0.0170791	PRKD1, CYBA, CAV2, CAV1, APOA1, NGFR	219	114	16650	4.00144	1	0.175435	27.3362
GOTERM_BP_FAT	GO:0009892~negative regulation of metabolic process	46	19.2469	0.0172599	MEF2C, CAV1, A2M, LXN, PDGFA, IFITM3, CCR1, SOX2, CD109, PRRX1, YBX3, HFE, IGF2BP2, MMP3, PRDM16, LRRC15, SOX8, GLI3, EDNRB, DNAJC15, MDFIC, ITGB8, NKX6-2, SERPINA5, RNF128, TRPV4, RUNX1, TFPI2, FOXD3, MAF, CIITA, SOX10, IL6, CRYAB, S100A11, NR4A2, PRKCDBP, IL6R, PSMB9, HILS1, BACE2, TFAP2A, NGFR, KLF4, GBP1, IGFBP5	219	2522	16650	1.3867	1	0.176672	27.5835
GOTERM_BP_FAT	GO:0002790~peptide secretion	9	3.76569	0.0173762	KCNS3, NOV, IL6, HLA-DRB1, CRHBP, HFE, HLA-DRB5, TRPV4, CD74	219	250	16650	2.73699	1	0.177301	27.7422
GOTERM_BP_FAT	GO:0065009~regulation of molecular function	51	21.3389	0.0174566	MEF2C, LYPD1, A2M, FGF7, LXN, PDGFA, CRHBP, BTC, UTRN, RASGEF1A, FGF12, LRRC15, EDNRB, APOA1, MDFIC, SERPINA5, TGFA, TFPI2, F11R, CRYAB, IL6R, PRKD1, CCND2, RELN, NGFR, TBC1D8B, CXCL1, CAV2, CAV1, ERBB3, SOX2, CD109, HFE, FXYD5, CD74, ALDH1A1, PLA2R1, IL6, CHI3L1, NR4A2, S100A10, TMBIM1, EPHA3, PSMB9, CYBA, ITGA6, EBF2, GFRA1, PERP, KLF4, GFRA3	219	2863	16650	1.35431	1	0.177593	27.8518
GOTERM_BP_FAT	GO:0003012~muscle system process	12	5.02092	0.0181148	MEF2C, EDNRB, CYBA, CAV1, CRYAB, UTRN, MYH14, FGF12, MYOF, KLF4, MYL9, IGFBP5	219	405	16650	2.25266	1	0.183219	28.7424
GOTERM_BP_FAT	GO:0051050~positive regulation of transport	21	8.78661	0.0181966	IL6, CAV1, HLA-DRB1, ABLIM3, CCR1, TRPV3, AXL, HFE, TNFRSF14, FGF12, GLI3, KANK1, KCNN4, EDNRB, CYBA, LRAT, TRPV4, HLA-DRB5, RELN, PLA2R1, IL1A	219	920	16650	1.73541	1	0.183503	28.8524
GOTERM_BP_FAT	GO:0007179~transforming growth factor beta receptor signaling pathway	7	2.92887	0.0182782	F11R, CAV2, CAV1, APOA1, CD109, COL1A2, PRDM16	219	159	16650	3.34712	1	0.183784	28.962
GOTERM_BP_FAT	GO:0043627~response to estrogen	5	2.09205	0.018399	DHH, CAV1, APOA1, CRHBP, GLI3	219	77	16650	4.93684	1	0.18442	29.1238
GOTERM_CC_FAT	GO:0005901~caveola	5	2.09205	0.0184431	CAV2, CAV1, CDH15, PRKCDBP, MYOF	202	73	14527	4.92574	0.999256	0.116804	22.7712
GOTERM_BP_FAT	GO:2000378~negative regulation of reactive oxygen species metabolic process	4	1.67364	0.0186008	CAV1, CRYAB, TFAP2A, MMP3	219	43	16650	7.07232	1	0.18579	29.3935
GOTERM_BP_FAT	GO:0001709~cell fate determination	4	1.67364	0.0186008	MEF2C, EBF2, PRRX1, KLF4	219	43	16650	7.07232	1	0.18579	29.3935
GOTERM_BP_FAT	GO:0010558~negative regulation of macromolecule biosynthetic process	29	12.1339	0.0186915	MEF2C, CAV1, IFITM3, SOX2, YBX3, PRRX1, IGF2BP2, PRDM16, GLI3, SOX8, EDNRB, MDFIC, NKX6-2, RNF128, TRPV4, RUNX1, FOXD3, CIITA, MAF, SOX10, IL6, NR4A2, S100A11, IL6R, HILS1, BACE2, TFAP2A, KLF4, IGFBP5	219	1418	16650	1.55486	1	0.186144	29.5143
GOTERM_BP_FAT	GO:0051047~positive regulation of secretion	11	4.60251	0.0188265	EDNRB, CYBA, KCNN4, IL6, HLA-DRB1, HFE, HLA-DRB5, TRPV4, TNFRSF14, PLA2R1, IL1A	219	355	16650	2.35578	1	0.186896	29.6939
GOTERM_BP_FAT	GO:0014033~neural crest cell differentiation	5	2.09205	0.0192002	MEF2C, EDNRB, SOX10, SEMA3B, SOX8	219	78	16650	4.87355	1	0.189785	30.1885
GOTERM_BP_FAT	GO:0030168~platelet activation	7	2.92887	0.0193625	IL6, THBD, PDPN, PDGFA, AXL, COL1A2, MYL9	219	161	16650	3.30554	1	0.190764	30.4024
GOTERM_BP_FAT	GO:0050680~negative regulation of epithelial cell proliferation	6	2.51046	0.0195287	MEF2C, CAV2, CAV1, SOX2, CD109, NGFR	219	118	16650	3.8658	1	0.191771	30.6207
GOTERM_CC_FAT	GO:0098590~plasma membrane region	22	9.20502	0.0195414	CAV2, GABRA2, CAV1, ERBB3, PDPN, CRYAB, UTRN, MET, MAL, PRKCDBP, IL6R, KANK1, CYBA, THBD, CDH15, ITGA6, SRPX2, TGFA, TRPV4, HEPH, MYOF, DPP4	202	936	14527	1.69033	0.999518	0.121419	23.9622
GOTERM_BP_FAT	GO:0007599~hemostasis	11	4.60251	0.0198224	CAV1, IL6, A2M, THBD, PDPN, PDGFA, SERPINA5, AXL, COL1A2, TFPI2, MYL9	219	358	16650	2.33604	1	0.193901	31.005
GOTERM_BP_FAT	GO:0050817~coagulation	11	4.60251	0.0198224	CAV1, IL6, A2M, THBD, PDPN, PDGFA, SERPINA5, AXL, COL1A2, TFPI2, MYL9	219	358	16650	2.33604	1	0.193901	31.005
GOTERM_BP_FAT	GO:0031324~negative regulation of cellular metabolic process	43	17.9916	0.0202568	MEF2C, CAV1, A2M, LXN, PDGFA, IFITM3, SOX2, CD109, PRRX1, YBX3, HFE, IGF2BP2, MMP3, PRDM16, LRRC15, SOX8, GLI3, EDNRB, DNAJC15, MDFIC, NKX6-2, SERPINA5, RNF128, TRPV4, RUNX1, TFPI2, FOXD3, CIITA, MAF, SOX10, IL6, CRYAB, S100A11, NR4A2, PRKCDBP, PSMB9, HILS1, BACE2, TFAP2A, NGFR, KLF4, GBP1, IGFBP5	219	2345	16650	1.39411	1	0.197252	31.5695
GOTERM_BP_FAT	GO:0019883~antigen processing and presentation of endogenous antigen	3	1.25523	0.0203929	HFE, CD74, ABCB5	219	17	16650	13.4166	1	0.197963	31.7456
GOTERM_MF_FAT	GO:0042802~identical protein binding	28	11.7155	0.0203947	CAV2, CAV1, PDGFA, ERBB3, CPQ, TRPV3, CD74, APOA1, VWA1, RUNX1, DPP4, SOX10, S100A16, LTBR, CRYAB, NR4A2, S100A11, OLFML2A, S100A10, IL6R, GJB1, PRKD1, SRPX2, S100B, FBLN5, COL1A2, TFAP2A, GBP1	205	1358	15478	1.55675	0.999996	0.308631	26.2839
GOTERM_BP_FAT	GO:0007409~axonogenesis	12	5.02092	0.0204423	SLITRK2, LAMA2, COBL, S100B, PTPRZ1, NR4A2, RELN, SEMA3B, NGFR, GLI3, SPP1, GFRA3	219	413	16650	2.20903	1	0.197912	31.8093
GOTERM_MF_FAT	GO:0045236~CXCR chemokine receptor binding	3	1.25523	0.0206421	CXCL1, CXCL5, CXCL6	205	17	15478	13.324	0.999997	0.304365	26.5588
GOTERM_BP_FAT	GO:0010628~positive regulation of gene expression	33	13.8075	0.0214061	MEF2C, WNT16, CAV1, FGF7, ERBB3, ABLIM3, SOX2, PRRX1, YBX3, HFE, PRDM16, SOX8, GLI3, ITGB8, MDFIC, TRPV4, RUNX1, IL1A, FOXD3, CIITA, MAF, SOX10, IL6, PLP1, MET, RXRG, NR4A2, PRKD1, ITGA6, EBF2, TFAP2A, NGFR, KLF4	219	1692	16650	1.4828	1	0.205798	33.0423
GOTERM_BP_FAT	GO:0009615~response to virus	10	4.1841	0.0216096	MEF2C, TRIM56, IFIH1, IL6, MICA, IFITM1, IFITM3, SLFN11, MX1, GBP1	219	311	16650	2.44461	1	0.207054	33.2999
GOTERM_BP_FAT	GO:0044403~symbiosis, encompassing mutualism through parasitism	22	9.20502	0.0216861	MEF2C, CAV2, F11R, IFIH1, IL6, CAV1, LTBR, MICA, IFITM1, IFITM3, AXL, TNFRSF14, ACKR3, LRRC15, PSMB9, TRIM56, MDFIC, SLFN11, MX1, DPP4, GBP1, HLA-DRA	219	998	16650	1.67595	1	0.207212	33.3966
GOTERM_BP_FAT	GO:0044419~interspecies interaction between organisms	22	9.20502	0.0216861	MEF2C, CAV2, F11R, IFIH1, IL6, CAV1, LTBR, MICA, IFITM1, IFITM3, AXL, TNFRSF14, ACKR3, LRRC15, PSMB9, TRIM56, MDFIC, SLFN11, MX1, DPP4, GBP1, HLA-DRA	219	998	16650	1.67595	1	0.207212	33.3966
GOTERM_CC_FAT	GO:0044437~vacuolar part	18	7.53138	0.0217313	HLA-DQB1, HLA-DQB2, CAV1, HLA-DRB1, IFITM3, TMBIM1, HLA-DMB, HLA-DQA1, CD74, THBD, HLA-DRB5, HLA-DPA1, HLA-DPB1, HLA-DOA, SLC15A3, STEAP1, DPP4, HLA-DRA	202	718	14527	1.8029	0.999797	0.132129	26.286
GOTERM_BP_FAT	GO:0034446~substrate adhesion-dependent cell spreading	5	2.09205	0.0217322	APOA1, AXL, S100A10, KANK1, GBP1	219	81	16650	4.69305	1	0.207109	33.4547
GOTERM_BP_FAT	GO:0021782~glial cell development	5	2.09205	0.0217322	LAMA2, PLP1, NKX6-2, ADGRG6, LGI4	219	81	16650	4.69305	1	0.207109	33.4547
GOTERM_CC_FAT	GO:0031225~anchored component of membrane	7	2.92887	0.0220318	LYPD1, MDGA1, CD109, GFRA1, NRN1, MMP25, GFRA3	202	157	14527	3.20644	0.99982	0.131804	26.5997
GOTERM_BP_FAT	GO:0071560~cellular response to transforming growth factor beta stimulus	8	3.34728	0.0221465	MEF2C, F11R, CAV2, CAV1, APOA1, CD109, COL1A2, PRDM16	219	213	16650	2.85549	1	0.210145	33.9752
GOTERM_BP_FAT	GO:1900024~regulation of substrate adhesion-dependent cell spreading	4	1.67364	0.0222384	APOA1, S100A10, KANK1, GBP1	219	46	16650	6.61108	1	0.210425	34.0902
GOTERM_BP_FAT	GO:0009890~negative regulation of biosynthetic process	30	12.5523	0.0223809	MEF2C, CAV1, PDGFA, IFITM3, SOX2, YBX3, PRRX1, IGF2BP2, PRDM16, GLI3, SOX8, EDNRB, MDFIC, NKX6-2, RNF128, TRPV4, RUNX1, FOXD3, CIITA, MAF, SOX10, IL6, S100A11, NR4A2, IL6R, HILS1, BACE2, TFAP2A, KLF4, IGFBP5	219	1504	16650	1.5165	1	0.21113	34.268
GOTERM_BP_FAT	GO:0070098~chemokine-mediated signaling pathway	5	2.09205	0.0226194	CXCL1, CXCL5, CCR1, ACKR3, CXCL6	219	82	16650	4.63582	1	0.212639	34.5646
GOTERM_BP_FAT	GO:0071498~cellular response to fluid shear stress	3	1.25523	0.0227468	MEF2C, TFPI2, KLF4	219	18	16650	12.6712	1	0.213206	34.7225
GOTERM_BP_FAT	GO:0046651~lymphocyte proliferation	9	3.76569	0.0228118	MEF2C, IL6, HLA-DRB1, HLA-DRB5, TNFRSF14, HLA-DPA1, HLA-DPB1, HLA-DMB, CD74	219	263	16650	2.6017	1	0.213248	34.8029
GOTERM_BP_FAT	GO:0048732~gland development	12	5.02092	0.0231639	COBL, SOX10, CAV1, IL6, APOA1, FGF7, PDGFA, SOX2, TGFA, HFE, GLI3, IGFBP5	219	421	16650	2.16705	1	0.215683	35.237
GOTERM_BP_FAT	GO:0071559~response to transforming growth factor beta	8	3.34728	0.0231688	MEF2C, F11R, CAV2, CAV1, APOA1, CD109, COL1A2, PRDM16	219	215	16650	2.82893	1	0.21522	35.2431
GOTERM_BP_FAT	GO:1901653~cellular response to peptide	10	4.1841	0.0232002	CYBA, CAV2, CAV1, IL6, CRHBP, PDK4, NR4A2, NGFR, KLF4, KANK1	219	315	16650	2.41357	1	0.214978	35.2816
GOTERM_BP_FAT	GO:0051781~positive regulation of cell division	5	2.09205	0.0235284	FGF7, PDGFA, BTC, TGFA, IL1A	219	83	16650	4.57996	1	0.217188	35.6835
GOTERM_BP_FAT	GO:0048066~developmental pigmentation	4	1.67364	0.0235309	MEF2C, EDNRB, SOX10, GLI3	219	47	16650	6.47042	1	0.216706	35.6866
GOTERM_BP_FAT	GO:0060761~negative regulation of response to cytokine stimulus	4	1.67364	0.0235309	CAV1, IL6, APOA1, KLF4	219	47	16650	6.47042	1	0.216706	35.6866
GOTERM_BP_FAT	GO:0071417~cellular response to organonitrogen compound	13	5.43933	0.0235385	MEF2C, CAV2, CAV1, IL6, CRHBP, PDK4, NR4A2, KANK1, CYBA, COL1A2, NGFR, KLF4, IGFBP5	219	477	16650	2.07203	1	0.216267	35.6959
GOTERM_BP_FAT	GO:0032943~mononuclear cell proliferation	9	3.76569	0.0236709	MEF2C, IL6, HLA-DRB1, HLA-DRB5, TNFRSF14, HLA-DPA1, HLA-DPB1, HLA-DMB, CD74	219	265	16650	2.58206	1	0.216852	35.8573
GOTERM_BP_FAT	GO:0032989~cellular component morphogenesis	27	11.2971	0.0239808	MEF2C, RHOJ, COBL, WNT16, ABLIM3, NRN1, GLI3, KANK1, APOA1, SEMA3B, SPP1, IL6, PDPN, PTPRZ1, MET, NR4A2, AXL, S100A10, EPHA3, SLITRK2, LAMA2, S100B, RELN, NGFR, MYH14, GFRA3, GBP1	219	1321	16650	1.55393	1	0.218882	36.2337
GOTERM_BP_FAT	GO:0045861~negative regulation of proteolysis	10	4.1841	0.0240729	IL6, A2M, LXN, CRYAB, SERPINA5, CD109, HFE, NGFR, TFPI2, KLF4	219	317	16650	2.39834	1	0.219129	36.3451
GOTERM_BP_FAT	GO:0044093~positive regulation of molecular function	35	14.6444	0.02427	CXCL1, MEF2C, CAV2, A2M, CAV1, FGF7, PDGFA, ERBB3, BTC, RASGEF1A, HFE, CD74, ALDH1A1, APOA1, MDFIC, TGFA, F11R, IL6, CHI3L1, NR4A2, S100A10, IL6R, PSMB9, PRKD1, CYBA, ITGA6, CCND2, EBF2, GFRA1, RELN, NGFR, PERP, KLF4, TBC1D8B, GFRA3	219	1840	16650	1.44617	1	0.220224	36.583
GOTERM_BP_FAT	GO:0007519~skeletal muscle tissue development	7	2.92887	0.0244337	MEF2C, CAV2, CAV1, S100B, YBX3, MYH14, SOX8	219	170	16650	3.13054	1	0.221044	36.7799
GOTERM_BP_FAT	GO:0051897~positive regulation of protein kinase B signaling	5	2.09205	0.0244593	IL6, PDGFA, AXL, CHI3L1, IGFBP5	219	84	16650	4.52544	1	0.220748	36.8106
GOTERM_BP_FAT	GO:0032102~negative regulation of response to external stimulus	9	3.76569	0.0245634	NOV, THBD, APOA1, PDGFA, CD109, SEMA3B, FABP7, KLF4, SPP1	219	267	16650	2.56272	1	0.221084	36.9355
GOTERM_BP_FAT	GO:0006953~acute-phase response	4	1.67364	0.0248633	IL6, HFE, IL6R, IL1A	219	48	16650	6.33562	1	0.222983	37.294
GOTERM_BP_FAT	GO:0035455~response to interferon-alpha	3	1.25523	0.0252067	IFITM1, IFITM3, AXL	219	19	16650	12.0043	1	0.225213	37.702
GOTERM_BP_FAT	GO:0010720~positive regulation of cell development	13	5.43933	0.0255856	MEF2C, PRKD1, COBL, SOX10, IL6, APOA1, NKX6-2, S100A10, RELN, NGFR, GLI3, SOX8, EPHA3	219	483	16650	2.04629	1	0.227708	38.1494
GOTERM_CC_FAT	GO:0098589~membrane region	11	4.60251	0.0258622	EDNRB, CAV2, CAV1, CDH15, S100A10, MAL, ACKR3, PRKCDBP, MYOF, ADGRG1, DPP4	202	354	14527	2.23467	0.999961	0.15088	30.4912
GOTERM_BP_FAT	GO:0002505~antigen processing and presentation of polysaccharide antigen via MHC class II	2	0.83682	0.0260155	HLA-DRB1, HLA-DRA	219	2	16650	76.0274	1	0.230584	38.6533
GOTERM_BP_FAT	GO:0002384~hepatic immune response	2	0.83682	0.0260155	IL6, IL6R	219	2	16650	76.0274	1	0.230584	38.6533
GOTERM_BP_FAT	GO:0071823~protein-carbohydrate complex subunit organization	2	0.83682	0.0260155	HLA-DRB1, HLA-DRA	219	2	16650	76.0274	1	0.230584	38.6533
GOTERM_BP_FAT	GO:0002506~polysaccharide assembly with MHC class II protein complex	2	0.83682	0.0260155	HLA-DRB1, HLA-DRA	219	2	16650	76.0274	1	0.230584	38.6533
GOTERM_BP_FAT	GO:0065006~protein-carbohydrate complex assembly	2	0.83682	0.0260155	HLA-DRB1, HLA-DRA	219	2	16650	76.0274	1	0.230584	38.6533
GOTERM_BP_FAT	GO:0060341~regulation of cellular localization	19	7.94979	0.026031	MEF2C, LYPD1, IL6, CAV1, HLA-DRB1, CRYAB, ABLIM3, HFE, TMBIM1, LRRC15, GLI3, KANK1, NOV, PRKD1, CYBA, MDFIC, HLA-DRB5, NGFR, GBP1	219	834	16650	1.73204	1	0.230193	38.6714
GOTERM_BP_FAT	GO:1901698~response to nitrogen compound	20	8.3682	0.026151	MEF2C, CIITA, CAV2, LYPD1, IL6, CAV1, CRHBP, PDK4, MMP19, NR4A2, MMP3, KANK1, CYBA, THBD, COL1A2, TRPV4, NGFR, KLF4, IGFBP5, NNMT	219	895	16650	1.69894	1	0.230621	38.8112
GOTERM_BP_FAT	GO:0035272~exocrine system development	4	1.67364	0.0262357	SOX10, IL6, FGF7, PDGFA	219	49	16650	6.20632	1	0.230773	38.9098
GOTERM_BP_FAT	GO:0010959~regulation of metal ion transport	10	4.1841	0.0263033	PRKD1, CYBA, CAV1, CCR1, TRPV3, UTRN, HFE, FGF12, NKAIN3, FXYD5	219	322	16650	2.3611	1	0.23079	38.9884
GOTERM_BP_FAT	GO:0007043~cell-cell junction assembly	5	2.09205	0.0263872	F11R, CAV1, TRPV4, GJB1, GJB2	219	86	16650	4.4202	1	0.230934	39.0858
GOTERM_CC_FAT	GO:0044853~plasma membrane raft	5	2.09205	0.0269514	CAV2, CAV1, CDH15, PRKCDBP, MYOF	202	82	14527	4.38511	0.999974	0.154503	31.5623
GOTERM_BP_FAT	GO:0042098~T cell proliferation	7	2.92887	0.0269696	IL6, HLA-DRB1, HLA-DRB5, TNFRSF14, HLA-DPA1, HLA-DPB1, HLA-DMB	219	174	16650	3.05857	1	0.234925	39.7578
GOTERM_BP_FAT	GO:0045765~regulation of angiogenesis	8	3.34728	0.0271652	PRKD1, IL6, SRPX2, CHI3L1, NGFR, RUNX1, KLF4, IL1A	219	222	16650	2.73973	1	0.235914	39.9818
GOTERM_BP_FAT	GO:0010605~negative regulation of macromolecule metabolic process	42	17.5732	0.0275273	MEF2C, CAV1, A2M, LXN, IFITM3, CCR1, SOX2, CD109, PRRX1, YBX3, HFE, IGF2BP2, PRDM16, LRRC15, SOX8, GLI3, EDNRB, MDFIC, ITGB8, NKX6-2, SERPINA5, RNF128, TRPV4, RUNX1, TFPI2, FOXD3, CIITA, MAF, SOX10, IL6, CRYAB, S100A11, NR4A2, IL6R, PSMB9, HILS1, BACE2, TFAP2A, NGFR, KLF4, GBP1, IGFBP5	219	2326	16650	1.37281	1	0.238171	40.3946
GOTERM_BP_FAT	GO:0021801~cerebral cortex radial glia guided migration	3	1.25523	0.0277695	RELN, GLI3, ADGRG1	219	20	16650	11.4041	1	0.239499	40.6692
GOTERM_BP_FAT	GO:0022030~telencephalon glial cell migration	3	1.25523	0.0277695	RELN, GLI3, ADGRG1	219	20	16650	11.4041	1	0.239499	40.6692
GOTERM_BP_FAT	GO:0060445~branching involved in salivary gland morphogenesis	3	1.25523	0.0277695	IL6, FGF7, PDGFA	219	20	16650	11.4041	1	0.239499	40.6692
GOTERM_MF_FAT	GO:0005125~cytokine activity	8	3.34728	0.0279287	CXCL1, IL6, CXCL5, CRLF1, CXCL6, IL1A, SPP1, CMTM5	205	222	15478	2.72081	1	0.380711	34.2432
GOTERM_BP_FAT	GO:0006796~phosphate-containing compound metabolic process	53	22.1757	0.0280555	MEF2C, FGF7, PDGFA, BTC, RASGEF1A, FGF12, LRRC15, GPAT3, EDNRB, DNAJC15, APOA1, MDFIC, TGFA, TRPV4, IL1A, CIITA, LTBR, CRYAB, ACKR3, PRKCDBP, TNFRSF14, IL6R, PRKD1, UCN2, CCND2, RELN, NGFR, GBP1, CAV2, WNT16, CAV1, ERBB3, CCR1, SOX2, CRLF1, ACP7, CD109, HFE, CD74, ALDH1A1, IL6, PTPRZ1, MET, PDK4, AXL, CHI3L1, EPHA3, PSMB9, ITGA6, SRPX2, GFRA1, KLF4, GFRA3	219	3083	16650	1.30699	1	0.24115	40.9918
GOTERM_BP_FAT	GO:0030324~lung development	7	2.92887	0.0283219	CTSZ, FGF7, PDPN, PDGFA, CHI3L1, GLI3, IGFBP5	219	176	16650	3.02382	1	0.242642	41.2909
GOTERM_BP_FAT	GO:0022617~extracellular matrix disassembly	5	2.09205	0.0284038	A2M, MMP19, MMP3, DPP4, SPP1	219	88	16650	4.31974	1	0.242739	41.3826
GOTERM_BP_FAT	GO:0032940~secretion by cell	21	8.78661	0.0287504	MEF2C, IL6, A2M, FGF7, HLA-DRB1, PDGFA, CCR1, CRHBP, AXL, SELENOP, CHI3L1, HFE, TNFRSF14, KCNS3, NOV, KCNN4, APOA1, HLA-DRB5, TRPV4, IL1A, GBP1	219	966	16650	1.65277	1	0.244818	41.769
GOTERM_BP_FAT	GO:0006793~phosphorus metabolic process	53	22.1757	0.0289862	MEF2C, FGF7, PDGFA, BTC, RASGEF1A, FGF12, LRRC15, GPAT3, EDNRB, DNAJC15, APOA1, MDFIC, TGFA, TRPV4, IL1A, CIITA, LTBR, CRYAB, ACKR3, PRKCDBP, TNFRSF14, IL6R, PRKD1, UCN2, CCND2, RELN, NGFR, GBP1, CAV2, WNT16, CAV1, ERBB3, CCR1, SOX2, CRLF1, ACP7, CD109, HFE, CD74, ALDH1A1, IL6, PTPRZ1, MET, PDK4, AXL, CHI3L1, EPHA3, PSMB9, ITGA6, SRPX2, GFRA1, KLF4, GFRA3	219	3089	16650	1.30445	1	0.246057	42.0305
GOTERM_BP_FAT	GO:1902107~positive regulation of leukocyte differentiation	6	2.51046	0.0290424	IL6, CCR1, AXL, RUNX1, GLI3, CD74	219	131	16650	3.48217	1	0.245953	42.0926
GOTERM_BP_FAT	GO:0014070~response to organic cyclic compound	20	8.3682	0.0291449	MEF2C, CIITA, DHH, LYPD1, IL6, CAV1, CRYAB, CRHBP, MMP19, NR4A2, RXRG, GJB2, CYBA, EDNRB, THBD, ITGA6, S100B, KLF4, SPP1, IGFBP5	219	906	16650	1.67831	1	0.246193	42.2059
GOTERM_MF_FAT	GO:0000981~RNA polymerase II transcription factor activity, sequence-specific DNA binding	16	6.69456	0.0292016	MAF, MEF2C, SOX10, SOX2, RXRG, YBX3, NR4A2, SOX8, GLI3, EBF2, NKX6-2, TFAP2A, VGLL3, RUNX1, KLF4, FOXD3	205	662	15478	1.82483	1	0.386024	35.5061
GOTERM_BP_FAT	GO:0060538~skeletal muscle organ development	7	2.92887	0.0296855	MEF2C, CAV2, CAV1, S100B, YBX3, MYH14, SOX8	219	178	16650	2.98984	1	0.249667	42.7995
GOTERM_BP_FAT	GO:0050671~positive regulation of lymphocyte proliferation	6	2.51046	0.0298763	MEF2C, IL6, HLA-DPA1, HLA-DPB1, HLA-DMB, CD74	219	132	16650	3.45579	1	0.250545	43.0077
GOTERM_BP_FAT	GO:0098542~defense response to other organism	13	5.43933	0.0298849	IL6, IFIH1, MICA, IFITM1, IFITM3, TNFRSF14, IL6R, CXCL6, CYBA, TRIM56, SLFN11, MX1, GBP1	219	494	16650	2.00072	1	0.250083	43.017
GOTERM_BP_FAT	GO:1900027~regulation of ruffle assembly	3	1.25523	0.0304323	COBL, CAV1, KANK1	219	21	16650	10.8611	1	0.253558	43.61
GOTERM_BP_FAT	GO:0070570~regulation of neuron projection regeneration	3	1.25523	0.0304323	PRRX1, KLF4, SPP1	219	21	16650	10.8611	1	0.253558	43.61
GOTERM_BP_FAT	GO:0010243~response to organonitrogen compound	18	7.53138	0.0304993	MEF2C, CAV2, LYPD1, IL6, CAV1, CRHBP, PDK4, MMP19, NR4A2, KANK1, CYBA, THBD, COL1A2, TRPV4, NGFR, KLF4, IGFBP5, NNMT	219	789	16650	1.73447	1	0.253517	43.6822
GOTERM_BP_FAT	GO:0048667~cell morphogenesis involved in neuron differentiation	13	5.43933	0.030568	MEF2C, COBL, PTPRZ1, NR4A2, GLI3, LAMA2, SLITRK2, S100B, SEMA3B, RELN, NGFR, SPP1, GFRA3	219	496	16650	1.99265	1	0.25349	43.7562
GOTERM_BP_FAT	GO:0031327~negative regulation of cellular biosynthetic process	29	12.1339	0.0305814	MEF2C, CAV1, PDGFA, IFITM3, SOX2, YBX3, PRRX1, IGF2BP2, PRDM16, GLI3, SOX8, EDNRB, MDFIC, NKX6-2, RNF128, TRPV4, RUNX1, FOXD3, CIITA, MAF, SOX10, IL6, S100A11, NR4A2, HILS1, BACE2, TFAP2A, KLF4, IGFBP5	219	1480	16650	1.48973	1	0.253062	43.7706
GOTERM_BP_FAT	GO:0060688~regulation of morphogenesis of a branching structure	4	1.67364	0.0305916	FGF7, HOXB7, PDGFA, SOX8	219	52	16650	5.84826	1	0.252613	43.7816
GOTERM_BP_FAT	GO:0001755~neural crest cell migration	4	1.67364	0.0305916	EDNRB, SOX10, SEMA3B, SOX8	219	52	16650	5.84826	1	0.252613	43.7816
GOTERM_BP_FAT	GO:0032946~positive regulation of mononuclear cell proliferation	6	2.51046	0.0307252	MEF2C, IL6, HLA-DPA1, HLA-DPB1, HLA-DMB, CD74	219	133	16650	3.42981	1	0.253056	43.9251
GOTERM_BP_FAT	GO:0010631~epithelial cell migration	8	3.34728	0.0307938	PRKD1, NOV, APOA1, FGF7, SRPX2, MET, KLF4, DPP4	219	228	16650	2.66763	1	0.253028	43.9986
GOTERM_MF_FAT	GO:0019956~chemokine binding	3	1.25523	0.0307977	A2M, CCR1, ACKR3	205	21	15478	10.7861	1	0.394278	37.0577
GOTERM_BP_FAT	GO:0030036~actin cytoskeleton organization	14	5.85774	0.0309401	MEF2C, CXCL1, RHOJ, F11R, COBL, FGF7, PDGFA, ABLIM3, S100A10, PRKCDBP, KANK1, APOA1, TRPV4, MYH14	219	553	16650	1.92474	1	0.253559	44.1551
GOTERM_BP_FAT	GO:0001819~positive regulation of cytokine production	11	4.60251	0.031095	CYBA, IFIH1, IL6, TRPV4, TNFRSF14, HLA-DPA1, IL6R, HLA-DPB1, RUNX1, CD74, IL1A	219	386	16650	2.16658	1	0.254148	44.3203
GOTERM_BP_FAT	GO:0030323~respiratory tube development	7	2.92887	0.0311154	CTSZ, FGF7, PDPN, PDGFA, CHI3L1, GLI3, IGFBP5	219	180	16650	2.95662	1	0.253774	44.342
GOTERM_MF_FAT	GO:0004896~cytokine receptor activity	5	2.09205	0.0311211	CCR1, GFRA1, ACKR3, IL6R, CD74	205	90	15478	4.19458	1	0.38963	37.3678
GOTERM_BP_FAT	GO:0070661~leukocyte proliferation	9	3.76569	0.0315118	MEF2C, IL6, HLA-DRB1, HLA-DRB5, TNFRSF14, HLA-DPA1, HLA-DPB1, HLA-DMB, CD74	219	280	16650	2.44374	1	0.256076	44.7627
GOTERM_BP_FAT	GO:0050769~positive regulation of neurogenesis	11	4.60251	0.0317118	MEF2C, PRKD1, COBL, SOX10, IL6, NKX6-2, RELN, NGFR, GLI3, SOX8, EPHA3	219	387	16650	2.16099	1	0.256973	44.9737
GOTERM_BP_FAT	GO:0042445~hormone metabolic process	7	2.92887	0.0318361	ALDH1A1, CTSZ, LRAT, CPQ, CRHBP, BACE2, HFE	219	181	16650	2.94029	1	0.25733	45.1045
GOTERM_MF_FAT	GO:0046983~protein dimerization activity	24	10.0418	0.0322282	MEF2C, CAV2, CAV1, S100A16, CRYAB, ERBB3, PDGFA, CPQ, CRLF1, NR4A2, S100A11, AXL, S100A10, OLFML2A, IL6R, SOX8, GJB1, CYBA, S100B, FBLN5, TFAP2A, RUNX1, DPP4, ADGRL4	205	1160	15478	1.56212	1	0.392714	38.4186
GOTERM_MF_FAT	GO:0042803~protein homodimerization activity	17	7.11297	0.032237	CAV2, S100A16, ERBB3, PDGFA, CRYAB, CPQ, NR4A2, S100A11, OLFML2A, S100A10, IL6R, GJB1, S100B, FBLN5, TFAP2A, RUNX1, DPP4	205	730	15478	1.75828	1	0.385364	38.4269
GOTERM_BP_FAT	GO:1901652~response to peptide	12	5.02092	0.0323581	CYBA, CAV2, CAV1, IL6, CRHBP, PDK4, NR4A2, TRPV4, NGFR, KLF4, KANK1, IGFBP5	219	444	16650	2.05479	1	0.260479	45.6505
GOTERM_BP_FAT	GO:0045944~positive regulation of transcription from RNA polymerase II promoter	22	9.20502	0.0323615	MAF, MEF2C, CIITA, SOX10, IL6, ABLIM3, SOX2, MET, NR4A2, RXRG, PRRX1, GLI3, SOX8, PRKD1, ITGA6, EBF2, TFAP2A, NGFR, RUNX1, IL1A, KLF4, FOXD3	219	1041	16650	1.60673	1	0.25998	45.6541
GOTERM_BP_FAT	GO:0051345~positive regulation of hydrolase activity	20	8.3682	0.0323909	MEF2C, CAV2, F11R, A2M, CAV1, FGF7, ERBB3, PDGFA, BTC, RASGEF1A, S100A10, ALDH1A1, PRKD1, APOA1, ITGA6, GFRA1, NGFR, PERP, TBC1D8B, GFRA3	219	917	16650	1.65818	1	0.259665	45.6847
GOTERM_BP_FAT	GO:0090132~epithelium migration	8	3.34728	0.0326921	PRKD1, NOV, APOA1, FGF7, SRPX2, MET, KLF4, DPP4	219	231	16650	2.63298	1	0.261244	45.9972
GOTERM_BP_FAT	GO:0002474~antigen processing and presentation of peptide antigen via MHC class I	5	2.09205	0.0327057	HLA-DQB1, CYBA, HFE, ABCB5, PSMB9	219	92	16650	4.13192	1	0.260818	46.0113
GOTERM_BP_FAT	GO:0046636~negative regulation of alpha-beta T cell activation	3	1.25523	0.0331918	HFE, TNFRSF14, GLI3	219	22	16650	10.3674	1	0.263663	46.512
GOTERM_MF_FAT	GO:0008233~peptidase activity	17	7.11297	0.0332866	DHH, CTSZ, ADAMTSL1, CPQ, MMP19, TRABD2B, ADAMTS15, MMP3, MMP25, PSMB9, FOLH1, ADAMTS8, BACE2, SERPINA5, RELN, FGL2, DPP4	205	733	15478	1.75108	1	0.387907	39.4079
GOTERM_CC_FAT	GO:0000139~Golgi membrane	17	7.11297	0.0334702	HLA-DQB1, CAV2, HLA-DQB2, CTSZ, CAV1, HLA-DRB1, PDGFA, HLA-DQA1, CD74, CHST6, TGFA, HLA-DRB5, HLA-DPA1, HLA-DPB1, GALNT12, GBP1, HLA-DRA	202	699	14527	1.74903	0.999998	0.186049	37.6591
GOTERM_BP_FAT	GO:0048704~embryonic skeletal system morphogenesis	5	2.09205	0.0338375	MEF2C, HOXB7, PRRX1, TFAP2A, GLI3	219	93	16650	4.08749	1	0.267581	47.1703
GOTERM_BP_FAT	GO:0050708~regulation of protein secretion	11	4.60251	0.0340114	KCNS3, NOV, KCNN4, IL6, APOA1, HLA-DRB1, HLA-DRB5, TRPV4, TNFRSF14, IL1A, GBP1	219	392	16650	2.13342	1	0.268244	47.3464
GOTERM_BP_FAT	GO:0048015~phosphatidylinositol-mediated signaling	7	2.92887	0.0340905	WNT16, FGF7, PDGFA, ERBB3, BTC, RELN, KLF4	219	184	16650	2.89235	1	0.268257	47.4262
GOTERM_BP_FAT	GO:0032412~regulation of ion transmembrane transporter activity	7	2.92887	0.0348596	MEF2C, CAV1, CRHBP, UTRN, RELN, FGF12, FXYD5	219	185	16650	2.87671	1	0.272953	48.1968
GOTERM_BP_FAT	GO:0002526~acute inflammatory response	6	2.51046	0.0351966	EDNRB, IL6, A2M, HFE, IL6R, IL1A	219	138	16650	3.30554	1	0.274695	48.531
GOTERM_BP_FAT	GO:0051057~positive regulation of small GTPase mediated signal transduction	4	1.67364	0.0353036	APOA1, RASGEF1A, RELN, ADGRG1	219	55	16650	5.52927	1	0.274881	48.6367
GOTERM_BP_FAT	GO:0032844~regulation of homeostatic process	12	5.02092	0.0355792	PRKD1, EDNRB, CYBA, CAV1, IL6, HLA-DRB1, PDK4, HLA-DRB5, TRPV4, FGF12, CD74, SPP1	219	451	16650	2.0229	1	0.276197	48.9081
GOTERM_BP_FAT	GO:0032292~peripheral nervous system axon ensheathment	3	1.25523	0.0360452	LAMA2, ADGRG6, LGI4	219	23	16650	9.91662	1	0.278773	49.3637
GOTERM_BP_FAT	GO:0022011~myelination in peripheral nervous system	3	1.25523	0.0360452	LAMA2, ADGRG6, LGI4	219	23	16650	9.91662	1	0.278773	49.3637
GOTERM_BP_FAT	GO:0043457~regulation of cellular respiration	3	1.25523	0.0360452	DNAJC15, TRPV4, PRDM16	219	23	16650	9.91662	1	0.278773	49.3637
GOTERM_BP_FAT	GO:0021700~developmental maturation	8	3.34728	0.0360715	EDNRB, SOX10, PLP1, AXL, NR4A2, LGI4, RELN, SOX8	219	236	16650	2.5772	1	0.278413	49.3894
GOTERM_BP_FAT	GO:0033209~tumor necrosis factor-mediated signaling pathway	6	2.51046	0.0361366	APOA1, LTBR, TNFRSF10D, TNFRSF14, NGFR, PSMB9	219	139	16650	3.28176	1	0.27831	49.4527
GOTERM_BP_FAT	GO:0070665~positive regulation of leukocyte proliferation	6	2.51046	0.0361366	MEF2C, IL6, HLA-DPA1, HLA-DPB1, HLA-DMB, CD74	219	139	16650	3.28176	1	0.27831	49.4527
GOTERM_BP_FAT	GO:1903828~negative regulation of cellular protein localization	6	2.51046	0.0361366	NOV, LYPD1, MDFIC, TMBIM1, LRRC15, GBP1	219	139	16650	3.28176	1	0.27831	49.4527
GOTERM_BP_FAT	GO:0007266~Rho protein signal transduction	5	2.09205	0.0361689	RHOJ, APOA1, COL1A2, ADGRG1, KANK1	219	95	16650	4.00144	1	0.277992	49.4841
GOTERM_BP_FAT	GO:0043010~camera-type eye development	9	3.76569	0.0362092	MAF, RHOJ, WNT16, CRYAB, TFAP2A, COL8A1, GLI3, SOX8, KLF4	219	288	16650	2.37586	1	0.277727	49.5232
GOTERM_BP_FAT	GO:0048017~inositol lipid-mediated signaling	7	2.92887	0.0364335	WNT16, FGF7, PDGFA, ERBB3, BTC, RELN, KLF4	219	187	16650	2.84595	1	0.278677	49.7405
GOTERM_BP_FAT	GO:0010876~lipid localization	10	4.1841	0.0365387	KCNN4, CAV1, IL6, APOA1, LRAT, CES1, ATP10B, SERPINA5, PLA2R1, APOL6	219	342	16650	2.22302	1	0.278839	49.8421
GOTERM_BP_FAT	GO:0007596~blood coagulation	10	4.1841	0.0365387	IL6, A2M, THBD, PDPN, PDGFA, SERPINA5, AXL, COL1A2, TFPI2, MYL9	219	342	16650	2.22302	1	0.278839	49.8421
GOTERM_BP_FAT	GO:0090130~tissue migration	8	3.34728	0.0369656	PRKD1, NOV, APOA1, FGF7, SRPX2, MET, KLF4, DPP4	219	237	16650	2.56633	1	0.281107	50.2525
GOTERM_BP_FAT	GO:0051099~positive regulation of binding	6	2.51046	0.0370919	MEF2C, CAV1, EBF2, HFE, S100A10, KLF4	219	140	16650	3.25832	1	0.281401	50.3734
GOTERM_BP_FAT	GO:0022604~regulation of cell morphogenesis	14	5.85774	0.0376034	RHOJ, IL6, PDPN, S100A10, KANK1, EPHA3, APOA1, S100B, RELN, SEMA3B, NGFR, MYH14, SPP1, GBP1	219	568	16650	1.87391	1	0.284196	50.8598
GOTERM_BP_FAT	GO:0033554~cellular response to stress	33	13.8075	0.0379124	MEF2C, CAV1, WNT16, MICA, CRHBP, YBX3, PRRX1, HFE, FGF12, MMP3, CD74, DNAJC15, APOA1, MDFIC, TRPV4, PLA2R1, MYOF, TFPI2, IL1A, SPP1, IL6, LTBR, CRYAB, MET, PDK4, NR4A2, AXL, ACKR3, GJB2, PRKD1, S100B, FBLN5, KLF4	219	1773	16650	1.41506	1	0.285662	51.1513
GOTERM_BP_FAT	GO:0031344~regulation of cell projection organization	14	5.85774	0.038532	MEF2C, COBL, CAV1, IL6, PRRX1, KANK1, EPHA3, PRKD1, TRPV4, RELN, SEMA3B, NGFR, KLF4, SPP1	219	572	16650	1.86081	1	0.289116	51.7313
GOTERM_BP_FAT	GO:0042633~hair cycle	5	2.09205	0.038591	FGF7, PDGFA, TRPV3, CD109, IGFBP5	219	97	16650	3.91894	1	0.288956	51.7861
GOTERM_BP_FAT	GO:0042303~molting cycle	5	2.09205	0.038591	FGF7, PDGFA, TRPV3, CD109, IGFBP5	219	97	16650	3.91894	1	0.288956	51.7861
GOTERM_BP_FAT	GO:0032649~regulation of interferon-gamma production	5	2.09205	0.038591	HLA-DRB1, AXL, HLA-DRB5, HLA-DPA1, HLA-DPB1	219	97	16650	3.91894	1	0.288956	51.7861
GOTERM_CC_FAT	GO:0097517~contractile actin filament bundle	4	1.67364	0.0386656	CYBA, ABLIM3, MYH14, MYL9	202	54	14527	5.3271	1	0.209254	42.153
GOTERM_CC_FAT	GO:0001725~stress fiber	4	1.67364	0.0386656	CYBA, ABLIM3, MYH14, MYL9	202	54	14527	5.3271	1	0.209254	42.153
GOTERM_BP_FAT	GO:0075509~endocytosis involved in viral entry into host cell	2	0.83682	0.0387695	CAV2, CAV1	219	3	16650	50.6849	1	0.289561	51.9518
GOTERM_BP_FAT	GO:0019065~receptor-mediated endocytosis of virus by host cell	2	0.83682	0.0387695	CAV2, CAV1	219	3	16650	50.6849	1	0.289561	51.9518
GOTERM_BP_FAT	GO:0022898~regulation of transmembrane transporter activity	7	2.92887	0.0388938	MEF2C, CAV1, CRHBP, UTRN, RELN, FGF12, FXYD5	219	190	16650	2.80101	1	0.289818	52.0668
GOTERM_BP_FAT	GO:0021511~spinal cord patterning	3	1.25523	0.0389895	NKX6-2, RELN, GLI3	219	24	16650	9.50342	1	0.289891	52.1552
GOTERM_BP_FAT	GO:0030072~peptide hormone secretion	8	3.34728	0.0396694	KCNS3, NOV, IL6, HLA-DRB1, CRHBP, HFE, HLA-DRB5, TRPV4	219	241	16650	2.52373	1	0.293663	52.7788
GOTERM_BP_FAT	GO:0042035~regulation of cytokine biosynthetic process	5	2.09205	0.0398361	IL6, RNF128, IGF2BP2, KLF4, IL1A	219	98	16650	3.87895	1	0.294175	52.9305
GOTERM_CC_FAT	GO:0098644~complex of collagen trimers	3	1.25523	0.0398363	COL1A2, COL5A3, COL8A1	202	23	14527	9.38033	1	0.212085	43.1232
GOTERM_BP_FAT	GO:0031667~response to nutrient levels	11	4.60251	0.0400941	MEF2C, CYBA, CAV1, IL6, DNAJC15, APOA1, UCN2, PDK4, HFE, TRPV4, SPP1	219	404	16650	2.07005	1	0.295259	53.1645
GOTERM_BP_FAT	GO:0007160~cell-matrix adhesion	7	2.92887	0.0405837	ITGA6, ITGB8, FBLN5, UTRN, S100A10, COL5A3, EPHA3	219	192	16650	2.77183	1	0.297783	53.6052
GOTERM_BP_FAT	GO:0071375~cellular response to peptide hormone stimulus	9	3.76569	0.0407905	CYBA, CAV2, CAV1, IL6, CRHBP, PDK4, NR4A2, NGFR, KANK1	219	295	16650	2.31948	1	0.298531	53.7903
GOTERM_CC_FAT	GO:0005896~interleukin-6 receptor complex	2	0.83682	0.04094	IL6, IL6R	202	3	14527	47.9439	1	0.214513	44.024
GOTERM_BP_FAT	GO:0043434~response to peptide hormone	11	4.60251	0.041362	CYBA, CAV2, CAV1, IL6, CRHBP, PDK4, NR4A2, TRPV4, NGFR, KANK1, IGFBP5	219	405	16650	2.06494	1	0.301536	54.298
GOTERM_BP_FAT	GO:1902105~regulation of leukocyte differentiation	8	3.34728	0.0417426	IL6, CCR1, AXL, RUNX1, HLA-DOA, PRDM16, GLI3, CD74	219	244	16650	2.4927	1	0.303341	54.6331
GOTERM_BP_FAT	GO:0035767~endothelial cell chemotaxis	3	1.25523	0.0420219	PRKD1, NOV, MET	219	25	16650	9.12329	1	0.304513	54.8777
GOTERM_BP_FAT	GO:1902624~positive regulation of neutrophil migration	3	1.25523	0.0420219	CXCL1, CD74, IL1A	219	25	16650	9.12329	1	0.304513	54.8777
GOTERM_BP_FAT	GO:1904888~cranial skeletal system development	4	1.67364	0.0421326	MEF2C, PRRX1, TFAP2A, GLI3	219	59	16650	5.1544	1	0.304646	54.9742
GOTERM_BP_FAT	GO:0001936~regulation of endothelial cell proliferation	5	2.09205	0.0423944	PRKD1, CYBA, CAV2, CAV1, NGFR	219	100	16650	3.80137	1	0.305701	55.2018
GOTERM_BP_FAT	GO:0014065~phosphatidylinositol 3-kinase signaling	5	2.09205	0.0423944	WNT16, PDGFA, ERBB3, RELN, KLF4	219	100	16650	3.80137	1	0.305701	55.2018
GOTERM_BP_FAT	GO:0071887~leukocyte apoptotic process	5	2.09205	0.0450436	MEF2C, IL6, AXL, GLI3, CD74	219	102	16650	3.72683	1	0.321147	57.4442
GOTERM_BP_FAT	GO:0009306~protein secretion	12	5.02092	0.0451095	KCNS3, NOV, KCNN4, IL6, APOA1, HLA-DRB1, CHI3L1, HLA-DRB5, TRPV4, TNFRSF14, IL1A, GBP1	219	469	16650	1.94526	1	0.320975	57.4986
GOTERM_BP_FAT	GO:0071709~membrane assembly	3	1.25523	0.0451397	CAV2, CAV1, S100A10	219	26	16650	8.77239	1	0.320592	57.5235
GOTERM_BP_FAT	GO:0014044~Schwann cell development	3	1.25523	0.0451397	LAMA2, ADGRG6, LGI4	219	26	16650	8.77239	1	0.320592	57.5235
GOTERM_BP_FAT	GO:0002443~leukocyte mediated immunity	10	4.1841	0.0451983	HLA-DQB1, IL6, MICA, HLA-DRB1, CXCL5, HFE, HLA-DRB5, CXCL6, IL6R, CD74	219	356	16650	2.1356	1	0.320379	57.5718
GOTERM_BP_FAT	GO:0002548~monocyte chemotaxis	4	1.67364	0.0457776	NOV, IL6, CCR1, IL6R	219	61	16650	4.9854	1	0.323251	58.0465
GOTERM_BP_FAT	GO:0060759~regulation of response to cytokine stimulus	6	2.51046	0.0463882	CAV1, IL6, APOA1, AXL, KLF4, CD74	219	149	16650	3.06151	1	0.326284	58.5414
GOTERM_CC_FAT	GO:0002080~acrosomal membrane	3	1.25523	0.0463984	CAV2, CAV1, SERPINA5	202	25	14527	8.6299	1	0.236914	48.2878
GOTERM_BP_FAT	GO:0032609~interferon-gamma production	5	2.09205	0.0464022	HLA-DRB1, AXL, HLA-DRB5, HLA-DPA1, HLA-DPB1	219	103	16650	3.69065	1	0.325801	58.5526
GOTERM_BP_FAT	GO:0051259~protein oligomerization	12	5.02092	0.0473119	KCNS3, CAV2, CAV1, HLA-DRB1, CRYAB, TRABD2B, COL1A2, RXRG, HLA-DRB5, S100A10, MMP3, GJB1	219	473	16650	1.92881	1	0.330548	59.2794
GOTERM_BP_FAT	GO:0021885~forebrain cell migration	4	1.67364	0.0476569	AXL, RELN, GLI3, ADGRG1	219	62	16650	4.90499	1	0.331982	59.5519
GOTERM_BP_FAT	GO:0040008~regulation of growth	15	6.27615	0.0482009	MEF2C, MT1L, MT1M, CRYAB, YBX3, ESM1, NOV, CYBA, FBLN5, MT2A, MT1E, SEMA3B, SPP1, IGFBP5, MT1F	219	652	16650	1.7491	1	0.334555	59.978
GOTERM_MF_FAT	GO:0046934~phosphatidylinositol-4,5-bisphosphate 3-kinase activity	4	1.67364	0.0484109	FGF7, PDGFA, ERBB3, BTC	205	62	15478	4.87113	1	0.504796	52.0193
GOTERM_BP_FAT	GO:0032880~regulation of protein localization	20	8.3682	0.0485299	LYPD1, IL6, HLA-DRB1, ABLIM3, HFE, TNFRSF14, TMBIM1, LRRC15, GLI3, KANK1, KCNS3, NOV, KCNN4, APOA1, MDFIC, HLA-DRB5, TRPV4, NGFR, IL1A, GBP1	219	962	16650	1.58061	1	0.335877	60.2338
GOTERM_BP_FAT	GO:0003008~system process	36	15.0628	0.0486162	MEF2C, CAV1, LXN, CRHBP, BTC, UTRN, FGF12, MYL9, MBP, NOV, AZGP1, EDNRB, APOA1, HMCN1, PDE1C, NKX6-2, TRPV4, MYOF, F11R, IL6, CTSZ, CRYAB, PTPRZ1, GJB2, KCNN4, CYBA, LRAT, S100B, COL1A2, TFAP2A, RELN, MYH14, FABP7, KLF4, IGFBP5, HLA-DRA	219	2014	16650	1.35898	1	0.3358	60.3006
GOTERM_BP_FAT	GO:0009719~response to endogenous stimulus	29	12.1339	0.0495645	MEF2C, CAV2, LYPD1, CAV1, FGF7, CRHBP, CD109, HFE, FGF12, PRDM16, KANK1, APOA1, TRPV4, SPP1, F11R, IL6, MMP19, PDK4, NR4A2, RXRG, GJB2, CYBA, THBD, S100B, COL1A2, NGFR, KLF4, IGFBP5, NNMT	219	1548	16650	1.42429	1	0.340639	61.0277
GOTERM_BP_FAT	GO:0007229~integrin-mediated signaling pathway	5	2.09205	0.0506139	PRKD1, PLP1, APOA1, ITGA6, ITGB8	219	106	16650	3.5862	1	0.345998	61.8177
GOTERM_BP_FAT	GO:0090101~negative regulation of transmembrane receptor protein serine/threonine kinase signaling pathway	5	2.09205	0.0506139	NOV, CAV2, CAV1, CD109, PRDM16	219	106	16650	3.5862	1	0.345998	61.8177
GOTERM_BP_FAT	GO:0032675~regulation of interleukin-6 production	5	2.09205	0.0506139	CYBA, IL6, TRPV4, IL6R, IL1A	219	106	16650	3.5862	1	0.345998	61.8177
GOTERM_BP_FAT	GO:0010629~negative regulation of gene expression	28	11.7155	0.0506151	MEF2C, A2M, CAV1, IFITM3, CCR1, SOX2, YBX3, PRRX1, IGF2BP2, PRDM16, GLI3, SOX8, EDNRB, ITGB8, MDFIC, NKX6-2, TRPV4, RUNX1, FOXD3, CIITA, MAF, SOX10, CRYAB, NR4A2, HILS1, TFAP2A, KLF4, IGFBP5	219	1485	16650	1.43351	1	0.345425	61.8186
GOTERM_BP_FAT	GO:0007417~central nervous system development	19	7.94979	0.0506537	MEF2C, SOX10, PLP1, PTPRZ1, MDGA1, SOX2, AXL, SELENOP, NR4A2, MAL, ADGRG1, SOX8, GLI3, MBP, S100B, NKX6-2, TFAP2A, RELN, FABP7	219	904	16650	1.59792	1	0.345063	61.8473
GOTERM_BP_FAT	GO:0060541~respiratory system development	7	2.92887	0.0507091	CTSZ, FGF7, PDPN, PDGFA, CHI3L1, GLI3, IGFBP5	219	203	16650	2.62163	1	0.344798	61.8886
GOTERM_BP_FAT	GO:0002584~negative regulation of antigen processing and presentation of peptide antigen	2	0.83682	0.0513573	HFE, HLA-DOA	219	4	16650	38.0137	1	0.347844	62.3681
GOTERM_BP_FAT	GO:0090403~oxidative stress-induced premature senescence	2	0.83682	0.0513573	WNT16, PLA2R1	219	4	16650	38.0137	1	0.347844	62.3681
GOTERM_BP_FAT	GO:0061097~regulation of protein tyrosine kinase activity	4	1.67364	0.0515275	CAV1, ERBB3, TGFA, RELN	219	64	16650	4.75171	1	0.348214	62.493
GOTERM_BP_FAT	GO:1904950~negative regulation of establishment of protein localization	7	2.92887	0.0517028	NOV, IL6, APOA1, MDFIC, TMBIM1, LRRC15, GBP1	219	204	16650	2.60878	1	0.34861	62.6213
GOTERM_BP_FAT	GO:0032409~regulation of transporter activity	7	2.92887	0.0517028	MEF2C, CAV1, CRHBP, UTRN, RELN, FGF12, FXYD5	219	204	16650	2.60878	1	0.34861	62.6213
GOTERM_BP_FAT	GO:0048593~camera-type eye morphogenesis	5	2.09205	0.052063	WNT16, TFAP2A, COL8A1, GLI3, SOX8	219	107	16650	3.55268	1	0.350027	62.8836
GOTERM_BP_FAT	GO:0002700~regulation of production of molecular mediator of immune response	5	2.09205	0.052063	IL6, APOA1, HFE, TNFRSF14, CD74	219	107	16650	3.55268	1	0.350027	62.8836
GOTERM_MF_FAT	GO:0042562~hormone binding	4	1.67364	0.0523372	ALDH1A1, EDNRB, UCN2, CRHBP	205	64	15478	4.7189	1	0.52481	54.8672
GOTERM_BP_FAT	GO:0006869~lipid transport	9	3.76569	0.0528792	KCNN4, CAV1, APOA1, LRAT, CES1, ATP10B, SERPINA5, PLA2R1, APOL6	219	312	16650	2.1931	1	0.353941	63.4716
GOTERM_CC_FAT	GO:0005581~collagen trimer	5	2.09205	0.0531053	COL14A1, COL1A2, COL15A1, COL5A3, COL8A1	202	102	14527	3.52529	1	0.263651	53.1139
GOTERM_BP_FAT	GO:0014068~positive regulation of phosphatidylinositol 3-kinase signaling	4	1.67364	0.0535183	WNT16, PDGFA, ERBB3, RELN	219	65	16650	4.67861	1	0.356855	63.9258
GOTERM_BP_FAT	GO:0006508~proteolysis	31	12.9707	0.0535233	DHH, A2M, CAV1, ADAMTSL1, LXN, CPQ, SOX2, ADAMTS15, CD109, HFE, MMP3, GLI3, MMP25, SERPINA5, RNF128, FGL2, TFPI2, DPP4, IL6, CTSZ, CRYAB, MMP19, TRABD2B, PSMB9, FOLH1, ADAMTS8, BACE2, RELN, NGFR, PERP, KLF4	219	1693	16650	1.39211	1	0.3563	63.9293
GOTERM_BP_FAT	GO:0048812~neuron projection morphogenesis	13	5.43933	0.0543026	COBL, PTPRZ1, NR4A2, NRN1, GLI3, LAMA2, SLITRK2, S100B, SEMA3B, RELN, NGFR, SPP1, GFRA3	219	543	16650	1.82018	1	0.359947	64.476
GOTERM_MF_FAT	GO:0052813~phosphatidylinositol bisphosphate kinase activity	4	1.67364	0.0543564	FGF7, PDGFA, ERBB3, BTC	205	65	15478	4.6463	1	0.530634	56.2697
GOTERM_MF_FAT	GO:0004714~transmembrane receptor protein tyrosine kinase activity	4	1.67364	0.0543564	ERBB3, MET, AXL, EPHA3	205	65	15478	4.6463	1	0.530634	56.2697
GOTERM_BP_FAT	GO:0002791~regulation of peptide secretion	7	2.92887	0.0547458	KCNS3, NOV, HLA-DRB1, CRHBP, HFE, HLA-DRB5, CD74	219	207	16650	2.57097	1	0.361755	64.7833
GOTERM_BP_FAT	GO:0070741~response to interleukin-6	3	1.25523	0.0549777	IL6, CHI3L1, IL6R	219	29	16650	7.8649	1	0.362417	64.9431
GOTERM_BP_FAT	GO:0021799~cerebral cortex radially oriented cell migration	3	1.25523	0.0549777	RELN, GLI3, ADGRG1	219	29	16650	7.8649	1	0.362417	64.9431
GOTERM_BP_FAT	GO:0042036~negative regulation of cytokine biosynthetic process	3	1.25523	0.0549777	IL6, RNF128, KLF4	219	29	16650	7.8649	1	0.362417	64.9431
GOTERM_BP_FAT	GO:0032635~interleukin-6 production	5	2.09205	0.0550286	CYBA, IL6, TRPV4, IL6R, IL1A	219	109	16650	3.4875	1	0.362106	64.9781
GOTERM_BP_FAT	GO:1903076~regulation of protein localization to plasma membrane	4	1.67364	0.0555456	LYPD1, TMBIM1, LRRC15, GBP1	219	66	16650	4.60772	1	0.364288	65.3316
GOTERM_BP_FAT	GO:0044255~cellular lipid metabolic process	21	8.78661	0.0559726	CAV1, PLP1, FGF7, CES1, ARSE, SPTLC3, PDPN, ERBB3, PDGFA, ARSI, BTC, PDK4, GPAT3, CD74, ALDH1A1, PRKD1, APOA1, LRAT, ITGB8, FABP7, KLF4	219	1043	16650	1.53075	1	0.365977	65.6209
GOTERM_CC_FAT	GO:0005938~cell cortex	8	3.34728	0.0560759	PRKD1, COBL, CAV1, HMCN1, UTRN, HFE, TRPV4, INSC	202	247	14527	2.32926	1	0.273162	55.1149
GOTERM_BP_FAT	GO:0090087~regulation of peptide transport	7	2.92887	0.0568362	KCNS3, NOV, HLA-DRB1, CRHBP, HFE, HLA-DRB5, CD74	219	209	16650	2.54637	1	0.369962	66.1993
GOTERM_BP_FAT	GO:1903845~negative regulation of cellular response to transforming growth factor beta stimulus	4	1.67364	0.0576092	CAV2, CAV1, CD109, PRDM16	219	67	16650	4.53895	1	0.373436	66.7091
GOTERM_BP_FAT	GO:0030512~negative regulation of transforming growth factor beta receptor signaling pathway	4	1.67364	0.0576092	CAV2, CAV1, CD109, PRDM16	219	67	16650	4.53895	1	0.373436	66.7091
GOTERM_BP_FAT	GO:1904375~regulation of protein localization to cell periphery	4	1.67364	0.0576092	LYPD1, TMBIM1, LRRC15, GBP1	219	67	16650	4.53895	1	0.373436	66.7091
GOTERM_BP_FAT	GO:0031669~cellular response to nutrient levels	6	2.51046	0.0578595	CAV1, IL6, DNAJC15, UCN2, PDK4, HFE	219	159	16650	2.86896	1	0.374155	66.8726
GOTERM_BP_FAT	GO:2001234~negative regulation of apoptotic signaling pathway	7	2.92887	0.0580087	ITGA6, YBX3, NR4A2, ACKR3, TMBIM1, CD74, IL1A	219	210	16650	2.53425	1	0.374344	66.9698
GOTERM_BP_FAT	GO:0001501~skeletal system development	12	5.02092	0.058143	MAF, MEF2C, NOV, ARSE, HOXB7, ITGB8, PRRX1, COL1A2, CHI3L1, TFAP2A, RUNX1, GLI3	219	490	16650	1.8619	1	0.374454	67.0569
GOTERM_BP_FAT	GO:1900449~regulation of glutamate receptor signaling pathway	3	1.25523	0.0584099	MEF2C, CRHBP, RELN	219	30	16650	7.60274	1	0.375253	67.2296
GOTERM_BP_FAT	GO:0048730~epidermis morphogenesis	3	1.25523	0.0584099	FGF7, KLF4, IGFBP5	219	30	16650	7.60274	1	0.375253	67.2296
GOTERM_MF_FAT	GO:0043236~laminin binding	3	1.25523	0.0590846	ITGA6, ADGRG6, LRRC15	205	30	15478	7.55024	1	0.553489	59.3963
GOTERM_BP_FAT	GO:1903035~negative regulation of response to wounding	4	1.67364	0.0597088	THBD, PDGFA, CD109, SPP1	219	68	16650	4.4722	1	0.381363	68.0574
GOTERM_BP_FAT	GO:0034103~regulation of tissue remodeling	4	1.67364	0.0597088	IL6, PDK4, TMBIM1, SPP1	219	68	16650	4.4722	1	0.381363	68.0574
GOTERM_BP_FAT	GO:0050679~positive regulation of epithelial cell proliferation	6	2.51046	0.0605816	PRKD1, CYBA, CAV2, IL6, FGF7, TGFA	219	161	16650	2.83332	1	0.385231	68.6026
GOTERM_BP_FAT	GO:2001236~regulation of extrinsic apoptotic signaling pathway	6	2.51046	0.0605816	CAV1, LTBR, ITGA6, MAL, TMBIM1, IL1A	219	161	16650	2.83332	1	0.385231	68.6026
GOTERM_CC_FAT	GO:0016023~cytoplasmic, membrane-bounded vesicle	24	10.0418	0.0608044	HLA-DQB1, CAV2, HLA-DQB2, GABRA2, A2M, CTSZ, CAV1, ATP10B, HLA-DRB1, PDGFA, CRHBP, SELENOP, HLA-DQA1, CD74, CYBA, APOA1, SERPINA5, TGFA, HLA-DRB5, HLA-DPA1, HLA-DPB1, MYOF, DPP4, HLA-DRA	202	1183	14527	1.45899	1	0.289603	58.1373
GOTERM_CC_FAT	GO:0042641~actomyosin	4	1.67364	0.0610767	CYBA, ABLIM3, MYH14, MYL9	202	65	14527	4.42559	1	0.287333	58.3055
GOTERM_BP_FAT	GO:0043270~positive regulation of ion transport	7	2.92887	0.0611539	CAV1, CCR1, TRPV3, HFE, RELN, FGF12, PLA2R1	219	213	16650	2.49855	1	0.387543	68.9553
GOTERM_BP_FAT	GO:0048660~regulation of smooth muscle cell proliferation	5	2.09205	0.0612282	CYBA, IL6, IL6R, KLF4, IGFBP5	219	113	16650	3.36404	1	0.387323	69.0008
GOTERM_BP_FAT	GO:0046849~bone remodeling	4	1.67364	0.0618439	WNT16, IL6, PDK4, SPP1	219	69	16650	4.40739	1	0.389834	69.3755
GOTERM_BP_FAT	GO:0042509~regulation of tyrosine phosphorylation of STAT protein	4	1.67364	0.0618439	CAV1, IL6, CRLF1, IL6R	219	69	16650	4.40739	1	0.389834	69.3755
GOTERM_BP_FAT	GO:1903426~regulation of reactive oxygen species biosynthetic process	4	1.67364	0.0618439	CYBA, CAV1, IL6, KLF4	219	69	16650	4.40739	1	0.389834	69.3755
GOTERM_BP_FAT	GO:0043534~blood vessel endothelial cell migration	4	1.67364	0.0618439	PRKD1, APOA1, SRPX2, KLF4	219	69	16650	4.40739	1	0.389834	69.3755
GOTERM_BP_FAT	GO:1902622~regulation of neutrophil migration	3	1.25523	0.0619144	CXCL1, CD74, IL1A	219	31	16650	7.35749	1	0.389593	69.4181
GOTERM_BP_FAT	GO:0048265~response to pain	3	1.25523	0.0619144	EDNRB, RELN, VWA1	219	31	16650	7.35749	1	0.389593	69.4181
GOTERM_BP_FAT	GO:1903670~regulation of sprouting angiogenesis	3	1.25523	0.0619144	SRPX2, NGFR, KLF4	219	31	16650	7.35749	1	0.389593	69.4181
GOTERM_BP_FAT	GO:0010837~regulation of keratinocyte proliferation	3	1.25523	0.0619144	PRKD1, FGF7, CD109	219	31	16650	7.35749	1	0.389593	69.4181
GOTERM_BP_FAT	GO:0032965~regulation of collagen biosynthetic process	3	1.25523	0.0619144	CIITA, IL6, IL6R	219	31	16650	7.35749	1	0.389593	69.4181
GOTERM_BP_FAT	GO:0044091~membrane biogenesis	3	1.25523	0.0619144	CAV2, CAV1, S100A10	219	31	16650	7.35749	1	0.389593	69.4181
GOTERM_BP_FAT	GO:0007178~transmembrane receptor protein serine/threonine kinase signaling pathway	9	3.76569	0.061929	NOV, F11R, CAV2, CAV1, APOA1, CD109, COL1A2, HFE, PRDM16	219	322	16650	2.12499	1	0.389071	69.427
GOTERM_MF_FAT	GO:0001047~core promoter binding	6	2.51046	0.0620471	MEF2C, NR4A2, TFAP2A, RUNX1, SOX8, KLF4	205	161	15478	2.81376	1	0.563949	61.2477
GOTERM_BP_FAT	GO:0050714~positive regulation of protein secretion	7	2.92887	0.0624299	KCNN4, IL6, HLA-DRB1, HLA-DRB5, TRPV4, TNFRSF14, IL1A	219	214	16650	2.48688	1	0.390986	69.7282
GOTERM_BP_FAT	GO:1903708~positive regulation of hemopoiesis	6	2.51046	0.0629138	IL6, CCR1, AXL, RUNX1, GLI3, CD74	219	163	16650	2.79855	1	0.392804	70.0165
GOTERM_BP_FAT	GO:2001233~regulation of apoptotic signaling pathway	10	4.1841	0.0629492	CAV1, LTBR, ITGA6, YBX3, NR4A2, MAL, ACKR3, TMBIM1, CD74, IL1A	219	380	16650	2.00072	1	0.392386	70.0375
GOTERM_BP_FAT	GO:0060353~regulation of cell adhesion molecule production	2	0.83682	0.0637809	CAV1, APOA1	219	5	16650	30.411	1	0.395909	70.5266
GOTERM_BP_FAT	GO:0070836~caveola assembly	2	0.83682	0.0637809	CAV2, CAV1	219	5	16650	30.411	1	0.395909	70.5266
GOTERM_BP_FAT	GO:0002040~sprouting angiogenesis	4	1.67364	0.0640142	SRPX2, NGFR, ESM1, KLF4	219	70	16650	4.34442	1	0.396463	70.6625
GOTERM_BP_FAT	GO:0014032~neural crest cell development	4	1.67364	0.0640142	EDNRB, SOX10, SEMA3B, SOX8	219	70	16650	4.34442	1	0.396463	70.6625
GOTERM_CC_FAT	GO:0016323~basolateral plasma membrane	7	2.92887	0.064153	CAV1, ITGA6, ERBB3, MET, TGFA, HEPH, IL6R	202	204	14527	2.4677	1	0.296367	60.1622
GOTERM_MF_FAT	GO:0038132~neuregulin binding	2	0.83682	0.0641937	ITGA6, ERBB3	205	5	15478	30.201	1	0.569055	62.5397
GOTERM_BP_FAT	GO:0042476~odontogenesis	5	2.09205	0.0644611	ITGA6, COL1A2, TFAP2A, PERP, GLI3	219	115	16650	3.30554	1	0.398063	70.9211
GOTERM_MF_FAT	GO:0035004~phosphatidylinositol 3-kinase activity	4	1.67364	0.0649996	FGF7, PDGFA, ERBB3, BTC	205	70	15478	4.31443	1	0.566257	63.0143
GOTERM_BP_FAT	GO:2000113~negative regulation of cellular macromolecule biosynthetic process	25	10.4603	0.0650792	MEF2C, CAV1, SOX2, PRRX1, YBX3, IGF2BP2, PRDM16, SOX8, GLI3, EDNRB, MDFIC, NKX6-2, TRPV4, RUNX1, FOXD3, MAF, CIITA, SOX10, S100A11, NR4A2, HILS1, BACE2, TFAP2A, KLF4, IGFBP5	219	1324	16650	1.43556	1	0.400488	71.2751
GOTERM_BP_FAT	GO:0099601~regulation of neurotransmitter receptor activity	3	1.25523	0.0654886	MEF2C, CRHBP, RELN	219	32	16650	7.12757	1	0.401883	71.5074
GOTERM_BP_FAT	GO:0001937~negative regulation of endothelial cell proliferation	3	1.25523	0.0654886	CAV2, CAV1, NGFR	219	32	16650	7.12757	1	0.401883	71.5074
GOTERM_BP_FAT	GO:0035019~somatic stem cell population maintenance	4	1.67364	0.0662194	SOX2, PRDM16, KLF4, FOXD3	219	71	16650	4.28323	1	0.404824	71.9176
GOTERM_BP_FAT	GO:0071229~cellular response to acid chemical	6	2.51046	0.0669162	MEF2C, CYBA, PDK4, COL1A2, KLF4, EPHA3	219	166	16650	2.74798	1	0.407579	72.3035
GOTERM_BP_FAT	GO:0051129~negative regulation of cellular component organization	14	5.85774	0.067173	LYPD1, CAV1, TMBIM1, LRRC15, KANK1, PRKD1, DNAJC15, APOA1, TRPV4, SEMA3B, NGFR, DPP4, SPP1, GBP1	219	624	16650	1.70574	1	0.40821	72.4445
GOTERM_BP_FAT	GO:1903706~regulation of hemopoiesis	9	3.76569	0.0671811	MEF2C, IL6, CCR1, AXL, RUNX1, HLA-DOA, PRDM16, GLI3, CD74	219	328	16650	2.08612	1	0.407651	72.4489
GOTERM_BP_FAT	GO:0000122~negative regulation of transcription from RNA polymerase II promoter	16	6.69456	0.0672596	MAF, MEF2C, CIITA, CAV1, SOX2, YBX3, PRRX1, NR4A2, PRDM16, GLI3, EDNRB, NKX6-2, TFAP2A, TRPV4, KLF4, FOXD3	219	748	16650	1.62625	1	0.407429	72.4919
GOTERM_MF_FAT	GO:0001228~transcriptional activator activity, RNA polymerase II transcription regulatory region sequence-specific binding	9	3.76569	0.0673027	MAF, MEF2C, EBF2, SOX2, NR4A2, TFAP2A, RUNX1, GLI3, KLF4	205	326	15478	2.08442	1	0.572002	64.3399
GOTERM_CC_FAT	GO:0005921~gap junction	3	1.25523	0.0681737	NOV, GJB1, GJB2	202	31	14527	6.9596	1	0.308758	62.4734
GOTERM_BP_FAT	GO:0046634~regulation of alpha-beta T cell activation	4	1.67364	0.0684591	IL6, HFE, TNFRSF14, GLI3	219	72	16650	4.22374	1	0.412531	73.1402
GOTERM_BP_FAT	GO:0002720~positive regulation of cytokine production involved in immune response	3	1.25523	0.0691301	IL6, TNFRSF14, CD74	219	33	16650	6.91158	1	0.415096	73.4966
GOTERM_BP_FAT	GO:0002209~behavioral defense response	3	1.25523	0.0691301	MEF2C, LYPD1, DPP4	219	33	16650	6.91158	1	0.415096	73.4966
GOTERM_BP_FAT	GO:0001662~behavioral fear response	3	1.25523	0.0691301	MEF2C, LYPD1, DPP4	219	33	16650	6.91158	1	0.415096	73.4966
GOTERM_BP_FAT	GO:0043616~keratinocyte proliferation	3	1.25523	0.0691301	WNT16, FGF7, CD109	219	33	16650	6.91158	1	0.415096	73.4966
GOTERM_BP_FAT	GO:0007435~salivary gland morphogenesis	3	1.25523	0.0691301	IL6, FGF7, PDGFA	219	33	16650	6.91158	1	0.415096	73.4966
GOTERM_BP_FAT	GO:0051592~response to calcium ion	5	2.09205	0.069475	MEF2C, CAV1, IL6, S100A16, CRHBP	219	118	16650	3.2215	1	0.416115	73.6781
GOTERM_BP_FAT	GO:0048634~regulation of muscle organ development	5	2.09205	0.069475	MEF2C, IL6, S100B, ERBB3, YBX3	219	118	16650	3.2215	1	0.416115	73.6781
GOTERM_MF_FAT	GO:0005126~cytokine receptor binding	8	3.34728	0.0697664	CXCL1, IL6, CXCL5, CRLF1, TMBIM1, CXCL6, IL6R, IL1A	205	273	15478	2.21253	1	0.578351	65.7088
GOTERM_CC_FAT	GO:0001726~ruffle	6	2.51046	0.0698263	COBL, S100B, PDPN, S100A11, TRPV4, KANK1	202	159	14527	2.71381	1	0.31168	63.3867
GOTERM_BP_FAT	GO:0043087~regulation of GTPase activity	15	6.27615	0.0706509	CAV2, F11R, A2M, FGF7, ERBB3, PDGFA, BTC, RASGEF1A, S100A10, EPHA3, ALDH1A1, ITGA6, GFRA1, TBC1D8B, GFRA3	219	691	16650	1.65038	1	0.421001	74.2879
GOTERM_BP_FAT	GO:0007260~tyrosine phosphorylation of STAT protein	4	1.67364	0.0707329	CAV1, IL6, CRLF1, IL6R	219	73	16650	4.16588	1	0.420779	74.3299
GOTERM_BP_FAT	GO:1901861~regulation of muscle tissue development	5	2.09205	0.0711897	MEF2C, S100B, ERBB3, YBX3, IGFBP5	219	119	16650	3.19443	1	0.422292	74.5628
GOTERM_BP_FAT	GO:0046330~positive regulation of JNK cascade	5	2.09205	0.0711897	WNT16, LTBR, MDFIC, TRPV4, IL1A	219	119	16650	3.19443	1	0.422292	74.5628
GOTERM_BP_FAT	GO:0010771~negative regulation of cell morphogenesis involved in differentiation	5	2.09205	0.0711897	SEMA3B, NGFR, KANK1, SPP1, GBP1	219	119	16650	3.19443	1	0.422292	74.5628
GOTERM_MF_FAT	GO:0061134~peptidase regulator activity	7	2.92887	0.071352	CAV1, A2M, LXN, SERPINA5, CD109, MAL, TFPI2	205	220	15478	2.40235	1	0.57977	66.5637
GOTERM_BP_FAT	GO:1903530~regulation of secretion by cell	14	5.85774	0.0715169	MEF2C, IL6, HLA-DRB1, CRHBP, HFE, TNFRSF14, KCNS3, NOV, KCNN4, APOA1, HLA-DRB5, TRPV4, IL1A, GBP1	219	630	16650	1.6895	1	0.423199	74.7284
GOTERM_CC_FAT	GO:0031902~late endosome membrane	5	2.09205	0.0717751	HLA-DRB1, IFITM3, HLA-DRB5, HLA-DMB, HLA-DRA	202	113	14527	3.18212	1	0.315637	64.4373
GOTERM_BP_FAT	GO:0070201~regulation of establishment of protein localization	17	7.11297	0.0727081	IL6, HLA-DRB1, ABLIM3, TNFRSF14, TMBIM1, LRRC15, GLI3, KANK1, KCNS3, NOV, KCNN4, APOA1, MDFIC, HLA-DRB5, TRPV4, IL1A, GBP1	219	820	16650	1.57618	1	0.428058	75.3227
GOTERM_BP_FAT	GO:0045124~regulation of bone resorption	3	1.25523	0.0728366	IL6, PDK4, SPP1	219	34	16650	6.7083	1	0.428039	75.386
GOTERM_BP_FAT	GO:0034405~response to fluid shear stress	3	1.25523	0.0728366	MEF2C, TFPI2, KLF4	219	34	16650	6.7083	1	0.428039	75.386
GOTERM_BP_FAT	GO:0051180~vitamin transport	3	1.25523	0.0728366	APOA1, PDPN, TCN1	219	34	16650	6.7083	1	0.428039	75.386
GOTERM_BP_FAT	GO:0034765~regulation of ion transmembrane transport	10	4.1841	0.0732377	KCNS3, MEF2C, PRKD1, CYBA, CAV1, CRHBP, UTRN, RELN, FGF12, FXYD5	219	392	16650	1.93947	1	0.42926	75.5826
GOTERM_MF_FAT	GO:0001540~beta-amyloid binding	3	1.25523	0.0736633	APOA1, BACE2, CD74	205	34	15478	6.66198	1	0.584897	67.7744
GOTERM_BP_FAT	GO:0043547~positive regulation of GTPase activity	14	5.85774	0.0741292	CAV2, F11R, A2M, FGF7, ERBB3, PDGFA, BTC, RASGEF1A, S100A10, ALDH1A1, ITGA6, GFRA1, TBC1D8B, GFRA3	219	634	16650	1.67884	1	0.432689	76.0144
GOTERM_MF_FAT	GO:0043178~alcohol binding	4	1.67364	0.0741492	CAV1, APOA1, LRAT, PMP2	205	74	15478	4.08121	1	0.580573	68.0236
GOTERM_BP_FAT	GO:0032355~response to estradiol	5	2.09205	0.0746839	DHH, IL6, CRYAB, CRHBP, GJB2	219	121	16650	3.14163	1	0.434579	76.2794
GOTERM_BP_FAT	GO:2000116~regulation of cysteine-type endopeptidase activity	7	2.92887	0.074767	IL6, CRYAB, SOX2, NGFR, PERP, KLF4, PSMB9	219	224	16650	2.37586	1	0.434347	76.3189
GOTERM_BP_FAT	GO:1903729~regulation of plasma membrane organization	4	1.67364	0.0753812	LYPD1, TMBIM1, LRRC15, GBP1	219	75	16650	4.05479	1	0.436488	76.6086
GOTERM_BP_FAT	GO:0019058~viral life cycle	11	4.60251	0.075686	F11R, CAV2, CAV1, IFITM1, MDFIC, IFITM3, AXL, TNFRSF14, MX1, LRRC15, DPP4	219	455	16650	1.83802	1	0.43724	76.7511
GOTERM_BP_FAT	GO:0071863~regulation of cell proliferation in bone marrow	2	0.83682	0.0760426	MEF2C, IL6	219	6	16650	25.3425	1	0.438219	76.9168
GOTERM_BP_FAT	GO:0002578~negative regulation of antigen processing and presentation	2	0.83682	0.0760426	HFE, HLA-DOA	219	6	16650	25.3425	1	0.438219	76.9168
GOTERM_BP_FAT	GO:0044857~plasma membrane raft organization	2	0.83682	0.0760426	CAV2, CAV1	219	6	16650	25.3425	1	0.438219	76.9168
GOTERM_BP_FAT	GO:0071864~positive regulation of cell proliferation in bone marrow	2	0.83682	0.0760426	MEF2C, IL6	219	6	16650	25.3425	1	0.438219	76.9168
GOTERM_BP_FAT	GO:0044854~plasma membrane raft assembly	2	0.83682	0.0760426	CAV2, CAV1	219	6	16650	25.3425	1	0.438219	76.9168
GOTERM_BP_FAT	GO:2000272~negative regulation of receptor activity	3	1.25523	0.0766058	LYPD1, CRHBP, HFE	219	35	16650	6.51663	1	0.440106	77.1762
GOTERM_BP_FAT	GO:0032689~negative regulation of interferon-gamma production	3	1.25523	0.0766058	HLA-DRB1, AXL, HLA-DRB5	219	35	16650	6.51663	1	0.440106	77.1762
GOTERM_BP_FAT	GO:0045893~positive regulation of transcription, DNA-templated	25	10.4603	0.0767861	MAF, MEF2C, CIITA, SOX10, IL6, FGF7, ABLIM3, SOX2, MET, NR4A2, PRRX1, RXRG, PRDM16, GLI3, SOX8, PRKD1, ITGA6, MDFIC, EBF2, TFAP2A, NGFR, RUNX1, KLF4, IL1A, FOXD3	219	1349	16650	1.40896	1	0.440296	77.2587
GOTERM_BP_FAT	GO:1903508~positive regulation of nucleic acid-templated transcription	25	10.4603	0.0767861	MAF, MEF2C, CIITA, SOX10, IL6, FGF7, ABLIM3, SOX2, MET, NR4A2, PRRX1, RXRG, PRDM16, GLI3, SOX8, PRKD1, ITGA6, MDFIC, EBF2, TFAP2A, NGFR, RUNX1, KLF4, IL1A, FOXD3	219	1349	16650	1.40896	1	0.440296	77.2587
GOTERM_BP_FAT	GO:1990778~protein localization to cell periphery	7	2.92887	0.0771776	LYPD1, F11R, CAV1, S100A10, TMBIM1, LRRC15, GBP1	219	226	16650	2.35483	1	0.441414	77.4368
GOTERM_BP_FAT	GO:0031100~organ regeneration	4	1.67364	0.077755	APOA1, AXL, HFE, NNMT	219	76	16650	4.00144	1	0.443338	77.6971
GOTERM_BP_FAT	GO:0010769~regulation of cell morphogenesis involved in differentiation	9	3.76569	0.0780366	APOA1, S100A10, RELN, SEMA3B, NGFR, KANK1, SPP1, EPHA3, GBP1	219	339	16650	2.01843	1	0.443963	77.8229
GOTERM_BP_FAT	GO:0048706~embryonic skeletal system development	5	2.09205	0.0782635	MEF2C, HOXB7, PRRX1, TFAP2A, GLI3	219	123	16650	3.09054	1	0.444347	77.9239
GOTERM_BP_FAT	GO:0072001~renal system development	8	3.34728	0.0792168	MEF2C, ITGA6, HOXB7, PDGFA, CRLF1, TFAP2A, GLI3, SOX8	219	283	16650	2.14918	1	0.447873	78.3433
GOTERM_BP_FAT	GO:2000177~regulation of neural precursor cell proliferation	4	1.67364	0.0801614	SOX10, PTPRZ1, GLI3, ADGRG1	219	77	16650	3.94948	1	0.45133	78.7514
GOTERM_BP_FAT	GO:0061333~renal tubule morphogenesis	4	1.67364	0.0801614	MEF2C, HOXB7, GLI3, SOX8	219	77	16650	3.94948	1	0.45133	78.7514
GOTERM_CC_FAT	GO:0044431~Golgi apparatus part	19	7.94979	0.0801962	HLA-DQB1, CAV2, HLA-DQB2, CTSZ, CAV1, ARSE, HLA-DRB1, PDGFA, HLA-DQA1, CD74, PRKD1, CHST6, TGFA, HLA-DRB5, HLA-DPA1, HLA-DPB1, GALNT12, GBP1, HLA-DRA	202	910	14527	1.50154	1	0.343049	68.6633
GOTERM_BP_FAT	GO:0010712~regulation of collagen metabolic process	3	1.25523	0.0804354	CIITA, IL6, IL6R	219	36	16650	6.33562	1	0.451898	78.8685
GOTERM_BP_FAT	GO:0042596~fear response	3	1.25523	0.0804354	MEF2C, LYPD1, DPP4	219	36	16650	6.33562	1	0.451898	78.8685
GOTERM_BP_FAT	GO:1901215~negative regulation of neuron death	6	2.51046	0.0813061	MEF2C, IL6, ERBB3, CRLF1, AXL, NR4A2	219	176	16650	2.59184	1	0.455002	79.2363
GOTERM_MF_FAT	GO:0005088~Ras guanyl-nucleotide exchange factor activity	7	2.92887	0.0816104	FGF7, PDGFA, ERBB3, BTC, RASGEF1A, GFRA1, GFRA3	205	228	15478	2.31806	1	0.61041	71.6324
GOTERM_BP_FAT	GO:0034614~cellular response to reactive oxygen species	5	2.09205	0.0819275	IL6, MET, AXL, MMP3, KLF4	219	125	16650	3.0411	1	0.457028	79.4951
GOTERM_BP_FAT	GO:0042542~response to hydrogen peroxide	5	2.09205	0.0819275	IL6, CRYAB, MET, AXL, KLF4	219	125	16650	3.0411	1	0.457028	79.4951
GOTERM_BP_FAT	GO:0009628~response to abiotic stimulus	20	8.3682	0.0821859	CIITA, F11R, IL6, CAV1, LTBR, MICA, LXN, CRYAB, TRPV3, NR4A2, CHI3L1, YBX3, CYBA, THBD, PLEKHB1, S100B, TRPV4, MYOF, DPP4, IL1A	219	1029	16650	1.47769	1	0.457513	79.6018
GOTERM_BP_FAT	GO:0070301~cellular response to hydrogen peroxide	4	1.67364	0.0825998	IL6, MET, AXL, KLF4	219	78	16650	3.89884	1	0.458649	79.7717
GOTERM_BP_FAT	GO:0034340~response to type I interferon	4	1.67364	0.0825998	TRIM56, IFITM1, IFITM3, MX1	219	78	16650	3.89884	1	0.458649	79.7717
GOTERM_BP_FAT	GO:0002460~adaptive immune response based on somatic recombination of immune receptors built from immunoglobulin superfamily domains	8	3.34728	0.0829205	MEF2C, HLA-DQB1, IL6, MICA, HLA-DRB1, HFE, HLA-DRB5, CD74	219	286	16650	2.12664	1	0.459389	79.9023
GOTERM_BP_FAT	GO:0048762~mesenchymal cell differentiation	6	2.51046	0.0842999	MEF2C, EDNRB, SOX10, WNT16, SEMA3B, SOX8	219	178	16650	2.56272	1	0.464533	80.4554
GOTERM_BP_FAT	GO:0048839~inner ear development	6	2.51046	0.0842999	MAF, FREM2, SOX2, PRRX1, TFAP2A, GLI3	219	178	16650	2.56272	1	0.464533	80.4554
GOTERM_BP_FAT	GO:0044246~regulation of multicellular organismal metabolic process	3	1.25523	0.0843232	CIITA, IL6, IL6R	219	37	16650	6.16438	1	0.464023	80.4646
GOTERM_BP_FAT	GO:0032964~collagen biosynthetic process	3	1.25523	0.0843232	CIITA, IL6, IL6R	219	37	16650	6.16438	1	0.464023	80.4646
GOTERM_BP_FAT	GO:0007431~salivary gland development	3	1.25523	0.0843232	IL6, FGF7, PDGFA	219	37	16650	6.16438	1	0.464023	80.4646
GOTERM_BP_FAT	GO:0043086~negative regulation of catalytic activity	17	7.11297	0.0849268	F11R, IL6, A2M, CAV1, CRYAB, LXN, CD109, TMBIM1, LRRC15, PSMB9, EDNRB, APOA1, SERPINA5, NGFR, PLA2R1, TFPI2, KLF4	219	839	16650	1.54048	1	0.465913	80.7019
GOTERM_BP_FAT	GO:0022404~molting cycle process	4	1.67364	0.08507	FGF7, PDGFA, CD109, IGFBP5	219	79	16650	3.84949	1	0.465898	80.7578
GOTERM_BP_FAT	GO:0002444~myeloid leukocyte mediated immunity	4	1.67364	0.08507	IL6, CXCL5, CXCL6, IL6R	219	79	16650	3.84949	1	0.465898	80.7578
GOTERM_BP_FAT	GO:0022405~hair cycle process	4	1.67364	0.08507	FGF7, PDGFA, CD109, IGFBP5	219	79	16650	3.84949	1	0.465898	80.7578
GOTERM_BP_FAT	GO:0001942~hair follicle development	4	1.67364	0.08507	FGF7, PDGFA, CD109, IGFBP5	219	79	16650	3.84949	1	0.465898	80.7578
GOTERM_BP_FAT	GO:0044092~negative regulation of molecular function	21	8.78661	0.0854146	F11R, LYPD1, IL6, A2M, CAV1, CRYAB, LXN, CRHBP, CD109, HFE, TMBIM1, FGF12, LRRC15, PSMB9, EDNRB, APOA1, SERPINA5, NGFR, PLA2R1, TFPI2, KLF4	219	1100	16650	1.45143	1	0.466711	80.8917
GOTERM_BP_FAT	GO:0045766~positive regulation of angiogenesis	5	2.09205	0.085675	PRKD1, SRPX2, CHI3L1, RUNX1, IL1A	219	127	16650	2.9932	1	0.467175	80.9923
GOTERM_BP_FAT	GO:1905114~cell surface receptor signaling pathway involved in cell-cell signaling	12	5.02092	0.0865081	MEF2C, SOX10, WNT16, CAV1, SOX2, TRABD2B, NR4A2, RELN, GLI3, KLF4, KANK1, PSMB9	219	527	16650	1.73117	1	0.469973	81.3108
GOTERM_BP_FAT	GO:0034762~regulation of transmembrane transport	10	4.1841	0.0869273	KCNS3, MEF2C, PRKD1, CYBA, CAV1, CRHBP, UTRN, RELN, FGF12, FXYD5	219	406	16650	1.8726	1	0.471073	81.4692
GOTERM_BP_FAT	GO:1902680~positive regulation of RNA biosynthetic process	25	10.4603	0.0871378	MAF, MEF2C, CIITA, SOX10, IL6, FGF7, ABLIM3, SOX2, MET, NR4A2, PRRX1, RXRG, PRDM16, GLI3, SOX8, PRKD1, ITGA6, MDFIC, EBF2, TFAP2A, NGFR, RUNX1, KLF4, IL1A, FOXD3	219	1369	16650	1.38837	1	0.471322	81.5482
GOTERM_BP_FAT	GO:0061041~regulation of wound healing	5	2.09205	0.0875796	CAV1, THBD, PDGFA, CD109, KANK1	219	128	16650	2.96982	1	0.472506	81.713
GOTERM_BP_FAT	GO:0060485~mesenchyme development	7	2.92887	0.0877088	MEF2C, EDNRB, SOX10, WNT16, ERBB3, SEMA3B, SOX8	219	234	16650	2.27432	1	0.472424	81.761
GOTERM_BP_FAT	GO:0047484~regulation of response to osmotic stress	2	0.83682	0.0881444	YBX3, TRPV4	219	7	16650	21.7221	1	0.473575	81.9217
GOTERM_BP_FAT	GO:0014745~negative regulation of muscle adaptation	2	0.83682	0.0881444	KLF4, IGFBP5	219	7	16650	21.7221	1	0.473575	81.9217
GOTERM_BP_FAT	GO:0071639~positive regulation of monocyte chemotactic protein-1 production	2	0.83682	0.0881444	TRPV4, IL1A	219	7	16650	21.7221	1	0.473575	81.9217
GOTERM_BP_FAT	GO:0071838~cell proliferation in bone marrow	2	0.83682	0.0881444	MEF2C, IL6	219	7	16650	21.7221	1	0.473575	81.9217
GOTERM_BP_FAT	GO:0060352~cell adhesion molecule production	2	0.83682	0.0881444	CAV1, APOA1	219	7	16650	21.7221	1	0.473575	81.9217
GOTERM_BP_FAT	GO:0061098~positive regulation of protein tyrosine kinase activity	3	1.25523	0.088267	ERBB3, TGFA, RELN	219	38	16650	6.00216	1	0.473467	81.9667
GOTERM_BP_FAT	GO:0097035~regulation of membrane lipid distribution	3	1.25523	0.088267	KCNN4, ATP10B, XKR8	219	38	16650	6.00216	1	0.473467	81.9667
GOTERM_BP_FAT	GO:0048635~negative regulation of muscle organ development	3	1.25523	0.088267	IL6, S100B, YBX3	219	38	16650	6.00216	1	0.473467	81.9667
GOTERM_BP_FAT	GO:0001974~blood vessel remodeling	3	1.25523	0.088267	MEF2C, AXL, TMBIM1	219	38	16650	6.00216	1	0.473467	81.9667
GOTERM_BP_FAT	GO:0042517~positive regulation of tyrosine phosphorylation of Stat3 protein	3	1.25523	0.088267	IL6, CRLF1, IL6R	219	38	16650	6.00216	1	0.473467	81.9667
GOTERM_BP_FAT	GO:0071622~regulation of granulocyte chemotaxis	3	1.25523	0.088267	CXCL1, TRPV4, CD74	219	38	16650	6.00216	1	0.473467	81.9667
GOTERM_MF_FAT	GO:0019958~C-X-C chemokine binding	2	0.83682	0.0887076	A2M, ACKR3	205	7	15478	21.5721	1	0.635852	74.7093
GOTERM_MF_FAT	GO:0005138~interleukin-6 receptor binding	2	0.83682	0.0887076	IL6, IL6R	205	7	15478	21.5721	1	0.635852	74.7093
GOTERM_MF_FAT	GO:0046982~protein heterodimerization activity	11	4.60251	0.0887143	MEF2C, CYBA, CAV2, CAV1, PDGFA, ERBB3, CRLF1, AXL, NR4A2, RUNX1, SOX8	205	465	15478	1.78608	1	0.62937	74.712
GOTERM_BP_FAT	GO:0061351~neural precursor cell proliferation	5	2.09205	0.0895048	SOX10, PTPRZ1, FABP7, GLI3, ADGRG1	219	129	16650	2.9468	1	0.477806	82.4152
GOTERM_MF_FAT	GO:0004713~protein tyrosine kinase activity	6	2.51046	0.0898561	FGF7, ERBB3, BTC, MET, AXL, EPHA3	205	180	15478	2.51675	1	0.627903	75.1769
GOTERM_BP_FAT	GO:0045621~positive regulation of lymphocyte differentiation	4	1.67364	0.0901037	IL6, AXL, GLI3, CD74	219	81	16650	3.75444	1	0.479579	82.6284
GOTERM_BP_FAT	GO:0098773~skin epidermis development	4	1.67364	0.0901037	FGF7, PDGFA, CD109, IGFBP5	219	81	16650	3.75444	1	0.479579	82.6284
GOTERM_MF_FAT	GO:0008270~zinc ion binding	22	9.20502	0.0911893	DHH, IFIH1, MT1L, ADAMTSL1, MT1M, ABLIM3, UTRN, MMP19, ADAMTS15, RXRG, NR4A2, MMP3, MMP25, TRIM56, ADAMTS8, S100B, TRIM58, RNF128, MT2A, MT1E, KLF4, MT1F	205	1169	15478	1.42092	1	0.627298	75.7096
GOTERM_BP_FAT	GO:0035270~endocrine system development	5	2.09205	0.0914502	IL6, APOA1, NKX6-2, SOX2, IL6R	219	130	16650	2.92413	1	0.484279	83.0988
GOTERM_BP_FAT	GO:0010977~negative regulation of neuron projection development	5	2.09205	0.0914502	TRPV4, SEMA3B, NGFR, KANK1, SPP1	219	130	16650	2.92413	1	0.484279	83.0988
GOTERM_BP_FAT	GO:0007254~JNK cascade	6	2.51046	0.0921425	WNT16, LTBR, MDFIC, TRPV4, FGF12, IL1A	219	183	16650	2.4927	1	0.486382	83.3359
GOTERM_MF_FAT	GO:0001077~transcriptional activator activity, RNA polymerase II core promoter proximal region sequence-specific binding	7	2.92887	0.0922225	MEF2C, EBF2, SOX2, NR4A2, TFAP2A, GLI3, KLF4	205	236	15478	2.23948	1	0.625466	76.1151
GOTERM_BP_FAT	GO:0042551~neuron maturation	3	1.25523	0.0922648	EDNRB, NR4A2, LGI4	219	39	16650	5.84826	1	0.486255	83.3775
GOTERM_BP_FAT	GO:1901862~negative regulation of muscle tissue development	3	1.25523	0.0922648	S100B, YBX3, IGFBP5	219	39	16650	5.84826	1	0.486255	83.3775
GOTERM_BP_FAT	GO:0090184~positive regulation of kidney development	3	1.25523	0.0922648	HOXB7, PDGFA, SOX8	219	39	16650	5.84826	1	0.486255	83.3775
GOTERM_BP_FAT	GO:0046879~hormone secretion	8	3.34728	0.0936301	KCNS3, NOV, IL6, HLA-DRB1, CRHBP, HFE, HLA-DRB5, TRPV4	219	295	16650	2.06176	1	0.490944	83.8349
GOTERM_BP_FAT	GO:0002521~leukocyte differentiation	11	4.60251	0.0939388	MEF2C, IL6, LTBR, CCR1, CD109, AXL, RUNX1, HLA-DOA, PRDM16, GLI3, CD74	219	474	16650	1.76435	1	0.491529	83.9366
GOTERM_MF_FAT	GO:0008013~beta-catenin binding	4	1.67364	0.094034	NR4A2, GLI3, KLF4, KANK1	205	82	15478	3.68305	1	0.626903	76.8109
GOTERM_MF_FAT	GO:0019199~transmembrane receptor protein kinase activity	4	1.67364	0.094034	ERBB3, MET, AXL, EPHA3	205	82	15478	3.68305	1	0.626903	76.8109
GOTERM_BP_FAT	GO:0048878~chemical homeostasis	20	8.3682	0.0946742	MEF2C, IL6, CAV1, HLA-DRB1, CCR1, PDK4, HFE, FGF12, PRKD1, EDNRB, CYBA, APOA1, FLG, MT2A, TRPV4, HLA-DRB5, HEPH, NGFR, STEAP1, IGFBP5	219	1049	16650	1.44952	1	0.493748	84.1766
GOTERM_BP_FAT	GO:0002028~regulation of sodium ion transport	4	1.67364	0.095259	UTRN, FGF12, NKAIN3, FXYD5	219	83	16650	3.66397	1	0.495378	84.365
GOTERM_BP_FAT	GO:0015748~organophosphate ester transport	4	1.67364	0.095259	KCNN4, APOA1, ATP10B, GJB1	219	83	16650	3.66397	1	0.495378	84.365
GOTERM_BP_FAT	GO:0009725~response to hormone	17	7.11297	0.095465	MEF2C, CAV2, IL6, CAV1, CRHBP, PDK4, MMP19, NR4A2, RXRG, KANK1, GJB2, CYBA, S100B, TRPV4, NGFR, SPP1, IGFBP5	219	854	16650	1.51343	1	0.495559	84.4308
GOTERM_CC_FAT	GO:0098802~plasma membrane receptor complex	6	2.51046	0.0959476	IL6, ITGA6, ITGB8, HFE, IL6R, NRN1	202	175	14527	2.46569	1	0.393748	75.3439
GOTERM_BP_FAT	GO:0034605~cellular response to heat	3	1.25523	0.0963144	TRPV4, MYOF, IL1A	219	40	16650	5.70205	1	0.498177	84.6996
GOTERM_BP_FAT	GO:0030199~collagen fibril organization	3	1.25523	0.0963144	COL14A1, COL1A2, COL5A3	219	40	16650	5.70205	1	0.498177	84.6996
GOTERM_CC_FAT	GO:0005771~multivesicular body	3	1.25523	0.0968822	LRAT, CRHBP, CD74	202	38	14527	5.67757	1	0.392979	75.6954
GOTERM_BP_FAT	GO:0051302~regulation of cell division	5	2.09205	0.0974069	FGF7, PDGFA, BTC, TGFA, IL1A	219	133	16650	2.85817	1	0.501689	85.0389
GOTERM_BP_FAT	GO:0048565~digestive tract development	5	2.09205	0.0974069	EDNRB, COBL, SOX10, ITGA6, GLI3	219	133	16650	2.85817	1	0.501689	85.0389
GOTERM_BP_FAT	GO:0043500~muscle adaptation	4	1.67364	0.0978812	MEF2C, CYBA, KLF4, IGFBP5	219	84	16650	3.62035	1	0.502862	85.184
GOTERM_BP_FAT	GO:0051403~stress-activated MAPK cascade	7	2.92887	0.0985206	WNT16, LTBR, MDFIC, CRYAB, TRPV4, FGF12, IL1A	219	242	16650	2.19914	1	0.504644	85.3774
GOTERM_BP_FAT	GO:0007565~female pregnancy	6	2.51046	0.0987284	THBD, CRHBP, HFE, SPP1, GJB2, IGFBP5	219	187	16650	2.43938	1	0.504814	85.4398
GOTERM_BP_FAT	GO:0008544~epidermis development	8	3.34728	0.0998768	WNT16, FGF7, FLG, PDGFA, CD109, KLF4, EMP1, IGFBP5	219	300	16650	2.0274	1	0.508461	85.7799
