# Supplementary material for: Human repair‐related Schwann cells adopt functions of antigen‐presenting cells in vitro
Source: Glia. 2022 Aug 17;70(12):2361–77. doi: 10.1002/glia.24257 (PMC9804420; doi:10.1002/glia.24257)
Supplement: Supplementary file 1 — Supplementary Table 1. List of antibodies. Supplementary Table 2. List of differentially expressed genes hrSC vs NB cells Supplementary Table 3. Go Term analysis of differentially expressed genes hrSC vs NB cells Supplementary Table 4. Gene set enrichment analysis hrSCs vs NB cells Supplementary Table 5. Proteinarray data dat [file GLIA-70-2361-s004.zip › glia24257-sup-0004-Table4.xlsx]

## Sheet: GSEA_positive enriched_SCvsNBCL
NAME	GS<br> follow link to MSigDB	GS DETAILS	SIZE	ES	NES	NOM p-val	FDR q-val	FWER p-val	RANK AT MAX	LEADING EDGE
VERHAAK_GLIOBLASTOMA_MESENCHYMAL	VERHAAK_GLIOBLASTOMA_MESENCHYMAL	Details ...	211	0.765065	3.1230268	0.0	0.0	0.0	3409	tags=67%, list=14%, signal=77%
REN_ALVEOLAR_RHABDOMYOSARCOMA_DN	REN_ALVEOLAR_RHABDOMYOSARCOMA_DN	Details ...	399	0.7116214	3.1048236	0.0	0.0	0.0	4601	tags=65%, list=19%, signal=80%
HALLMARK_EPITHELIAL_MESENCHYMAL_TRANSITION	HALLMARK_EPITHELIAL_MESENCHYMAL_TRANSITION	Details ...	195	0.7581629	3.0769546	0.0	0.0	0.0	3331	tags=71%, list=14%, signal=82%
SCHUETZ_BREAST_CANCER_DUCTAL_INVASIVE_UP	SCHUETZ_BREAST_CANCER_DUCTAL_INVASIVE_UP	Details ...	335	0.71340126	3.076515	0.0	0.0	0.0	3338	tags=56%, list=14%, signal=64%
CHARAFE_BREAST_CANCER_LUMINAL_VS_BASAL_DN	CHARAFE_BREAST_CANCER_LUMINAL_VS_BASAL_DN	Details ...	423	0.69851613	3.0651734	0.0	0.0	0.0	3709	tags=54%, list=16%, signal=63%
HALLMARK_TNFA_SIGNALING_VIA_NFKB	HALLMARK_TNFA_SIGNALING_VIA_NFKB	Details ...	195	0.7204298	2.9201283	0.0	0.0	0.0	4236	tags=64%, list=18%, signal=77%
GAURNIER_PSMD4_TARGETS	GAURNIER_PSMD4_TARGETS	Details ...	66	0.8195552	2.8492854	0.0	0.0	0.0	2276	tags=67%, list=10%, signal=74%
HALLMARK_INTERFERON_GAMMA_RESPONSE	HALLMARK_INTERFERON_GAMMA_RESPONSE	Details ...	198	0.70502806	2.8461928	0.0	0.0	0.0	3539	tags=55%, list=15%, signal=64%
HALLMARK_INTERFERON_ALPHA_RESPONSE	HALLMARK_INTERFERON_ALPHA_RESPONSE	Details ...	94	0.76870745	2.821284	0.0	0.0	0.0	3317	tags=63%, list=14%, signal=73%
JOHNSTONE_PARVB_TARGETS_3_UP	JOHNSTONE_PARVB_TARGETS_3_UP	Details ...	405	0.6477005	2.8135805	0.0	0.0	0.0	4485	tags=54%, list=19%, signal=66%
HECKER_IFNB1_TARGETS	HECKER_IFNB1_TARGETS	Details ...	87	0.7826609	2.7931273	0.0	0.0	0.0	2580	tags=61%, list=11%, signal=68%
KIM_GLIS2_TARGETS_UP	KIM_GLIS2_TARGETS_UP	Details ...	81	0.7800185	2.7832966	0.0	0.0	0.0	2268	tags=63%, list=10%, signal=69%
LINDGREN_BLADDER_CANCER_CLUSTER_2B	LINDGREN_BLADDER_CANCER_CLUSTER_2B	Details ...	373	0.6433889	2.7811065	0.0	0.0	0.0	3153	tags=45%, list=13%, signal=51%
MCLACHLAN_DENTAL_CARIES_UP	MCLACHLAN_DENTAL_CARIES_UP	Details ...	238	0.6641357	2.7639663	0.0	0.0	0.0	2726	tags=46%, list=12%, signal=51%
PETROVA_ENDOTHELIUM_LYMPHATIC_VS_BLOOD_DN	PETROVA_ENDOTHELIUM_LYMPHATIC_VS_BLOOD_DN	Details ...	155	0.70712256	2.7601066	0.0	0.0	0.0	2597	tags=50%, list=11%, signal=55%
RODWELL_AGING_KIDNEY_UP	RODWELL_AGING_KIDNEY_UP	Details ...	447	0.621715	2.7362525	0.0	0.0	0.0	4192	tags=50%, list=18%, signal=60%
MARKEY_RB1_ACUTE_LOF_UP	MARKEY_RB1_ACUTE_LOF_UP	Details ...	203	0.6665845	2.7293873	0.0	0.0	0.0	3824	tags=53%, list=16%, signal=63%
SANA_RESPONSE_TO_IFNG_UP	SANA_RESPONSE_TO_IFNG_UP	Details ...	75	0.76180094	2.72099	0.0	0.0	0.0	3122	tags=67%, list=13%, signal=77%
LIANG_SILENCED_BY_METHYLATION_2	LIANG_SILENCED_BY_METHYLATION_2	Details ...	50	0.8155973	2.7145598	0.0	0.0	0.0	2279	tags=72%, list=10%, signal=79%
REACTOME_INTERFERON_SIGNALING	REACTOME_INTERFERON_SIGNALING	Details ...	136	0.70369977	2.7108612	0.0	0.0	0.0	2328	tags=38%, list=10%, signal=42%
HOSHIDA_LIVER_CANCER_SUBCLASS_S1	HOSHIDA_LIVER_CANCER_SUBCLASS_S1	Details ...	232	0.65636265	2.7056606	0.0	0.0	0.0	3620	tags=47%, list=15%, signal=55%
BOQUEST_STEM_CELL_UP	BOQUEST_STEM_CELL_UP	Details ...	255	0.6520386	2.7017841	0.0	0.0	0.0	2887	tags=51%, list=12%, signal=57%
ICHIBA_GRAFT_VERSUS_HOST_DISEASE_D7_UP	ICHIBA_GRAFT_VERSUS_HOST_DISEASE_D7_UP	Details ...	101	0.7363089	2.6971743	0.0	0.0	0.0	3736	tags=63%, list=16%, signal=75%
DER_IFN_ALPHA_RESPONSE_UP	DER_IFN_ALPHA_RESPONSE_UP	Details ...	73	0.7553291	2.6900458	0.0	0.0	0.0	3138	tags=53%, list=13%, signal=61%
NAKAYAMA_SOFT_TISSUE_TUMORS_PCA1_UP	NAKAYAMA_SOFT_TISSUE_TUMORS_PCA1_UP	Details ...	72	0.76326764	2.68901	0.0	0.0	0.0	3061	tags=57%, list=13%, signal=65%
REACTOME_INTERFERON_ALPHA_BETA_SIGNALING	REACTOME_INTERFERON_ALPHA_BETA_SIGNALING	Details ...	50	0.82724625	2.6881156	0.0	0.0	0.0	2328	tags=68%, list=10%, signal=75%
PICCALUGA_ANGIOIMMUNOBLASTIC_LYMPHOMA_UP	PICCALUGA_ANGIOIMMUNOBLASTIC_LYMPHOMA_UP	Details ...	199	0.6608457	2.6870525	0.0	0.0	0.0	3514	tags=55%, list=15%, signal=64%
HALLMARK_COAGULATION	HALLMARK_COAGULATION	Details ...	114	0.71125317	2.6733916	0.0	0.0	0.0	4100	tags=65%, list=17%, signal=78%
MCLACHLAN_DENTAL_CARIES_DN	MCLACHLAN_DENTAL_CARIES_DN	Details ...	228	0.64876276	2.6681826	0.0	0.0	0.0	3513	tags=52%, list=15%, signal=61%
REACTOME_INTERFERON_GAMMA_SIGNALING	REACTOME_INTERFERON_GAMMA_SIGNALING	Details ...	56	0.7692414	2.666097	0.0	0.0	0.0	2219	tags=55%, list=9%, signal=61%
BRUECKNER_TARGETS_OF_MIRLET7A3_DN	BRUECKNER_TARGETS_OF_MIRLET7A3_DN	Details ...	70	0.77037686	2.6655142	0.0	0.0	0.0	3688	tags=64%, list=16%, signal=76%
WANG_SMARCE1_TARGETS_UP	WANG_SMARCE1_TARGETS_UP	Details ...	264	0.63948286	2.6650019	0.0	0.0	0.0	3427	tags=52%, list=14%, signal=60%
DAUER_STAT3_TARGETS_DN	DAUER_STAT3_TARGETS_DN	Details ...	50	0.8090883	2.6637604	0.0	0.0	0.0	2382	tags=62%, list=10%, signal=69%
PID_AVB3_INTEGRIN_PATHWAY	PID_AVB3_INTEGRIN_PATHWAY	Details ...	73	0.75524503	2.658356	0.0	0.0	0.0	3304	tags=53%, list=14%, signal=62%
HUANG_DASATINIB_RESISTANCE_UP	HUANG_DASATINIB_RESISTANCE_UP	Details ...	78	0.7420577	2.657906	0.0	0.0	0.0	4753	tags=71%, list=20%, signal=88%
RUTELLA_RESPONSE_TO_HGF_VS_CSF2RB_AND_IL4_UP	RUTELLA_RESPONSE_TO_HGF_VS_CSF2RB_AND_IL4_UP	Details ...	389	0.613118	2.6559904	0.0	0.0	0.0	4390	tags=46%, list=19%, signal=55%
ZHANG_RESPONSE_TO_IKK_INHIBITOR_AND_TNF_UP	ZHANG_RESPONSE_TO_IKK_INHIBITOR_AND_TNF_UP	Details ...	206	0.6529569	2.655686	0.0	0.0	0.0	4236	tags=53%, list=18%, signal=64%
PASINI_SUZ12_TARGETS_DN	PASINI_SUZ12_TARGETS_DN	Details ...	306	0.6220726	2.6550412	0.0	0.0	0.0	3904	tags=52%, list=16%, signal=61%
ZWANG_CLASS_3_TRANSIENTLY_INDUCED_BY_EGF	ZWANG_CLASS_3_TRANSIENTLY_INDUCED_BY_EGF	Details ...	206	0.6528028	2.652128	0.0	0.0	0.0	4654	tags=56%, list=20%, signal=69%
PID_INTEGRIN1_PATHWAY	PID_INTEGRIN1_PATHWAY	Details ...	63	0.7642175	2.6437545	0.0	0.0	0.0	3046	tags=68%, list=13%, signal=78%
KEGG_ANTIGEN_PROCESSING_AND_PRESENTATION	KEGG_ANTIGEN_PROCESSING_AND_PRESENTATION	Details ...	56	0.7916264	2.6411772	0.0	0.0	0.0	2255	tags=46%, list=10%, signal=51%
WIELAND_UP_BY_HBV_INFECTION	WIELAND_UP_BY_HBV_INFECTION	Details ...	96	0.7219156	2.6409233	0.0	0.0	0.0	2589	tags=48%, list=11%, signal=54%
HORIUCHI_WTAP_TARGETS_UP	HORIUCHI_WTAP_TARGETS_UP	Details ...	287	0.62026966	2.6265132	0.0	0.0	0.0	3677	tags=46%, list=16%, signal=54%
SANA_TNF_SIGNALING_UP	SANA_TNF_SIGNALING_UP	Details ...	80	0.74066967	2.6227148	0.0	0.0	0.0	3473	tags=68%, list=15%, signal=79%
CHARAFE_BREAST_CANCER_LUMINAL_VS_MESENCHYMAL_DN	CHARAFE_BREAST_CANCER_LUMINAL_VS_MESENCHYMAL_DN	Details ...	443	0.60050136	2.6118298	0.0	0.0	0.0	3693	tags=45%, list=16%, signal=52%
WALLACE_PROSTATE_CANCER_RACE_UP	WALLACE_PROSTATE_CANCER_RACE_UP	Details ...	276	0.62109935	2.6087801	0.0	0.0	0.0	3146	tags=43%, list=13%, signal=49%
FULCHER_INFLAMMATORY_RESPONSE_LECTIN_VS_LPS_DN	FULCHER_INFLAMMATORY_RESPONSE_LECTIN_VS_LPS_DN	Details ...	425	0.59742916	2.6076026	0.0	0.0	0.0	3892	tags=42%, list=16%, signal=50%
LIU_VAV3_PROSTATE_CARCINOGENESIS_UP	LIU_VAV3_PROSTATE_CARCINOGENESIS_UP	Details ...	84	0.73195875	2.5962236	0.0	0.0	0.0	2501	tags=55%, list=11%, signal=61%
MCBRYAN_PUBERTAL_TGFB1_TARGETS_UP	MCBRYAN_PUBERTAL_TGFB1_TARGETS_UP	Details ...	167	0.65137994	2.594617	0.0	0.0	0.0	3943	tags=50%, list=17%, signal=60%
MISSIAGLIA_REGULATED_BY_METHYLATION_UP	MISSIAGLIA_REGULATED_BY_METHYLATION_UP	Details ...	115	0.68288517	2.5922382	0.0	0.0	0.0	4220	tags=63%, list=18%, signal=77%
WU_CELL_MIGRATION	WU_CELL_MIGRATION	Details ...	172	0.6540733	2.591389	0.0	0.0	0.0	3407	tags=56%, list=14%, signal=65%
SEKI_INFLAMMATORY_RESPONSE_LPS_UP	SEKI_INFLAMMATORY_RESPONSE_LPS_UP	Details ...	76	0.73416954	2.59043	0.0	0.0	0.0	2834	tags=61%, list=12%, signal=69%
BOQUEST_STEM_CELL_CULTURED_VS_FRESH_UP	BOQUEST_STEM_CELL_CULTURED_VS_FRESH_UP	Details ...	405	0.5950667	2.5881903	0.0	0.0	0.0	3445	tags=46%, list=15%, signal=53%
ICHIBA_GRAFT_VERSUS_HOST_DISEASE_35D_UP	ICHIBA_GRAFT_VERSUS_HOST_DISEASE_35D_UP	Details ...	120	0.67186415	2.587722	0.0	0.0	0.0	3680	tags=52%, list=16%, signal=62%
ALTEMEIER_RESPONSE_TO_LPS_WITH_MECHANICAL_VENTILATION	ALTEMEIER_RESPONSE_TO_LPS_WITH_MECHANICAL_VENTILATION	Details ...	120	0.6745776	2.5864131	0.0	0.0	0.0	4230	tags=60%, list=18%, signal=73%
SWEET_KRAS_TARGETS_UP	SWEET_KRAS_TARGETS_UP	Details ...	79	0.71719843	2.5840378	0.0	0.0	0.0	2450	tags=53%, list=10%, signal=59%
WINZEN_DEGRADED_VIA_KHSRP	WINZEN_DEGRADED_VIA_KHSRP	Details ...	96	0.7022799	2.5835178	0.0	0.0	0.0	3807	tags=56%, list=16%, signal=67%
SEITZ_NEOPLASTIC_TRANSFORMATION_BY_8P_DELETION_UP	SEITZ_NEOPLASTIC_TRANSFORMATION_BY_8P_DELETION_UP	Details ...	71	0.73106176	2.5834022	0.0	0.0	0.0	3075	tags=62%, list=13%, signal=71%
BROWNE_INTERFERON_RESPONSIVE_GENES	BROWNE_INTERFERON_RESPONSIVE_GENES	Details ...	67	0.7542755	2.5814793	0.0	0.0	0.0	3317	tags=70%, list=14%, signal=81%
LU_AGING_BRAIN_UP	LU_AGING_BRAIN_UP	Details ...	251	0.623909	2.5778968	0.0	0.0	0.0	3474	tags=45%, list=15%, signal=52%
LI_WILMS_TUMOR_VS_FETAL_KIDNEY_1_UP	LI_WILMS_TUMOR_VS_FETAL_KIDNEY_1_UP	Details ...	178	0.6365486	2.5737746	0.0	0.0	0.0	4236	tags=53%, list=18%, signal=65%
TURASHVILI_BREAST_DUCTAL_CARCINOMA_VS_DUCTAL_NORMAL_DN	TURASHVILI_BREAST_DUCTAL_CARCINOMA_VS_DUCTAL_NORMAL_DN	Details ...	167	0.6440734	2.5731466	0.0	0.0	0.0	2254	tags=40%, list=10%, signal=44%
DER_IFN_BETA_RESPONSE_UP	DER_IFN_BETA_RESPONSE_UP	Details ...	101	0.6955923	2.5730824	0.0	0.0	0.0	3138	tags=43%, list=13%, signal=49%
REACTOME_CYTOKINE_SIGNALING_IN_IMMUNE_SYSTEM	REACTOME_CYTOKINE_SIGNALING_IN_IMMUNE_SYSTEM	Details ...	236	0.6206784	2.5715165	0.0	0.0	0.0	2818	tags=31%, list=12%, signal=35%
KEGG_VIRAL_MYOCARDITIS	KEGG_VIRAL_MYOCARDITIS	Details ...	67	0.7386118	2.5714128	0.0	0.0	0.0	2070	tags=43%, list=9%, signal=47%
MOSERLE_IFNA_RESPONSE	MOSERLE_IFNA_RESPONSE	Details ...	31	0.8572705	2.571311	0.0	0.0	0.0	2308	tags=81%, list=10%, signal=89%
TAKEDA_TARGETS_OF_NUP98_HOXA9_FUSION_3D_UP	TAKEDA_TARGETS_OF_NUP98_HOXA9_FUSION_3D_UP	Details ...	164	0.64727104	2.569565	0.0	0.0	0.0	3709	tags=59%, list=16%, signal=69%
LANDIS_BREAST_CANCER_PROGRESSION_DN	LANDIS_BREAST_CANCER_PROGRESSION_DN	Details ...	67	0.7418258	2.5604696	0.0	0.0	0.0	2871	tags=51%, list=12%, signal=58%
HINATA_NFKB_TARGETS_KERATINOCYTE_UP	HINATA_NFKB_TARGETS_KERATINOCYTE_UP	Details ...	86	0.7082907	2.5596175	0.0	0.0	0.0	4236	tags=64%, list=18%, signal=78%
GRAHAM_NORMAL_QUIESCENT_VS_NORMAL_DIVIDING_UP	GRAHAM_NORMAL_QUIESCENT_VS_NORMAL_DIVIDING_UP	Details ...	63	0.7402141	2.559066	0.0	0.0	0.0	3709	tags=63%, list=16%, signal=75%
GHANDHI_DIRECT_IRRADIATION_UP	GHANDHI_DIRECT_IRRADIATION_UP	Details ...	98	0.69193053	2.5580165	0.0	0.0	0.0	3492	tags=59%, list=15%, signal=69%
DELYS_THYROID_CANCER_UP	DELYS_THYROID_CANCER_UP	Details ...	420	0.58510226	2.5571303	0.0	0.0	0.0	3921	tags=48%, list=17%, signal=57%
KEGG_AUTOIMMUNE_THYROID_DISEASE	KEGG_AUTOIMMUNE_THYROID_DISEASE	Details ...	32	0.85200375	2.5554001	0.0	0.0	0.0	1812	tags=59%, list=8%, signal=64%
KRASNOSELSKAYA_ILF3_TARGETS_UP	KRASNOSELSKAYA_ILF3_TARGETS_UP	Details ...	37	0.81299657	2.5501213	0.0	0.0	0.0	2205	tags=70%, list=9%, signal=77%
EXTRACELLULAR_MATRIX	EXTRACELLULAR_MATRIX	Details ...	91	0.7024551	2.5485296	0.0	0.0	0.0	3064	tags=57%, list=13%, signal=65%
PROTEINACEOUS_EXTRACELLULAR_MATRIX	PROTEINACEOUS_EXTRACELLULAR_MATRIX	Details ...	90	0.70307565	2.5481431	0.0	0.0	0.0	3064	tags=58%, list=13%, signal=66%
FRIDMAN_SENESCENCE_UP	FRIDMAN_SENESCENCE_UP	Details ...	76	0.7113635	2.5444844	0.0	0.0	0.0	2644	tags=51%, list=11%, signal=58%
PHONG_TNF_TARGETS_UP	PHONG_TNF_TARGETS_UP	Details ...	61	0.7527362	2.5439515	0.0	0.0	0.0	3425	tags=57%, list=14%, signal=67%
NAGASHIMA_EGF_SIGNALING_UP	NAGASHIMA_EGF_SIGNALING_UP	Details ...	56	0.7546634	2.5407953	0.0	0.0	0.0	3409	tags=61%, list=14%, signal=71%
LIM_MAMMARY_STEM_CELL_UP	LIM_MAMMARY_STEM_CELL_UP	Details ...	451	0.5730455	2.5406277	0.0	0.0	0.0	3356	tags=43%, list=14%, signal=50%
KIM_LRRC3B_TARGETS	KIM_LRRC3B_TARGETS	Details ...	29	0.86834115	2.5376804	0.0	0.0	0.0	2166	tags=76%, list=9%, signal=83%
BURTON_ADIPOGENESIS_8	BURTON_ADIPOGENESIS_8	Details ...	84	0.70623696	2.5374174	0.0	0.0	0.0	4185	tags=60%, list=18%, signal=72%
IGLESIAS_E2F_TARGETS_UP	IGLESIAS_E2F_TARGETS_UP	Details ...	148	0.65368026	2.531393	0.0	0.0	0.0	2763	tags=41%, list=12%, signal=46%
JECHLINGER_EPITHELIAL_TO_MESENCHYMAL_TRANSITION_UP	JECHLINGER_EPITHELIAL_TO_MESENCHYMAL_TRANSITION_UP	Details ...	68	0.72004396	2.5306463	0.0	0.0	0.0	4024	tags=66%, list=17%, signal=79%
GRUETZMANN_PANCREATIC_CANCER_UP	GRUETZMANN_PANCREATIC_CANCER_UP	Details ...	343	0.5887296	2.528938	0.0	0.0	0.0	3176	tags=35%, list=13%, signal=39%
NAKAMURA_ADIPOGENESIS_LATE_DN	NAKAMURA_ADIPOGENESIS_LATE_DN	Details ...	37	0.8123809	2.5263295	0.0	0.0	0.0	2050	tags=57%, list=9%, signal=62%
BROWNE_HCMV_INFECTION_24HR_DN	BROWNE_HCMV_INFECTION_24HR_DN	Details ...	144	0.6499714	2.5212357	0.0	0.0	0.0	3914	tags=48%, list=17%, signal=57%
ANASTASSIOU_CANCER_MESENCHYMAL_TRANSITION_SIGNATURE	ANASTASSIOU_CANCER_MESENCHYMAL_TRANSITION_SIGNATURE	Details ...	62	0.73886746	2.5162156	0.0	0.0	0.0	2597	tags=65%, list=11%, signal=72%
KEEN_RESPONSE_TO_ROSIGLITAZONE_DN	KEEN_RESPONSE_TO_ROSIGLITAZONE_DN	Details ...	99	0.6887424	2.5149114	0.0	0.0	0.0	3645	tags=55%, list=15%, signal=64%
VECCHI_GASTRIC_CANCER_ADVANCED_VS_EARLY_UP	VECCHI_GASTRIC_CANCER_ADVANCED_VS_EARLY_UP	Details ...	165	0.6377308	2.5143628	0.0	0.0	0.0	2717	tags=44%, list=11%, signal=50%
THUM_SYSTOLIC_HEART_FAILURE_UP	THUM_SYSTOLIC_HEART_FAILURE_UP	Details ...	392	0.5827397	2.5133667	0.0	0.0	0.0	4165	tags=42%, list=18%, signal=50%
CHIARADONNA_NEOPLASTIC_TRANSFORMATION_KRAS_DN	CHIARADONNA_NEOPLASTIC_TRANSFORMATION_KRAS_DN	Details ...	138	0.6452559	2.5070472	0.0	0.0	0.0	3909	tags=51%, list=17%, signal=61%
NEMETH_INFLAMMATORY_RESPONSE_LPS_UP	NEMETH_INFLAMMATORY_RESPONSE_LPS_UP	Details ...	87	0.6864744	2.507032	0.0	0.0	0.0	4174	tags=55%, list=18%, signal=67%
RODWELL_AGING_KIDNEY_NO_BLOOD_UP	RODWELL_AGING_KIDNEY_NO_BLOOD_UP	Details ...	200	0.6180167	2.5059884	0.0	0.0	0.0	3805	tags=52%, list=16%, signal=61%
HALLMARK_INFLAMMATORY_RESPONSE	HALLMARK_INFLAMMATORY_RESPONSE	Details ...	190	0.6215397	2.505549	0.0	0.0	0.0	3667	tags=48%, list=15%, signal=56%
BOSCO_INTERFERON_INDUCED_ANTIVIRAL_MODULE	BOSCO_INTERFERON_INDUCED_ANTIVIRAL_MODULE	Details ...	74	0.70674664	2.5051982	0.0	0.0	0.0	3218	tags=51%, list=14%, signal=59%
KEGG_GRAFT_VERSUS_HOST_DISEASE	KEGG_GRAFT_VERSUS_HOST_DISEASE	Details ...	30	0.8692334	2.5013342	0.0	0.0	0.0	1812	tags=67%, list=8%, signal=72%
KEGG_ECM_RECEPTOR_INTERACTION	KEGG_ECM_RECEPTOR_INTERACTION	Details ...	82	0.7013917	2.500898	0.0	0.0	0.0	3139	tags=61%, list=13%, signal=70%
LANDIS_ERBB2_BREAST_TUMORS_324_DN	LANDIS_ERBB2_BREAST_TUMORS_324_DN	Details ...	141	0.64158946	2.5003145	0.0	0.0	0.0	3549	tags=41%, list=15%, signal=48%
REACTOME_EXTRACELLULAR_MATRIX_ORGANIZATION	REACTOME_EXTRACELLULAR_MATRIX_ORGANIZATION	Details ...	76	0.7047073	2.4974413	0.0	0.0	0.0	2763	tags=61%, list=12%, signal=68%
SASAI_RESISTANCE_TO_NEOPLASTIC_TRANSFROMATION	SASAI_RESISTANCE_TO_NEOPLASTIC_TRANSFROMATION	Details ...	47	0.7558882	2.4958038	0.0	0.0	0.0	3114	tags=64%, list=13%, signal=73%
GHANDHI_BYSTANDER_IRRADIATION_UP	GHANDHI_BYSTANDER_IRRADIATION_UP	Details ...	80	0.69228995	2.4952397	0.0	0.0	0.0	3650	tags=64%, list=15%, signal=75%
FOSTER_TOLERANT_MACROPHAGE_DN	FOSTER_TOLERANT_MACROPHAGE_DN	Details ...	392	0.57242686	2.4930222	0.0	0.0	0.0	4191	tags=44%, list=18%, signal=53%
PID_SYNDECAN_1_PATHWAY	PID_SYNDECAN_1_PATHWAY	Details ...	45	0.7739501	2.4926655	0.0	0.0	0.0	3139	tags=60%, list=13%, signal=69%
GROSS_HYPOXIA_VIA_ELK3_DN	GROSS_HYPOXIA_VIA_ELK3_DN	Details ...	150	0.6365874	2.490331	0.0	0.0	0.0	3174	tags=39%, list=13%, signal=44%
EXTRACELLULAR_REGION	EXTRACELLULAR_REGION	Details ...	352	0.5795286	2.4893947	0.0	0.0	0.0	3473	tags=46%, list=15%, signal=53%
GERHOLD_ADIPOGENESIS_DN	GERHOLD_ADIPOGENESIS_DN	Details ...	63	0.73647106	2.489064	0.0	0.0	0.0	3139	tags=51%, list=13%, signal=58%
RUTELLA_RESPONSE_TO_HGF_UP	RUTELLA_RESPONSE_TO_HGF_UP	Details ...	395	0.5755683	2.4872904	0.0	0.0	0.0	4601	tags=45%, list=19%, signal=55%
SCHOEN_NFKB_SIGNALING	SCHOEN_NFKB_SIGNALING	Details ...	32	0.8265218	2.486548	0.0	0.0	0.0	2966	tags=81%, list=13%, signal=93%
KEGG_FOCAL_ADHESION	KEGG_FOCAL_ADHESION	Details ...	193	0.6152923	2.4830692	0.0	0.0	0.0	3086	tags=39%, list=13%, signal=45%
KEGG_ALLOGRAFT_REJECTION	KEGG_ALLOGRAFT_REJECTION	Details ...	29	0.8582996	2.483043	0.0	0.0	0.0	1812	tags=66%, list=8%, signal=71%
KEGG_CYTOKINE_CYTOKINE_RECEPTOR_INTERACTION	KEGG_CYTOKINE_CYTOKINE_RECEPTOR_INTERACTION	Details ...	196	0.60624707	2.4801433	0.0	0.0	0.0	3104	tags=41%, list=13%, signal=47%
FURUKAWA_DUSP6_TARGETS_PCI35_UP	FURUKAWA_DUSP6_TARGETS_PCI35_UP	Details ...	61	0.7255128	2.4747076	0.0	0.0	0.0	3535	tags=61%, list=15%, signal=71%
HALLMARK_HYPOXIA	HALLMARK_HYPOXIA	Details ...	191	0.61014205	2.4716146	0.0	0.0	0.0	3892	tags=45%, list=16%, signal=53%
GALINDO_IMMUNE_RESPONSE_TO_ENTEROTOXIN	GALINDO_IMMUNE_RESPONSE_TO_ENTEROTOXIN	Details ...	80	0.6956529	2.4703827	0.0	0.0	0.0	4543	tags=65%, list=19%, signal=80%
TAKEDA_TARGETS_OF_NUP98_HOXA9_FUSION_10D_UP	TAKEDA_TARGETS_OF_NUP98_HOXA9_FUSION_10D_UP	Details ...	176	0.6173981	2.4696221	0.0	0.0	0.0	2485	tags=43%, list=10%, signal=47%
TURASHVILI_BREAST_LOBULAR_CARCINOMA_VS_DUCTAL_NORMAL_UP	TURASHVILI_BREAST_LOBULAR_CARCINOMA_VS_DUCTAL_NORMAL_UP	Details ...	68	0.71080095	2.4651606	0.0	0.0	0.0	3035	tags=56%, list=13%, signal=64%
KIM_WT1_TARGETS_UP	KIM_WT1_TARGETS_UP	Details ...	206	0.60416085	2.4644763	0.0	0.0	0.0	4220	tags=46%, list=18%, signal=56%
LINDVALL_IMMORTALIZED_BY_TERT_DN	LINDVALL_IMMORTALIZED_BY_TERT_DN	Details ...	75	0.7081887	2.4631338	0.0	0.0	0.0	3115	tags=52%, list=13%, signal=60%
CHANG_CORE_SERUM_RESPONSE_DN	CHANG_CORE_SERUM_RESPONSE_DN	Details ...	195	0.6063225	2.4627194	0.0	0.0	0.0	4714	tags=49%, list=20%, signal=60%
DEMAGALHAES_AGING_UP	DEMAGALHAES_AGING_UP	Details ...	52	0.74736065	2.4617708	0.0	0.0	0.0	3183	tags=67%, list=13%, signal=78%
ZHU_CMV_ALL_DN	ZHU_CMV_ALL_DN	Details ...	124	0.6403823	2.461757	0.0	0.0	0.0	2980	tags=48%, list=13%, signal=55%
YAMAZAKI_TCEB3_TARGETS_UP	YAMAZAKI_TCEB3_TARGETS_UP	Details ...	170	0.6235823	2.4615302	0.0	0.0	0.0	4238	tags=56%, list=18%, signal=68%
EXTRACELLULAR_MATRIX_PART	EXTRACELLULAR_MATRIX_PART	Details ...	54	0.72893894	2.4609258	0.0	0.0	0.0	2947	tags=63%, list=12%, signal=72%
UROSEVIC_RESPONSE_TO_IMIQUIMOD	UROSEVIC_RESPONSE_TO_IMIQUIMOD	Details ...	23	0.869662	2.4582155	0.0	0.0	0.0	2308	tags=83%, list=10%, signal=91%
RUTELLA_RESPONSE_TO_CSF2RB_AND_IL4_DN	RUTELLA_RESPONSE_TO_CSF2RB_AND_IL4_DN	Details ...	302	0.5728787	2.454288	0.0	0.0	0.0	4371	tags=43%, list=18%, signal=53%
HUMMERICH_SKIN_CANCER_PROGRESSION_UP	HUMMERICH_SKIN_CANCER_PROGRESSION_UP	Details ...	82	0.67233074	2.450351	0.0	0.0	0.0	3138	tags=51%, list=13%, signal=59%
PHONG_TNF_RESPONSE_VIA_P38_PARTIAL	PHONG_TNF_RESPONSE_VIA_P38_PARTIAL	Details ...	155	0.6197784	2.44941	0.0	0.0	0.0	4371	tags=56%, list=18%, signal=68%
CHIARADONNA_NEOPLASTIC_TRANSFORMATION_CDC25_DN	CHIARADONNA_NEOPLASTIC_TRANSFORMATION_CDC25_DN	Details ...	143	0.6343482	2.4482183	0.0	0.0	0.0	3909	tags=48%, list=17%, signal=57%
NAKAMURA_ADIPOGENESIS_EARLY_DN	NAKAMURA_ADIPOGENESIS_EARLY_DN	Details ...	38	0.7858639	2.446895	0.0	0.0	0.0	2050	tags=58%, list=9%, signal=63%
HESS_TARGETS_OF_HOXA9_AND_MEIS1_DN	HESS_TARGETS_OF_HOXA9_AND_MEIS1_DN	Details ...	73	0.6868342	2.441138	0.0	0.0	0.0	3173	tags=49%, list=13%, signal=57%
DAUER_STAT3_TARGETS_UP	DAUER_STAT3_TARGETS_UP	Details ...	43	0.7697593	2.4401395	0.0	0.0	0.0	4189	tags=72%, list=18%, signal=87%
MAHAJAN_RESPONSE_TO_IL1A_UP	MAHAJAN_RESPONSE_TO_IL1A_UP	Details ...	75	0.6946532	2.439342	0.0	0.0	0.0	3139	tags=57%, list=13%, signal=66%
SWEET_LUNG_CANCER_KRAS_DN	SWEET_LUNG_CANCER_KRAS_DN	Details ...	399	0.56425714	2.436304	0.0	0.0	0.0	3452	tags=41%, list=15%, signal=48%
GRAHAM_CML_DIVIDING_VS_NORMAL_QUIESCENT_DN	GRAHAM_CML_DIVIDING_VS_NORMAL_QUIESCENT_DN	Details ...	87	0.6728481	2.4353447	0.0	0.0	0.0	3261	tags=59%, list=14%, signal=68%
IZADPANAH_STEM_CELL_ADIPOSE_VS_BONE_UP	IZADPANAH_STEM_CELL_ADIPOSE_VS_BONE_UP	Details ...	122	0.63748026	2.4345384	0.0	0.0	0.0	2321	tags=38%, list=10%, signal=42%
EXTRACELLULAR_REGION_PART	EXTRACELLULAR_REGION_PART	Details ...	270	0.5803954	2.4333162	0.0	0.0	0.0	3473	tags=48%, list=15%, signal=56%
WINTER_HYPOXIA_METAGENE	WINTER_HYPOXIA_METAGENE	Details ...	227	0.5966843	2.4331408	0.0	0.0	0.0	3469	tags=41%, list=15%, signal=47%
HALLMARK_P53_PATHWAY	HALLMARK_P53_PATHWAY	Details ...	194	0.5991171	2.4315755	0.0	0.0	0.0	4040	tags=42%, list=17%, signal=51%
HAHTOLA_MYCOSIS_FUNGOIDES_CD4_UP	HAHTOLA_MYCOSIS_FUNGOIDES_CD4_UP	Details ...	60	0.71484464	2.431469	0.0	0.0	0.0	4208	tags=62%, list=18%, signal=75%
BILD_HRAS_ONCOGENIC_SIGNATURE	BILD_HRAS_ONCOGENIC_SIGNATURE	Details ...	240	0.58117414	2.4302082	0.0	0.0	0.0	2881	tags=39%, list=12%, signal=44%
HIRSCH_CELLULAR_TRANSFORMATION_SIGNATURE_UP	HIRSCH_CELLULAR_TRANSFORMATION_SIGNATURE_UP	Details ...	231	0.5870359	2.4280765	0.0	0.0	0.0	4680	tags=50%, list=20%, signal=61%
KINSEY_TARGETS_OF_EWSR1_FLII_FUSION_DN	KINSEY_TARGETS_OF_EWSR1_FLII_FUSION_DN	Details ...	309	0.57522273	2.4270008	0.0	0.0	0.0	4282	tags=49%, list=18%, signal=58%
LI_INDUCED_T_TO_NATURAL_KILLER_UP	LI_INDUCED_T_TO_NATURAL_KILLER_UP	Details ...	289	0.5711357	2.4223897	0.0	0.0	0.0	4186	tags=46%, list=18%, signal=55%
RIGGI_EWING_SARCOMA_PROGENITOR_DN	RIGGI_EWING_SARCOMA_PROGENITOR_DN	Details ...	175	0.6085065	2.4216597	0.0	0.0	0.0	3020	tags=44%, list=13%, signal=50%
MIKKELSEN_MEF_LCP_WITH_H3K4ME3	MIKKELSEN_MEF_LCP_WITH_H3K4ME3	Details ...	112	0.6442168	2.4205685	0.0	0.0	0.0	3514	tags=47%, list=15%, signal=55%
SARRIO_EPITHELIAL_MESENCHYMAL_TRANSITION_DN	SARRIO_EPITHELIAL_MESENCHYMAL_TRANSITION_DN	Details ...	140	0.618488	2.4192379	0.0	0.0	0.0	3915	tags=47%, list=17%, signal=56%
JISON_SICKLE_CELL_DISEASE_UP	JISON_SICKLE_CELL_DISEASE_UP	Details ...	177	0.6072785	2.4191911	0.0	0.0	0.0	3413	tags=44%, list=14%, signal=50%
TURASHVILI_BREAST_LOBULAR_CARCINOMA_VS_LOBULAR_NORMAL_DN	TURASHVILI_BREAST_LOBULAR_CARCINOMA_VS_LOBULAR_NORMAL_DN	Details ...	74	0.6872774	2.4165568	0.0	0.0	0.0	3547	tags=54%, list=15%, signal=63%
GUENTHER_GROWTH_SPHERICAL_VS_ADHERENT_DN	GUENTHER_GROWTH_SPHERICAL_VS_ADHERENT_DN	Details ...	26	0.84138554	2.4162805	0.0	0.0	0.0	3510	tags=92%, list=15%, signal=108%
PID_INTEGRIN3_PATHWAY	PID_INTEGRIN3_PATHWAY	Details ...	39	0.7811648	2.4157782	0.0	0.0	0.0	3342	tags=69%, list=14%, signal=80%
TSAI_RESPONSE_TO_RADIATION_THERAPY	TSAI_RESPONSE_TO_RADIATION_THERAPY	Details ...	32	0.79662997	2.4153357	0.0	0.0	0.0	3514	tags=81%, list=15%, signal=95%
HAN_SATB1_TARGETS_DN	HAN_SATB1_TARGETS_DN	Details ...	419	0.5510259	2.4139295	0.0	0.0	0.0	4370	tags=42%, list=18%, signal=51%
BOQUEST_STEM_CELL_DN	BOQUEST_STEM_CELL_DN	Details ...	209	0.58583146	2.4137053	0.0	0.0	0.0	3903	tags=47%, list=16%, signal=56%
AMIT_EGF_RESPONSE_60_MCF10A	AMIT_EGF_RESPONSE_60_MCF10A	Details ...	37	0.7716614	2.4134765	0.0	0.0	0.0	3450	tags=57%, list=15%, signal=66%
GAJATE_RESPONSE_TO_TRABECTEDIN_UP	GAJATE_RESPONSE_TO_TRABECTEDIN_UP	Details ...	62	0.71356493	2.4123933	0.0	0.0	0.0	2524	tags=50%, list=11%, signal=56%
HAN_SATB1_TARGETS_UP	HAN_SATB1_TARGETS_UP	Details ...	362	0.5597831	2.410838	0.0	0.0	0.0	3128	tags=34%, list=13%, signal=38%
LINDGREN_BLADDER_CANCER_CLUSTER_2A_DN	LINDGREN_BLADDER_CANCER_CLUSTER_2A_DN	Details ...	130	0.6222226	2.4106998	0.0	0.0	0.0	3831	tags=40%, list=16%, signal=47%
BASSO_CD40_SIGNALING_UP	BASSO_CD40_SIGNALING_UP	Details ...	98	0.650582	2.4091985	0.0	0.0	0.0	3438	tags=48%, list=15%, signal=56%
LEIN_OLIGODENDROCYTE_MARKERS	LEIN_OLIGODENDROCYTE_MARKERS	Details ...	68	0.6891861	2.4073389	0.0	0.0	0.0	3106	tags=56%, list=13%, signal=64%
BURTON_ADIPOGENESIS_PEAK_AT_2HR	BURTON_ADIPOGENESIS_PEAK_AT_2HR	Details ...	50	0.7312055	2.406723	0.0	0.0	0.0	3031	tags=52%, list=13%, signal=60%
LIU_PROSTATE_CANCER_DN	LIU_PROSTATE_CANCER_DN	Details ...	444	0.5492701	2.405989	0.0	0.0	0.0	3709	tags=42%, list=16%, signal=49%
ZHU_CMV_8_HR_UP	ZHU_CMV_8_HR_UP	Details ...	45	0.7507926	2.4057252	0.0	0.0	0.0	3650	tags=67%, list=15%, signal=79%
MANTOVANI_VIRAL_GPCR_SIGNALING_UP	MANTOVANI_VIRAL_GPCR_SIGNALING_UP	Details ...	78	0.67841476	2.4053795	0.0	0.0	0.0	2542	tags=40%, list=11%, signal=44%
AMIT_EGF_RESPONSE_480_HELA	AMIT_EGF_RESPONSE_480_HELA	Details ...	155	0.61320215	2.4016573	0.0	0.0	0.0	5331	tags=55%, list=23%, signal=70%
CYTOKINE_ACTIVITY	CYTOKINE_ACTIVITY	Details ...	72	0.6693261	2.39901	0.0	0.0	0.0	2225	tags=38%, list=9%, signal=41%
MIYAGAWA_TARGETS_OF_EWSR1_ETS_FUSIONS_DN	MIYAGAWA_TARGETS_OF_EWSR1_ETS_FUSIONS_DN	Details ...	203	0.5911251	2.39887	0.0	0.0	0.0	3184	tags=44%, list=13%, signal=51%
HELLEBREKERS_SILENCED_DURING_TUMOR_ANGIOGENESIS	HELLEBREKERS_SILENCED_DURING_TUMOR_ANGIOGENESIS	Details ...	77	0.67706406	2.3981223	0.0	0.0	0.0	3521	tags=64%, list=15%, signal=75%
GRAESSMANN_RESPONSE_TO_MC_AND_SERUM_DEPRIVATION_UP	GRAESSMANN_RESPONSE_TO_MC_AND_SERUM_DEPRIVATION_UP	Details ...	196	0.59144837	2.3971045	0.0	0.0	0.0	4187	tags=49%, list=18%, signal=59%
DER_IFN_GAMMA_RESPONSE_UP	DER_IFN_GAMMA_RESPONSE_UP	Details ...	70	0.6747199	2.3965774	0.0	0.0	0.0	3177	tags=49%, list=13%, signal=56%
HUPER_BREAST_BASAL_VS_LUMINAL_DN	HUPER_BREAST_BASAL_VS_LUMINAL_DN	Details ...	58	0.711181	2.3926644	0.0	0.0	0.0	3921	tags=66%, list=17%, signal=78%
CAIRO_HEPATOBLASTOMA_CLASSES_DN	CAIRO_HEPATOBLASTOMA_CLASSES_DN	Details ...	189	0.5896044	2.391822	0.0	0.0	0.0	4272	tags=50%, list=18%, signal=60%
KEGG_CELL_ADHESION_MOLECULES_CAMS	KEGG_CELL_ADHESION_MOLECULES_CAMS	Details ...	123	0.6263379	2.3915265	0.0	0.0	0.0	2762	tags=38%, list=12%, signal=43%
BURTON_ADIPOGENESIS_PEAK_AT_0HR	BURTON_ADIPOGENESIS_PEAK_AT_0HR	Details ...	61	0.70593566	2.3894987	0.0	0.0	0.0	3677	tags=56%, list=16%, signal=66%
NAKAYAMA_SOFT_TISSUE_TUMORS_PCA2_DN	NAKAYAMA_SOFT_TISSUE_TUMORS_PCA2_DN	Details ...	73	0.677707	2.3888597	0.0	0.0	0.0	3180	tags=56%, list=13%, signal=65%
DANG_REGULATED_BY_MYC_DN	DANG_REGULATED_BY_MYC_DN	Details ...	239	0.580365	2.3878598	0.0	0.0	0.0	4643	tags=50%, list=20%, signal=62%
KEGG_LYSOSOME	KEGG_LYSOSOME	Details ...	116	0.63872147	2.3853836	0.0	0.0	0.0	4354	tags=55%, list=18%, signal=67%
REACTOME_COLLAGEN_FORMATION	REACTOME_COLLAGEN_FORMATION	Details ...	54	0.7214407	2.3850563	0.0	0.0	0.0	2763	tags=61%, list=12%, signal=69%
HUPER_BREAST_BASAL_VS_LUMINAL_UP	HUPER_BREAST_BASAL_VS_LUMINAL_UP	Details ...	41	0.74069774	2.3835006	0.0	0.0	0.0	3995	tags=71%, list=17%, signal=85%
RODRIGUES_THYROID_CARCINOMA_DN	RODRIGUES_THYROID_CARCINOMA_DN	Details ...	73	0.6762149	2.3826785	0.0	0.0	0.0	4189	tags=55%, list=18%, signal=66%
HUANG_GATA2_TARGETS_UP	HUANG_GATA2_TARGETS_UP	Details ...	140	0.60842085	2.3820877	0.0	0.0	0.0	4616	tags=50%, list=19%, signal=62%
SMID_BREAST_CANCER_NORMAL_LIKE_UP	SMID_BREAST_CANCER_NORMAL_LIKE_UP	Details ...	443	0.54315954	2.3810334	0.0	0.0	0.0	2960	tags=35%, list=12%, signal=39%
COLINA_TARGETS_OF_4EBP1_AND_4EBP2	COLINA_TARGETS_OF_4EBP1_AND_4EBP2	Details ...	345	0.5538997	2.3809967	0.0	0.0	0.0	3619	tags=35%, list=15%, signal=40%
BAELDE_DIABETIC_NEPHROPATHY_DN	BAELDE_DIABETIC_NEPHROPATHY_DN	Details ...	426	0.54069865	2.3795884	0.0	0.0	0.0	4728	tags=42%, list=20%, signal=52%
AMIT_SERUM_RESPONSE_240_MCF10A	AMIT_SERUM_RESPONSE_240_MCF10A	Details ...	53	0.70774573	2.3747475	0.0	0.0	0.0	2917	tags=49%, list=12%, signal=56%
LEI_MYB_TARGETS	LEI_MYB_TARGETS	Details ...	301	0.56323045	2.37466	0.0	0.0	0.0	3732	tags=38%, list=16%, signal=44%
HALLMARK_APOPTOSIS	HALLMARK_APOPTOSIS	Details ...	157	0.6089721	2.3742003	0.0	0.0	0.0	4250	tags=45%, list=18%, signal=55%
ZHU_CMV_24_HR_DN	ZHU_CMV_24_HR_DN	Details ...	88	0.6534326	2.3727617	0.0	0.0	0.0	2980	tags=52%, list=13%, signal=60%
VERHAAK_AML_WITH_NPM1_MUTATED_UP	VERHAAK_AML_WITH_NPM1_MUTATED_UP	Details ...	169	0.5981375	2.3692892	0.0	0.0	0.0	4101	tags=52%, list=17%, signal=63%
WANG_ESOPHAGUS_CANCER_VS_NORMAL_UP	WANG_ESOPHAGUS_CANCER_VS_NORMAL_UP	Details ...	104	0.6333844	2.3692873	0.0	0.0	0.0	4204	tags=57%, list=18%, signal=69%
MANALO_HYPOXIA_UP	MANALO_HYPOXIA_UP	Details ...	201	0.5816807	2.3686972	0.0	0.0	0.0	3626	tags=47%, list=15%, signal=55%
SENESE_HDAC3_TARGETS_UP	SENESE_HDAC3_TARGETS_UP	Details ...	465	0.54060405	2.3684485	0.0	0.0	0.0	3861	tags=35%, list=16%, signal=41%
REACTOME_RESPONSE_TO_ELEVATED_PLATELET_CYTOSOLIC_CA2_	REACTOME_RESPONSE_TO_ELEVATED_PLATELET_CYTOSOLIC_CA2_	Details ...	71	0.6770639	2.364991	0.0	0.0	0.0	3155	tags=55%, list=13%, signal=63%
KEGG_INTESTINAL_IMMUNE_NETWORK_FOR_IGA_PRODUCTION	KEGG_INTESTINAL_IMMUNE_NETWORK_FOR_IGA_PRODUCTION	Details ...	38	0.76550686	2.3647304	0.0	0.0	0.0	1202	tags=42%, list=5%, signal=44%
NADLER_OBESITY_UP	NADLER_OBESITY_UP	Details ...	58	0.6956877	2.3645542	0.0	0.0	0.0	2806	tags=52%, list=12%, signal=59%
NABA_CORE_MATRISOME	NABA_CORE_MATRISOME	Details ...	250	0.56669414	2.364205	0.0	0.0	0.0	2572	tags=45%, list=11%, signal=50%
EINAV_INTERFERON_SIGNATURE_IN_CANCER	EINAV_INTERFERON_SIGNATURE_IN_CANCER	Details ...	26	0.809745	2.3592355	0.0	0.0	0.0	3438	tags=69%, list=15%, signal=81%
ZHANG_INTERFERON_RESPONSE	ZHANG_INTERFERON_RESPONSE	Details ...	22	0.8630618	2.3584998	0.0	0.0	0.0	2219	tags=77%, list=9%, signal=85%
DUTERTRE_ESTRADIOL_RESPONSE_24HR_DN	DUTERTRE_ESTRADIOL_RESPONSE_24HR_DN	Details ...	484	0.529986	2.3576868	0.0	0.0	0.0	3986	tags=42%, list=17%, signal=50%
GILDEA_METASTASIS	GILDEA_METASTASIS	Details ...	28	0.80577445	2.3572226	0.0	0.0	0.0	3513	tags=82%, list=15%, signal=96%
BURTON_ADIPOGENESIS_9	BURTON_ADIPOGENESIS_9	Details ...	91	0.6365491	2.3540916	0.0	0.0	0.0	5420	tags=62%, list=23%, signal=79%
CROMER_TUMORIGENESIS_UP	CROMER_TUMORIGENESIS_UP	Details ...	59	0.6991575	2.3534884	0.0	0.0	0.0	2705	tags=59%, list=11%, signal=67%
BOYAULT_LIVER_CANCER_SUBCLASS_G5_DN	BOYAULT_LIVER_CANCER_SUBCLASS_G5_DN	Details ...	26	0.8106766	2.3529608	0.0	0.0	0.0	2144	tags=69%, list=9%, signal=76%
SMIRNOV_CIRCULATING_ENDOTHELIOCYTES_IN_CANCER_UP	SMIRNOV_CIRCULATING_ENDOTHELIOCYTES_IN_CANCER_UP	Details ...	152	0.60129946	2.352559	0.0	0.0	0.0	4301	tags=51%, list=18%, signal=62%
DAVICIONI_TARGETS_OF_PAX_FOXO1_FUSIONS_UP	DAVICIONI_TARGETS_OF_PAX_FOXO1_FUSIONS_UP	Details ...	244	0.5696058	2.3522177	0.0	0.0	0.0	3390	tags=45%, list=14%, signal=52%
ZHU_CMV_ALL_UP	ZHU_CMV_ALL_UP	Details ...	118	0.6187327	2.3518977	0.0	0.0	0.0	2661	tags=34%, list=11%, signal=38%
VERRECCHIA_EARLY_RESPONSE_TO_TGFB1	VERRECCHIA_EARLY_RESPONSE_TO_TGFB1	Details ...	58	0.70050484	2.351394	0.0	0.0	0.0	3737	tags=62%, list=16%, signal=74%
ONDER_CDH1_TARGETS_2_UP	ONDER_CDH1_TARGETS_2_UP	Details ...	245	0.56473744	2.3499384	0.0	0.0	0.0	3554	tags=42%, list=15%, signal=49%
NUTT_GBM_VS_AO_GLIOMA_UP	NUTT_GBM_VS_AO_GLIOMA_UP	Details ...	46	0.73144436	2.3468559	0.0	0.0	0.0	4595	tags=72%, list=19%, signal=89%
BOYLAN_MULTIPLE_MYELOMA_C_D_DN	BOYLAN_MULTIPLE_MYELOMA_C_D_DN	Details ...	226	0.5686864	2.3450437	0.0	0.0	0.0	4064	tags=47%, list=17%, signal=56%
BROWN_MYELOID_CELL_DEVELOPMENT_UP	BROWN_MYELOID_CELL_DEVELOPMENT_UP	Details ...	144	0.6072225	2.3449838	0.0	0.0	0.0	3196	tags=42%, list=13%, signal=49%
CHIARADONNA_NEOPLASTIC_TRANSFORMATION_KRAS_CDC25_DN	CHIARADONNA_NEOPLASTIC_TRANSFORMATION_KRAS_CDC25_DN	Details ...	48	0.7185891	2.3441477	0.0	0.0	0.0	2872	tags=56%, list=12%, signal=64%
HENDRICKS_SMARCA4_TARGETS_UP	HENDRICKS_SMARCA4_TARGETS_UP	Details ...	51	0.7234862	2.3430557	0.0	0.0	0.0	4123	tags=71%, list=17%, signal=85%
RORIE_TARGETS_OF_EWSR1_FLI1_FUSION_UP	RORIE_TARGETS_OF_EWSR1_FLI1_FUSION_UP	Details ...	29	0.7947757	2.3427546	0.0	0.0	0.0	2468	tags=76%, list=10%, signal=85%
LE_EGR2_TARGETS_DN	LE_EGR2_TARGETS_DN	Details ...	103	0.6282533	2.341781	0.0	0.0	0.0	3888	tags=45%, list=16%, signal=53%
ONDER_CDH1_TARGETS_2_DN	ONDER_CDH1_TARGETS_2_DN	Details ...	410	0.53575635	2.341653	0.0	0.0	0.0	3824	tags=47%, list=16%, signal=55%
CHIBA_RESPONSE_TO_TSA_UP	CHIBA_RESPONSE_TO_TSA_UP	Details ...	50	0.71611476	2.3405225	0.0	0.0	0.0	3550	tags=58%, list=15%, signal=68%
DIRMEIER_LMP1_RESPONSE_EARLY	DIRMEIER_LMP1_RESPONSE_EARLY	Details ...	63	0.68568933	2.3363278	0.0	0.0	0.0	3425	tags=49%, list=14%, signal=57%
WIEDERSCHAIN_TARGETS_OF_BMI1_AND_PCGF2	WIEDERSCHAIN_TARGETS_OF_BMI1_AND_PCGF2	Details ...	54	0.70407915	2.33623	0.0	0.0	0.0	3051	tags=57%, list=13%, signal=66%
CROONQUIST_STROMAL_STIMULATION_UP	CROONQUIST_STROMAL_STIMULATION_UP	Details ...	57	0.69700426	2.3339813	0.0	0.0	0.0	3826	tags=68%, list=16%, signal=81%
NAKAMURA_ADIPOGENESIS_EARLY_UP	NAKAMURA_ADIPOGENESIS_EARLY_UP	Details ...	59	0.68152785	2.3338208	0.0	0.0	0.0	4303	tags=59%, list=18%, signal=72%
NAGASHIMA_NRG1_SIGNALING_UP	NAGASHIMA_NRG1_SIGNALING_UP	Details ...	168	0.5917406	2.3334026	0.0	0.0	0.0	3770	tags=44%, list=16%, signal=52%
TSUNODA_CISPLATIN_RESISTANCE_DN	TSUNODA_CISPLATIN_RESISTANCE_DN	Details ...	46	0.7173406	2.3329372	0.0	0.0	0.0	3550	tags=61%, list=15%, signal=71%
RICKMAN_TUMOR_DIFFERENTIATED_WELL_VS_POORLY_DN	RICKMAN_TUMOR_DIFFERENTIATED_WELL_VS_POORLY_DN	Details ...	337	0.5463805	2.330222	0.0	0.0	0.0	5125	tags=52%, list=22%, signal=65%
UZONYI_RESPONSE_TO_LEUKOTRIENE_AND_THROMBIN	UZONYI_RESPONSE_TO_LEUKOTRIENE_AND_THROMBIN	Details ...	36	0.75917727	2.3283896	0.0	0.0	0.0	4100	tags=78%, list=17%, signal=94%
BENNETT_SYSTEMIC_LUPUS_ERYTHEMATOSUS	BENNETT_SYSTEMIC_LUPUS_ERYTHEMATOSUS	Details ...	27	0.8264902	2.328046	0.0	0.0	0.0	2136	tags=70%, list=9%, signal=77%
NABA_SECRETED_FACTORS	NABA_SECRETED_FACTORS	Details ...	251	0.5618367	2.3267977	0.0	0.0	0.0	2834	tags=37%, list=12%, signal=42%
PLASARI_TGFB1_TARGETS_1HR_UP	PLASARI_TGFB1_TARGETS_1HR_UP	Details ...	34	0.77104664	2.324006	0.0	0.0	0.0	2584	tags=59%, list=11%, signal=66%
PID_A6B1_A6B4_INTEGRIN_PATHWAY	PID_A6B1_A6B4_INTEGRIN_PATHWAY	Details ...	46	0.72553885	2.3235147	0.0	0.0	0.0	2839	tags=41%, list=12%, signal=47%
CHEMOKINE_RECEPTOR_BINDING	CHEMOKINE_RECEPTOR_BINDING	Details ...	33	0.76342434	2.3230312	0.0	0.0	0.0	3650	tags=64%, list=15%, signal=75%
LEE_LIVER_CANCER_E2F1_UP	LEE_LIVER_CANCER_E2F1_UP	Details ...	60	0.68898267	2.322376	0.0	0.0	0.0	2983	tags=53%, list=13%, signal=61%
WUNDER_INFLAMMATORY_RESPONSE_AND_CHOLESTEROL_UP	WUNDER_INFLAMMATORY_RESPONSE_AND_CHOLESTEROL_UP	Details ...	47	0.72615796	2.3214571	0.0	0.0	0.0	3592	tags=57%, list=15%, signal=68%
KEGG_TYPE_I_DIABETES_MELLITUS	KEGG_TYPE_I_DIABETES_MELLITUS	Details ...	36	0.75538886	2.3206763	0.0	0.0	0.0	1812	tags=53%, list=8%, signal=57%
HALLMARK_COMPLEMENT	HALLMARK_COMPLEMENT	Details ...	187	0.57358867	2.3188262	0.0	0.0	0.0	4158	tags=51%, list=18%, signal=61%
ONDER_CDH1_SIGNALING_VIA_CTNNB1	ONDER_CDH1_SIGNALING_VIA_CTNNB1	Details ...	77	0.6599993	2.3173256	0.0	0.0	0.0	2521	tags=48%, list=11%, signal=54%
GRAHAM_CML_QUIESCENT_VS_NORMAL_DIVIDING_UP	GRAHAM_CML_QUIESCENT_VS_NORMAL_DIVIDING_UP	Details ...	51	0.6981981	2.316816	0.0	0.0	0.0	3879	tags=57%, list=16%, signal=68%
CONCANNON_APOPTOSIS_BY_EPOXOMICIN_UP	CONCANNON_APOPTOSIS_BY_EPOXOMICIN_UP	Details ...	234	0.557747	2.3167443	0.0	0.0	0.0	4304	tags=42%, list=18%, signal=51%
VART_KSHV_INFECTION_ANGIOGENIC_MARKERS_UP	VART_KSHV_INFECTION_ANGIOGENIC_MARKERS_UP	Details ...	153	0.5842026	2.313657	0.0	0.0	0.0	3163	tags=48%, list=13%, signal=55%
WEINMANN_ADAPTATION_TO_HYPOXIA_DN	WEINMANN_ADAPTATION_TO_HYPOXIA_DN	Details ...	39	0.7315437	2.3119197	0.0	0.0	0.0	3254	tags=69%, list=14%, signal=80%
CHEMOKINE_ACTIVITY	CHEMOKINE_ACTIVITY	Details ...	32	0.76798576	2.3118997	0.0	0.0	0.0	3650	tags=66%, list=15%, signal=77%
HALLMARK_IL6_JAK_STAT3_SIGNALING	HALLMARK_IL6_JAK_STAT3_SIGNALING	Details ...	81	0.6523511	2.3098266	0.0	0.0	0.0	4204	tags=57%, list=18%, signal=69%
WOO_LIVER_CANCER_RECURRENCE_UP	WOO_LIVER_CANCER_RECURRENCE_UP	Details ...	101	0.62412035	2.3087897	0.0	0.0	0.0	3045	tags=43%, list=13%, signal=49%
ZUCCHI_METASTASIS_DN	ZUCCHI_METASTASIS_DN	Details ...	39	0.75908464	2.3081534	0.0	0.0	0.0	2794	tags=49%, list=12%, signal=55%
CHEN_LVAD_SUPPORT_OF_FAILING_HEART_UP	CHEN_LVAD_SUPPORT_OF_FAILING_HEART_UP	Details ...	98	0.61842495	2.3037386	0.0	0.0	0.0	3881	tags=50%, list=16%, signal=60%
KIM_WT1_TARGETS_8HR_UP	KIM_WT1_TARGETS_8HR_UP	Details ...	161	0.58633786	2.3029501	0.0	0.0	0.0	3403	tags=37%, list=14%, signal=43%
MILI_PSEUDOPODIA_CHEMOTAXIS_DN	MILI_PSEUDOPODIA_CHEMOTAXIS_DN	Details ...	433	0.5253218	2.3007941	0.0	0.0	0.0	5506	tags=45%, list=23%, signal=58%
KEGG_LEISHMANIA_INFECTION	KEGG_LEISHMANIA_INFECTION	Details ...	65	0.67076766	2.3004026	0.0	0.0	0.0	3046	tags=43%, list=13%, signal=49%
HALLMARK_ALLOGRAFT_REJECTION	HALLMARK_ALLOGRAFT_REJECTION	Details ...	190	0.5706093	2.2979608	0.0	0.0	0.0	3706	tags=39%, list=16%, signal=46%
COLLAGEN	COLLAGEN	Details ...	23	0.8379739	2.2967162	0.0	0.0	0.0	2268	tags=74%, list=10%, signal=82%
JECHLINGER_EPITHELIAL_TO_MESENCHYMAL_TRANSITION_DN	JECHLINGER_EPITHELIAL_TO_MESENCHYMAL_TRANSITION_DN	Details ...	64	0.6644181	2.2954953	0.0	0.0	0.0	4285	tags=58%, list=18%, signal=70%
YAO_TEMPORAL_RESPONSE_TO_PROGESTERONE_CLUSTER_9	YAO_TEMPORAL_RESPONSE_TO_PROGESTERONE_CLUSTER_9	Details ...	69	0.65403485	2.295453	0.0	0.0	0.0	2462	tags=38%, list=10%, signal=42%
ROY_WOUND_BLOOD_VESSEL_UP	ROY_WOUND_BLOOD_VESSEL_UP	Details ...	49	0.6993328	2.295219	0.0	0.0	0.0	3363	tags=61%, list=14%, signal=71%
HARRIS_HYPOXIA	HARRIS_HYPOXIA	Details ...	78	0.65181386	2.2931035	0.0	0.0	0.0	4100	tags=49%, list=17%, signal=59%
STAMBOLSKY_TARGETS_OF_MUTATED_TP53_DN	STAMBOLSKY_TARGETS_OF_MUTATED_TP53_DN	Details ...	45	0.71807027	2.2892554	0.0	0.0	0.0	2939	tags=56%, list=12%, signal=63%
CHIARADONNA_NEOPLASTIC_TRANSFORMATION_KRAS_CDC25_UP	CHIARADONNA_NEOPLASTIC_TRANSFORMATION_KRAS_CDC25_UP	Details ...	55	0.6874368	2.28858	0.0	0.0	0.0	3026	tags=51%, list=13%, signal=58%
BOWIE_RESPONSE_TO_TAMOXIFEN	BOWIE_RESPONSE_TO_TAMOXIFEN	Details ...	18	0.86598045	2.2883766	0.0	0.0	0.0	2219	tags=89%, list=9%, signal=98%
NABA_COLLAGENS	NABA_COLLAGENS	Details ...	44	0.72549224	2.2878854	0.0	0.0	0.0	2722	tags=66%, list=11%, signal=74%
REACTOME_INTEGRIN_CELL_SURFACE_INTERACTIONS	REACTOME_INTEGRIN_CELL_SURFACE_INTERACTIONS	Details ...	73	0.6496406	2.2867095	0.0	0.0	0.0	2881	tags=45%, list=12%, signal=51%
PETROVA_PROX1_TARGETS_DN	PETROVA_PROX1_TARGETS_DN	Details ...	62	0.67683786	2.2860906	0.0	0.0	0.0	3407	tags=56%, list=14%, signal=66%
DELPUECH_FOXO3_TARGETS_UP	DELPUECH_FOXO3_TARGETS_UP	Details ...	65	0.6668285	2.2857068	0.0	0.0	0.0	4058	tags=58%, list=17%, signal=70%
KYNG_DNA_DAMAGE_DN	KYNG_DNA_DAMAGE_DN	Details ...	188	0.5694006	2.2852445	0.0	0.0	0.0	4206	tags=38%, list=18%, signal=46%
NABA_ECM_REGULATORS	NABA_ECM_REGULATORS	Details ...	187	0.5648184	2.285154	0.0	0.0	0.0	3141	tags=45%, list=13%, signal=52%
SUNG_METASTASIS_STROMA_UP	SUNG_METASTASIS_STROMA_UP	Details ...	104	0.61523116	2.2845352	0.0	0.0	0.0	4013	tags=49%, list=17%, signal=59%
CLASPER_LYMPHATIC_VESSELS_DURING_METASTASIS_DN	CLASPER_LYMPHATIC_VESSELS_DURING_METASTASIS_DN	Details ...	36	0.7517479	2.2843537	0.0	0.0	0.0	2304	tags=64%, list=10%, signal=71%
FALVELLA_SMOKERS_WITH_LUNG_CANCER	FALVELLA_SMOKERS_WITH_LUNG_CANCER	Details ...	74	0.6399248	2.281725	0.0	0.0	0.0	3445	tags=43%, list=15%, signal=50%
HOFFMANN_SMALL_PRE_BII_TO_IMMATURE_B_LYMPHOCYTE_UP	HOFFMANN_SMALL_PRE_BII_TO_IMMATURE_B_LYMPHOCYTE_UP	Details ...	64	0.6572437	2.281404	0.0	0.0	0.0	3907	tags=45%, list=16%, signal=54%
MCDOWELL_ACUTE_LUNG_INJURY_UP	MCDOWELL_ACUTE_LUNG_INJURY_UP	Details ...	44	0.71244216	2.2788756	0.0	0.0	0.0	4335	tags=64%, list=18%, signal=78%
AZARE_NEOPLASTIC_TRANSFORMATION_BY_STAT3_UP	AZARE_NEOPLASTIC_TRANSFORMATION_BY_STAT3_UP	Details ...	114	0.60730886	2.2772052	0.0	0.0	0.0	3408	tags=46%, list=14%, signal=54%
ZHAN_MULTIPLE_MYELOMA_LB_DN	ZHAN_MULTIPLE_MYELOMA_LB_DN	Details ...	39	0.7188732	2.2770004	0.0	0.0	0.0	3626	tags=59%, list=15%, signal=70%
BOWIE_RESPONSE_TO_EXTRACELLULAR_MATRIX	BOWIE_RESPONSE_TO_EXTRACELLULAR_MATRIX	Details ...	17	0.87108755	2.2749033	0.0	0.0	0.0	2219	tags=88%, list=9%, signal=97%
WIERENGA_STAT5A_TARGETS_GROUP2	WIERENGA_STAT5A_TARGETS_GROUP2	Details ...	54	0.68266463	2.2740843	0.0	0.0	0.0	3746	tags=57%, list=16%, signal=68%
BERENJENO_TRANSFORMED_BY_RHOA_DN	BERENJENO_TRANSFORMED_BY_RHOA_DN	Details ...	377	0.52584046	2.2738168	0.0	0.0	0.0	4394	tags=41%, list=19%, signal=49%
GOTZMANN_EPITHELIAL_TO_MESENCHYMAL_TRANSITION_UP	GOTZMANN_EPITHELIAL_TO_MESENCHYMAL_TRANSITION_UP	Details ...	68	0.65801394	2.273099	0.0	0.0	0.0	3313	tags=54%, list=14%, signal=63%
PEDERSEN_TARGETS_OF_611CTF_ISOFORM_OF_ERBB2	PEDERSEN_TARGETS_OF_611CTF_ISOFORM_OF_ERBB2	Details ...	71	0.65909094	2.2729907	0.0	0.0	0.0	3271	tags=55%, list=14%, signal=64%
AMIT_SERUM_RESPONSE_60_MCF10A	AMIT_SERUM_RESPONSE_60_MCF10A	Details ...	55	0.68069905	2.2716181	0.0	0.0	0.0	3822	tags=55%, list=16%, signal=65%
TAKEDA_TARGETS_OF_NUP98_HOXA9_FUSION_10D_DN	TAKEDA_TARGETS_OF_NUP98_HOXA9_FUSION_10D_DN	Details ...	121	0.606374	2.271242	0.0	0.0	0.0	2668	tags=44%, list=11%, signal=49%
BROCKE_APOPTOSIS_REVERSED_BY_IL6	BROCKE_APOPTOSIS_REVERSED_BY_IL6	Details ...	141	0.5845525	2.2705684	0.0	0.0	0.0	4221	tags=45%, list=18%, signal=54%
WORSCHECH_TUMOR_REJECTION_UP	WORSCHECH_TUMOR_REJECTION_UP	Details ...	46	0.7023393	2.2704425	0.0	0.0	0.0	2705	tags=46%, list=11%, signal=51%
LENAOUR_DENDRITIC_CELL_MATURATION_DN	LENAOUR_DENDRITIC_CELL_MATURATION_DN	Details ...	124	0.5965774	2.26526	0.0	0.0	0.0	3708	tags=42%, list=16%, signal=49%
CHANG_IMMORTALIZED_BY_HPV31_DN	CHANG_IMMORTALIZED_BY_HPV31_DN	Details ...	53	0.6975957	2.2648518	0.0	0.0	0.0	2639	tags=47%, list=11%, signal=53%
COLIN_PILOCYTIC_ASTROCYTOMA_VS_GLIOBLASTOMA_DN	COLIN_PILOCYTIC_ASTROCYTOMA_VS_GLIOBLASTOMA_DN	Details ...	28	0.78616196	2.2614248	0.0	0.0	0.0	1332	tags=46%, list=6%, signal=49%
MIKKELSEN_MCV6_LCP_WITH_H3K4ME3	MIKKELSEN_MCV6_LCP_WITH_H3K4ME3	Details ...	134	0.57946634	2.2610555	0.0	0.0	0.0	3909	tags=47%, list=17%, signal=56%
KEGG_HEMATOPOIETIC_CELL_LINEAGE	KEGG_HEMATOPOIETIC_CELL_LINEAGE	Details ...	74	0.63636583	2.2610438	0.0	0.0	0.0	1734	tags=30%, list=7%, signal=32%
HEIDENBLAD_AMPLICON_8Q24_DN	HEIDENBLAD_AMPLICON_8Q24_DN	Details ...	43	0.7167364	2.260274	0.0	0.0	0.0	2321	tags=37%, list=10%, signal=41%
SENESE_HDAC1_AND_HDAC2_TARGETS_UP	SENESE_HDAC1_AND_HDAC2_TARGETS_UP	Details ...	213	0.55158293	2.2595725	0.0	0.0	0.0	3274	tags=39%, list=14%, signal=45%
LEE_LIVER_CANCER_MYC_E2F1_UP	LEE_LIVER_CANCER_MYC_E2F1_UP	Details ...	53	0.6859041	2.2592096	0.0	0.0	0.0	2147	tags=43%, list=9%, signal=48%
KAYO_CALORIE_RESTRICTION_MUSCLE_UP	KAYO_CALORIE_RESTRICTION_MUSCLE_UP	Details ...	90	0.62215364	2.2587752	0.0	0.0	0.0	4099	tags=46%, list=17%, signal=55%
HOFFMANN_PRE_BI_TO_LARGE_PRE_BII_LYMPHOCYTE_DN	HOFFMANN_PRE_BI_TO_LARGE_PRE_BII_LYMPHOCYTE_DN	Details ...	68	0.64605653	2.2581358	0.0	0.0	0.0	3412	tags=47%, list=14%, signal=55%
CHANDRAN_METASTASIS_DN	CHANDRAN_METASTASIS_DN	Details ...	281	0.5368791	2.257086	0.0	0.0	0.0	3405	tags=35%, list=14%, signal=41%
LIN_SILENCED_BY_TUMOR_MICROENVIRONMENT	LIN_SILENCED_BY_TUMOR_MICROENVIRONMENT	Details ...	88	0.6110421	2.2545555	0.0	0.0	0.0	4000	tags=49%, list=17%, signal=59%
APPEL_IMATINIB_RESPONSE	APPEL_IMATINIB_RESPONSE	Details ...	31	0.7653798	2.2534227	0.0	0.0	0.0	4020	tags=77%, list=17%, signal=93%
KHETCHOUMIAN_TRIM24_TARGETS_UP	KHETCHOUMIAN_TRIM24_TARGETS_UP	Details ...	46	0.6993267	2.249531	0.0	0.0	0.0	1662	tags=48%, list=7%, signal=51%
TAKEDA_TARGETS_OF_NUP98_HOXA9_FUSION_16D_UP	TAKEDA_TARGETS_OF_NUP98_HOXA9_FUSION_16D_UP	Details ...	157	0.5704488	2.248394	0.0	0.0	0.0	2308	tags=36%, list=10%, signal=40%
TAKEDA_TARGETS_OF_NUP98_HOXA9_FUSION_16D_DN	TAKEDA_TARGETS_OF_NUP98_HOXA9_FUSION_16D_DN	Details ...	114	0.5927703	2.247292	0.0	0.0	0.0	4034	tags=44%, list=17%, signal=53%
ACEVEDO_FGFR1_TARGETS_IN_PROSTATE_CANCER_MODEL_UP	ACEVEDO_FGFR1_TARGETS_IN_PROSTATE_CANCER_MODEL_UP	Details ...	253	0.538665	2.2461863	0.0	0.0	0.0	3020	tags=37%, list=13%, signal=42%
GAUSSMANN_MLL_AF4_FUSION_TARGETS_E_UP	GAUSSMANN_MLL_AF4_FUSION_TARGETS_E_UP	Details ...	88	0.6065819	2.2454267	0.0	0.0	0.0	3342	tags=47%, list=14%, signal=54%
PODAR_RESPONSE_TO_ADAPHOSTIN_UP	PODAR_RESPONSE_TO_ADAPHOSTIN_UP	Details ...	140	0.58296525	2.2451718	0.0	0.0	0.0	5464	tags=56%, list=23%, signal=72%
KEGG_ASTHMA	KEGG_ASTHMA	Details ...	20	0.8452487	2.243858	0.0	0.0	0.0	1056	tags=60%, list=4%, signal=63%
AMIT_SERUM_RESPONSE_40_MCF10A	AMIT_SERUM_RESPONSE_40_MCF10A	Details ...	31	0.7474734	2.2437437	0.0	0.0	0.0	3892	tags=71%, list=16%, signal=85%
MARKEY_RB1_CHRONIC_LOF_DN	MARKEY_RB1_CHRONIC_LOF_DN	Details ...	108	0.5930077	2.2436564	0.0	0.0	0.0	3821	tags=46%, list=16%, signal=55%
YAO_TEMPORAL_RESPONSE_TO_PROGESTERONE_CLUSTER_1	YAO_TEMPORAL_RESPONSE_TO_PROGESTERONE_CLUSTER_1	Details ...	64	0.64984584	2.2427971	0.0	0.0	0.0	4211	tags=53%, list=18%, signal=64%
KYNG_ENVIRONMENTAL_STRESS_RESPONSE_UP	KYNG_ENVIRONMENTAL_STRESS_RESPONSE_UP	Details ...	54	0.6791442	2.2427797	0.0	0.0	0.0	2323	tags=35%, list=10%, signal=39%
MULLIGHAN_MLL_SIGNATURE_2_UP	MULLIGHAN_MLL_SIGNATURE_2_UP	Details ...	386	0.5175839	2.2426786	0.0	0.0	0.0	4613	tags=40%, list=19%, signal=48%
DURAND_STROMA_S_UP	DURAND_STROMA_S_UP	Details ...	275	0.540394	2.2416904	0.0	0.0	0.0	3110	tags=41%, list=13%, signal=46%
HAN_JNK_SINGALING_UP	HAN_JNK_SINGALING_UP	Details ...	35	0.73437697	2.2414842	0.0	0.0	0.0	2939	tags=51%, list=12%, signal=59%
LAIHO_COLORECTAL_CANCER_SERRATED_UP	LAIHO_COLORECTAL_CANCER_SERRATED_UP	Details ...	106	0.59832144	2.2406583	0.0	0.0	0.0	4841	tags=46%, list=20%, signal=58%
YAO_TEMPORAL_RESPONSE_TO_PROGESTERONE_CLUSTER_6	YAO_TEMPORAL_RESPONSE_TO_PROGESTERONE_CLUSTER_6	Details ...	71	0.645925	2.238643	0.0	0.0	0.0	3003	tags=46%, list=13%, signal=53%
I_KAPPAB_KINASE_NF_KAPPAB_CASCADE	I_KAPPAB_KINASE_NF_KAPPAB_CASCADE	Details ...	111	0.59533334	2.2371943	0.0	5.161306E-6	0.001	4303	tags=42%, list=18%, signal=52%
GROSS_HYPOXIA_VIA_HIF1A_DN	GROSS_HYPOXIA_VIA_HIF1A_DN	Details ...	104	0.5976222	2.2370338	0.0	5.1446027E-6	0.001	4323	tags=43%, list=18%, signal=53%
SIMBULAN_PARP1_TARGETS_UP	SIMBULAN_PARP1_TARGETS_UP	Details ...	31	0.75047344	2.2357852	0.0	5.1280076E-6	0.001	3839	tags=68%, list=16%, signal=81%
KANG_IMMORTALIZED_BY_TERT_UP	KANG_IMMORTALIZED_BY_TERT_UP	Details ...	84	0.6206161	2.2334669	0.0	5.1115185E-6	0.001	3045	tags=42%, list=13%, signal=48%
LINDSTEDT_DENDRITIC_CELL_MATURATION_A	LINDSTEDT_DENDRITIC_CELL_MATURATION_A	Details ...	62	0.65308285	2.2326188	0.0	5.0951357E-6	0.001	3821	tags=53%, list=16%, signal=63%
BASEMENT_MEMBRANE	BASEMENT_MEMBRANE	Details ...	35	0.7176978	2.2326097	0.0	5.078857E-6	0.001	2947	tags=60%, list=12%, signal=68%
BERENJENO_ROCK_SIGNALING_NOT_VIA_RHOA_DN	BERENJENO_ROCK_SIGNALING_NOT_VIA_RHOA_DN	Details ...	44	0.6838428	2.232533	0.0	5.0626827E-6	0.001	4906	tags=64%, list=21%, signal=80%
SENESE_HDAC1_AND_HDAC2_TARGETS_DN	SENESE_HDAC1_AND_HDAC2_TARGETS_DN	Details ...	210	0.5491985	2.2322807	0.0	5.04661E-6	0.001	3813	tags=43%, list=16%, signal=51%
HERNANDEZ_ABERRANT_MITOSIS_BY_DOCETACEL_2NM_UP	HERNANDEZ_ABERRANT_MITOSIS_BY_DOCETACEL_2NM_UP	Details ...	75	0.6372022	2.2308056	0.0	5.0306403E-6	0.001	3671	tags=49%, list=15%, signal=58%
CASTELLANO_NRAS_TARGETS_UP	CASTELLANO_NRAS_TARGETS_UP	Details ...	64	0.64881706	2.2306874	0.0	5.014771E-6	0.001	3303	tags=48%, list=14%, signal=56%
HINATA_NFKB_TARGETS_FIBROBLAST_UP	HINATA_NFKB_TARGETS_FIBROBLAST_UP	Details ...	82	0.6179035	2.2305868	0.0	4.999001E-6	0.001	3450	tags=43%, list=15%, signal=50%
FRIDMAN_IMMORTALIZATION_DN	FRIDMAN_IMMORTALIZATION_DN	Details ...	33	0.7358735	2.230146	0.0	4.98333E-6	0.001	4220	tags=70%, list=18%, signal=85%
CHIANG_LIVER_CANCER_SUBCLASS_CTNNB1_DN	CHIANG_LIVER_CANCER_SUBCLASS_CTNNB1_DN	Details ...	155	0.5658442	2.229726	0.0	4.967757E-6	0.001	3995	tags=52%, list=17%, signal=62%
ZHAN_LATE_DIFFERENTIATION_GENES_UP	ZHAN_LATE_DIFFERENTIATION_GENES_UP	Details ...	32	0.73177487	2.2288544	0.0	4.9522814E-6	0.001	3141	tags=53%, list=13%, signal=61%
RASHI_RESPONSE_TO_IONIZING_RADIATION_2	RASHI_RESPONSE_TO_IONIZING_RADIATION_2	Details ...	120	0.5926601	2.2278197	0.0	4.936902E-6	0.001	4174	tags=45%, list=18%, signal=54%
HELLER_SILENCED_BY_METHYLATION_UP	HELLER_SILENCED_BY_METHYLATION_UP	Details ...	262	0.5303356	2.2271342	0.0	4.921617E-6	0.001	3839	tags=43%, list=16%, signal=50%
KOHOUTEK_CCNT1_TARGETS	KOHOUTEK_CCNT1_TARGETS	Details ...	47	0.6911689	2.2255518	0.0	4.906427E-6	0.001	3076	tags=55%, list=13%, signal=63%
LEADING_EDGE	LEADING_EDGE	Details ...	47	0.67925155	2.224561	0.0	4.89133E-6	0.001	3816	tags=47%, list=16%, signal=56%
GRAHAM_CML_QUIESCENT_VS_CML_DIVIDING_UP	GRAHAM_CML_QUIESCENT_VS_CML_DIVIDING_UP	Details ...	22	0.8028977	2.2242336	0.0	4.876326E-6	0.001	3746	tags=77%, list=16%, signal=92%
MULLIGHAN_MLL_SIGNATURE_1_UP	MULLIGHAN_MLL_SIGNATURE_1_UP	Details ...	351	0.51510775	2.2230477	0.0	4.8614133E-6	0.001	5244	tags=43%, list=22%, signal=55%
AMIT_SERUM_RESPONSE_120_MCF10A	AMIT_SERUM_RESPONSE_120_MCF10A	Details ...	63	0.64161766	2.2221339	0.0	4.846592E-6	0.001	3813	tags=46%, list=16%, signal=55%
PETRETTO_CARDIAC_HYPERTROPHY	PETRETTO_CARDIAC_HYPERTROPHY	Details ...	33	0.7419693	2.2218068	0.0	4.831861E-6	0.001	3590	tags=73%, list=15%, signal=86%
KUROZUMI_RESPONSE_TO_ONCOCYTIC_VIRUS	KUROZUMI_RESPONSE_TO_ONCOCYTIC_VIRUS	Details ...	37	0.70478415	2.2202406	0.0	4.8172187E-6	0.001	2705	tags=51%, list=11%, signal=58%
TONKS_TARGETS_OF_RUNX1_RUNX1T1_FUSION_ERYTHROCYTE_UP	TONKS_TARGETS_OF_RUNX1_RUNX1T1_FUSION_ERYTHROCYTE_UP	Details ...	150	0.56445235	2.2197742	0.0	4.8026654E-6	0.001	4279	tags=52%, list=18%, signal=63%
YANG_BCL3_TARGETS_UP	YANG_BCL3_TARGETS_UP	Details ...	336	0.5191445	2.2173946	0.0	4.7881995E-6	0.001	3650	tags=38%, list=15%, signal=44%
SWEET_LUNG_CANCER_KRAS_UP	SWEET_LUNG_CANCER_KRAS_UP	Details ...	459	0.50444156	2.2164612	0.0	4.773821E-6	0.001	4617	tags=38%, list=19%, signal=47%
RESPONSE_TO_WOUNDING	RESPONSE_TO_WOUNDING	Details ...	152	0.56109965	2.215516	0.0	4.759528E-6	0.001	3396	tags=38%, list=14%, signal=44%
HUANG_FOXA2_TARGETS_DN	HUANG_FOXA2_TARGETS_DN	Details ...	35	0.72243345	2.2147222	0.0	4.74532E-6	0.001	4020	tags=71%, list=17%, signal=86%
CERVERA_SDHB_TARGETS_2	CERVERA_SDHB_TARGETS_2	Details ...	104	0.59330875	2.2137406	0.0	4.7311974E-6	0.001	2874	tags=46%, list=12%, signal=52%
TAKEDA_TARGETS_OF_NUP98_HOXA9_FUSION_8D_UP	TAKEDA_TARGETS_OF_NUP98_HOXA9_FUSION_8D_UP	Details ...	141	0.57162607	2.2119195	0.0	4.717158E-6	0.001	3623	tags=48%, list=15%, signal=56%
MCBRYAN_PUBERTAL_BREAST_4_5WK_UP	MCBRYAN_PUBERTAL_BREAST_4_5WK_UP	Details ...	244	0.5286235	2.2104568	0.0	4.703202E-6	0.001	2721	tags=36%, list=11%, signal=41%
SENESE_HDAC2_TARGETS_DN	SENESE_HDAC2_TARGETS_DN	Details ...	114	0.5935721	2.2083547	0.0	9.470123E-6	0.002	3526	tags=48%, list=15%, signal=56%
ROZANOV_MMP14_TARGETS_UP	ROZANOV_MMP14_TARGETS_UP	Details ...	248	0.53279865	2.2081506	0.0	9.44227E-6	0.002	2964	tags=38%, list=13%, signal=43%
LINDVALL_IMMORTALIZED_BY_TERT_UP	LINDVALL_IMMORTALIZED_BY_TERT_UP	Details ...	73	0.6277318	2.207849	0.0	9.414581E-6	0.002	4039	tags=44%, list=17%, signal=53%
REACTOME_CHEMOKINE_RECEPTORS_BIND_CHEMOKINES	REACTOME_CHEMOKINE_RECEPTORS_BIND_CHEMOKINES	Details ...	38	0.71139705	2.2072206	0.0	9.387052E-6	0.002	3650	tags=55%, list=15%, signal=65%
GROSS_HYPOXIA_VIA_ELK3_AND_HIF1A_UP	GROSS_HYPOXIA_VIA_ELK3_AND_HIF1A_UP	Details ...	138	0.56971633	2.2067175	0.0	9.359685E-6	0.002	3822	tags=40%, list=16%, signal=47%
REACTOME_ANTIGEN_PROCESSING_CROSS_PRESENTATION	REACTOME_ANTIGEN_PROCESSING_CROSS_PRESENTATION	Details ...	70	0.62239665	2.2062683	0.0	9.332476E-6	0.002	2223	tags=24%, list=9%, signal=27%
TARTE_PLASMA_CELL_VS_B_LYMPHOCYTE_UP	TARTE_PLASMA_CELL_VS_B_LYMPHOCYTE_UP	Details ...	73	0.62879425	2.206119	0.0	9.305426E-6	0.002	4657	tags=51%, list=20%, signal=63%
WILENSKY_RESPONSE_TO_DARAPLADIB	WILENSKY_RESPONSE_TO_DARAPLADIB	Details ...	28	0.74999595	2.2039454	0.0	9.278531E-6	0.002	2589	tags=57%, list=11%, signal=64%
PID_AP1_PATHWAY	PID_AP1_PATHWAY	Details ...	64	0.63922024	2.203475	0.0	9.251792E-6	0.002	3233	tags=50%, list=14%, signal=58%
LOCOMOTORY_BEHAVIOR	LOCOMOTORY_BEHAVIOR	Details ...	71	0.62263024	2.2016778	0.0	9.225207E-6	0.002	4467	tags=52%, list=19%, signal=64%
LIM_MAMMARY_LUMINAL_MATURE_DN	LIM_MAMMARY_LUMINAL_MATURE_DN	Details ...	97	0.598525	2.1997054	0.0	9.198773E-6	0.002	3968	tags=59%, list=17%, signal=70%
REGULATION_OF_I_KAPPAB_KINASE_NF_KAPPAB_CASCADE	REGULATION_OF_I_KAPPAB_KINASE_NF_KAPPAB_CASCADE	Details ...	91	0.6022215	2.199023	0.0	9.1724905E-6	0.002	4890	tags=48%, list=21%, signal=61%
FERRARI_RESPONSE_TO_FENRETINIDE_UP	FERRARI_RESPONSE_TO_FENRETINIDE_UP	Details ...	22	0.7934116	2.197273	0.0	9.146358E-6	0.002	3184	tags=68%, list=13%, signal=79%
ZHU_CMV_24_HR_UP	ZHU_CMV_24_HR_UP	Details ...	93	0.59518903	2.1969452	0.0	9.120375E-6	0.002	2327	tags=29%, list=10%, signal=32%
ASTON_MAJOR_DEPRESSIVE_DISORDER_DN	ASTON_MAJOR_DEPRESSIVE_DISORDER_DN	Details ...	151	0.55971247	2.1925063	0.0	9.094538E-6	0.002	3570	tags=39%, list=15%, signal=46%
ONDER_CDH1_TARGETS_3_DN	ONDER_CDH1_TARGETS_3_DN	Details ...	44	0.6756497	2.192464	0.0	9.068846E-6	0.002	2889	tags=48%, list=12%, signal=54%
HALLMARK_IL2_STAT5_SIGNALING	HALLMARK_IL2_STAT5_SIGNALING	Details ...	192	0.54759884	2.192353	0.0	9.043301E-6	0.002	3826	tags=40%, list=16%, signal=47%
ELVIDGE_HYPOXIA_BY_DMOG_UP	ELVIDGE_HYPOXIA_BY_DMOG_UP	Details ...	125	0.57574767	2.1877885	0.0	9.017898E-6	0.002	2542	tags=34%, list=11%, signal=38%
CHEN_ETV5_TARGETS_SERTOLI	CHEN_ETV5_TARGETS_SERTOLI	Details ...	18	0.8453924	2.1873894	0.0	8.992638E-6	0.002	1196	tags=61%, list=5%, signal=64%
LEE_AGING_NEOCORTEX_UP	LEE_AGING_NEOCORTEX_UP	Details ...	84	0.6175256	2.184872	0.0	8.9675195E-6	0.002	5366	tags=54%, list=23%, signal=69%
GARGALOVIC_RESPONSE_TO_OXIDIZED_PHOSPHOLIPIDS_GREY_DN	GARGALOVIC_RESPONSE_TO_OXIDIZED_PHOSPHOLIPIDS_GREY_DN	Details ...	62	0.6338878	2.1842139	0.0	8.942539E-6	0.002	2525	tags=44%, list=11%, signal=49%
LU_IL4_SIGNALING	LU_IL4_SIGNALING	Details ...	91	0.60289997	2.1841474	0.0	8.9177E-6	0.002	3903	tags=41%, list=16%, signal=48%
BERTUCCI_MEDULLARY_VS_DUCTAL_BREAST_CANCER_DN	BERTUCCI_MEDULLARY_VS_DUCTAL_BREAST_CANCER_DN	Details ...	157	0.55497414	2.1840231	0.0	8.892996E-6	0.002	3428	tags=39%, list=14%, signal=46%
HOSHIDA_LIVER_CANCER_SUBCLASS_S3	HOSHIDA_LIVER_CANCER_SUBCLASS_S3	Details ...	237	0.524296	2.1835675	0.0	8.86843E-6	0.002	4221	tags=42%, list=18%, signal=50%
MAHADEVAN_RESPONSE_TO_MP470_DN	MAHADEVAN_RESPONSE_TO_MP470_DN	Details ...	19	0.814392	2.1821232	0.0	8.843999E-6	0.002	3031	tags=79%, list=13%, signal=90%
WU_SILENCED_BY_METHYLATION_IN_BLADDER_CANCER	WU_SILENCED_BY_METHYLATION_IN_BLADDER_CANCER	Details ...	51	0.6577753	2.181603	0.0	8.819703E-6	0.002	2222	tags=45%, list=9%, signal=50%
SATO_SILENCED_BY_METHYLATION_IN_PANCREATIC_CANCER_1	SATO_SILENCED_BY_METHYLATION_IN_PANCREATIC_CANCER_1	Details ...	376	0.50257736	2.1799083	0.0	8.7955395E-6	0.002	3105	tags=36%, list=13%, signal=41%
AZARE_STAT3_TARGETS	AZARE_STAT3_TARGETS	Details ...	23	0.7804231	2.179391	0.0	8.771507E-6	0.002	1637	tags=35%, list=7%, signal=37%
TONKS_TARGETS_OF_RUNX1_RUNX1T1_FUSION_HSC_UP	TONKS_TARGETS_OF_RUNX1_RUNX1T1_FUSION_HSC_UP	Details ...	176	0.5494026	2.1785333	0.0	8.747607E-6	0.002	3626	tags=45%, list=15%, signal=53%
TIAN_TNF_SIGNALING_VIA_NFKB	TIAN_TNF_SIGNALING_VIA_NFKB	Details ...	27	0.7525696	2.1777537	0.0	8.723836E-6	0.002	2478	tags=52%, list=10%, signal=58%
HALLMARK_UV_RESPONSE_DN	HALLMARK_UV_RESPONSE_DN	Details ...	142	0.5658867	2.1770766	0.0	8.7001945E-6	0.002	4667	tags=48%, list=20%, signal=59%
RUIZ_TNC_TARGETS_UP	RUIZ_TNC_TARGETS_UP	Details ...	147	0.5517643	2.1769989	0.0	8.67668E-6	0.002	4101	tags=45%, list=17%, signal=54%
WESTON_VEGFA_TARGETS_12HR	WESTON_VEGFA_TARGETS_12HR	Details ...	32	0.7217281	2.1756678	0.0	8.653293E-6	0.002	2814	tags=59%, list=12%, signal=67%
HOLLMANN_APOPTOSIS_VIA_CD40_DN	HOLLMANN_APOPTOSIS_VIA_CD40_DN	Details ...	248	0.5228963	2.175604	0.0	8.630032E-6	0.002	3772	tags=30%, list=16%, signal=36%
EXTRACELLULAR_MATRIX_STRUCTURAL_CONSTITUENT	EXTRACELLULAR_MATRIX_STRUCTURAL_CONSTITUENT	Details ...	22	0.7789224	2.1737237	0.0	8.606895E-6	0.002	2839	tags=68%, list=12%, signal=77%
NABA_BASEMENT_MEMBRANES	NABA_BASEMENT_MEMBRANES	Details ...	40	0.69481355	2.1734762	0.0	8.583882E-6	0.002	2839	tags=52%, list=12%, signal=60%
DEBIASI_APOPTOSIS_BY_REOVIRUS_INFECTION_UP	DEBIASI_APOPTOSIS_BY_REOVIRUS_INFECTION_UP	Details ...	303	0.5099525	2.1726515	0.0	8.560991E-6	0.002	3450	tags=26%, list=15%, signal=31%
ZHANG_TLX_TARGETS_DN	ZHANG_TLX_TARGETS_DN	Details ...	107	0.5715836	2.1723208	0.0	8.538223E-6	0.002	4040	tags=50%, list=17%, signal=59%
CAVARD_LIVER_CANCER_MALIGNANT_VS_BENIGN	CAVARD_LIVER_CANCER_MALIGNANT_VS_BENIGN	Details ...	24	0.77193964	2.1718302	0.0	8.515575E-6	0.002	3592	tags=63%, list=15%, signal=74%
GU_PDEF_TARGETS_UP	GU_PDEF_TARGETS_UP	Details ...	70	0.6249177	2.170879	0.0	8.493047E-6	0.002	3514	tags=47%, list=15%, signal=55%
POSITIVE_REGULATION_OF_I_KAPPAB_KINASE_NF_KAPPAB_CASCADE	POSITIVE_REGULATION_OF_I_KAPPAB_KINASE_NF_KAPPAB_CASCADE	Details ...	86	0.5973834	2.1680045	0.0	8.470638E-6	0.002	4890	tags=48%, list=21%, signal=60%
LEE_EARLY_T_LYMPHOCYTE_DN	LEE_EARLY_T_LYMPHOCYTE_DN	Details ...	54	0.6484668	2.1676257	0.0	8.448346E-6	0.002	4304	tags=63%, list=18%, signal=77%
CHARAFE_BREAST_CANCER_BASAL_VS_MESENCHYMAL_UP	CHARAFE_BREAST_CANCER_BASAL_VS_MESENCHYMAL_UP	Details ...	98	0.5868689	2.1670039	0.0	8.426173E-6	0.002	3772	tags=42%, list=16%, signal=50%
BRUINS_UVC_RESPONSE_VIA_TP53_GROUP_B	BRUINS_UVC_RESPONSE_VIA_TP53_GROUP_B	Details ...	486	0.4893677	2.1669002	0.0	8.404114E-6	0.002	4230	tags=40%, list=18%, signal=48%
BORLAK_LIVER_CANCER_EGF_UP	BORLAK_LIVER_CANCER_EGF_UP	Details ...	52	0.6553949	2.1632178	0.0	8.3821715E-6	0.002	2983	tags=50%, list=13%, signal=57%
TONKS_TARGETS_OF_RUNX1_RUNX1T1_FUSION_MONOCYTE_UP	TONKS_TARGETS_OF_RUNX1_RUNX1T1_FUSION_MONOCYTE_UP	Details ...	195	0.54197204	2.1630123	0.0	8.360344E-6	0.002	3824	tags=33%, list=16%, signal=39%
POSITIVE_REGULATION_OF_SIGNAL_TRANSDUCTION	POSITIVE_REGULATION_OF_SIGNAL_TRANSDUCTION	Details ...	120	0.5641737	2.1619222	0.0	8.338628E-6	0.002	4303	tags=42%, list=18%, signal=51%
XU_HGF_TARGETS_INDUCED_BY_AKT1_6HR	XU_HGF_TARGETS_INDUCED_BY_AKT1_6HR	Details ...	18	0.8150541	2.1617177	0.0	8.317025E-6	0.002	2557	tags=72%, list=11%, signal=81%
PAPASPYRIDONOS_UNSTABLE_ATEROSCLEROTIC_PLAQUE_UP	PAPASPYRIDONOS_UNSTABLE_ATEROSCLEROTIC_PLAQUE_UP	Details ...	51	0.6515682	2.1616282	0.0	8.295534E-6	0.002	4748	tags=59%, list=20%, signal=73%
BURTON_ADIPOGENESIS_7	BURTON_ADIPOGENESIS_7	Details ...	48	0.6623362	2.1608236	0.0	8.274154E-6	0.002	2512	tags=46%, list=11%, signal=51%
MAHADEVAN_RESPONSE_TO_MP470_UP	MAHADEVAN_RESPONSE_TO_MP470_UP	Details ...	18	0.82487154	2.158176	0.0	1.2463176E-5	0.003	2308	tags=72%, list=10%, signal=80%
TAKEDA_TARGETS_OF_NUP98_HOXA9_FUSION_6HR_DN	TAKEDA_TARGETS_OF_NUP98_HOXA9_FUSION_6HR_DN	Details ...	39	0.6770502	2.157223	0.0	1.2431218E-5	0.003	2770	tags=49%, list=12%, signal=55%
SENESE_HDAC1_TARGETS_UP	SENESE_HDAC1_TARGETS_UP	Details ...	416	0.49368984	2.1564407	0.0	1.2399426E-5	0.003	4249	tags=34%, list=18%, signal=41%
HSIAO_LIVER_SPECIFIC_GENES	HSIAO_LIVER_SPECIFIC_GENES	Details ...	176	0.5372906	2.1562743	0.0	1.2367794E-5	0.003	3589	tags=34%, list=15%, signal=39%
WANG_MLL_TARGETS	WANG_MLL_TARGETS	Details ...	269	0.5139296	2.1533291	0.0	1.2336324E-5	0.003	3682	tags=43%, list=16%, signal=50%
INFLAMMATORY_RESPONSE	INFLAMMATORY_RESPONSE	Details ...	103	0.5819338	2.1527777	0.0	1.2305013E-5	0.003	4177	tags=44%, list=18%, signal=53%
VERRECCHIA_RESPONSE_TO_TGFB1_C2	VERRECCHIA_RESPONSE_TO_TGFB1_C2	Details ...	25	0.75534254	2.1520379	0.0	1.2273861E-5	0.003	2268	tags=52%, list=10%, signal=57%
DASU_IL6_SIGNALING_UP	DASU_IL6_SIGNALING_UP	Details ...	58	0.64310426	2.1512737	0.0	1.2242867E-5	0.003	3153	tags=52%, list=13%, signal=60%
PELLICCIOTTA_HDAC_IN_ANTIGEN_PRESENTATION_DN	PELLICCIOTTA_HDAC_IN_ANTIGEN_PRESENTATION_DN	Details ...	49	0.6572154	2.1501963	0.0	2.044712E-5	0.005	2223	tags=20%, list=9%, signal=22%
BACOLOD_RESISTANCE_TO_ALKYLATING_AGENTS_UP	BACOLOD_RESISTANCE_TO_ALKYLATING_AGENTS_UP	Details ...	24	0.7635259	2.150116	0.0	2.0395746E-5	0.005	3025	tags=58%, list=13%, signal=67%
LIANG_SILENCED_BY_METHYLATION_UP	LIANG_SILENCED_BY_METHYLATION_UP	Details ...	31	0.72601616	2.1499736	0.0	2.0344629E-5	0.005	1954	tags=48%, list=8%, signal=53%
VANHARANTA_UTERINE_FIBROID_DN	VANHARANTA_UTERINE_FIBROID_DN	Details ...	63	0.6333935	2.149524	0.0	2.0293768E-5	0.005	3468	tags=57%, list=15%, signal=67%
BIDUS_METASTASIS_DN	BIDUS_METASTASIS_DN		146	0.5492647	2.1489937	0.0	2.024316E-5	0.005	5206	tags=48%, list=22%, signal=61%
ALCALAY_AML_BY_NPM1_LOCALIZATION_UP	ALCALAY_AML_BY_NPM1_LOCALIZATION_UP		131	0.55538696	2.1476998	0.0	2.0192803E-5	0.005	3314	tags=39%, list=14%, signal=45%
LIEN_BREAST_CARCINOMA_METAPLASTIC	LIEN_BREAST_CARCINOMA_METAPLASTIC		35	0.6964029	2.146462	0.0	2.0142697E-5	0.005	3338	tags=63%, list=14%, signal=73%
HALLMARK_KRAS_SIGNALING_UP	HALLMARK_KRAS_SIGNALING_UP		186	0.53314555	2.1461985	0.0	2.0092839E-5	0.005	2966	tags=40%, list=13%, signal=45%
RICKMAN_METASTASIS_DN	RICKMAN_METASTASIS_DN		237	0.52256	2.1458244	0.0	2.0043228E-5	0.005	4301	tags=42%, list=18%, signal=51%
KAN_RESPONSE_TO_ARSENIC_TRIOXIDE	KAN_RESPONSE_TO_ARSENIC_TRIOXIDE		118	0.5673624	2.1454551	0.0	1.9993859E-5	0.005	3006	tags=38%, list=13%, signal=43%
RIGGINS_TAMOXIFEN_RESISTANCE_DN	RIGGINS_TAMOXIFEN_RESISTANCE_DN		210	0.52999973	2.145055	0.0	1.9944735E-5	0.005	4279	tags=42%, list=18%, signal=51%
ROZANOV_MMP14_TARGETS_SUBSET	ROZANOV_MMP14_TARGETS_SUBSET		31	0.71208864	2.1447206	0.0	1.9895851E-5	0.005	3514	tags=74%, list=15%, signal=87%
JOHNSTONE_PARVB_TARGETS_2_UP	JOHNSTONE_PARVB_TARGETS_2_UP		133	0.5575118	2.1441634	0.0	1.9847204E-5	0.005	3892	tags=42%, list=16%, signal=50%
LEE_AGING_CEREBELLUM_UP	LEE_AGING_CEREBELLUM_UP		79	0.5956978	2.1438208	0.0	1.9798797E-5	0.005	3935	tags=51%, list=17%, signal=61%
PLASARI_TGFB1_TARGETS_10HR_UP	PLASARI_TGFB1_TARGETS_10HR_UP		189	0.53429824	2.1425514	0.0	1.9750625E-5	0.005	3532	tags=44%, list=15%, signal=51%
KOKKINAKIS_METHIONINE_DEPRIVATION_48HR_UP	KOKKINAKIS_METHIONINE_DEPRIVATION_48HR_UP		124	0.5609352	2.1423519	0.0	1.9702687E-5	0.005	3943	tags=38%, list=17%, signal=45%
PHONG_TNF_RESPONSE_VIA_P38_COMPLETE	PHONG_TNF_RESPONSE_VIA_P38_COMPLETE		219	0.5159523	2.141699	0.0	2.3684433E-5	0.006	2281	tags=25%, list=10%, signal=27%
MANTOVANI_NFKB_TARGETS_UP	MANTOVANI_NFKB_TARGETS_UP		40	0.673674	2.1405733	0.0	2.7602859E-5	0.007	4061	tags=60%, list=17%, signal=72%
COWLING_MYCN_TARGETS	COWLING_MYCN_TARGETS		42	0.68233126	2.14018	0.0	2.7536347E-5	0.007	3357	tags=55%, list=14%, signal=64%
CHEBOTAEV_GR_TARGETS_DN	CHEBOTAEV_GR_TARGETS_DN		110	0.5714057	2.1400194	0.0	2.7470152E-5	0.007	3623	tags=50%, list=15%, signal=59%
DELYS_THYROID_CANCER_DN	DELYS_THYROID_CANCER_DN		219	0.5215084	2.1400166	0.0	2.7404278E-5	0.007	3075	tags=36%, list=13%, signal=41%
REACTOME_INNATE_IMMUNE_SYSTEM	REACTOME_INNATE_IMMUNE_SYSTEM		198	0.532605	2.1394722	0.0	2.7338716E-5	0.007	4303	tags=39%, list=18%, signal=48%
LIAN_LIPA_TARGETS_3M	LIAN_LIPA_TARGETS_3M		50	0.6496772	2.1392865	0.0	2.7273469E-5	0.007	4086	tags=52%, list=17%, signal=63%
NIELSEN_MALIGNAT_FIBROUS_HISTIOCYTOMA_UP	NIELSEN_MALIGNAT_FIBROUS_HISTIOCYTOMA_UP		18	0.8187041	2.1391451	0.0	2.7208533E-5	0.007	3004	tags=78%, list=13%, signal=89%
CORRE_MULTIPLE_MYELOMA_DN	CORRE_MULTIPLE_MYELOMA_DN		60	0.6214211	2.1390355	0.0	2.7143904E-5	0.007	2679	tags=40%, list=11%, signal=45%
LEE_LIVER_CANCER_CIPROFIBRATE_UP	LEE_LIVER_CANCER_CIPROFIBRATE_UP		52	0.65210587	2.1378746	0.0	2.7079583E-5	0.007	3882	tags=56%, list=16%, signal=67%
PLASARI_TGFB1_TARGETS_10HR_DN	PLASARI_TGFB1_TARGETS_10HR_DN		232	0.51650256	2.1375623	0.0	2.7015563E-5	0.007	3092	tags=36%, list=13%, signal=41%
WIERENGA_STAT5A_TARGETS_UP	WIERENGA_STAT5A_TARGETS_UP		194	0.5328727	2.1374803	0.0	2.6951848E-5	0.007	3826	tags=42%, list=16%, signal=49%
ZHANG_TLX_TARGETS_60HR_UP	ZHANG_TLX_TARGETS_60HR_UP		283	0.51156753	2.1369326	0.0	2.6888432E-5	0.007	4040	tags=42%, list=17%, signal=50%
LINDSTEDT_DENDRITIC_CELL_MATURATION_B	LINDSTEDT_DENDRITIC_CELL_MATURATION_B		52	0.63679814	2.136834	0.0	2.6825313E-5	0.007	4015	tags=42%, list=17%, signal=51%
SANA_TNF_SIGNALING_DN	SANA_TNF_SIGNALING_DN		88	0.5899663	2.1355848	0.0	2.6762491E-5	0.007	3826	tags=48%, list=16%, signal=57%
LEE_LIVER_CANCER_DENA_UP	LEE_LIVER_CANCER_DENA_UP		55	0.6313028	2.1353822	0.0	2.6699961E-5	0.007	3356	tags=53%, list=14%, signal=61%
LENAOUR_DENDRITIC_CELL_MATURATION_UP	LENAOUR_DENDRITIC_CELL_MATURATION_UP		108	0.56549335	2.1342843	0.0	2.6637725E-5	0.007	4101	tags=43%, list=17%, signal=51%
YORDY_RECIPROCAL_REGULATION_BY_ETS1_AND_SP100_DN	YORDY_RECIPROCAL_REGULATION_BY_ETS1_AND_SP100_DN		75	0.6007478	2.1319823	0.0	2.6575775E-5	0.007	2600	tags=29%, list=11%, signal=33%
CREIGHTON_ENDOCRINE_THERAPY_RESISTANCE_5	CREIGHTON_ENDOCRINE_THERAPY_RESISTANCE_5		431	0.48552805	2.1312985	0.0	2.6514115E-5	0.007	4377	tags=42%, list=18%, signal=51%
GEISS_RESPONSE_TO_DSRNA_UP	GEISS_RESPONSE_TO_DSRNA_UP		37	0.7028006	2.131183	0.0	2.645274E-5	0.007	3449	tags=57%, list=15%, signal=66%
PID_DELTA_NP63_PATHWAY	PID_DELTA_NP63_PATHWAY		44	0.65358734	2.1279302	0.0	2.6391648E-5	0.007	2420	tags=45%, list=10%, signal=51%
LEE_LIVER_CANCER_HEPATOBLAST	LEE_LIVER_CANCER_HEPATOBLAST		16	0.8333272	2.1272562	0.0	2.633084E-5	0.007	2193	tags=75%, list=9%, signal=83%
THUM_MIR21_TARGETS_HEART_DISEASE_UP	THUM_MIR21_TARGETS_HEART_DISEASE_UP		16	0.82800823	2.1261144	0.0	3.0048674E-5	0.008	2549	tags=81%, list=11%, signal=91%
BROWNE_HCMV_INFECTION_18HR_DN	BROWNE_HCMV_INFECTION_18HR_DN		162	0.5341297	2.1257782	0.0	2.9979756E-5	0.008	3923	tags=36%, list=17%, signal=43%
AMUNDSON_GENOTOXIC_SIGNATURE	AMUNDSON_GENOTOXIC_SIGNATURE		97	0.57529396	2.1257133	0.0	2.9911153E-5	0.008	3409	tags=33%, list=14%, signal=38%
KEGG_COMPLEMENT_AND_COAGULATION_CASCADES	KEGG_COMPLEMENT_AND_COAGULATION_CASCADES		55	0.6311732	2.1251004	0.0	2.9842862E-5	0.008	2622	tags=49%, list=11%, signal=55%
HALLMARK_CHOLESTEROL_HOMEOSTASIS	HALLMARK_CHOLESTEROL_HOMEOSTASIS		72	0.60841995	2.1245022	0.0	2.9774883E-5	0.008	4581	tags=42%, list=19%, signal=52%
SCHRAETS_MLL_TARGETS_UP	SCHRAETS_MLL_TARGETS_UP		34	0.6995251	2.124227	0.0	2.9707211E-5	0.008	2745	tags=50%, list=12%, signal=56%
BEIER_GLIOMA_STEM_CELL_DN	BEIER_GLIOMA_STEM_CELL_DN		64	0.6117187	2.1204188	0.0	4.0673105E-5	0.011	3925	tags=44%, list=17%, signal=52%
WESTON_VEGFA_TARGETS	WESTON_VEGFA_TARGETS		101	0.5722777	2.1199722	0.0	4.0581082E-5	0.011	2814	tags=45%, list=12%, signal=50%
JACKSON_DNMT1_TARGETS_UP	JACKSON_DNMT1_TARGETS_UP		75	0.5990119	2.1199386	0.0	4.048948E-5	0.011	4316	tags=48%, list=18%, signal=59%
REACTOME_CELL_SURFACE_INTERACTIONS_AT_THE_VASCULAR_WALL	REACTOME_CELL_SURFACE_INTERACTIONS_AT_THE_VASCULAR_WALL		80	0.5848018	2.1194518	0.0	4.039829E-5	0.011	2262	tags=28%, list=10%, signal=30%
WANG_BARRETTS_ESOPHAGUS_AND_ESOPHAGUS_CANCER_UP	WANG_BARRETTS_ESOPHAGUS_AND_ESOPHAGUS_CANCER_UP		22	0.77263004	2.1178505	0.0	4.3946966E-5	0.012	1640	tags=50%, list=7%, signal=54%
QI_PLASMACYTOMA_UP	QI_PLASMACYTOMA_UP		246	0.51205236	2.1176572	0.0	4.3848435E-5	0.012	4273	tags=42%, list=18%, signal=51%
JIANG_TIP30_TARGETS_UP	JIANG_TIP30_TARGETS_UP		43	0.6590531	2.1173224	0.0	4.3750337E-5	0.012	3141	tags=44%, list=13%, signal=51%
JIANG_HYPOXIA_NORMAL	JIANG_HYPOXIA_NORMAL		296	0.5050192	2.1162086	0.0	4.3652683E-5	0.012	4490	tags=36%, list=19%, signal=44%
RUFFLE	RUFFLE		31	0.72521996	2.1158488	0.0	4.355546E-5	0.012	2605	tags=45%, list=11%, signal=51%
MCBRYAN_PUBERTAL_BREAST_6_7WK_DN	MCBRYAN_PUBERTAL_BREAST_6_7WK_DN		71	0.6012554	2.1148553	0.0	4.345867E-5	0.012	3821	tags=45%, list=16%, signal=54%
OSWALD_HEMATOPOIETIC_STEM_CELL_IN_COLLAGEN_GEL_UP	OSWALD_HEMATOPOIETIC_STEM_CELL_IN_COLLAGEN_GEL_UP		219	0.5148823	2.1145444	0.0	4.336231E-5	0.012	3903	tags=37%, list=16%, signal=43%
PEDERSEN_METASTASIS_BY_ERBB2_ISOFORM_4	PEDERSEN_METASTASIS_BY_ERBB2_ISOFORM_4		98	0.5808271	2.1140916	0.0	4.3266373E-5	0.012	3262	tags=46%, list=14%, signal=53%
ENK_UV_RESPONSE_KERATINOCYTE_UP	ENK_UV_RESPONSE_KERATINOCYTE_UP		498	0.47646224	2.1137755	0.0	4.3170865E-5	0.012	4068	tags=30%, list=17%, signal=35%
NIELSEN_SCHWANNOMA_UP	NIELSEN_SCHWANNOMA_UP		14	0.87844944	2.1120415	0.0	5.024911E-5	0.014	890	tags=57%, list=4%, signal=59%
RODRIGUES_NTN1_TARGETS_DN	RODRIGUES_NTN1_TARGETS_DN		148	0.5381866	2.1114488	0.0	5.013867E-5	0.014	3413	tags=35%, list=14%, signal=41%
IIZUKA_LIVER_CANCER_EARLY_RECURRENCE	IIZUKA_LIVER_CANCER_EARLY_RECURRENCE		11	0.90078825	2.1099858	0.0	5.364586E-5	0.015	1152	tags=64%, list=5%, signal=67%
TSAI_RESPONSE_TO_IONIZING_RADIATION	TSAI_RESPONSE_TO_IONIZING_RADIATION		144	0.5359307	2.1062639	0.0	5.704787E-5	0.016	4316	tags=37%, list=18%, signal=45%
EXTRACELLULAR_SPACE	EXTRACELLULAR_SPACE		184	0.5252374	2.1059365	0.0	5.6923313E-5	0.016	3473	tags=45%, list=15%, signal=52%
ZWANG_CLASS_2_TRANSIENTLY_INDUCED_BY_EGF	ZWANG_CLASS_2_TRANSIENTLY_INDUCED_BY_EGF		40	0.6646883	2.105933	0.0	5.6799294E-5	0.016	2051	tags=38%, list=9%, signal=41%
MASRI_RESISTANCE_TO_TAMOXIFEN_AND_AROMATASE_INHIBITORS_DN	MASRI_RESISTANCE_TO_TAMOXIFEN_AND_AROMATASE_INHIBITORS_DN		19	0.7892667	2.1053517	0.0	5.667582E-5	0.016	3342	tags=68%, list=14%, signal=80%
NOUSHMEHR_GBM_SILENCED_BY_METHYLATION	NOUSHMEHR_GBM_SILENCED_BY_METHYLATION		46	0.64489293	2.105341	0.0	5.6552875E-5	0.016	2583	tags=43%, list=11%, signal=49%
CHUANG_OXIDATIVE_STRESS_RESPONSE_UP	CHUANG_OXIDATIVE_STRESS_RESPONSE_UP		26	0.7319134	2.1051025	0.0	5.643047E-5	0.016	2889	tags=50%, list=12%, signal=57%
MOROSETTI_FACIOSCAPULOHUMERAL_MUSCULAR_DISTROPHY_UP	MOROSETTI_FACIOSCAPULOHUMERAL_MUSCULAR_DISTROPHY_UP		18	0.7871761	2.102757	0.0	5.6308592E-5	0.016	2878	tags=78%, list=12%, signal=88%
COLIN_PILOCYTIC_ASTROCYTOMA_VS_GLIOBLASTOMA_UP	COLIN_PILOCYTIC_ASTROCYTOMA_VS_GLIOBLASTOMA_UP		34	0.6979805	2.1021962	0.0	5.6187233E-5	0.016	2966	tags=56%, list=13%, signal=64%
BROWNE_HCMV_INFECTION_20HR_DN	BROWNE_HCMV_INFECTION_20HR_DN		97	0.5723684	2.1013217	0.0	5.60664E-5	0.016	3493	tags=40%, list=15%, signal=47%
PID_TNF_PATHWAY	PID_TNF_PATHWAY		45	0.6548235	2.0998766	0.0	5.9391557E-5	0.017	4303	tags=51%, list=18%, signal=62%
GESERICK_TERT_TARGETS_DN	GESERICK_TERT_TARGETS_DN		21	0.77157795	2.0993018	0.0	5.926438E-5	0.017	2193	tags=52%, list=9%, signal=58%
SESTO_RESPONSE_TO_UV_C8	SESTO_RESPONSE_TO_UV_C8		70	0.61175096	2.099212	0.0	5.913775E-5	0.017	3847	tags=39%, list=16%, signal=46%
LI_WILMS_TUMOR_VS_FETAL_KIDNEY_2_DN	LI_WILMS_TUMOR_VS_FETAL_KIDNEY_2_DN		50	0.6429642	2.0991144	0.0	5.9011654E-5	0.017	3139	tags=58%, list=13%, signal=67%
RESPONSE_TO_EXTERNAL_STIMULUS	RESPONSE_TO_EXTERNAL_STIMULUS		253	0.5073836	2.0990434	0.0	5.88861E-5	0.017	4684	tags=43%, list=20%, signal=53%
PID_INTEGRIN_CS_PATHWAY	PID_INTEGRIN_CS_PATHWAY		26	0.733983	2.0983467	0.0	6.2210434E-5	0.018	3046	tags=58%, list=13%, signal=66%
PID_FRA_PATHWAY	PID_FRA_PATHWAY		35	0.6995913	2.0981262	0.0	6.207864E-5	0.018	2597	tags=49%, list=11%, signal=54%
COLDREN_GEFITINIB_RESISTANCE_DN	COLDREN_GEFITINIB_RESISTANCE_DN		198	0.51713663	2.0975482	0.0	6.194739E-5	0.018	4005	tags=39%, list=17%, signal=47%
KOKKINAKIS_METHIONINE_DEPRIVATION_96HR_UP	KOKKINAKIS_METHIONINE_DEPRIVATION_96HR_UP		112	0.5538736	2.0975223	0.0	6.18167E-5	0.018	3943	tags=37%, list=17%, signal=44%
HAN_JNK_SINGALING_DN	HAN_JNK_SINGALING_DN		36	0.6800388	2.0970037	0.0	6.1686565E-5	0.018	3934	tags=64%, list=17%, signal=76%
SMID_BREAST_CANCER_RELAPSE_IN_BONE_DN	SMID_BREAST_CANCER_RELAPSE_IN_BONE_DN		286	0.49860367	2.0966227	0.0	6.1556966E-5	0.018	3342	tags=38%, list=14%, signal=43%
RADAEVA_RESPONSE_TO_IFNA1_UP	RADAEVA_RESPONSE_TO_IFNA1_UP		52	0.6354821	2.0964763	0.0	6.142792E-5	0.018	3650	tags=50%, list=15%, signal=59%
PRAMOONJAGO_SOX4_TARGETS_UP	PRAMOONJAGO_SOX4_TARGETS_UP		51	0.64470935	2.0962136	0.0	6.1299404E-5	0.018	3770	tags=47%, list=16%, signal=56%
LABBE_TARGETS_OF_TGFB1_AND_WNT3A_DN	LABBE_TARGETS_OF_TGFB1_AND_WNT3A_DN		92	0.5746644	2.0958009	0.0	6.1171435E-5	0.018	4101	tags=42%, list=17%, signal=51%
ROSS_LEUKEMIA_WITH_MLL_FUSIONS	ROSS_LEUKEMIA_WITH_MLL_FUSIONS		72	0.59689933	2.0954087	0.0	6.1044E-5	0.018	4841	tags=54%, list=20%, signal=68%
VART_KSHV_INFECTION_ANGIOGENIC_MARKERS_DN	VART_KSHV_INFECTION_ANGIOGENIC_MARKERS_DN		125	0.5483919	2.0939515	0.0	6.438308E-5	0.019	1603	tags=34%, list=7%, signal=37%
NABA_ECM_GLYCOPROTEINS	NABA_ECM_GLYCOPROTEINS		177	0.5249177	2.0933867	0.0	6.764983E-5	0.02	2383	tags=40%, list=10%, signal=44%
PID_AVB3_OPN_PATHWAY	PID_AVB3_OPN_PATHWAY		31	0.7004554	2.093212	0.0	6.750977E-5	0.02	5529	tags=71%, list=23%, signal=92%
WESTON_VEGFA_TARGETS_3HR	WESTON_VEGFA_TARGETS_3HR		70	0.59672093	2.0921714	0.0	6.737029E-5	0.02	2528	tags=41%, list=11%, signal=46%
PHONG_TNF_RESPONSE_NOT_VIA_P38	PHONG_TNF_RESPONSE_NOT_VIA_P38		329	0.48865932	2.0881166	0.0	7.057767E-5	0.021	4347	tags=41%, list=18%, signal=50%
DOUGLAS_BMI1_TARGETS_DN	DOUGLAS_BMI1_TARGETS_DN		299	0.48772684	2.087652	0.0	7.043245E-5	0.021	4235	tags=33%, list=18%, signal=40%
DEFENSE_RESPONSE	DEFENSE_RESPONSE		207	0.5129993	2.0852802	0.0	8.034494E-5	0.022	2750	tags=30%, list=12%, signal=34%
HALLMARK_MYOGENESIS	HALLMARK_MYOGENESIS		187	0.51901555	2.0849786	0.0	8.350949E-5	0.023	4861	tags=48%, list=21%, signal=59%
ENK_UV_RESPONSE_EPIDERMIS_DN	ENK_UV_RESPONSE_EPIDERMIS_DN		477	0.47224537	2.0849435	0.0	8.333872E-5	0.023	4258	tags=33%, list=18%, signal=39%
FAELT_B_CLL_WITH_VH_REARRANGEMENTS_UP	FAELT_B_CLL_WITH_VH_REARRANGEMENTS_UP		47	0.6390245	2.084378	0.0	8.316864E-5	0.023	3593	tags=38%, list=15%, signal=45%
DELACROIX_RARG_BOUND_MEF	DELACROIX_RARG_BOUND_MEF		347	0.48535588	2.0842235	0.0	8.299926E-5	0.023	3780	tags=31%, list=16%, signal=37%
REACTOME_PHOSPHORYLATION_OF_CD3_AND_TCR_ZETA_CHAINS	REACTOME_PHOSPHORYLATION_OF_CD3_AND_TCR_ZETA_CHAINS		14	0.8562008	2.083078	0.0	8.283056E-5	0.023	192	tags=36%, list=1%, signal=36%
BURTON_ADIPOGENESIS_1	BURTON_ADIPOGENESIS_1		33	0.68372923	2.082434	0.0	8.266254E-5	0.023	3554	tags=52%, list=15%, signal=61%
SAGIV_CD24_TARGETS_DN	SAGIV_CD24_TARGETS_DN		43	0.65012646	2.0818253	0.0	8.2495215E-5	0.023	2597	tags=44%, list=11%, signal=50%
KRIEG_HYPOXIA_VIA_KDM3A	KRIEG_HYPOXIA_VIA_KDM3A		50	0.635309	2.0810826	0.0	8.5608386E-5	0.024	3262	tags=50%, list=14%, signal=58%
WANG_CISPLATIN_RESPONSE_AND_XPC_DN	WANG_CISPLATIN_RESPONSE_AND_XPC_DN		217	0.50818694	2.080893	0.0	8.543579E-5	0.024	5105	tags=39%, list=22%, signal=49%
AMIT_EGF_RESPONSE_60_HELA	AMIT_EGF_RESPONSE_60_HELA		44	0.65719336	2.0806704	0.0	8.5263884E-5	0.024	4189	tags=52%, list=18%, signal=63%
REACTOME_IMMUNOREGULATORY_INTERACTIONS_BETWEEN_A_LYMPHOID_AND_A_NON_LYMPHOID_CELL	REACTOME_IMMUNOREGULATORY_INTERACTIONS_BETWEEN_A_LYMPHOID_AND_A_NON_LYMPHOID_CELL		53	0.6272171	2.0805202	0.0	8.509267E-5	0.024	2916	tags=38%, list=12%, signal=43%
MISHRA_CARCINOMA_ASSOCIATED_FIBROBLAST_DN	MISHRA_CARCINOMA_ASSOCIATED_FIBROBLAST_DN		23	0.73020744	2.0801036	0.0	8.492215E-5	0.024	4101	tags=70%, list=17%, signal=84%
ODONNELL_TARGETS_OF_MYC_AND_TFRC_UP	ODONNELL_TARGETS_OF_MYC_AND_TFRC_UP		77	0.5788626	2.0795777	0.0	8.804065E-5	0.025	4261	tags=53%, list=18%, signal=65%
NIELSEN_GIST_AND_SYNOVIAL_SARCOMA_DN	NIELSEN_GIST_AND_SYNOVIAL_SARCOMA_DN		20	0.76078004	2.0795152	0.0	8.786492E-5	0.025	2951	tags=65%, list=12%, signal=74%
PEDRIOLI_MIR31_TARGETS_DN	PEDRIOLI_MIR31_TARGETS_DN		360	0.4777405	2.0782344	0.0	8.768989E-5	0.025	3824	tags=38%, list=16%, signal=44%
COULOUARN_TEMPORAL_TGFB1_SIGNATURE_UP	COULOUARN_TEMPORAL_TGFB1_SIGNATURE_UP		105	0.5615823	2.0779176	0.0	8.751556E-5	0.025	4388	tags=40%, list=19%, signal=49%
PANGAS_TUMOR_SUPPRESSION_BY_SMAD1_AND_SMAD5_UP	PANGAS_TUMOR_SUPPRESSION_BY_SMAD1_AND_SMAD5_UP		126	0.5417673	2.0768263	0.0	9.0582405E-5	0.026	3166	tags=40%, list=13%, signal=46%
OSADA_ASCL1_TARGETS_DN	OSADA_ASCL1_TARGETS_DN		23	0.7466728	2.0767229	0.0	9.040303E-5	0.026	2806	tags=74%, list=12%, signal=84%
PROVENZANI_METASTASIS_DN	PROVENZANI_METASTASIS_DN		132	0.5459299	2.0755281	0.0	9.022437E-5	0.026	4055	tags=40%, list=17%, signal=48%
GAUSSMANN_MLL_AF4_FUSION_TARGETS_F_UP	GAUSSMANN_MLL_AF4_FUSION_TARGETS_F_UP		174	0.51933825	2.075376	0.0	9.004641E-5	0.026	4299	tags=47%, list=18%, signal=57%
TAKEDA_TARGETS_OF_NUP98_HOXA9_FUSION_8D_DN	TAKEDA_TARGETS_OF_NUP98_HOXA9_FUSION_8D_DN		182	0.51971775	2.0744908	0.0	8.986916E-5	0.026	3821	tags=40%, list=16%, signal=47%
PAPASPYRIDONOS_UNSTABLE_ATEROSCLEROTIC_PLAQUE_DN	PAPASPYRIDONOS_UNSTABLE_ATEROSCLEROTIC_PLAQUE_DN		41	0.6625538	2.0738838	0.0	8.969259E-5	0.026	4720	tags=59%, list=20%, signal=73%
G_PROTEIN_COUPLED_RECEPTOR_BINDING	G_PROTEIN_COUPLED_RECEPTOR_BINDING		41	0.65257055	2.073407	0.0	9.272697E-5	0.027	2225	tags=41%, list=9%, signal=46%
ELVIDGE_HYPOXIA_UP	ELVIDGE_HYPOXIA_UP		162	0.5246345	2.0728946	0.0	9.254551E-5	0.027	2542	tags=33%, list=11%, signal=37%
ZHANG_TLX_TARGETS_36HR_UP	ZHANG_TLX_TARGETS_36HR_UP		217	0.5068116	2.0728369	0.0	9.236475E-5	0.027	4040	tags=39%, list=17%, signal=46%
DASU_IL6_SIGNALING_SCAR_DN	DASU_IL6_SIGNALING_SCAR_DN		15	0.8195767	2.072652	0.0	9.218471E-5	0.027	2878	tags=67%, list=12%, signal=76%
SIMBULAN_UV_RESPONSE_NORMAL_DN	SIMBULAN_UV_RESPONSE_NORMAL_DN		33	0.69915587	2.07226	0.0	9.200536E-5	0.027	3157	tags=42%, list=13%, signal=49%
JEON_SMAD6_TARGETS_UP	JEON_SMAD6_TARGETS_UP		20	0.7719832	2.068887	0.0	1.1079306E-4	0.033	2834	tags=80%, list=12%, signal=91%
SENGUPTA_NASOPHARYNGEAL_CARCINOMA_WITH_LMP1_DN	SENGUPTA_NASOPHARYNGEAL_CARCINOMA_WITH_LMP1_DN		133	0.53729844	2.0688322	0.0	1.1057835E-4	0.033	2168	tags=34%, list=9%, signal=37%
CHASSOT_SKIN_WOUND	CHASSOT_SKIN_WOUND		10	0.89704806	2.0686796	0.0021231424	1.1036446E-4	0.033	1751	tags=80%, list=7%, signal=86%
ZHANG_PROLIFERATING_VS_QUIESCENT	ZHANG_PROLIFERATING_VS_QUIESCENT		50	0.6365643	2.0677495	0.0	1.10151406E-4	0.033	2146	tags=32%, list=9%, signal=35%
SESTO_RESPONSE_TO_UV_C2	SESTO_RESPONSE_TO_UV_C2		52	0.62945276	2.0658154	0.0	1.1926654E-4	0.036	4700	tags=42%, list=20%, signal=53%
HOWLIN_PUBERTAL_MAMMARY_GLAND	HOWLIN_PUBERTAL_MAMMARY_GLAND		58	0.60799223	2.0653486	0.0	1.2536546E-4	0.038	2213	tags=40%, list=9%, signal=44%
WILSON_PROTEASES_AT_TUMOR_BONE_INTERFACE_UP	WILSON_PROTEASES_AT_TUMOR_BONE_INTERFACE_UP		21	0.7582089	2.0648055	0.0	1.2512483E-4	0.038	4614	tags=62%, list=19%, signal=77%
ZHOU_INFLAMMATORY_RESPONSE_LIVE_UP	ZHOU_INFLAMMATORY_RESPONSE_LIVE_UP		406	0.47655138	2.0646236	0.0	1.2806182E-4	0.039	4230	tags=40%, list=18%, signal=48%
INGRAM_SHH_TARGETS_UP	INGRAM_SHH_TARGETS_UP		116	0.53826153	2.0644186	0.0	1.2781697E-4	0.039	4730	tags=49%, list=20%, signal=61%
LEIN_CHOROID_PLEXUS_MARKERS	LEIN_CHOROID_PLEXUS_MARKERS		94	0.5705476	2.0641017	0.0	1.2757303E-4	0.039	3772	tags=47%, list=16%, signal=55%
SHI_SPARC_TARGETS_UP	SHI_SPARC_TARGETS_UP		24	0.72363275	2.0634062	0.0	1.3041169E-4	0.04	3312	tags=54%, list=14%, signal=63%
KEGG_PATHOGENIC_ESCHERICHIA_COLI_INFECTION	KEGG_PATHOGENIC_ESCHERICHIA_COLI_INFECTION		54	0.6103192	2.0621278	0.0	1.3322677E-4	0.041	6561	tags=67%, list=28%, signal=92%
REACTOME_SIGNALING_BY_PDGF	REACTOME_SIGNALING_BY_PDGF		114	0.5500239	2.061774	0.0	1.3297398E-4	0.041	2285	tags=26%, list=10%, signal=29%
GERY_CEBP_TARGETS	GERY_CEBP_TARGETS		118	0.5430034	2.0610588	0.0	1.3272214E-4	0.041	3677	tags=42%, list=16%, signal=49%
ROSS_AML_WITH_MLL_FUSIONS	ROSS_AML_WITH_MLL_FUSIONS		69	0.5907243	2.0607302	0.0	1.3247124E-4	0.041	5098	tags=54%, list=22%, signal=68%
PID_IL6_7_PATHWAY	PID_IL6_7_PATHWAY		45	0.63782376	2.0586562	0.0	1.3222129E-4	0.041	3570	tags=40%, list=15%, signal=47%
DAZARD_RESPONSE_TO_UV_SCC_UP	DAZARD_RESPONSE_TO_UV_SCC_UP		112	0.5445421	2.0581248	0.0	1.3500961E-4	0.042	4271	tags=38%, list=18%, signal=46%
DURCHDEWALD_SKIN_CARCINOGENESIS_DN	DURCHDEWALD_SKIN_CARCINOGENESIS_DN		249	0.49316075	2.056764	0.0	1.4383403E-4	0.045	4592	tags=37%, list=19%, signal=46%
BEGUM_TARGETS_OF_PAX3_FOXO1_FUSION_DN	BEGUM_TARGETS_OF_PAX3_FOXO1_FUSION_DN		44	0.64417726	2.0566	0.0	1.4356416E-4	0.045	3051	tags=50%, list=13%, signal=57%
BOYLAN_MULTIPLE_MYELOMA_PCA3_DN	BOYLAN_MULTIPLE_MYELOMA_PCA3_DN		65	0.58879834	2.055254	0.0	1.4329531E-4	0.045	3167	tags=40%, list=13%, signal=46%
FARMER_BREAST_CANCER_CLUSTER_5	FARMER_BREAST_CANCER_CLUSTER_5		19	0.7670951	2.0548177	0.0	1.4302749E-4	0.045	2965	tags=74%, list=13%, signal=84%
ENGELMANN_CANCER_PROGENITORS_UP	ENGELMANN_CANCER_PROGENITORS_UP		45	0.6387274	2.0546412	0.0	1.4276063E-4	0.045	4087	tags=51%, list=17%, signal=62%
MCBRYAN_PUBERTAL_TGFB1_TARGETS_DN	MCBRYAN_PUBERTAL_TGFB1_TARGETS_DN		56	0.6080186	2.054523	0.0	1.4249478E-4	0.045	2872	tags=43%, list=12%, signal=49%
NAKAMURA_TUMOR_ZONE_PERIPHERAL_VS_CENTRAL_UP	NAKAMURA_TUMOR_ZONE_PERIPHERAL_VS_CENTRAL_UP		261	0.49459895	2.054421	0.0	1.4222992E-4	0.045	2896	tags=23%, list=12%, signal=26%
XU_RESPONSE_TO_TRETINOIN_AND_NSC682994_UP	XU_RESPONSE_TO_TRETINOIN_AND_NSC682994_UP		16	0.8090262	2.0542116	0.0	1.4196604E-4	0.045	3315	tags=69%, list=14%, signal=80%
REACTOME_TRANSLOCATION_OF_ZAP_70_TO_IMMUNOLOGICAL_SYNAPSE	REACTOME_TRANSLOCATION_OF_ZAP_70_TO_IMMUNOLOGICAL_SYNAPSE		12	0.84967786	2.05406	0.0	1.4170315E-4	0.045	192	tags=42%, list=1%, signal=42%
DUTERTRE_ESTRADIOL_RESPONSE_6HR_DN	DUTERTRE_ESTRADIOL_RESPONSE_6HR_DN		90	0.56710976	2.053769	0.0	1.5046734E-4	0.048	4409	tags=54%, list=19%, signal=67%
REACTOME_RIG_I_MDA5_MEDIATED_INDUCTION_OF_IFN_ALPHA_BETA_PATHWAYS	REACTOME_RIG_I_MDA5_MEDIATED_INDUCTION_OF_IFN_ALPHA_BETA_PATHWAYS		57	0.6129987	2.0535645	0.0	1.5018972E-4	0.048	6063	tags=61%, list=26%, signal=82%
GROSS_ELK3_TARGETS_DN	GROSS_ELK3_TARGETS_DN		30	0.6935311	2.0528183	0.0	1.5296697E-4	0.049	2739	tags=57%, list=12%, signal=64%
REACTOME_SIGNALING_BY_ERBB4	REACTOME_SIGNALING_BY_ERBB4		83	0.5621444	2.0518973	0.0	1.5859323E-4	0.051	4316	tags=33%, list=18%, signal=40%
RAGHAVACHARI_PLATELET_SPECIFIC_GENES	RAGHAVACHARI_PLATELET_SPECIFIC_GENES		66	0.59190714	2.0511823	0.0	1.6428529E-4	0.053	4341	tags=50%, list=18%, signal=61%
WU_ALZHEIMER_DISEASE_DN	WU_ALZHEIMER_DISEASE_DN		17	0.78424364	2.049867	0.0	1.6999322E-4	0.055	2109	tags=53%, list=9%, signal=58%
ZAMORA_NOS2_TARGETS_DN	ZAMORA_NOS2_TARGETS_DN		88	0.5684518	2.049772	0.0	1.6968246E-4	0.055	4768	tags=43%, list=20%, signal=54%
LEE_LIVER_CANCER_ACOX1_UP	LEE_LIVER_CANCER_ACOX1_UP		56	0.6176842	2.0493302	0.0	1.7529912E-4	0.057	2983	tags=45%, list=13%, signal=51%
HALLMARK_TGF_BETA_SIGNALING	HALLMARK_TGF_BETA_SIGNALING		53	0.62346315	2.047784	0.0	1.8076511E-4	0.059	5378	tags=53%, list=23%, signal=68%
PID_INTEGRIN5_PATHWAY	PID_INTEGRIN5_PATHWAY		17	0.7900533	2.0477738	0.0	1.8043644E-4	0.059	3139	tags=71%, list=13%, signal=81%
ZHANG_ANTIVIRAL_RESPONSE_TO_RIBAVIRIN_UP	ZHANG_ANTIVIRAL_RESPONSE_TO_RIBAVIRIN_UP		28	0.7025086	2.0459435	0.0	1.860593E-4	0.061	2255	tags=50%, list=10%, signal=55%
WILCOX_RESPONSE_TO_PROGESTERONE_DN	WILCOX_RESPONSE_TO_PROGESTERONE_DN		62	0.5935627	2.0443704	0.0	1.9450005E-4	0.063	3829	tags=55%, list=16%, signal=65%
BROWNE_HCMV_INFECTION_48HR_DN	BROWNE_HCMV_INFECTION_48HR_DN		455	0.4640096	2.043318	0.0	1.9708725E-4	0.064	4088	tags=34%, list=17%, signal=41%
TSUNODA_CISPLATIN_RESISTANCE_UP	TSUNODA_CISPLATIN_RESISTANCE_UP		14	0.82197326	2.042917	0.0	2.026359E-4	0.066	3407	tags=79%, list=14%, signal=92%
REACTOME_ANTIGEN_PRESENTATION_FOLDING_ASSEMBLY_AND_PEPTIDE_LOADING_OF_CLASS_I_MHC	REACTOME_ANTIGEN_PRESENTATION_FOLDING_ASSEMBLY_AND_PEPTIDE_LOADING_OF_CLASS_I_MHC		21	0.76082504	2.041316	0.0	2.1404358E-4	0.07	3163	tags=57%, list=13%, signal=66%
REACTOME_SEMA4D_IN_SEMAPHORIN_SIGNALING	REACTOME_SEMA4D_IN_SEMAPHORIN_SIGNALING		30	0.69058555	2.0411177	0.0	2.1365861E-4	0.07	4891	tags=60%, list=21%, signal=76%
IMMUNE_RESPONSE	IMMUNE_RESPONSE		195	0.5022773	2.0404153	0.0	2.1327502E-4	0.07	3746	tags=33%, list=16%, signal=39%
SENESE_HDAC2_TARGETS_UP	SENESE_HDAC2_TARGETS_UP		105	0.5491616	2.0391397	0.0	2.1588375E-4	0.071	3462	tags=36%, list=15%, signal=42%
REACTOME_ER_PHAGOSOME_PATHWAY	REACTOME_ER_PHAGOSOME_PATHWAY		58	0.6071387	2.0389385	0.0	2.1549755E-4	0.071	2223	tags=19%, list=9%, signal=21%
BLALOCK_ALZHEIMERS_DISEASE_INCIPIENT_UP	BLALOCK_ALZHEIMERS_DISEASE_INCIPIENT_UP		372	0.47232127	2.0381675	0.0	2.1802507E-4	0.072	4358	tags=32%, list=18%, signal=39%
LI_PROSTATE_CANCER_EPIGENETIC	LI_PROSTATE_CANCER_EPIGENETIC		29	0.69536984	2.0379312	0.0	2.2053649E-4	0.072	2823	tags=48%, list=12%, signal=55%
GRAHAM_CML_QUIESCENT_VS_NORMAL_QUIESCENT_DN	GRAHAM_CML_QUIESCENT_VS_NORMAL_QUIESCENT_DN		41	0.64810234	2.0377765	0.0	2.2014407E-4	0.072	2927	tags=49%, list=12%, signal=56%
THEILGAARD_NEUTROPHIL_AT_SKIN_WOUND_UP	THEILGAARD_NEUTROPHIL_AT_SKIN_WOUND_UP		76	0.57379943	2.0377138	0.0	2.1975306E-4	0.072	5104	tags=51%, list=22%, signal=65%
PID_UPA_UPAR_PATHWAY	PID_UPA_UPAR_PATHWAY		37	0.65500367	2.0365984	0.0	2.2222601E-4	0.073	3614	tags=54%, list=15%, signal=64%
WEST_ADRENOCORTICAL_TUMOR_MARKERS_DN	WEST_ADRENOCORTICAL_TUMOR_MARKERS_DN		18	0.77680886	2.036289	0.0	2.2468725E-4	0.074	2878	tags=61%, list=12%, signal=70%
SIMBULAN_UV_RESPONSE_IMMORTALIZED_DN	SIMBULAN_UV_RESPONSE_IMMORTALIZED_DN		31	0.68471104	2.0360408	0.0	2.2429027E-4	0.074	3316	tags=48%, list=14%, signal=56%
BURTON_ADIPOGENESIS_11	BURTON_ADIPOGENESIS_11		52	0.60821646	2.0357065	0.0	2.2389469E-4	0.074	5993	tags=56%, list=25%, signal=74%
LIEN_BREAST_CARCINOMA_METAPLASTIC_VS_DUCTAL_UP	LIEN_BREAST_CARCINOMA_METAPLASTIC_VS_DUCTAL_UP		71	0.5890011	2.0355198	0.0	2.2350051E-4	0.074	3461	tags=52%, list=15%, signal=61%
LINDGREN_BLADDER_CANCER_HIGH_RECURRENCE	LINDGREN_BLADDER_CANCER_HIGH_RECURRENCE		47	0.6217813	2.0341578	0.0	2.3753801E-4	0.079	2331	tags=43%, list=10%, signal=47%
ZHU_CMV_8_HR_DN	ZHU_CMV_8_HR_DN		52	0.61714065	2.0324154	0.0	2.5144158E-4	0.083	2980	tags=42%, list=13%, signal=48%
MIYAGAWA_TARGETS_OF_EWSR1_ETS_FUSIONS_UP	MIYAGAWA_TARGETS_OF_EWSR1_ETS_FUSIONS_UP		243	0.48824415	2.0313349	0.0	2.5381992E-4	0.084	4458	tags=44%, list=19%, signal=53%
PID_SMAD2_3NUCLEAR_PATHWAY	PID_SMAD2_3NUCLEAR_PATHWAY		79	0.57176054	2.0312328	0.0	2.5337617E-4	0.084	3031	tags=32%, list=13%, signal=36%
BERTUCCI_INVASIVE_CARCINOMA_DUCTAL_VS_LOBULAR_DN	BERTUCCI_INVASIVE_CARCINOMA_DUCTAL_VS_LOBULAR_DN		42	0.63846415	2.031084	0.0	2.5293397E-4	0.084	2357	tags=38%, list=10%, signal=42%
PID_NFAT_TFPATHWAY	PID_NFAT_TFPATHWAY		40	0.6356934	2.03086	0.0	2.524933E-4	0.084	2074	tags=35%, list=9%, signal=38%
REACTOME_ENDOSOMAL_VACUOLAR_PATHWAY	REACTOME_ENDOSOMAL_VACUOLAR_PATHWAY		9	0.9165399	2.027672	0.0	2.6343472E-4	0.088	1984	tags=100%, list=8%, signal=109%
XU_HGF_SIGNALING_NOT_VIA_AKT1_6HR	XU_HGF_SIGNALING_NOT_VIA_AKT1_6HR		25	0.72012824	2.0256505	0.0	2.7716893E-4	0.093	3086	tags=52%, list=13%, signal=60%
MARTINEZ_RB1_TARGETS_DN	MARTINEZ_RB1_TARGETS_DN		476	0.45712546	2.0255861	0.0	2.7668857E-4	0.093	3683	tags=29%, list=16%, signal=33%
REACTOME_SMOOTH_MUSCLE_CONTRACTION	REACTOME_SMOOTH_MUSCLE_CONTRACTION		22	0.72461045	2.024965	0.0	2.7900122E-4	0.094	5152	tags=73%, list=22%, signal=93%
BASSO_HAIRY_CELL_LEUKEMIA_DN	BASSO_HAIRY_CELL_LEUKEMIA_DN		78	0.5599211	2.0231133	0.0	2.9542934E-4	0.099	3908	tags=51%, list=16%, signal=61%
NIELSEN_LEIOMYOSARCOMA_UP	NIELSEN_LEIOMYOSARCOMA_UP		17	0.78353006	2.0227063	0.0	2.9774976E-4	0.1	2166	tags=59%, list=9%, signal=65%
POOLA_INVASIVE_BREAST_CANCER_DN	POOLA_INVASIVE_BREAST_CANCER_DN		124	0.53308904	2.022439	0.0	3.0002577E-4	0.101	2966	tags=38%, list=13%, signal=43%
HALLMARK_ANGIOGENESIS	HALLMARK_ANGIOGENESIS		33	0.66918254	2.0218046	0.0	3.0513568E-4	0.103	2663	tags=52%, list=11%, signal=58%
KOBAYASHI_EGFR_SIGNALING_6HR_DN	KOBAYASHI_EGFR_SIGNALING_6HR_DN		18	0.76365596	2.01965	0.0	3.1583375E-4	0.107	2422	tags=67%, list=10%, signal=74%
INAMURA_LUNG_CANCER_SCC_DN	INAMURA_LUNG_CANCER_SCC_DN		13	0.84392685	2.0187316	0.0	3.2363762E-4	0.11	1590	tags=62%, list=7%, signal=66%
PASQUALUCCI_LYMPHOMA_BY_GC_STAGE_UP	PASQUALUCCI_LYMPHOMA_BY_GC_STAGE_UP		264	0.48016557	2.0181918	0.0	3.3141172E-4	0.112	5147	tags=47%, list=22%, signal=60%
REACTOME_PD1_SIGNALING	REACTOME_PD1_SIGNALING		16	0.78908765	2.017703	0.0	3.3357387E-4	0.112	192	tags=31%, list=1%, signal=31%
ROETH_TERT_TARGETS_UP	ROETH_TERT_TARGETS_UP		14	0.8238587	2.0174541	0.0	3.330056E-4	0.112	3184	tags=79%, list=13%, signal=91%
MORI_MATURE_B_LYMPHOCYTE_UP	MORI_MATURE_B_LYMPHOCYTE_UP		87	0.5580468	2.0167966	0.0	3.3801078E-4	0.114	4955	tags=47%, list=21%, signal=59%
PROTEOLYSIS	PROTEOLYSIS		177	0.51015115	2.0136027	0.0	3.486397E-4	0.118	4020	tags=33%, list=17%, signal=40%
KEGG_CYTOSOLIC_DNA_SENSING_PATHWAY	KEGG_CYTOSOLIC_DNA_SENSING_PATHWAY		41	0.638312	2.012529	0.0	3.562333E-4	0.12	4303	tags=46%, list=18%, signal=57%
BIOCARTA_RHO_PATHWAY	BIOCARTA_RHO_PATHWAY		31	0.66966933	2.0120666	0.0	3.6111224E-4	0.122	5897	tags=68%, list=25%, signal=90%
NOJIMA_SFRP2_TARGETS_UP	NOJIMA_SFRP2_TARGETS_UP		30	0.6998926	2.0118098	0.0	3.632737E-4	0.123	3409	tags=53%, list=14%, signal=62%
ACOSTA_PROLIFERATION_INDEPENDENT_MYC_TARGETS_DN	ACOSTA_PROLIFERATION_INDEPENDENT_MYC_TARGETS_DN		106	0.5325167	2.0108087	0.0	3.653771E-4	0.124	3598	tags=43%, list=15%, signal=51%
MORI_LARGE_PRE_BII_LYMPHOCYTE_DN	MORI_LARGE_PRE_BII_LYMPHOCYTE_DN		56	0.6018012	2.010262	0.0	3.7027986E-4	0.126	4505	tags=52%, list=19%, signal=64%
RESPONSE_TO_VIRUS	RESPONSE_TO_VIRUS		41	0.6425549	2.0093694	0.0	3.7785817E-4	0.129	4696	tags=54%, list=20%, signal=67%
SCHAEFFER_PROSTATE_DEVELOPMENT_12HR_UP	SCHAEFFER_PROSTATE_DEVELOPMENT_12HR_UP		111	0.5387517	2.0090146	0.0	3.772242E-4	0.129	4174	tags=45%, list=18%, signal=54%
PROTEASE_INHIBITOR_ACTIVITY	PROTEASE_INHIBITOR_ACTIVITY		28	0.69607174	2.0085244	0.0	3.7659233E-4	0.129	3803	tags=61%, list=16%, signal=72%
GARGALOVIC_RESPONSE_TO_OXIDIZED_PHOSPHOLIPIDS_MAGENTA_UP	GARGALOVIC_RESPONSE_TO_OXIDIZED_PHOSPHOLIPIDS_MAGENTA_UP		26	0.6932198	2.0083144	0.0	3.7867748E-4	0.13	3436	tags=46%, list=15%, signal=54%
KARLSSON_TGFB1_TARGETS_DN	KARLSSON_TGFB1_TARGETS_DN		201	0.49435627	2.007881	0.0	3.807322E-4	0.131	4184	tags=36%, list=18%, signal=44%
SARTIPY_NORMAL_AT_INSULIN_RESISTANCE_UP	SARTIPY_NORMAL_AT_INSULIN_RESISTANCE_UP		33	0.6630315	2.0076587	0.0	3.8282736E-4	0.132	4047	tags=55%, list=17%, signal=66%
KEGG_NATURAL_KILLER_CELL_MEDIATED_CYTOTOXICITY	KEGG_NATURAL_KILLER_CELL_MEDIATED_CYTOTOXICITY		101	0.55335855	2.007598	0.0	3.8219037E-4	0.132	4254	tags=39%, list=18%, signal=47%
KOBAYASHI_EGFR_SIGNALING_24HR_UP	KOBAYASHI_EGFR_SIGNALING_24HR_UP		92	0.5583559	2.0074568	0.0	3.8425144E-4	0.133	3801	tags=39%, list=16%, signal=46%
CHIBA_RESPONSE_TO_TSA_DN	CHIBA_RESPONSE_TO_TSA_DN		22	0.7105853	2.0069773	0.0	3.9450973E-4	0.137	2839	tags=45%, list=12%, signal=52%
KYNG_DNA_DAMAGE_BY_GAMMA_RADIATION	KYNG_DNA_DAMAGE_BY_GAMMA_RADIATION		78	0.5608185	2.0058298	0.0	4.0447316E-4	0.139	1653	tags=27%, list=7%, signal=29%
IZADPANAH_STEM_CELL_ADIPOSE_VS_BONE_DN	IZADPANAH_STEM_CELL_ADIPOSE_VS_BONE_DN		101	0.5420373	2.0052478	0.0	4.038046E-4	0.139	3287	tags=46%, list=14%, signal=53%
BROWNE_HCMV_INFECTION_2HR_UP	BROWNE_HCMV_INFECTION_2HR_UP		36	0.64596087	2.004429	0.0	4.058173E-4	0.14	3760	tags=64%, list=16%, signal=76%
ER_GOLGI_INTERMEDIATE_COMPARTMENT	ER_GOLGI_INTERMEDIATE_COMPARTMENT		24	0.71396023	2.0042932	0.0	4.0514878E-4	0.14	5948	tags=75%, list=25%, signal=100%
GENTILE_UV_LOW_DOSE_DN	GENTILE_UV_LOW_DOSE_DN		65	0.58214676	2.0042572	0.0	4.044824E-4	0.14	2910	tags=37%, list=12%, signal=42%
TAVOR_CEBPA_TARGETS_UP	TAVOR_CEBPA_TARGETS_UP		47	0.61213267	2.0036352	0.0	4.064574E-4	0.141	3772	tags=53%, list=16%, signal=63%
KEGG_NOD_LIKE_RECEPTOR_SIGNALING_PATHWAY	KEGG_NOD_LIKE_RECEPTOR_SIGNALING_PATHWAY		57	0.59505063	2.0035372	0.0	4.057911E-4	0.141	3425	tags=39%, list=14%, signal=45%
STEGER_ADIPOGENESIS_DN	STEGER_ADIPOGENESIS_DN		24	0.7049752	2.0033417	0.0	4.0512695E-4	0.141	3821	tags=71%, list=16%, signal=84%
VANASSE_BCL2_TARGETS_DN	VANASSE_BCL2_TARGETS_DN		68	0.5725136	2.003239	0.0	4.0446495E-4	0.141	3122	tags=35%, list=13%, signal=41%
LY_AGING_MIDDLE_UP	LY_AGING_MIDDLE_UP		13	0.8247669	2.001901	0.0	4.170916E-4	0.145	2468	tags=69%, list=10%, signal=77%
KERLEY_RESPONSE_TO_CISPLATIN_UP	KERLEY_RESPONSE_TO_CISPLATIN_UP		42	0.6359436	2.001736	0.0	4.1641228E-4	0.145	4002	tags=57%, list=17%, signal=69%
KATSANOU_ELAVL1_TARGETS_UP	KATSANOU_ELAVL1_TARGETS_UP		157	0.50765026	2.0015335	0.0	4.1573518E-4	0.145	4039	tags=46%, list=17%, signal=56%
TOOKER_GEMCITABINE_RESISTANCE_UP	TOOKER_GEMCITABINE_RESISTANCE_UP		76	0.5650351	2.0015104	0.0	4.1506026E-4	0.145	3623	tags=33%, list=15%, signal=39%
LUI_THYROID_CANCER_CLUSTER_4	LUI_THYROID_CANCER_CLUSTER_4		14	0.80519503	2.001316	0.0	4.1701345E-4	0.145	192	tags=36%, list=1%, signal=36%
YAO_TEMPORAL_RESPONSE_TO_PROGESTERONE_CLUSTER_0	YAO_TEMPORAL_RESPONSE_TO_PROGESTERONE_CLUSTER_0		72	0.5667424	2.001254	0.0	4.1633865E-4	0.145	4279	tags=46%, list=18%, signal=56%
BURTON_ADIPOGENESIS_2	BURTON_ADIPOGENESIS_2		72	0.57552135	2.0010772	0.0	4.2093196E-4	0.147	3510	tags=43%, list=15%, signal=50%
METALLOPEPTIDASE_ACTIVITY	METALLOPEPTIDASE_ACTIVITY		45	0.63768315	2.0008967	0.0	4.255347E-4	0.149	2580	tags=42%, list=11%, signal=47%
JAATINEN_HEMATOPOIETIC_STEM_CELL_DN	JAATINEN_HEMATOPOIETIC_STEM_CELL_DN		209	0.48759353	2.0008178	0.0	4.2484945E-4	0.149	4174	tags=43%, list=18%, signal=51%
TURASHVILI_BREAST_DUCTAL_CARCINOMA_VS_LOBULAR_NORMAL_DN	TURASHVILI_BREAST_DUCTAL_CARCINOMA_VS_LOBULAR_NORMAL_DN		57	0.5821297	1.9997082	0.0	4.294213E-4	0.15	2452	tags=40%, list=10%, signal=45%
TRAYNOR_RETT_SYNDROM_UP	TRAYNOR_RETT_SYNDROM_UP		39	0.63002574	1.9994743	0.0	4.2873202E-4	0.15	3316	tags=46%, list=14%, signal=54%
KORKOLA_TERATOMA_UP	KORKOLA_TERATOMA_UP		16	0.7848074	1.9988252	0.0	4.3074574E-4	0.151	843	tags=38%, list=4%, signal=39%
BAELDE_DIABETIC_NEPHROPATHY_UP	BAELDE_DIABETIC_NEPHROPATHY_UP		76	0.5761257	1.9984657	0.0	4.3005653E-4	0.151	3177	tags=46%, list=13%, signal=53%
RIGGI_EWING_SARCOMA_PROGENITOR_UP	RIGGI_EWING_SARCOMA_PROGENITOR_UP		398	0.46047503	1.9975952	0.0	4.3720024E-4	0.152	3113	tags=35%, list=13%, signal=40%
KUNINGER_IGF1_VS_PDGFB_TARGETS_DN	KUNINGER_IGF1_VS_PDGFB_TARGETS_DN		42	0.6269644	1.9968889	0.0	4.4429576E-4	0.154	1742	tags=40%, list=7%, signal=44%
ZHONG_SECRETOME_OF_LUNG_CANCER_AND_ENDOTHELIUM	ZHONG_SECRETOME_OF_LUNG_CANCER_AND_ENDOTHELIUM		65	0.56936955	1.9968389	0.0	4.4358827E-4	0.154	4063	tags=40%, list=17%, signal=48%
MCBRYAN_PUBERTAL_BREAST_6_7WK_UP	MCBRYAN_PUBERTAL_BREAST_6_7WK_UP		186	0.49465463	1.9958605	0.0	4.4545607E-4	0.155	3299	tags=29%, list=14%, signal=33%
MATSUDA_NATURAL_KILLER_DIFFERENTIATION	MATSUDA_NATURAL_KILLER_DIFFERENTIATION		452	0.45176893	1.9957227	0.0	4.4734136E-4	0.156	3746	tags=29%, list=16%, signal=34%
HIRSCH_CELLULAR_TRANSFORMATION_SIGNATURE_DN	HIRSCH_CELLULAR_TRANSFORMATION_SIGNATURE_DN		97	0.5340646	1.9951518	0.0	4.4918578E-4	0.157	4014	tags=36%, list=17%, signal=43%
TSENG_IRS1_TARGETS_DN	TSENG_IRS1_TARGETS_DN		129	0.51821154	1.9949389	0.0	4.4847504E-4	0.157	3521	tags=36%, list=15%, signal=42%
BERTUCCI_MEDULLARY_VS_DUCTAL_BREAST_CANCER_UP	BERTUCCI_MEDULLARY_VS_DUCTAL_BREAST_CANCER_UP		194	0.49204072	1.9943359	0.0	4.4776654E-4	0.157	3746	tags=30%, list=16%, signal=36%
MONNIER_POSTRADIATION_TUMOR_ESCAPE_DN	MONNIER_POSTRADIATION_TUMOR_ESCAPE_DN		348	0.46505412	1.9943203	0.0	4.4706033E-4	0.157	4836	tags=36%, list=20%, signal=45%
MATTHEWS_AP1_TARGETS	MATTHEWS_AP1_TARGETS		17	0.76555586	1.9931253	0.0	4.5417392E-4	0.159	2074	tags=59%, list=9%, signal=64%
GAZDA_DIAMOND_BLACKFAN_ANEMIA_PROGENITOR_UP	GAZDA_DIAMOND_BLACKFAN_ANEMIA_PROGENITOR_UP		39	0.62603086	1.9930695	0.0	4.534598E-4	0.159	4851	tags=51%, list=20%, signal=64%
HOOI_ST7_TARGETS_DN	HOOI_ST7_TARGETS_DN		113	0.5309453	1.9921553	0.0	4.5786254E-4	0.161	3986	tags=42%, list=17%, signal=51%
HAHTOLA_MYCOSIS_FUNGOIDES_SKIN_DN	HAHTOLA_MYCOSIS_FUNGOIDES_SKIN_DN		26	0.68937683	1.9918783	0.0	4.5714487E-4	0.161	2287	tags=35%, list=10%, signal=38%
MITSIADES_RESPONSE_TO_APLIDIN_UP	MITSIADES_RESPONSE_TO_APLIDIN_UP		407	0.4599791	1.9917457	0.0	4.5642944E-4	0.161	4772	tags=33%, list=20%, signal=41%
ALONSO_METASTASIS_NEURAL_UP	ALONSO_METASTASIS_NEURAL_UP		17	0.7655756	1.9915603	0.0	4.5571625E-4	0.161	1037	tags=35%, list=4%, signal=37%
RUAN_RESPONSE_TO_TNF_TROGLITAZONE_UP	RUAN_RESPONSE_TO_TNF_TROGLITAZONE_UP		14	0.7996624	1.9910346	0.0	4.5754612E-4	0.162	3429	tags=79%, list=14%, signal=92%
CASORELLI_APL_SECONDARY_VS_DE_NOVO_UP	CASORELLI_APL_SECONDARY_VS_DE_NOVO_UP		37	0.64031523	1.990875	0.0	4.568334E-4	0.162	2381	tags=43%, list=10%, signal=48%
VANDESLUIS_COMMD1_TARGETS_GROUP_4_UP	VANDESLUIS_COMMD1_TARGETS_GROUP_4_UP		15	0.791563	1.9903318	0.0	4.561229E-4	0.162	2526	tags=53%, list=11%, signal=60%
XU_AKT1_TARGETS_6HR	XU_AKT1_TARGETS_6HR		25	0.70377797	1.9902025	0.0	4.5794618E-4	0.163	2959	tags=56%, list=12%, signal=64%
VASCULATURE_DEVELOPMENT	VASCULATURE_DEVELOPMENT		48	0.61208564	1.9889135	0.0	4.6730923E-4	0.165	3595	tags=48%, list=15%, signal=56%
GAVIN_PDE3B_TARGETS	GAVIN_PDE3B_TARGETS		22	0.73336434	1.9883337	0.0	4.716753E-4	0.167	3045	tags=50%, list=13%, signal=57%
LIAN_LIPA_TARGETS_6M	LIAN_LIPA_TARGETS_6M		63	0.57829875	1.988078	0.0	4.7346702E-4	0.168	4086	tags=48%, list=17%, signal=57%
BYSTRYKH_HEMATOPOIESIS_STEM_CELL_QTL_CIS	BYSTRYKH_HEMATOPOIESIS_STEM_CELL_QTL_CIS		109	0.5275113	1.9876691	0.0	4.77839E-4	0.17	4967	tags=35%, list=21%, signal=44%
LANDIS_ERBB2_BREAST_TUMORS_65_UP	LANDIS_ERBB2_BREAST_TUMORS_65_UP		21	0.7236892	1.9876273	0.0	4.7710273E-4	0.17	4906	tags=62%, list=21%, signal=78%
INGRAM_SHH_TARGETS_DN	INGRAM_SHH_TARGETS_DN		58	0.5782296	1.9875133	0.0	4.763687E-4	0.17	3405	tags=40%, list=14%, signal=46%
RODRIGUES_THYROID_CARCINOMA_ANAPLASTIC_DN	RODRIGUES_THYROID_CARCINOMA_ANAPLASTIC_DN		480	0.45282355	1.9874158	0.0	4.75637E-4	0.17	4444	tags=33%, list=19%, signal=40%
WAMUNYOKOLI_OVARIAN_CANCER_GRADES_1_2_UP	WAMUNYOKOLI_OVARIAN_CANCER_GRADES_1_2_UP		132	0.51200324	1.9870507	0.0	4.8987806E-4	0.173	3424	tags=27%, list=14%, signal=32%
TSAI_DNAJB4_TARGETS_UP	TSAI_DNAJB4_TARGETS_UP		13	0.8135338	1.986823	0.0	4.891278E-4	0.173	2939	tags=69%, list=12%, signal=79%
HALMOS_CEBPA_TARGETS_UP	HALMOS_CEBPA_TARGETS_UP		47	0.61390173	1.9859354	0.0	5.008433E-4	0.176	4509	tags=60%, list=19%, signal=73%
WAMUNYOKOLI_OVARIAN_CANCER_LMP_DN	WAMUNYOKOLI_OVARIAN_CANCER_LMP_DN		187	0.4943009	1.9852641	0.0	5.100893E-4	0.178	2678	tags=26%, list=11%, signal=29%
ZHENG_GLIOBLASTOMA_PLASTICITY_DN	ZHENG_GLIOBLASTOMA_PLASTICITY_DN		54	0.5878428	1.9834167	0.0	5.3157634E-4	0.186	1700	tags=37%, list=7%, signal=40%
LEE_SP4_THYMOCYTE	LEE_SP4_THYMOCYTE		13	0.82300955	1.9830263	0.0	5.33302E-4	0.187	2643	tags=62%, list=11%, signal=69%
GOLDRATH_ANTIGEN_RESPONSE	GOLDRATH_ANTIGEN_RESPONSE		332	0.45847622	1.9829566	0.0	5.3249154E-4	0.187	3909	tags=30%, list=17%, signal=36%
LEONARD_HYPOXIA	LEONARD_HYPOXIA		47	0.6138999	1.9806436	0.0	5.663815E-4	0.2	3141	tags=40%, list=13%, signal=47%
PID_NECTIN_PATHWAY	PID_NECTIN_PATHWAY		26	0.69263655	1.9795576	0.0	5.8276363E-4	0.207	5994	tags=69%, list=25%, signal=93%
PEDERSEN_METASTASIS_BY_ERBB2_ISOFORM_7	PEDERSEN_METASTASIS_BY_ERBB2_ISOFORM_7		370	0.45918655	1.9792333	0.0	5.868472E-4	0.209	3319	tags=31%, list=14%, signal=36%
RASHI_RESPONSE_TO_IONIZING_RADIATION_1	RASHI_RESPONSE_TO_IONIZING_RADIATION_1		41	0.6249723	1.9792043	0.0	5.8838446E-4	0.21	2806	tags=37%, list=12%, signal=41%
BUCKANOVICH_T_LYMPHOCYTE_HOMING_ON_TUMOR_UP	BUCKANOVICH_T_LYMPHOCYTE_HOMING_ON_TUMOR_UP		21	0.7028075	1.9787794	0.004132231	5.924472E-4	0.211	1995	tags=29%, list=8%, signal=31%
ONDER_CDH1_TARGETS_1_DN	ONDER_CDH1_TARGETS_1_DN		152	0.5045647	1.9784809	0.0	5.915549E-4	0.211	3138	tags=28%, list=13%, signal=32%
ZWANG_EGF_INTERVAL_DN	ZWANG_EGF_INTERVAL_DN		183	0.49188367	1.9778992	0.0	6.0295005E-4	0.215	4663	tags=39%, list=20%, signal=48%
KIM_WT1_TARGETS_12HR_UP	KIM_WT1_TARGETS_12HR_UP		155	0.50418353	1.9776758	0.0	6.044655E-4	0.216	3403	tags=34%, list=14%, signal=40%
SMID_BREAST_CANCER_RELAPSE_IN_LUNG_DN	SMID_BREAST_CANCER_RELAPSE_IN_LUNG_DN		30	0.67614275	1.9774671	0.0	6.0600956E-4	0.217	4079	tags=57%, list=17%, signal=68%
LINDSTEDT_DENDRITIC_CELL_MATURATION_C	LINDSTEDT_DENDRITIC_CELL_MATURATION_C		66	0.5677882	1.9774058	0.0	6.051024E-4	0.217	4874	tags=50%, list=21%, signal=63%
PEPTIDASE_ACTIVITY	PEPTIDASE_ACTIVITY		152	0.50602335	1.9763101	0.0	6.3103944E-4	0.227	4020	tags=36%, list=17%, signal=43%
UEDA_PERIFERAL_CLOCK	UEDA_PERIFERAL_CLOCK		157	0.4997385	1.9757515	0.0	6.374354E-4	0.229	4785	tags=34%, list=20%, signal=42%
ACEVEDO_LIVER_CANCER_DN	ACEVEDO_LIVER_CANCER_DN		471	0.44643563	1.9752933	0.0	6.364854E-4	0.229	4641	tags=34%, list=20%, signal=41%
FRASOR_RESPONSE_TO_ESTRADIOL_DN	FRASOR_RESPONSE_TO_ESTRADIOL_DN		76	0.5590279	1.9749035	0.0	6.4033456E-4	0.23	3174	tags=39%, list=13%, signal=45%
KANG_GIST_WITH_PDGFRA_UP	KANG_GIST_WITH_PDGFRA_UP		48	0.6061182	1.9748201	0.0	6.393831E-4	0.23	3752	tags=65%, list=16%, signal=77%
LINDSTEDT_DENDRITIC_CELL_MATURATION_D	LINDSTEDT_DENDRITIC_CELL_MATURATION_D		64	0.56806993	1.9748073	0.0	6.3843443E-4	0.23	1909	tags=30%, list=8%, signal=32%
BIOCARTA_INFLAM_PATHWAY	BIOCARTA_INFLAM_PATHWAY		18	0.7399634	1.9744025	0.0	6.4945244E-4	0.233	3305	tags=67%, list=14%, signal=77%
REACTOME_PLATELET_ACTIVATION_SIGNALING_AND_AGGREGATION	REACTOME_PLATELET_ACTIVATION_SIGNALING_AND_AGGREGATION		183	0.49311942	1.9734966	0.0	6.581364E-4	0.237	3803	tags=38%, list=16%, signal=45%
INTEGRIN_COMPLEX	INTEGRIN_COMPLEX		19	0.7353865	1.972575	0.0	6.667511E-4	0.241	2881	tags=53%, list=12%, signal=60%
ISSAEVA_MLL2_TARGETS	ISSAEVA_MLL2_TARGETS		56	0.58292985	1.9725354	0.0	6.657677E-4	0.241	2260	tags=41%, list=10%, signal=45%
REACTOME_NUCLEAR_SIGNALING_BY_ERBB4	REACTOME_NUCLEAR_SIGNALING_BY_ERBB4		34	0.6450381	1.9718118	0.0	6.6715106E-4	0.242	2578	tags=35%, list=11%, signal=40%
JOHNSTONE_PARVB_TARGETS_1_DN	JOHNSTONE_PARVB_TARGETS_1_DN		58	0.57371914	1.9711744	0.0	6.7576877E-4	0.245	5500	tags=45%, list=23%, signal=58%
ZHAN_V1_LATE_DIFFERENTIATION_GENES_UP	ZHAN_V1_LATE_DIFFERENTIATION_GENES_UP		30	0.66328466	1.9699945	0.0	6.86837E-4	0.249	4861	tags=63%, list=21%, signal=80%
BIOCARTA_BLYMPHOCYTE_PATHWAY	BIOCARTA_BLYMPHOCYTE_PATHWAY		11	0.8521982	1.9698954	0.0	6.8582996E-4	0.249	849	tags=45%, list=4%, signal=47%
REACTOME_SEMA4D_INDUCED_CELL_MIGRATION_AND_GROWTH_CONE_COLLAPSE	REACTOME_SEMA4D_INDUCED_CELL_MIGRATION_AND_GROWTH_CONE_COLLAPSE		25	0.6900132	1.9698623	0.0	6.848258E-4	0.249	4891	tags=64%, list=21%, signal=81%
REACTOME_NEGATIVE_REGULATORS_OF_RIG_I_MDA5_SIGNALING	REACTOME_NEGATIVE_REGULATORS_OF_RIG_I_MDA5_SIGNALING		30	0.6581763	1.9691399	0.0	6.93439E-4	0.252	2247	tags=33%, list=9%, signal=37%
MAHADEVAN_IMATINIB_RESISTANCE_UP	MAHADEVAN_IMATINIB_RESISTANCE_UP		17	0.7600589	1.9686774	0.0	6.9715193E-4	0.253	1673	tags=71%, list=7%, signal=76%
JOSEPH_RESPONSE_TO_SODIUM_BUTYRATE_UP	JOSEPH_RESPONSE_TO_SODIUM_BUTYRATE_UP		30	0.6524657	1.9686542	0.0	6.984909E-4	0.254	2933	tags=47%, list=12%, signal=53%
ORGAN_DEVELOPMENT	ORGAN_DEVELOPMENT		489	0.44226968	1.9685622	0.0	7.0224877E-4	0.256	3205	tags=30%, list=14%, signal=34%
XU_HGF_SIGNALING_NOT_VIA_AKT1_48HR_UP	XU_HGF_SIGNALING_NOT_VIA_AKT1_48HR_UP		34	0.65311927	1.9685563	0.0	7.0122804E-4	0.256	2704	tags=41%, list=11%, signal=46%
ANATOMICAL_STRUCTURE_FORMATION	ANATOMICAL_STRUCTURE_FORMATION		48	0.6130163	1.9677597	0.0	7.025799E-4	0.257	3595	tags=52%, list=15%, signal=61%
HUMMEL_BURKITTS_LYMPHOMA_DN	HUMMEL_BURKITTS_LYMPHOMA_DN		14	0.7965247	1.967394	0.0	7.086017E-4	0.259	3903	tags=79%, list=16%, signal=94%
GRANDVAUX_IFN_RESPONSE_NOT_VIA_IRF3	GRANDVAUX_IFN_RESPONSE_NOT_VIA_IRF3		14	0.7972579	1.9666688	0.0	7.193363E-4	0.262	2939	tags=79%, list=12%, signal=90%
KIM_HYPOXIA	KIM_HYPOXIA		25	0.6957805	1.9663274	0.0	7.182969E-4	0.262	2671	tags=36%, list=11%, signal=41%
DE_YY1_TARGETS_DN	DE_YY1_TARGETS_DN		89	0.5464274	1.9660852	0.0	7.196396E-4	0.263	3316	tags=28%, list=14%, signal=33%
AMIT_DELAYED_EARLY_GENES	AMIT_DELAYED_EARLY_GENES		18	0.7572772	1.9650247	0.0	7.280838E-4	0.266	4654	tags=72%, list=20%, signal=90%
MARTINEZ_RESPONSE_TO_TRABECTEDIN_UP	MARTINEZ_RESPONSE_TO_TRABECTEDIN_UP		67	0.56764287	1.9650142	0.0	7.2703615E-4	0.266	2204	tags=28%, list=9%, signal=31%
SABATES_COLORECTAL_ADENOMA_UP	SABATES_COLORECTAL_ADENOMA_UP		105	0.52725345	1.9641393	0.0	7.353138E-4	0.267	1973	tags=35%, list=8%, signal=38%
WANG_LSD1_TARGETS_UP	WANG_LSD1_TARGETS_UP		22	0.6988534	1.9636744	0.0	7.38879E-4	0.268	2917	tags=50%, list=12%, signal=57%
TOMLINS_PROSTATE_CANCER_DN	TOMLINS_PROSTATE_CANCER_DN		40	0.6211848	1.9635794	0.0	7.3782046E-4	0.268	2964	tags=45%, list=13%, signal=51%
MATTIOLI_MULTIPLE_MYELOMA_WITH_14Q32_TRANSLOCATIONS	MATTIOLI_MULTIPLE_MYELOMA_WITH_14Q32_TRANSLOCATIONS		33	0.633218	1.9632207	0.0	7.4150035E-4	0.269	1085	tags=27%, list=5%, signal=29%
WAMUNYOKOLI_OVARIAN_CANCER_GRADES_1_2_DN	WAMUNYOKOLI_OVARIAN_CANCER_GRADES_1_2_DN		64	0.5668093	1.9618853	0.0	7.5432926E-4	0.275	2992	tags=36%, list=13%, signal=41%
ZWANG_CLASS_1_TRANSIENTLY_INDUCED_BY_EGF	ZWANG_CLASS_1_TRANSIENTLY_INDUCED_BY_EGF		450	0.4471566	1.9605443	0.0	7.69613E-4	0.281	4325	tags=37%, list=18%, signal=44%
RUTELLA_RESPONSE_TO_CSF2RB_AND_IL4_UP	RUTELLA_RESPONSE_TO_CSF2RB_AND_IL4_UP		319	0.45812613	1.9602535	0.0	7.708489E-4	0.282	5194	tags=40%, list=22%, signal=51%
HOSHIDA_LIVER_CANCER_SURVIVAL_UP	HOSHIDA_LIVER_CANCER_SURVIVAL_UP		70	0.5606025	1.9597205	0.0	7.7675027E-4	0.285	2950	tags=44%, list=12%, signal=50%
GRANDVAUX_IRF3_TARGETS_UP	GRANDVAUX_IRF3_TARGETS_UP		14	0.7876876	1.9596075	0.0	7.7564694E-4	0.285	2308	tags=71%, list=10%, signal=79%
SEITZ_NEOPLASTIC_TRANSFORMATION_BY_8P_DELETION_DN	SEITZ_NEOPLASTIC_TRANSFORMATION_BY_8P_DELETION_DN		30	0.6624232	1.9592594	0.0	7.885078E-4	0.29	3839	tags=47%, list=16%, signal=56%
LIU_CMYB_TARGETS_UP	LIU_CMYB_TARGETS_UP		157	0.49658185	1.9579211	0.0	8.10463E-4	0.299	4807	tags=39%, list=20%, signal=48%
MARSON_FOXP3_TARGETS_UP	MARSON_FOXP3_TARGETS_UP		61	0.5629835	1.9569554	0.0	8.1845856E-4	0.303	3691	tags=43%, list=16%, signal=50%
MCMURRAY_TP53_HRAS_COOPERATION_RESPONSE_UP	MCMURRAY_TP53_HRAS_COOPERATION_RESPONSE_UP		24	0.6810501	1.9564309	0.0	8.2421076E-4	0.305	2279	tags=46%, list=10%, signal=51%
ABRAHAM_ALPC_VS_MULTIPLE_MYELOMA_UP	ABRAHAM_ALPC_VS_MULTIPLE_MYELOMA_UP		26	0.69093955	1.9560982	0.0	8.276232E-4	0.307	2745	tags=50%, list=12%, signal=56%
NOJIMA_SFRP2_TARGETS_DN	NOJIMA_SFRP2_TARGETS_DN		22	0.7224697	1.9551631	0.0	8.494301E-4	0.315	2135	tags=45%, list=9%, signal=50%
CHIARADONNA_NEOPLASTIC_TRANSFORMATION_CDC25_UP	CHIARADONNA_NEOPLASTIC_TRANSFORMATION_CDC25_UP		116	0.51275134	1.95485	0.0	8.527943E-4	0.316	2872	tags=31%, list=12%, signal=35%
GAVIN_FOXP3_TARGETS_CLUSTER_T4	GAVIN_FOXP3_TARGETS_CLUSTER_T4		88	0.54518104	1.9536417	0.0	8.8117557E-4	0.325	3184	tags=31%, list=13%, signal=35%
TSENG_IRS1_TARGETS_UP	TSENG_IRS1_TARGETS_UP		104	0.525942	1.9508449	0.0	9.3253056E-4	0.338	1652	tags=22%, list=7%, signal=24%
DAVIES_MULTIPLE_MYELOMA_VS_MGUS_DN	DAVIES_MULTIPLE_MYELOMA_VS_MGUS_DN		27	0.68814546	1.9504278	0.0	9.402657E-4	0.342	5184	tags=70%, list=22%, signal=90%
FUJII_YBX1_TARGETS_UP	FUJII_YBX1_TARGETS_UP		38	0.619408	1.9499573	0.0	9.5261616E-4	0.344	3895	tags=66%, list=16%, signal=79%
HUMMERICH_SKIN_CANCER_PROGRESSION_DN	HUMMERICH_SKIN_CANCER_PROGRESSION_DN		97	0.5295792	1.9497349	0.0	9.557947E-4	0.346	3943	tags=33%, list=17%, signal=39%
GROWTH_FACTOR_ACTIVITY	GROWTH_FACTOR_ACTIVITY		41	0.6140604	1.9495224	0.0	9.6127554E-4	0.349	2834	tags=41%, list=12%, signal=47%
GARGALOVIC_RESPONSE_TO_OXIDIZED_PHOSPHOLIPIDS_BLUE_UP	GARGALOVIC_RESPONSE_TO_OXIDIZED_PHOSPHOLIPIDS_BLUE_UP		120	0.50795335	1.9487472	0.0	9.735577E-4	0.351	5871	tags=36%, list=25%, signal=47%
VALK_AML_CLUSTER_15	VALK_AML_CLUSTER_15		31	0.66268796	1.9487414	0.0021413276	9.722036E-4	0.351	3908	tags=52%, list=16%, signal=62%
PID_PDGFRB_PATHWAY	PID_PDGFRB_PATHWAY		128	0.50084037	1.9483131	0.0	9.7532576E-4	0.353	5560	tags=44%, list=23%, signal=57%
ZIRN_TRETINOIN_RESPONSE_WT1_UP	ZIRN_TRETINOIN_RESPONSE_WT1_UP		22	0.70753366	1.9480629	0.0	9.784717E-4	0.354	4461	tags=64%, list=19%, signal=78%
PID_P53_DOWNSTREAM_PATHWAY	PID_P53_DOWNSTREAM_PATHWAY		130	0.5193303	1.9478974	0.0	9.793175E-4	0.355	3419	tags=31%, list=14%, signal=36%
REACTOME_DOWNSTREAM_TCR_SIGNALING	REACTOME_DOWNSTREAM_TCR_SIGNALING		32	0.64705306	1.9476264	0.0	9.824181E-4	0.356	192	tags=16%, list=1%, signal=16%
LEE_LIVER_CANCER_MYC_TGFA_UP	LEE_LIVER_CANCER_MYC_TGFA_UP		57	0.58226824	1.9470751	0.0	9.967467E-4	0.361	5042	tags=56%, list=21%, signal=71%
REACTOME_SPHINGOLIPID_METABOLISM	REACTOME_SPHINGOLIPID_METABOLISM		59	0.581211	1.9467114	0.0	9.975586E-4	0.362	4189	tags=51%, list=18%, signal=62%
GARGALOVIC_RESPONSE_TO_OXIDIZED_PHOSPHOLIPIDS_YELLOW_UP	GARGALOVIC_RESPONSE_TO_OXIDIZED_PHOSPHOLIPIDS_YELLOW_UP		30	0.65766025	1.9464167	0.0	0.0010051002	0.365	4798	tags=47%, list=20%, signal=58%
SCHAEFFER_PROSTATE_DEVELOPMENT_48HR_UP	SCHAEFFER_PROSTATE_DEVELOPMENT_48HR_UP		430	0.44080693	1.9461635	0.0	0.0010081618	0.366	3846	tags=36%, list=16%, signal=42%
SOTIRIOU_BREAST_CANCER_GRADE_1_VS_3_DN	SOTIRIOU_BREAST_CANCER_GRADE_1_VS_3_DN		49	0.590289	1.946114	0.0	0.0010067769	0.366	3604	tags=35%, list=15%, signal=41%
SATO_SILENCED_EPIGENETICALLY_IN_PANCREATIC_CANCER	SATO_SILENCED_EPIGENETICALLY_IN_PANCREATIC_CANCER		42	0.60063136	1.9448706	0.0	0.001036307	0.374	3923	tags=40%, list=17%, signal=48%
IMMUNE_SYSTEM_PROCESS	IMMUNE_SYSTEM_PROCESS		282	0.45931742	1.943496	0.0	0.0010682729	0.381	3791	tags=29%, list=16%, signal=34%
REACTOME_MHC_CLASS_II_ANTIGEN_PRESENTATION	REACTOME_MHC_CLASS_II_ANTIGEN_PRESENTATION		85	0.54015535	1.9433122	0.001996008	0.001071307	0.382	2487	tags=22%, list=11%, signal=25%
POOLA_INVASIVE_BREAST_CANCER_UP	POOLA_INVASIVE_BREAST_CANCER_UP		270	0.46222925	1.9433001	0.0	0.0010698434	0.382	3706	tags=34%, list=16%, signal=40%
AMIT_EGF_RESPONSE_40_HELA	AMIT_EGF_RESPONSE_40_HELA		42	0.6151263	1.9427111	0.0	0.0010838592	0.387	4682	tags=60%, list=20%, signal=74%
AIGNER_ZEB1_TARGETS	AIGNER_ZEB1_TARGETS		30	0.66514057	1.9414327	0.0	0.0011045313	0.392	2511	tags=53%, list=11%, signal=60%
ALFANO_MYC_TARGETS	ALFANO_MYC_TARGETS		226	0.4669031	1.9398086	0.0	0.001138748	0.406	4518	tags=36%, list=19%, signal=44%
SA_CASPASE_CASCADE	SA_CASPASE_CASCADE		19	0.73824173	1.9397432	0.0	0.0011372007	0.406	3550	tags=47%, list=15%, signal=56%
BROWNE_HCMV_INFECTION_14HR_DN	BROWNE_HCMV_INFECTION_14HR_DN		280	0.46399808	1.9393398	0.0	0.0011534357	0.409	4660	tags=35%, list=20%, signal=43%
CROONQUIST_IL6_DEPRIVATION_UP	CROONQUIST_IL6_DEPRIVATION_UP		18	0.7326474	1.9393238	0.0	0.0011518728	0.409	1606	tags=44%, list=7%, signal=48%
AMIT_EGF_RESPONSE_240_HELA	AMIT_EGF_RESPONSE_240_HELA		57	0.5814185	1.9366148	0.0	0.0012163025	0.433	5130	tags=47%, list=22%, signal=60%
VERRECCHIA_DELAYED_RESPONSE_TO_TGFB1	VERRECCHIA_DELAYED_RESPONSE_TO_TGFB1		39	0.6291189	1.9364083	0.0	0.0012278683	0.436	3046	tags=49%, list=13%, signal=56%
COULOUARN_TEMPORAL_TGFB1_SIGNATURE_DN	COULOUARN_TEMPORAL_TGFB1_SIGNATURE_DN		121	0.50125515	1.9361187	0.0	0.0012284435	0.436	4921	tags=39%, list=21%, signal=49%
REACTOME_MEMBRANE_TRAFFICKING	REACTOME_MEMBRANE_TRAFFICKING		118	0.5150631	1.9361094	0.0	0.0012267878	0.436	5296	tags=38%, list=22%, signal=49%
IIZUKA_LIVER_CANCER_PROGRESSION_L0_L1_DN	IIZUKA_LIVER_CANCER_PROGRESSION_L0_L1_DN		21	0.7204602	1.9357541	0.0	0.0012383889	0.441	2666	tags=43%, list=11%, signal=48%
PID_TGFBR_PATHWAY	PID_TGFBR_PATHWAY		55	0.5863279	1.935476	0.0	0.0012411161	0.442	4836	tags=40%, list=20%, signal=50%
POSITIVE_REGULATION_OF_TRANSCRIPTION_FROM_RNA_POLYMERASE_II_PROMOTER	POSITIVE_REGULATION_OF_TRANSCRIPTION_FROM_RNA_POLYMERASE_II_PROMOTER		63	0.56176376	1.9354151	0.0	0.0012416317	0.442	3512	tags=27%, list=15%, signal=32%
NIKOLSKY_BREAST_CANCER_7P15_AMPLICON	NIKOLSKY_BREAST_CANCER_7P15_AMPLICON		11	0.8570535	1.9347416	0.0	0.0012508074	0.445	3314	tags=91%, list=14%, signal=106%
KYNG_ENVIRONMENTAL_STRESS_RESPONSE_NOT_BY_4NQO_IN_WS	KYNG_ENVIRONMENTAL_STRESS_RESPONSE_NOT_BY_4NQO_IN_WS		39	0.6272977	1.9347068	0.0	0.0012491331	0.445	2032	tags=23%, list=9%, signal=25%
SIMBULAN_UV_RESPONSE_NORMAL_UP	SIMBULAN_UV_RESPONSE_NORMAL_UP		8	0.9057029	1.934647	0.0	0.0012474632	0.445	1533	tags=63%, list=6%, signal=67%
DEURIG_T_CELL_PROLYMPHOCYTIC_LEUKEMIA_DN	DEURIG_T_CELL_PROLYMPHOCYTIC_LEUKEMIA_DN		292	0.45852458	1.9342551	0.0	0.0012523674	0.447	4918	tags=34%, list=21%, signal=42%
HYDROLASE_ACTIVITY_HYDROLYZING_O_GLYCOSYL_COMPOUNDS	HYDROLASE_ACTIVITY_HYDROLYZING_O_GLYCOSYL_COMPOUNDS		33	0.655105	1.9331466	0.0020120724	0.0012725265	0.453	4318	tags=64%, list=18%, signal=78%
WANG_METHYLATED_IN_BREAST_CANCER	WANG_METHYLATED_IN_BREAST_CANCER		33	0.6360076	1.9330003	0.0	0.001270832	0.453	4304	tags=55%, list=18%, signal=67%
KOYAMA_SEMA3B_TARGETS_UP	KOYAMA_SEMA3B_TARGETS_UP		253	0.46281466	1.93219	0.0	0.0012799556	0.455	3550	tags=32%, list=15%, signal=37%
HALMOS_CEBPA_TARGETS_DN	HALMOS_CEBPA_TARGETS_DN		39	0.6104838	1.9313191	0.0020833334	0.0012912473	0.457	3233	tags=44%, list=14%, signal=50%
BOYLAN_MULTIPLE_MYELOMA_D_DN	BOYLAN_MULTIPLE_MYELOMA_D_DN		72	0.54938185	1.9312836	0.0	0.0012895348	0.457	3218	tags=35%, list=14%, signal=40%
BREUHAHN_GROWTH_FACTOR_SIGNALING_IN_LIVER_CANCER	BREUHAHN_GROWTH_FACTOR_SIGNALING_IN_LIVER_CANCER		22	0.70120883	1.9311249	0.0	0.0012943367	0.458	3045	tags=36%, list=13%, signal=42%
HALLMARK_ADIPOGENESIS	HALLMARK_ADIPOGENESIS		186	0.4756148	1.9303502	0.0	0.0013120333	0.461	4221	tags=25%, list=18%, signal=30%
ZAIDI_OSTEOBLAST_TRANSCRIPTION_FACTORS	ZAIDI_OSTEOBLAST_TRANSCRIPTION_FACTORS		14	0.780033	1.930037	0.0	0.0013231604	0.463	1751	tags=50%, list=7%, signal=54%
REACTOME_GLYCOSPHINGOLIPID_METABOLISM	REACTOME_GLYCOSPHINGOLIPID_METABOLISM		33	0.63276285	1.9297065	0.0	0.0013387182	0.467	4189	tags=67%, list=18%, signal=81%
PID_ANGIOPOIETIN_RECEPTOR_PATHWAY	PID_ANGIOPOIETIN_RECEPTOR_PATHWAY		47	0.5777346	1.9281676	0.0	0.0013626451	0.472	5529	tags=51%, list=23%, signal=66%
HYDROLASE_ACTIVITY_ACTING_ON_GLYCOSYL_BONDS	HYDROLASE_ACTIVITY_ACTING_ON_GLYCOSYL_BONDS		43	0.6096509	1.9277793	0.0	0.0013651492	0.473	4318	tags=53%, list=18%, signal=65%
ZHAN_MULTIPLE_MYELOMA_CD1_DN	ZHAN_MULTIPLE_MYELOMA_CD1_DN		43	0.60534173	1.926373	0.0	0.0013953742	0.482	3179	tags=42%, list=13%, signal=48%
DAVICIONI_MOLECULAR_ARMS_VS_ERMS_DN	DAVICIONI_MOLECULAR_ARMS_VS_ERMS_DN		168	0.48585314	1.92482	0.0	0.0014256765	0.487	3242	tags=36%, list=14%, signal=41%
SEMBA_FHIT_TARGETS_UP	SEMBA_FHIT_TARGETS_UP		11	0.83536094	1.9244062	0.0	0.0014451504	0.491	2467	tags=73%, list=10%, signal=81%
STEARMAN_TUMOR_FIELD_EFFECT_UP	STEARMAN_TUMOR_FIELD_EFFECT_UP		32	0.6417055	1.9238886	0.0	0.0014453654	0.491	3444	tags=53%, list=15%, signal=62%
REACTOME_HYALURONAN_UPTAKE_AND_DEGRADATION	REACTOME_HYALURONAN_UPTAKE_AND_DEGRADATION		10	0.84033394	1.9235454	0.0042735045	0.0014520227	0.494	2706	tags=80%, list=11%, signal=90%
SHAFFER_IRF4_TARGETS_IN_PLASMA_CELL_VS_MATURE_B_LYMPHOCYTE	SHAFFER_IRF4_TARGETS_IN_PLASMA_CELL_VS_MATURE_B_LYMPHOCYTE		65	0.5564304	1.9229016	0.0	0.0014585853	0.495	4254	tags=51%, list=18%, signal=62%
SAMOLS_TARGETS_OF_KHSV_MIRNAS_DN	SAMOLS_TARGETS_OF_KHSV_MIRNAS_DN		58	0.5729866	1.9225919	0.0	0.0014609616	0.495	2525	tags=38%, list=11%, signal=42%
LIPID_RAFT	LIPID_RAFT		26	0.66506004	1.9225476	0.0	0.0014590594	0.495	1476	tags=31%, list=6%, signal=33%
DORN_ADENOVIRUS_INFECTION_24HR_DN	DORN_ADENOVIRUS_INFECTION_24HR_DN		42	0.60651356	1.9221786	0.0	0.0014657232	0.496	4543	tags=48%, list=19%, signal=59%
LEE_AGING_MUSCLE_UP	LEE_AGING_MUSCLE_UP		44	0.60094285	1.9216762	0.0	0.0014786113	0.502	3843	tags=43%, list=16%, signal=51%
CELL_PROLIFERATION_GO_0008283	CELL_PROLIFERATION_GO_0008283		458	0.43742353	1.9216131	0.0	0.0014788038	0.502	3451	tags=27%, list=15%, signal=31%
ELVIDGE_HIF1A_TARGETS_DN	ELVIDGE_HIF1A_TARGETS_DN		87	0.534121	1.921227	0.0	0.0014874224	0.504	2542	tags=36%, list=11%, signal=40%
ROSS_AML_WITH_CBFB_MYH11_FUSION	ROSS_AML_WITH_CBFB_MYH11_FUSION		52	0.5700756	1.9212227	0.0	0.0014854982	0.504	4720	tags=54%, list=20%, signal=67%
BRUNO_HEMATOPOIESIS	BRUNO_HEMATOPOIESIS		60	0.5687417	1.9204526	0.0	0.0015046997	0.511	3003	tags=38%, list=13%, signal=44%
POSITIVE_REGULATION_OF_CELL_PROLIFERATION	POSITIVE_REGULATION_OF_CELL_PROLIFERATION		136	0.49787956	1.919679	0.0	0.0015322366	0.518	3650	tags=36%, list=15%, signal=42%
REACTOME_COSTIMULATION_BY_THE_CD28_FAMILY	REACTOME_COSTIMULATION_BY_THE_CD28_FAMILY		60	0.56801355	1.9193451	0.0	0.0015386912	0.52	192	tags=10%, list=1%, signal=10%
CHIBA_RESPONSE_TO_TSA	CHIBA_RESPONSE_TO_TSA		45	0.59362745	1.9187844	0.0	0.0015576604	0.526	3839	tags=44%, list=16%, signal=53%
TENEDINI_MEGAKARYOCYTE_MARKERS	TENEDINI_MEGAKARYOCYTE_MARKERS		61	0.5690045	1.9185406	0.0	0.0015598071	0.528	3550	tags=44%, list=15%, signal=52%
ELVIDGE_HIF1A_AND_HIF2A_TARGETS_DN	ELVIDGE_HIF1A_AND_HIF2A_TARGETS_DN		100	0.52227914	1.9177243	0.0	0.0015682953	0.53	3943	tags=41%, list=17%, signal=49%
ALONSO_METASTASIS_UP	ALONSO_METASTASIS_UP		184	0.47614115	1.9175845	0.0	0.0015704628	0.53	4739	tags=29%, list=20%, signal=36%
NING_CHRONIC_OBSTRUCTIVE_PULMONARY_DISEASE_UP	NING_CHRONIC_OBSTRUCTIVE_PULMONARY_DISEASE_UP		145	0.49447253	1.9172628	0.0	0.0015767443	0.533	3923	tags=32%, list=17%, signal=38%
RECEPTOR_BINDING	RECEPTOR_BINDING		304	0.45218566	1.9171205	0.0	0.0015809294	0.534	2950	tags=28%, list=12%, signal=32%
BOUDOUKHA_BOUND_BY_IGF2BP2	BOUDOUKHA_BOUND_BY_IGF2BP2		105	0.513388	1.9166669	0.0	0.0015954463	0.539	4002	tags=30%, list=17%, signal=37%
LIU_SMARCA4_TARGETS	LIU_SMARCA4_TARGETS		60	0.56065476	1.9165646	0.0	0.0015974944	0.541	3481	tags=57%, list=15%, signal=66%
MIKKELSEN_NPC_LCP_WITH_H3K4ME3	MIKKELSEN_NPC_LCP_WITH_H3K4ME3		48	0.58731794	1.9159877	0.00203666	0.0016038023	0.544	3712	tags=40%, list=16%, signal=47%
PID_SYNDECAN_4_PATHWAY	PID_SYNDECAN_4_PATHWAY		29	0.64192724	1.9153194	0.0	0.0016121799	0.547	3304	tags=48%, list=14%, signal=56%
DORSEY_GAB2_TARGETS	DORSEY_GAB2_TARGETS		28	0.6462618	1.915221	0.0	0.0016142251	0.547	2117	tags=50%, list=9%, signal=55%
HOUSTIS_ROS	HOUSTIS_ROS		34	0.62394273	1.9142083	0.0	0.0016308663	0.55	4768	tags=41%, list=20%, signal=51%
TISSUE_DEVELOPMENT	TISSUE_DEVELOPMENT		107	0.51577365	1.9138377	0.0	0.0016349577	0.55	2401	tags=33%, list=10%, signal=36%
ONO_AML1_TARGETS_DN	ONO_AML1_TARGETS_DN		34	0.6287019	1.9135787	0.0	0.00164334	0.552	5338	tags=59%, list=23%, signal=76%
HENDRICKS_SMARCA4_TARGETS_DN	HENDRICKS_SMARCA4_TARGETS_DN		44	0.5965385	1.9135176	0.0021505377	0.0016474404	0.552	4013	tags=43%, list=17%, signal=52%
SENESE_HDAC1_TARGETS_DN	SENESE_HDAC1_TARGETS_DN		235	0.47104588	1.9128122	0.0	0.0016618291	0.553	3526	tags=31%, list=15%, signal=36%
ZHONG_SECRETOME_OF_LUNG_CANCER_AND_FIBROBLAST	ZHONG_SECRETOME_OF_LUNG_CANCER_AND_FIBROBLAST		124	0.5091823	1.9126779	0.0	0.0016658903	0.554	5406	tags=46%, list=23%, signal=59%
CROMER_METASTASIS_DN	CROMER_METASTASIS_DN		78	0.5418291	1.912343	0.002020202	0.00167408	0.557	2721	tags=31%, list=11%, signal=35%
PARK_APL_PATHOGENESIS_UP	PARK_APL_PATHOGENESIS_UP		14	0.7779789	1.9123377	0.0043196543	0.0016719744	0.557	1428	tags=36%, list=6%, signal=38%
WHITESIDE_CISPLATIN_RESISTANCE_UP	WHITESIDE_CISPLATIN_RESISTANCE_UP		11	0.82589114	1.9118315	0.0	0.0016800446	0.56	1443	tags=55%, list=6%, signal=58%
RODRIGUES_DCC_TARGETS_DN	RODRIGUES_DCC_TARGETS_DN		117	0.5043483	1.9118199	0.0	0.0016799922	0.561	1700	tags=21%, list=7%, signal=22%
MUSCLE_DEVELOPMENT	MUSCLE_DEVELOPMENT		86	0.5269403	1.9115278	0.0	0.0016881068	0.563	3252	tags=35%, list=14%, signal=40%
ONGUSAHA_TP53_TARGETS	ONGUSAHA_TP53_TARGETS		34	0.6314899	1.9107022	0.0	0.0017022284	0.569	4002	tags=50%, list=17%, signal=60%
ST_TUMOR_NECROSIS_FACTOR_PATHWAY	ST_TUMOR_NECROSIS_FACTOR_PATHWAY		29	0.642489	1.9103212	0.0	0.0017062686	0.57	4408	tags=52%, list=19%, signal=63%
KEGG_SMALL_CELL_LUNG_CANCER	KEGG_SMALL_CELL_LUNG_CANCER		84	0.53581315	1.9097685	0.0	0.0017183056	0.572	3684	tags=37%, list=16%, signal=44%
WAMUNYOKOLI_OVARIAN_CANCER_LMP_UP	WAMUNYOKOLI_OVARIAN_CANCER_LMP_UP		242	0.46491015	1.9095511	0.0	0.0017264474	0.573	4809	tags=35%, list=20%, signal=44%
REGULATION_OF_CELL_PROLIFERATION	REGULATION_OF_CELL_PROLIFERATION		277	0.4538267	1.9093881	0.0	0.001730358	0.573	2917	tags=26%, list=12%, signal=29%
AMUNDSON_POOR_SURVIVAL_AFTER_GAMMA_RADIATION_8G	AMUNDSON_POOR_SURVIVAL_AFTER_GAMMA_RADIATION_8G		92	0.52094376	1.9092283	0.0	0.0017363288	0.574	3206	tags=35%, list=14%, signal=40%
PEDERSEN_METASTASIS_BY_ERBB2_ISOFORM_1	PEDERSEN_METASTASIS_BY_ERBB2_ISOFORM_1		41	0.60556585	1.9090594	0.0	0.0017381844	0.574	3196	tags=54%, list=13%, signal=62%
CHIANG_LIVER_CANCER_SUBCLASS_INTERFERON_UP	CHIANG_LIVER_CANCER_SUBCLASS_INTERFERON_UP		23	0.678889	1.9080728	0.0021008404	0.0017602512	0.578	1868	tags=43%, list=8%, signal=47%
OLSSON_E2F3_TARGETS_DN	OLSSON_E2F3_TARGETS_DN		45	0.581625	1.9067091	0.0	0.0018004619	0.59	1111	tags=24%, list=5%, signal=26%
QI_HYPOXIA_TARGETS_OF_HIF1A_AND_FOXA2	QI_HYPOXIA_TARGETS_OF_HIF1A_AND_FOXA2		36	0.6242251	1.9065087	0.0	0.0018042777	0.592	4518	tags=44%, list=19%, signal=55%
LABBE_TGFB1_TARGETS_UP	LABBE_TGFB1_TARGETS_UP		93	0.51895803	1.906029	0.0	0.0018080893	0.593	3892	tags=54%, list=16%, signal=64%
ZHAN_MULTIPLE_MYELOMA_DN	ZHAN_MULTIPLE_MYELOMA_DN		38	0.6113565	1.905447	0.0	0.0018159116	0.594	4174	tags=45%, list=18%, signal=54%
JAEGER_METASTASIS_DN	JAEGER_METASTASIS_DN		214	0.4695508	1.9050726	0.0	0.0018318109	0.597	3207	tags=37%, list=14%, signal=43%
GENTILE_UV_RESPONSE_CLUSTER_D7	GENTILE_UV_RESPONSE_CLUSTER_D7		35	0.62677467	1.90506	0.002	0.001829555	0.597	2380	tags=31%, list=10%, signal=35%
BERENJENO_TRANSFORMED_BY_RHOA_FOREVER_DN	BERENJENO_TRANSFORMED_BY_RHOA_FOREVER_DN		31	0.64554393	1.9045293	0.0	0.0018392658	0.598	2268	tags=42%, list=10%, signal=46%
PILON_KLF1_TARGETS_UP	PILON_KLF1_TARGETS_UP		457	0.43799248	1.904177	0.0	0.0018509405	0.599	3713	tags=27%, list=16%, signal=31%
REACTOME_SIGNALING_BY_ILS	REACTOME_SIGNALING_BY_ILS		99	0.51644653	1.9032437	0.0	0.0018908259	0.605	4316	tags=32%, list=18%, signal=39%
KEGG_TOLL_LIKE_RECEPTOR_SIGNALING_PATHWAY	KEGG_TOLL_LIKE_RECEPTOR_SIGNALING_PATHWAY		84	0.5230543	1.9029318	0.0	0.0019045556	0.608	4303	tags=45%, list=18%, signal=55%
WATANABE_RECTAL_CANCER_RADIOTHERAPY_RESPONSIVE_DN	WATANABE_RECTAL_CANCER_RADIOTHERAPY_RESPONSIVE_DN		91	0.51930773	1.9019114	0.0	0.0019320301	0.613	2975	tags=23%, list=13%, signal=26%
FLECHNER_BIOPSY_KIDNEY_TRANSPLANT_REJECTED_VS_OK_UP	FLECHNER_BIOPSY_KIDNEY_TRANSPLANT_REJECTED_VS_OK_UP		85	0.5241802	1.9015809	0.0	0.0019395947	0.616	4177	tags=40%, list=18%, signal=48%
NAKAJIMA_MAST_CELL	NAKAJIMA_MAST_CELL		42	0.59871364	1.9015367	0.0	0.0019372266	0.616	3177	tags=45%, list=13%, signal=52%
SA_MMP_CYTOKINE_CONNECTION	SA_MMP_CYTOKINE_CONNECTION		15	0.7581726	1.9003624	0.0	0.0019587395	0.623	3045	tags=53%, list=13%, signal=61%
FARMER_BREAST_CANCER_CLUSTER_1	FARMER_BREAST_CANCER_CLUSTER_1		40	0.6008036	1.9001353	0.0	0.00196233	0.624	3736	tags=48%, list=16%, signal=56%
AMIT_EGF_RESPONSE_120_HELA	AMIT_EGF_RESPONSE_120_HELA		65	0.55738306	1.8998345	0.0020533882	0.001963887	0.624	4220	tags=46%, list=18%, signal=56%
LIU_SOX4_TARGETS_UP	LIU_SOX4_TARGETS_UP		123	0.4928911	1.8992792	0.0	0.0019752434	0.627	5512	tags=48%, list=23%, signal=62%
OZANNE_AP1_TARGETS_UP	OZANNE_AP1_TARGETS_UP		15	0.7674893	1.8988477	0.0	0.0019887139	0.629	2580	tags=67%, list=11%, signal=75%
GROSS_HYPOXIA_VIA_ELK3_ONLY_UP	GROSS_HYPOXIA_VIA_ELK3_ONLY_UP		33	0.6466635	1.8974372	0.0	0.002035632	0.639	3450	tags=39%, list=15%, signal=46%
SESTO_RESPONSE_TO_UV_C0	SESTO_RESPONSE_TO_UV_C0		102	0.51462466	1.8974123	0.0	0.0020350898	0.64	5467	tags=31%, list=23%, signal=41%
RICKMAN_TUMOR_DIFFERENTIATED_MODERATELY_VS_POORLY_UP	RICKMAN_TUMOR_DIFFERENTIATED_MODERATELY_VS_POORLY_UP		115	0.5032013	1.8973601	0.0	0.002032629	0.64	4021	tags=40%, list=17%, signal=48%
GERHOLD_RESPONSE_TO_TZD_DN	GERHOLD_RESPONSE_TO_TZD_DN		13	0.78512436	1.8971603	0.0	0.0020360916	0.641	2916	tags=54%, list=12%, signal=61%
KEGG_GLYCOSAMINOGLYCAN_BIOSYNTHESIS_KERATAN_SULFATE	KEGG_GLYCOSAMINOGLYCAN_BIOSYNTHESIS_KERATAN_SULFATE		13	0.7869508	1.8967249	0.0	0.0020514012	0.642	2870	tags=54%, list=12%, signal=61%
NAKAMURA_METASTASIS_MODEL_DN	NAKAMURA_METASTASIS_MODEL_DN		39	0.59801835	1.8958117	0.0	0.0020705585	0.647	2927	tags=41%, list=12%, signal=47%
BECKER_TAMOXIFEN_RESISTANCE_UP	BECKER_TAMOXIFEN_RESISTANCE_UP		45	0.5912193	1.8957998	0.0021321962	0.002068067	0.647	3473	tags=44%, list=15%, signal=52%
SHAFFER_IRF4_MULTIPLE_MYELOMA_PROGRAM	SHAFFER_IRF4_MULTIPLE_MYELOMA_PROGRAM		34	0.62634254	1.8949873	0.0	0.0020929715	0.651	3321	tags=47%, list=14%, signal=55%
KAAB_HEART_ATRIUM_VS_VENTRICLE_UP	KAAB_HEART_ATRIUM_VS_VENTRICLE_UP		240	0.45475292	1.8947712	0.0	0.0020982907	0.652	3707	tags=37%, list=16%, signal=44%
RODRIGUES_NTN1_AND_DCC_TARGETS	RODRIGUES_NTN1_AND_DCC_TARGETS		33	0.6225533	1.8947395	0.0	0.0020957747	0.652	3941	tags=48%, list=17%, signal=58%
QI_PLASMACYTOMA_DN	QI_PLASMACYTOMA_DN		95	0.51952624	1.8946064	0.0	0.002099093	0.652	4442	tags=44%, list=19%, signal=54%
GAUSSMANN_MLL_AF4_FUSION_TARGETS_F_DN	GAUSSMANN_MLL_AF4_FUSION_TARGETS_F_DN		28	0.6550466	1.894181	0.0	0.0021201004	0.657	2927	tags=39%, list=12%, signal=45%
ZHOU_INFLAMMATORY_RESPONSE_LPS_UP	ZHOU_INFLAMMATORY_RESPONSE_LPS_UP		342	0.4390379	1.8936698	0.0	0.002146767	0.662	3507	tags=34%, list=15%, signal=40%
EBAUER_MYOGENIC_TARGETS_OF_PAX3_FOXO1_FUSION	EBAUER_MYOGENIC_TARGETS_OF_PAX3_FOXO1_FUSION		47	0.5847629	1.8936138	0.002202643	0.002150016	0.662	3814	tags=40%, list=16%, signal=48%
VERHAAK_GLIOBLASTOMA_CLASSICAL	VERHAAK_GLIOBLASTOMA_CLASSICAL		154	0.47983685	1.8936048	0.0	0.0021474534	0.662	4407	tags=39%, list=19%, signal=48%
PID_TAP63_PATHWAY	PID_TAP63_PATHWAY		52	0.56923735	1.8931371	0.0	0.0021701925	0.667	4134	tags=42%, list=17%, signal=51%
CELL_SUBSTRATE_ADHESION	CELL_SUBSTRATE_ADHESION		37	0.6095778	1.8928226	0.0	0.0021772296	0.669	5232	tags=57%, list=22%, signal=73%
PID_INTEGRIN4_PATHWAY	PID_INTEGRIN4_PATHWAY		11	0.8232254	1.8926105	0.0	0.002180503	0.67	2839	tags=73%, list=12%, signal=83%
ONDER_CDH1_TARGETS_1_UP	ONDER_CDH1_TARGETS_1_UP		132	0.48698497	1.8922755	0.0	0.0021895918	0.672	4143	tags=36%, list=17%, signal=43%
REACTOME_HYALURONAN_METABOLISM	REACTOME_HYALURONAN_METABOLISM		14	0.74442005	1.8922453	0.0020618557	0.0021889212	0.672	2706	tags=64%, list=11%, signal=73%
LU_TUMOR_ANGIOGENESIS_UP	LU_TUMOR_ANGIOGENESIS_UP		25	0.66316277	1.8918687	0.0	0.0021959955	0.674	2889	tags=52%, list=12%, signal=59%
LANDIS_ERBB2_BREAST_TUMORS_65_DN	LANDIS_ERBB2_BREAST_TUMORS_65_DN		36	0.6103258	1.8913863	0.0	0.002212568	0.677	4158	tags=44%, list=18%, signal=54%
BIOCARTA_ERYTH_PATHWAY	BIOCARTA_ERYTH_PATHWAY		12	0.80716467	1.8909506	0.0	0.0022330894	0.679	3045	tags=83%, list=13%, signal=96%
TRANSMEMBRANE_RECEPTOR_PROTEIN_TYROSINE_KINASE_ACTIVITY	TRANSMEMBRANE_RECEPTOR_PROTEIN_TYROSINE_KINASE_ACTIVITY		43	0.58615875	1.8896793	0.0	0.002291971	0.694	1647	tags=33%, list=7%, signal=35%
JOHANSSON_GLIOMAGENESIS_BY_PDGFB_UP	JOHANSSON_GLIOMAGENESIS_BY_PDGFB_UP		57	0.56808805	1.8885794	0.0	0.0023295989	0.704	3785	tags=40%, list=16%, signal=48%
MAHADEVAN_GIST_MORPHOLOGICAL_SWITCH	MAHADEVAN_GIST_MORPHOLOGICAL_SWITCH		15	0.75492024	1.8882649	0.0	0.0023364695	0.704	2823	tags=67%, list=12%, signal=76%
DAZARD_RESPONSE_TO_UV_NHEK_UP	DAZARD_RESPONSE_TO_UV_NHEK_UP		220	0.46299973	1.8874552	0.0	0.0023527155	0.707	3045	tags=28%, list=13%, signal=32%
FERREIRA_EWINGS_SARCOMA_UNSTABLE_VS_STABLE_DN	FERREIRA_EWINGS_SARCOMA_UNSTABLE_VS_STABLE_DN		87	0.5210529	1.8873081	0.0	0.0023538028	0.708	4394	tags=43%, list=19%, signal=52%
MAHAJAN_RESPONSE_TO_IL1A_DN	MAHAJAN_RESPONSE_TO_IL1A_DN		71	0.54351515	1.8872105	0.0	0.002352936	0.708	4034	tags=38%, list=17%, signal=46%
MCBRYAN_PUBERTAL_BREAST_5_6WK_UP	MCBRYAN_PUBERTAL_BREAST_5_6WK_UP		109	0.5022316	1.8870233	0.0	0.002355868	0.71	3450	tags=29%, list=15%, signal=34%
DAZARD_UV_RESPONSE_CLUSTER_G28	DAZARD_UV_RESPONSE_CLUSTER_G28		18	0.72367394	1.8869897	0.0	0.0023531127	0.71	2074	tags=61%, list=9%, signal=67%
BOSCO_ALLERGEN_INDUCED_TH2_ASSOCIATED_MODULE	BOSCO_ALLERGEN_INDUCED_TH2_ASSOCIATED_MODULE		133	0.48973697	1.8868504	0.0	0.002358019	0.711	4541	tags=38%, list=19%, signal=46%
RAY_ALZHEIMERS_DISEASE	RAY_ALZHEIMERS_DISEASE		10	0.85626394	1.8859408	0.0	0.0023913411	0.718	2166	tags=70%, list=9%, signal=77%
DIAZ_CHRONIC_MEYLOGENOUS_LEUKEMIA_DN	DIAZ_CHRONIC_MEYLOGENOUS_LEUKEMIA_DN		112	0.49789378	1.8855597	0.0	0.0024113092	0.723	1593	tags=26%, list=7%, signal=28%
NAKAYAMA_FGF2_TARGETS	NAKAYAMA_FGF2_TARGETS		28	0.64905334	1.8850117	0.0	0.002429446	0.727	3277	tags=46%, list=14%, signal=54%
GAVIN_FOXP3_TARGETS_CLUSTER_P7	GAVIN_FOXP3_TARGETS_CLUSTER_P7		83	0.53071296	1.8847572	0.0	0.0024322632	0.728	3995	tags=37%, list=17%, signal=45%
OXFORD_RALA_AND_RALB_TARGETS_DN	OXFORD_RALA_AND_RALB_TARGETS_DN		9	0.86526257	1.8843737	0.0	0.002446512	0.73	2933	tags=89%, list=12%, signal=101%
ZHANG_BREAST_CANCER_PROGENITORS_DN	ZHANG_BREAST_CANCER_PROGENITORS_DN		136	0.48576	1.8843594	0.0	0.002445567	0.73	4279	tags=29%, list=18%, signal=36%
KYNG_DNA_DAMAGE_UP	KYNG_DNA_DAMAGE_UP		217	0.46291202	1.8842572	0.0	0.0024465166	0.731	4143	tags=32%, list=17%, signal=38%
FONTAINE_PAPILLARY_THYROID_CARCINOMA_UP	FONTAINE_PAPILLARY_THYROID_CARCINOMA_UP		55	0.5722885	1.884146	0.0	0.0024494033	0.732	2983	tags=36%, list=13%, signal=42%
DORN_ADENOVIRUS_INFECTION_48HR_DN	DORN_ADENOVIRUS_INFECTION_48HR_DN		38	0.60561335	1.8840499	0.0	0.0024503532	0.732	4543	tags=45%, list=19%, signal=55%
WANG_SMARCE1_TARGETS_DN	WANG_SMARCE1_TARGETS_DN		350	0.44044307	1.8837618	0.0	0.0024606746	0.734	3473	tags=27%, list=15%, signal=31%
CYSTEINE_TYPE_ENDOPEPTIDASE_ACTIVITY	CYSTEINE_TYPE_ENDOPEPTIDASE_ACTIVITY		36	0.6070293	1.8835802	0.0	0.0024709522	0.736	4020	tags=39%, list=17%, signal=47%
CHEMNITZ_RESPONSE_TO_PROSTAGLANDIN_E2_DN	CHEMNITZ_RESPONSE_TO_PROSTAGLANDIN_E2_DN		336	0.43871152	1.8826325	0.0	0.002509417	0.739	4392	tags=33%, list=19%, signal=40%
FAELT_B_CLL_WITH_VH3_21_DN	FAELT_B_CLL_WITH_VH3_21_DN		49	0.5714779	1.8818891	0.0	0.0025289822	0.744	4557	tags=33%, list=19%, signal=40%
NAKAMURA_ADIPOGENESIS_LATE_UP	NAKAMURA_ADIPOGENESIS_LATE_UP		98	0.5123209	1.8812182	0.0	0.0025560537	0.748	3196	tags=32%, list=13%, signal=36%
HELLER_HDAC_TARGETS_SILENCED_BY_METHYLATION_DN	HELLER_HDAC_TARGETS_SILENCED_BY_METHYLATION_DN		268	0.44803515	1.8811121	0.0	0.0025587801	0.748	3554	tags=29%, list=15%, signal=33%
MIDORIKAWA_AMPLIFIED_IN_LIVER_CANCER	MIDORIKAWA_AMPLIFIED_IN_LIVER_CANCER		51	0.5708439	1.8802418	0.0	0.002585951	0.751	4644	tags=35%, list=20%, signal=44%
YANG_BREAST_CANCER_ESR1_LASER_DN	YANG_BREAST_CANCER_ESR1_LASER_DN		49	0.57608265	1.8796906	0.0019455253	0.0025980484	0.751	3060	tags=37%, list=13%, signal=42%
RANKIN_ANGIOGENIC_TARGETS_OF_VHL_HIF2A_DN	RANKIN_ANGIOGENIC_TARGETS_OF_VHL_HIF2A_DN		7	0.9248975	1.8795397	0.0	0.002602521	0.752	1536	tags=71%, list=6%, signal=76%
LEIN_ASTROCYTE_MARKERS	LEIN_ASTROCYTE_MARKERS		41	0.5898711	1.8789846	0.0	0.0026181734	0.755	3945	tags=51%, list=17%, signal=61%
EPIDERMIS_DEVELOPMENT	EPIDERMIS_DEVELOPMENT		51	0.57326275	1.8787622	0.0	0.002628219	0.757	2401	tags=33%, list=10%, signal=37%
MENSE_HYPOXIA_UP	MENSE_HYPOXIA_UP		93	0.515208	1.8787621	0.0	0.0026252223	0.757	5257	tags=42%, list=22%, signal=54%
WEINMANN_ADAPTATION_TO_HYPOXIA_UP	WEINMANN_ADAPTATION_TO_HYPOXIA_UP		28	0.64172673	1.8785448	0.0	0.002629708	0.758	2721	tags=50%, list=11%, signal=56%
PID_FAK_PATHWAY	PID_FAK_PATHWAY		58	0.55515254	1.8783922	0.0	0.0026340943	0.759	5560	tags=48%, list=23%, signal=63%
PID_TCR_CALCIUM_PATHWAY	PID_TCR_CALCIUM_PATHWAY		23	0.67867935	1.8782036	0.004347826	0.0026348438	0.759	2074	tags=35%, list=9%, signal=38%
SERVITJA_ISLET_HNF1A_TARGETS_UP	SERVITJA_ISLET_HNF1A_TARGETS_UP		158	0.47756293	1.8776891	0.0	0.0026485047	0.759	2905	tags=46%, list=12%, signal=52%
VANHARANTA_UTERINE_FIBROID_UP	VANHARANTA_UTERINE_FIBROID_UP		44	0.57866454	1.8776708	0.0	0.0026473508	0.759	3288	tags=48%, list=14%, signal=55%
BIOCARTA_IL1R_PATHWAY	BIOCARTA_IL1R_PATHWAY		31	0.628775	1.8776435	0.0	0.0026461957	0.759	4220	tags=55%, list=18%, signal=67%
MCBRYAN_PUBERTAL_BREAST_3_4WK_UP	MCBRYAN_PUBERTAL_BREAST_3_4WK_UP		194	0.4653095	1.8775055	0.0	0.0026487443	0.759	3188	tags=34%, list=13%, signal=38%
GARGALOVIC_RESPONSE_TO_OXIDIZED_PHOSPHOLIPIDS_TURQUOISE_UP	GARGALOVIC_RESPONSE_TO_OXIDIZED_PHOSPHOLIPIDS_TURQUOISE_UP		74	0.5378266	1.8761419	0.0	0.0027065026	0.768	4926	tags=41%, list=21%, signal=51%
ROSS_AML_WITH_PML_RARA_FUSION	ROSS_AML_WITH_PML_RARA_FUSION		73	0.5306948	1.8758205	0.0	0.0027200622	0.771	4192	tags=45%, list=18%, signal=55%
BIOCARTA_ECM_PATHWAY	BIOCARTA_ECM_PATHWAY		23	0.67973626	1.8752677	0.0	0.0027242883	0.772	5529	tags=61%, list=23%, signal=79%
TAKEDA_TARGETS_OF_NUP98_HOXA9_FUSION_6HR_UP	TAKEDA_TARGETS_OF_NUP98_HOXA9_FUSION_6HR_UP		79	0.53401196	1.8731034	0.0	0.002794719	0.784	3424	tags=43%, list=14%, signal=50%
MURAKAMI_UV_RESPONSE_6HR_DN	MURAKAMI_UV_RESPONSE_6HR_DN		20	0.6923667	1.8729783	0.0021276595	0.0027952413	0.785	3708	tags=65%, list=16%, signal=77%
ENDOSOME_TRANSPORT	ENDOSOME_TRANSPORT		23	0.6845461	1.8727471	0.0	0.002801297	0.787	5692	tags=61%, list=24%, signal=80%
KIM_MYCN_AMPLIFICATION_TARGETS_DN	KIM_MYCN_AMPLIFICATION_TARGETS_DN		95	0.5174563	1.8721455	0.0	0.0028198913	0.79	5777	tags=47%, list=24%, signal=62%
DITTMER_PTHLH_TARGETS_DN	DITTMER_PTHLH_TARGETS_DN		68	0.5448143	1.8717593	0.0	0.002834986	0.794	5061	tags=35%, list=21%, signal=45%
CAIRO_LIVER_DEVELOPMENT_DN	CAIRO_LIVER_DEVELOPMENT_DN		187	0.46809003	1.8717514	0.0	0.0028318113	0.794	2989	tags=27%, list=13%, signal=31%
RICKMAN_TUMOR_DIFFERENTIATED_WELL_VS_MODERATELY_DN	RICKMAN_TUMOR_DIFFERENTIATED_WELL_VS_MODERATELY_DN		92	0.5115611	1.8693513	0.0	0.0029432161	0.802	2973	tags=36%, list=13%, signal=41%
NING_CHRONIC_OBSTRUCTIVE_PULMONARY_DISEASE_DN	NING_CHRONIC_OBSTRUCTIVE_PULMONARY_DISEASE_DN		116	0.48844668	1.8687878	0.0	0.0029690864	0.807	4833	tags=34%, list=20%, signal=42%
ICOSANOID_METABOLIC_PROCESS	ICOSANOID_METABOLIC_PROCESS		14	0.7594123	1.8684705	0.0043196543	0.002985854	0.81	3006	tags=50%, list=13%, signal=57%
MARIADASON_REGULATED_BY_HISTONE_ACETYLATION_UP	MARIADASON_REGULATED_BY_HISTONE_ACETYLATION_UP		75	0.5303292	1.8682529	0.0	0.0029935297	0.81	5259	tags=41%, list=22%, signal=53%
REACTOME_REGULATION_OF_COMPLEMENT_CASCADE	REACTOME_REGULATION_OF_COMPLEMENT_CASCADE		11	0.7910142	1.8681786	0.0	0.0029938568	0.81	2622	tags=64%, list=11%, signal=72%
REGULATION_OF_ACTION_POTENTIAL	REGULATION_OF_ACTION_POTENTIAL		16	0.72160256	1.867601	0.0040241447	0.0030194828	0.814	878	tags=25%, list=4%, signal=26%
WEIGEL_OXIDATIVE_STRESS_BY_HNE_AND_TBH	WEIGEL_OXIDATIVE_STRESS_BY_HNE_AND_TBH		56	0.56250334	1.8674611	0.0	0.0030233066	0.814	4791	tags=39%, list=20%, signal=49%
NEGATIVE_REGULATION_OF_CELLULAR_PROTEIN_METABOLIC_PROCESS	NEGATIVE_REGULATION_OF_CELLULAR_PROTEIN_METABOLIC_PROCESS		40	0.59272516	1.8670979	0.0	0.0030344925	0.816	2808	tags=28%, list=12%, signal=31%
BEHAVIOR	BEHAVIOR		119	0.49594286	1.8669697	0.0	0.003032938	0.816	4467	tags=40%, list=19%, signal=49%
SHAFFER_IRF4_TARGETS_IN_MYELOMA_VS_MATURE_B_LYMPHOCYTE	SHAFFER_IRF4_TARGETS_IN_MYELOMA_VS_MATURE_B_LYMPHOCYTE		98	0.5042397	1.866686	0.0	0.0030475617	0.817	4254	tags=35%, list=18%, signal=42%
BASAKI_YBX1_TARGETS_DN	BASAKI_YBX1_TARGETS_DN		360	0.4314235	1.8665297	0.0	0.0030513997	0.817	4571	tags=35%, list=19%, signal=43%
ACEVEDO_LIVER_TUMOR_VS_NORMAL_ADJACENT_TISSUE_DN	ACEVEDO_LIVER_TUMOR_VS_NORMAL_ADJACENT_TISSUE_DN		239	0.44552737	1.8648385	0.0	0.0031181353	0.829	4570	tags=36%, list=19%, signal=45%
PID_CASPASE_PATHWAY	PID_CASPASE_PATHWAY		51	0.57239103	1.8644938	0.0	0.0031200217	0.83	4303	tags=43%, list=18%, signal=53%
DUTTA_APOPTOSIS_VIA_NFKB	DUTTA_APOPTOSIS_VIA_NFKB		32	0.612535	1.8641518	0.0	0.0031399527	0.832	3315	tags=44%, list=14%, signal=51%
WANG_RESPONSE_TO_PACLITAXEL_VIA_MAPK8_UP	WANG_RESPONSE_TO_PACLITAXEL_VIA_MAPK8_UP		12	0.7902176	1.8640429	0.0	0.0031401117	0.832	1757	tags=42%, list=7%, signal=45%
WATTEL_AUTONOMOUS_THYROID_ADENOMA_DN	WATTEL_AUTONOMOUS_THYROID_ADENOMA_DN		52	0.5635877	1.8638456	0.0	0.0031438954	0.833	2806	tags=46%, list=12%, signal=52%
REACTOME_DEGRADATION_OF_THE_EXTRACELLULAR_MATRIX	REACTOME_DEGRADATION_OF_THE_EXTRACELLULAR_MATRIX		22	0.68149894	1.8638145	0.0	0.0031422332	0.833	3824	tags=73%, list=16%, signal=87%
DANG_MYC_TARGETS_DN	DANG_MYC_TARGETS_DN		30	0.6186962	1.8625331	0.0021505377	0.0031942395	0.837	4624	tags=57%, list=20%, signal=70%
PID_INTEGRIN2_PATHWAY	PID_INTEGRIN2_PATHWAY		24	0.65535223	1.8625134	0.0021413276	0.0031907372	0.837	1645	tags=38%, list=7%, signal=40%
REACTOME_TOLL_RECEPTOR_CASCADES	REACTOME_TOLL_RECEPTOR_CASCADES		108	0.4929091	1.862198	0.0	0.0031997154	0.839	4303	tags=36%, list=18%, signal=44%
TRANSMEMBRANE_RECEPTOR_PROTEIN_KINASE_ACTIVITY	TRANSMEMBRANE_RECEPTOR_PROTEIN_KINASE_ACTIVITY		51	0.5730495	1.8621352	0.0021008404	0.0031979664	0.84	1647	tags=29%, list=7%, signal=32%
BIOCARTA_PLATELETAPP_PATHWAY	BIOCARTA_PLATELETAPP_PATHWAY		11	0.779006	1.8612944	0.0	0.0032388505	0.845	3803	tags=73%, list=16%, signal=87%
XU_HGF_TARGETS_INDUCED_BY_AKT1_48HR_UP	XU_HGF_TARGETS_INDUCED_BY_AKT1_48HR_UP		12	0.7800361	1.8610537	0.0	0.0032496215	0.846	3826	tags=75%, list=16%, signal=89%
ABE_VEGFA_TARGETS	ABE_VEGFA_TARGETS		18	0.70991826	1.860581	0.0021141649	0.0032689874	0.849	2074	tags=39%, list=9%, signal=43%
KANG_AR_TARGETS_DN	KANG_AR_TARGETS_DN		17	0.71089625	1.860228	0.0	0.0032866886	0.849	3045	tags=47%, list=13%, signal=54%
MACLACHLAN_BRCA1_TARGETS_DN	MACLACHLAN_BRCA1_TARGETS_DN		14	0.76281315	1.8602115	0.0040241447	0.0032831123	0.849	1936	tags=36%, list=8%, signal=39%
KEGG_APOPTOSIS	KEGG_APOPTOSIS		83	0.51737106	1.8600307	0.0	0.0032901173	0.849	4015	tags=40%, list=17%, signal=48%
SKELETAL_DEVELOPMENT	SKELETAL_DEVELOPMENT		94	0.5043767	1.8596569	0.0	0.0032953753	0.85	4039	tags=46%, list=17%, signal=55%
KENNY_CTNNB1_TARGETS_UP	KENNY_CTNNB1_TARGETS_UP		47	0.5743095	1.8593926	0.0021321962	0.0033006447	0.85	2306	tags=28%, list=10%, signal=31%
DORN_ADENOVIRUS_INFECTION_12HR_DN	DORN_ADENOVIRUS_INFECTION_12HR_DN		33	0.61276084	1.8589399	0.0	0.0033110804	0.85	4391	tags=42%, list=19%, signal=52%
ZHANG_TARGETS_OF_EWSR1_FLI1_FUSION	ZHANG_TARGETS_OF_EWSR1_FLI1_FUSION		86	0.5175858	1.8588326	0.0	0.0033127232	0.851	4171	tags=45%, list=18%, signal=55%
DELACROIX_RAR_TARGETS_UP	DELACROIX_RAR_TARGETS_UP		45	0.57380605	1.8578758	0.0021881838	0.0033533052	0.856	3918	tags=42%, list=17%, signal=50%
KEGG_PATHWAYS_IN_CANCER	KEGG_PATHWAYS_IN_CANCER		315	0.43635875	1.8578366	0.0	0.0033514325	0.856	3712	tags=29%, list=16%, signal=34%
RESPONSE_TO_BIOTIC_STIMULUS	RESPONSE_TO_BIOTIC_STIMULUS		94	0.507206	1.8576326	0.0	0.0033583809	0.859	4771	tags=45%, list=20%, signal=56%
AMIT_EGF_RESPONSE_40_MCF10A	AMIT_EGF_RESPONSE_40_MCF10A		19	0.7054417	1.8571659	0.0020920502	0.0033706205	0.862	2047	tags=47%, list=9%, signal=52%
KYNG_ENVIRONMENTAL_STRESS_RESPONSE_NOT_BY_GAMMA_IN_WS	KYNG_ENVIRONMENTAL_STRESS_RESPONSE_NOT_BY_GAMMA_IN_WS		32	0.618529	1.8571537	0.0	0.0033669926	0.862	3532	tags=28%, list=15%, signal=33%
PID_ARF6_TRAFFICKING_PATHWAY	PID_ARF6_TRAFFICKING_PATHWAY		49	0.5618837	1.8571465	0.006651885	0.003363372	0.862	5572	tags=55%, list=24%, signal=72%
YAGI_AML_WITH_11Q23_REARRANGED	YAGI_AML_WITH_11Q23_REARRANGED		323	0.4365536	1.8569509	0.0	0.0033720378	0.864	3568	tags=26%, list=15%, signal=31%
HALLMARK_GLYCOLYSIS	HALLMARK_GLYCOLYSIS		192	0.46227956	1.8567449	0.0	0.0033824306	0.864	4387	tags=33%, list=19%, signal=40%
CELL_MATRIX_ADHESION	CELL_MATRIX_ADHESION		36	0.60009617	1.8557106	0.0	0.0034291393	0.87	5232	tags=56%, list=22%, signal=71%
HELLER_HDAC_TARGETS_SILENCED_BY_METHYLATION_UP	HELLER_HDAC_TARGETS_SILENCED_BY_METHYLATION_UP		413	0.42558983	1.855424	0.0	0.0034394385	0.87	3841	tags=33%, list=16%, signal=39%
IKEDA_MIR1_TARGETS_UP	IKEDA_MIR1_TARGETS_UP		53	0.5558915	1.8550509	0.0	0.00344437	0.87	5885	tags=49%, list=25%, signal=65%
HALLMARK_PROTEIN_SECRETION	HALLMARK_PROTEIN_SECRETION		96	0.5058076	1.8534733	0.0	0.0035066055	0.877	6614	tags=55%, list=28%, signal=76%
MUELLER_METHYLATED_IN_GLIOBLASTOMA	MUELLER_METHYLATED_IN_GLIOBLASTOMA		33	0.6080781	1.8514076	0.0	0.003594983	0.884	3303	tags=42%, list=14%, signal=49%
SHEDDEN_LUNG_CANCER_GOOD_SURVIVAL_A4	SHEDDEN_LUNG_CANCER_GOOD_SURVIVAL_A4		185	0.4612359	1.8508569	0.0	0.0036119474	0.885	4031	tags=32%, list=17%, signal=38%
LIU_VMYB_TARGETS_UP	LIU_VMYB_TARGETS_UP		117	0.48998493	1.8507824	0.0	0.0036133118	0.885	5112	tags=38%, list=22%, signal=48%
BIOCARTA_AKT_PATHWAY	BIOCARTA_AKT_PATHWAY		22	0.6780049	1.8496553	0.0	0.0036804872	0.891	6063	tags=55%, list=26%, signal=73%
HOFFMANN_LARGE_TO_SMALL_PRE_BII_LYMPHOCYTE_DN	HOFFMANN_LARGE_TO_SMALL_PRE_BII_LYMPHOCYTE_DN		67	0.5314576	1.8496023	0.0	0.0036783372	0.891	3477	tags=34%, list=15%, signal=40%
DIRMEIER_LMP1_RESPONSE_LATE_UP	DIRMEIER_LMP1_RESPONSE_LATE_UP		55	0.5470865	1.8482245	0.0	0.0037369118	0.895	4919	tags=42%, list=21%, signal=53%
ANGIOGENESIS	ANGIOGENESIS		41	0.5851423	1.8481746	0.0	0.0037346918	0.895	4187	tags=56%, list=18%, signal=68%
HERNANDEZ_MITOTIC_ARREST_BY_DOCETAXEL_2_UP	HERNANDEZ_MITOTIC_ARREST_BY_DOCETAXEL_2_UP		58	0.5531521	1.8480219	0.0021367522	0.003735911	0.896	2947	tags=41%, list=12%, signal=47%
GENTILE_UV_HIGH_DOSE_DN	GENTILE_UV_HIGH_DOSE_DN		299	0.43430343	1.8478571	0.0	0.0037490905	0.898	4728	tags=30%, list=20%, signal=37%
NAKAMURA_METASTASIS_MODEL_UP	NAKAMURA_METASTASIS_MODEL_UP		39	0.59347916	1.8477988	0.002	0.0037468662	0.898	4325	tags=46%, list=18%, signal=56%
YU_MYC_TARGETS_DN	YU_MYC_TARGETS_DN		51	0.5671064	1.8475817	0.0	0.0037480476	0.898	2312	tags=35%, list=10%, signal=39%
GLYCEROPHOSPHOLIPID_METABOLIC_PROCESS	GLYCEROPHOSPHOLIPID_METABOLIC_PROCESS		45	0.57352483	1.8474969	0.0	0.0037474448	0.898	6451	tags=47%, list=27%, signal=64%
AMINOPEPTIDASE_ACTIVITY	AMINOPEPTIDASE_ACTIVITY		14	0.7471333	1.8472912	0.0	0.0037555327	0.899	1089	tags=36%, list=5%, signal=37%
FOSTER_TOLERANT_MACROPHAGE_UP	FOSTER_TOLERANT_MACROPHAGE_UP		139	0.47729835	1.8472191	0.0	0.0037549483	0.899	3923	tags=36%, list=17%, signal=43%
VESICULAR_FRACTION	VESICULAR_FRACTION		34	0.6100313	1.8459961	0.0	0.0038315214	0.903	5293	tags=47%, list=22%, signal=61%
TURASHVILI_BREAST_LOBULAR_CARCINOMA_VS_DUCTAL_NORMAL_DN	TURASHVILI_BREAST_LOBULAR_CARCINOMA_VS_DUCTAL_NORMAL_DN		81	0.5203161	1.8456584	0.0	0.003844577	0.903	3767	tags=42%, list=16%, signal=50%
LANDIS_ERBB2_BREAST_TUMORS_324_UP	LANDIS_ERBB2_BREAST_TUMORS_324_UP		142	0.47851658	1.8454516	0.0	0.0038541802	0.906	4643	tags=37%, list=20%, signal=46%
MAINA_VHL_TARGETS_UP	MAINA_VHL_TARGETS_UP		8	0.85194176	1.8451996	0.0021881838	0.0038638087	0.906	2917	tags=88%, list=12%, signal=100%
LABBE_TARGETS_OF_TGFB1_AND_WNT3A_UP	LABBE_TARGETS_OF_TGFB1_AND_WNT3A_UP		102	0.50212574	1.844939	0.0	0.0038784537	0.907	3852	tags=40%, list=16%, signal=48%
KAAB_FAILED_HEART_ATRIUM_DN	KAAB_FAILED_HEART_ATRIUM_DN		137	0.47944325	1.8448297	0.0	0.0038778016	0.907	6870	tags=49%, list=29%, signal=68%
KYNG_ENVIRONMENTAL_STRESS_RESPONSE_NOT_BY_GAMMA_IN_OLD	KYNG_ENVIRONMENTAL_STRESS_RESPONSE_NOT_BY_GAMMA_IN_OLD		30	0.6284617	1.8444147	0.0	0.0039077257	0.911	1923	tags=27%, list=8%, signal=29%
ENDOPEPTIDASE_ACTIVITY	ENDOPEPTIDASE_ACTIVITY		99	0.5031947	1.8444024	0.0	0.0039036467	0.911	3801	tags=36%, list=16%, signal=43%
HONMA_DOCETAXEL_RESISTANCE	HONMA_DOCETAXEL_RESISTANCE		31	0.61733484	1.8443527	0.0021459227	0.0038995761	0.911	620	tags=16%, list=3%, signal=17%
MCDOWELL_ACUTE_LUNG_INJURY_DN	MCDOWELL_ACUTE_LUNG_INJURY_DN		44	0.57558894	1.8442048	0.0	0.003912527	0.914	4319	tags=45%, list=18%, signal=55%
LE_SKI_TARGETS_DN	LE_SKI_TARGETS_DN		8	0.8596983	1.8441092	0.0	0.003911876	0.915	916	tags=63%, list=4%, signal=65%
BASAL_LAMINA	BASAL_LAMINA		20	0.7021111	1.8437591	0.0	0.0039214436	0.915	2947	tags=60%, list=12%, signal=68%
GAUSSMANN_MLL_AF4_FUSION_TARGETS_E_DN	GAUSSMANN_MLL_AF4_FUSION_TARGETS_E_DN		21	0.6786194	1.8436497	0.0	0.003919056	0.915	3551	tags=52%, list=15%, signal=62%
VERHAAK_AML_WITH_NPM1_MUTATED_DN	VERHAAK_AML_WITH_NPM1_MUTATED_DN		228	0.44743878	1.8430324	0.0	0.0039436105	0.916	3472	tags=36%, list=15%, signal=42%
REACTOME_NCAM1_INTERACTIONS	REACTOME_NCAM1_INTERACTIONS		37	0.58322537	1.8428916	0.006437768	0.0039446433	0.917	2285	tags=46%, list=10%, signal=51%
LYTIC_VACUOLE	LYTIC_VACUOLE		57	0.54853207	1.8408318	0.0	0.004067268	0.922	4186	tags=47%, list=18%, signal=57%
KONDO_HYPOXIA	KONDO_HYPOXIA		7	0.8976559	1.840746	0.0020833334	0.004066438	0.922	991	tags=57%, list=4%, signal=60%
REGULATION_OF_CELL_MIGRATION	REGULATION_OF_CELL_MIGRATION		24	0.65986824	1.8406436	0.006437768	0.0040689893	0.922	3375	tags=46%, list=14%, signal=53%
YAO_HOXA10_TARGETS_VIA_PROGESTERONE_DN	YAO_HOXA10_TARGETS_VIA_PROGESTERONE_DN		17	0.7082746	1.840318	0.0	0.0040731505	0.922	3943	tags=65%, list=17%, signal=78%
SAFFORD_T_LYMPHOCYTE_ANERGY	SAFFORD_T_LYMPHOCYTE_ANERGY		83	0.5179091	1.8392626	0.0	0.0041329036	0.924	2961	tags=39%, list=13%, signal=44%
BOYLAN_MULTIPLE_MYELOMA_PCA1_UP	BOYLAN_MULTIPLE_MYELOMA_PCA1_UP		86	0.50655556	1.8388791	0.0	0.0041538486	0.924	3803	tags=43%, list=16%, signal=51%
KAAB_FAILED_HEART_VENTRICLE_DN	KAAB_FAILED_HEART_VENTRICLE_DN		39	0.58908707	1.8387738	0.0021367522	0.0041529494	0.924	4477	tags=44%, list=19%, signal=54%
TRANSITION_METAL_ION_BINDING	TRANSITION_METAL_ION_BINDING		104	0.49766567	1.838407	0.0	0.004162115	0.924	4361	tags=31%, list=18%, signal=38%
BIOCARTA_CASPASE_PATHWAY	BIOCARTA_CASPASE_PATHWAY		23	0.6600334	1.8374453	0.006289308	0.0042079072	0.925	3550	tags=52%, list=15%, signal=61%
WATANABE_COLON_CANCER_MSI_VS_MSS_UP	WATANABE_COLON_CANCER_MSI_VS_MSS_UP		24	0.65345085	1.8368073	0.0	0.0042537707	0.93	329	tags=17%, list=1%, signal=17%
MURATA_VIRULENCE_OF_H_PILORI	MURATA_VIRULENCE_OF_H_PILORI		22	0.659744	1.8366848	0.008230452	0.004254438	0.931	4494	tags=68%, list=19%, signal=84%
PID_SYNDECAN_2_PATHWAY	PID_SYNDECAN_2_PATHWAY		29	0.6336	1.8365313	0.0	0.00425678	0.931	3045	tags=34%, list=13%, signal=40%
TRACEY_RESISTANCE_TO_IFNA2_DN	TRACEY_RESISTANCE_TO_IFNA2_DN		29	0.6167753	1.8363805	0.0	0.0042591365	0.931	4476	tags=55%, list=19%, signal=68%
NABA_ECM_AFFILIATED	NABA_ECM_AFFILIATED		124	0.48204464	1.8357074	0.0	0.004298177	0.933	3775	tags=39%, list=16%, signal=46%
COPPER_ION_BINDING	COPPER_ION_BINDING		13	0.7711351	1.8355113	0.002105263	0.004305409	0.934	2299	tags=38%, list=10%, signal=43%
PID_RXR_VDR_PATHWAY	PID_RXR_VDR_PATHWAY		25	0.6507868	1.8345196	0.0	0.004352376	0.936	3671	tags=40%, list=15%, signal=47%
BIOCARTA_NFKB_PATHWAY	BIOCARTA_NFKB_PATHWAY		23	0.66005987	1.8343374	0.0	0.004357907	0.936	4303	tags=52%, list=18%, signal=64%
CHYLA_CBFA2T3_TARGETS_UP	CHYLA_CBFA2T3_TARGETS_UP		347	0.42903325	1.8342935	0.0	0.0043534734	0.936	3670	tags=36%, list=15%, signal=42%
OXIDOREDUCTASE_ACTIVITY_GO_0016706	OXIDOREDUCTASE_ACTIVITY_GO_0016706		10	0.80477405	1.8341198	0.0	0.0043621943	0.937	4192	tags=80%, list=18%, signal=97%
FLECHNER_PBL_KIDNEY_TRANSPLANT_OK_VS_DONOR_DN	FLECHNER_PBL_KIDNEY_TRANSPLANT_OK_VS_DONOR_DN		41	0.57215255	1.8340311	0.0043572984	0.004364452	0.937	4300	tags=37%, list=18%, signal=45%
ECTODERM_DEVELOPMENT	ECTODERM_DEVELOPMENT		58	0.54357725	1.8337641	0.0	0.0043733334	0.938	2401	tags=31%, list=10%, signal=34%
LYSOSOME	LYSOSOME		57	0.5485321	1.8337553	0.0	0.004368902	0.938	4186	tags=47%, list=18%, signal=57%
OSMAN_BLADDER_CANCER_UP	OSMAN_BLADDER_CANCER_UP		390	0.41907847	1.8336312	0.0	0.0043727616	0.938	6085	tags=38%, list=26%, signal=51%
REACTOME_TRANS_GOLGI_NETWORK_VESICLE_BUDDING	REACTOME_TRANS_GOLGI_NETWORK_VESICLE_BUDDING		57	0.5461987	1.8335296	0.0	0.004379937	0.938	5280	tags=40%, list=22%, signal=52%
CHANGOLKAR_H2AFY_TARGETS_DN	CHANGOLKAR_H2AFY_TARGETS_DN		37	0.5863973	1.8333961	0.0	0.004377158	0.938	1350	tags=22%, list=6%, signal=23%
VACUOLE	VACUOLE		65	0.5423562	1.8331988	0.0019569471	0.0043923818	0.938	4186	tags=48%, list=18%, signal=58%
PID_IL12_2PATHWAY	PID_IL12_2PATHWAY		58	0.5372557	1.8329849	0.0	0.0044061486	0.939	3337	tags=33%, list=14%, signal=38%
RUAN_RESPONSE_TO_TNF_DN	RUAN_RESPONSE_TO_TNF_DN		76	0.5139898	1.8329171	0.0	0.004404993	0.939	4058	tags=34%, list=17%, signal=41%
HAEGERSTRAND_RESPONSE_TO_IMATINIB	HAEGERSTRAND_RESPONSE_TO_IMATINIB		9	0.83461547	1.8328533	0.0019646366	0.0044038654	0.939	3547	tags=78%, list=15%, signal=91%
HELLER_HDAC_TARGETS_UP	HELLER_HDAC_TARGETS_UP		292	0.4345571	1.8327833	0.0	0.00439944	0.939	4596	tags=37%, list=19%, signal=45%
REACTOME_IL1_SIGNALING	REACTOME_IL1_SIGNALING		37	0.5935383	1.8327674	0.0	0.004396667	0.939	5041	tags=49%, list=21%, signal=62%
LEE_METASTASIS_AND_ALTERNATIVE_SPLICING_UP	LEE_METASTASIS_AND_ALTERNATIVE_SPLICING_UP		71	0.52326375	1.8325908	0.0	0.0043938807	0.939	3521	tags=38%, list=15%, signal=45%
VALK_AML_CLUSTER_5	VALK_AML_CLUSTER_5		32	0.62060726	1.8325408	0.0020325202	0.00439438	0.939	5732	tags=66%, list=24%, signal=86%
CHEMICAL_HOMEOSTASIS	CHEMICAL_HOMEOSTASIS		135	0.47228232	1.8323741	0.0	0.0043931887	0.939	3498	tags=36%, list=15%, signal=42%
CROMER_METASTASIS_UP	CROMER_METASTASIS_UP		77	0.5201083	1.8316123	0.0	0.0044443393	0.941	4915	tags=39%, list=21%, signal=49%
YAGI_AML_WITH_T_8_21_TRANSLOCATION	YAGI_AML_WITH_T_8_21_TRANSLOCATION		345	0.42464072	1.831535	0.0	0.004446348	0.941	4338	tags=32%, list=18%, signal=38%
ZHOU_TNF_SIGNALING_30MIN	ZHOU_TNF_SIGNALING_30MIN		51	0.54484314	1.8314465	0.0020703934	0.004445173	0.941	3472	tags=31%, list=15%, signal=37%
REACTOME_KERATAN_SULFATE_BIOSYNTHESIS	REACTOME_KERATAN_SULFATE_BIOSYNTHESIS		24	0.6479591	1.8303659	0.004210526	0.0045170914	0.947	2717	tags=42%, list=11%, signal=47%
ZWANG_EGF_PERSISTENTLY_DN	ZWANG_EGF_PERSISTENTLY_DN		53	0.5529385	1.8300549	0.002105263	0.004527066	0.947	3964	tags=34%, list=17%, signal=41%
WANG_CLIM2_TARGETS_DN	WANG_CLIM2_TARGETS_DN		175	0.46052524	1.8298304	0.0	0.004538734	0.947	6194	tags=41%, list=26%, signal=55%
RAS_PROTEIN_SIGNAL_TRANSDUCTION	RAS_PROTEIN_SIGNAL_TRANSDUCTION		63	0.52814996	1.8293878	0.0	0.0045666536	0.949	3878	tags=38%, list=16%, signal=45%
SHIN_B_CELL_LYMPHOMA_CLUSTER_3	SHIN_B_CELL_LYMPHOMA_CLUSTER_3		27	0.63572437	1.8293856	0.0	0.0045621186	0.949	4316	tags=52%, list=18%, signal=63%
AMIT_EGF_RESPONSE_120_MCF10A	AMIT_EGF_RESPONSE_120_MCF10A		41	0.5833326	1.8288445	0.0	0.0045946464	0.95	4440	tags=44%, list=19%, signal=54%
YAN_ESCAPE_FROM_ANOIKIS	YAN_ESCAPE_FROM_ANOIKIS		24	0.64872605	1.8284364	0.0	0.0046127355	0.95	4061	tags=71%, list=17%, signal=85%
NEGATIVE_REGULATION_OF_CELL_PROLIFERATION	NEGATIVE_REGULATION_OF_CELL_PROLIFERATION		139	0.47443548	1.8278387	0.0	0.004630758	0.95	2917	tags=26%, list=12%, signal=29%
GARGALOVIC_RESPONSE_TO_OXIDIZED_PHOSPHOLIPIDS_GREEN_UP	GARGALOVIC_RESPONSE_TO_OXIDIZED_PHOSPHOLIPIDS_GREEN_UP		23	0.65407336	1.8272979	0.002008032	0.004669644	0.953	4644	tags=48%, list=20%, signal=59%
DEBOSSCHER_NFKB_TARGETS_REPRESSED_BY_GLUCOCORTICOIDS	DEBOSSCHER_NFKB_TARGETS_REPRESSED_BY_GLUCOCORTICOIDS		17	0.7113734	1.826915	0.004255319	0.0046891295	0.953	2889	tags=71%, list=12%, signal=80%
PROTEIN_SECRETION	PROTEIN_SECRETION		28	0.6133527	1.8267083	0.0021097045	0.004705414	0.955	5595	tags=64%, list=24%, signal=84%
AMUNDSON_POOR_SURVIVAL_AFTER_GAMMA_RADIATION_2G	AMUNDSON_POOR_SURVIVAL_AFTER_GAMMA_RADIATION_2G		163	0.4635811	1.8263878	0.0	0.0047231554	0.956	3992	tags=31%, list=17%, signal=37%
RICKMAN_HEAD_AND_NECK_CANCER_B	RICKMAN_HEAD_AND_NECK_CANCER_B		41	0.58277506	1.8259951	0.0	0.004742553	0.96	2268	tags=46%, list=10%, signal=51%
LY_AGING_OLD_UP	LY_AGING_OLD_UP		7	0.8891346	1.8257093	0.0	0.004755477	0.961	2468	tags=86%, list=10%, signal=96%
PERIPHERAL_NERVOUS_SYSTEM_DEVELOPMENT	PERIPHERAL_NERVOUS_SYSTEM_DEVELOPMENT		9	0.81453526	1.8255426	0.0	0.0047651567	0.961	1338	tags=44%, list=6%, signal=47%
WANG_ESOPHAGUS_CANCER_VS_NORMAL_DN	WANG_ESOPHAGUS_CANCER_VS_NORMAL_DN		98	0.49771985	1.8254367	0.0	0.004765293	0.961	5655	tags=48%, list=24%, signal=63%
OUYANG_PROSTATE_CANCER_PROGRESSION_UP	OUYANG_PROSTATE_CANCER_PROGRESSION_UP		19	0.683255	1.82508	0.005882353	0.0047766306	0.962	2916	tags=42%, list=12%, signal=48%
TAKAO_RESPONSE_TO_UVB_RADIATION_DN	TAKAO_RESPONSE_TO_UVB_RADIATION_DN		95	0.5006133	1.8249309	0.0	0.0047768075	0.962	4829	tags=34%, list=20%, signal=42%
GNATENKO_PLATELET_SIGNATURE	GNATENKO_PLATELET_SIGNATURE		42	0.569672	1.8249204	0.0020618557	0.0047721285	0.962	3351	tags=43%, list=14%, signal=50%
INTERCELLULAR_JUNCTION	INTERCELLULAR_JUNCTION		58	0.5512547	1.824535	0.0021505377	0.0048039975	0.962	2905	tags=34%, list=12%, signal=39%
SCHAEFFER_PROSTATE_DEVELOPMENT_AND_CANCER_BOX5_UP	SCHAEFFER_PROSTATE_DEVELOPMENT_AND_CANCER_BOX5_UP		9	0.8099145	1.8240558	0.0	0.0048262966	0.965	2183	tags=67%, list=9%, signal=73%
IIZUKA_LIVER_CANCER_PROGRESSION_L1_G1_UP	IIZUKA_LIVER_CANCER_PROGRESSION_L1_G1_UP		21	0.669129	1.8234191	0.00203666	0.0048723803	0.965	5151	tags=62%, list=22%, signal=79%
ENZYME_INHIBITOR_ACTIVITY	ENZYME_INHIBITOR_ACTIVITY		100	0.49389976	1.8232838	0.0	0.0048723137	0.965	3839	tags=37%, list=16%, signal=44%
TARTE_PLASMA_CELL_VS_PLASMABLAST_UP	TARTE_PLASMA_CELL_VS_PLASMABLAST_UP		333	0.42479894	1.8231263	0.0	0.004873944	0.965	2989	tags=30%, list=13%, signal=34%
EBAUER_TARGETS_OF_PAX3_FOXO1_FUSION_UP	EBAUER_TARGETS_OF_PAX3_FOXO1_FUSION_UP		194	0.45300624	1.8230244	0.0	0.00487238	0.966	3826	tags=36%, list=16%, signal=43%
REACTOME_KERATAN_SULFATE_KERATIN_METABOLISM	REACTOME_KERATAN_SULFATE_KERATIN_METABOLISM		28	0.6309094	1.8216801	0.0020449897	0.0049453783	0.968	2717	tags=43%, list=11%, signal=48%
TONKS_TARGETS_OF_RUNX1_RUNX1T1_FUSION_SUSTAINDED_IN_ERYTHROCYTE_UP	TONKS_TARGETS_OF_RUNX1_RUNX1T1_FUSION_SUSTAINDED_IN_ERYTHROCYTE_UP		44	0.56586236	1.8213142	0.0	0.004959621	0.968	4274	tags=57%, list=18%, signal=69%
ZHAN_MULTIPLE_MYELOMA_SPIKED	ZHAN_MULTIPLE_MYELOMA_SPIKED		19	0.6622808	1.8208857	0.0	0.0049881428	0.969	3641	tags=58%, list=15%, signal=68%
WELCSH_BRCA1_TARGETS_UP	WELCSH_BRCA1_TARGETS_UP		190	0.45116892	1.8193556	0.0	0.005093832	0.971	4955	tags=38%, list=21%, signal=48%
BOYAULT_LIVER_CANCER_SUBCLASS_G1_DN	BOYAULT_LIVER_CANCER_SUBCLASS_G1_DN		40	0.584718	1.8193021	0.0	0.0050888965	0.971	4020	tags=48%, list=17%, signal=57%
LABBE_TGFB1_TARGETS_DN	LABBE_TGFB1_TARGETS_DN		94	0.49608558	1.8189385	0.0	0.0051108305	0.972	3713	tags=34%, list=16%, signal=40%
GOTZMANN_EPITHELIAL_TO_MESENCHYMAL_TRANSITION_DN	GOTZMANN_EPITHELIAL_TO_MESENCHYMAL_TRANSITION_DN		193	0.45351246	1.8186077	0.0	0.0051263897	0.972	4744	tags=34%, list=20%, signal=42%
REACTOME_YAP1_AND_WWTR1_TAZ_STIMULATED_GENE_EXPRESSION	REACTOME_YAP1_AND_WWTR1_TAZ_STIMULATED_GENE_EXPRESSION		23	0.6611672	1.8183473	0.004405286	0.0051464424	0.972	1187	tags=26%, list=5%, signal=27%
NIKOLSKY_BREAST_CANCER_7Q21_Q22_AMPLICON	NIKOLSKY_BREAST_CANCER_7Q21_Q22_AMPLICON		64	0.52487844	1.8183446	0.0	0.0051414752	0.972	1579	tags=20%, list=7%, signal=22%
VECCHI_GASTRIC_CANCER_EARLY_DN	VECCHI_GASTRIC_CANCER_EARLY_DN		305	0.42866358	1.8180066	0.0	0.005164944	0.973	3006	tags=32%, list=13%, signal=37%
LI_CISPLATIN_RESISTANCE_DN	LI_CISPLATIN_RESISTANCE_DN		26	0.62520295	1.8175426	0.0021691974	0.005188183	0.973	2703	tags=46%, list=11%, signal=52%
BIOCARTA_ASBCELL_PATHWAY	BIOCARTA_ASBCELL_PATHWAY		10	0.8119084	1.8175013	0.0021691974	0.0051863445	0.973	681	tags=30%, list=3%, signal=31%
MATZUK_MALE_REPRODUCTION_SERTOLI	MATZUK_MALE_REPRODUCTION_SERTOLI		27	0.6206388	1.817153	0.0	0.005203312	0.973	3017	tags=41%, list=13%, signal=47%
SMIRNOV_RESPONSE_TO_IR_6HR_UP	SMIRNOV_RESPONSE_TO_IR_6HR_UP		154	0.46252167	1.8169886	0.0	0.0052060555	0.973	4025	tags=32%, list=17%, signal=39%
NIELSEN_SYNOVIAL_SARCOMA_DN	NIELSEN_SYNOVIAL_SARCOMA_DN		20	0.679468	1.8169028	0.0	0.0052042576	0.973	3407	tags=65%, list=14%, signal=76%
JI_RESPONSE_TO_FSH_UP	JI_RESPONSE_TO_FSH_UP		71	0.5154825	1.8168299	0.0	0.005205532	0.973	3603	tags=27%, list=15%, signal=31%
BIOCARTA_IL6_PATHWAY	BIOCARTA_IL6_PATHWAY		22	0.6556042	1.8165776	0.0	0.005211508	0.973	6214	tags=50%, list=26%, signal=68%
BERENJENO_TRANSFORMED_BY_RHOA_REVERSIBLY_DN	BERENJENO_TRANSFORMED_BY_RHOA_REVERSIBLY_DN		29	0.62419	1.8161213	0.0	0.005251779	0.973	3713	tags=59%, list=16%, signal=69%
KYNG_WERNER_SYNDROM_UP	KYNG_WERNER_SYNDROM_UP		19	0.6770795	1.8155403	0.0038986355	0.0052887877	0.974	4629	tags=53%, list=20%, signal=65%
HASINA_NOL7_TARGETS_DN	HASINA_NOL7_TARGETS_DN		12	0.7811683	1.8150847	0.0	0.0053148866	0.975	3139	tags=42%, list=13%, signal=48%
REACTOME_INITIAL_TRIGGERING_OF_COMPLEMENT	REACTOME_INITIAL_TRIGGERING_OF_COMPLEMENT		11	0.80831933	1.8146963	0.0	0.0053393818	0.975	3901	tags=82%, list=16%, signal=98%
WANG_BARRETTS_ESOPHAGUS_DN	WANG_BARRETTS_ESOPHAGUS_DN		22	0.6521475	1.8146325	0.002057613	0.0053374292	0.975	4512	tags=45%, list=19%, signal=56%
MEDINA_SMARCA4_TARGETS	MEDINA_SMARCA4_TARGETS		39	0.57721424	1.8143373	0.0	0.0053571295	0.976	6028	tags=56%, list=25%, signal=76%
REACTOME_IL_6_SIGNALING	REACTOME_IL_6_SIGNALING		10	0.79849344	1.8131362	0.0	0.0054713264	0.978	1407	tags=40%, list=6%, signal=43%
HALLMARK_APICAL_JUNCTION	HALLMARK_APICAL_JUNCTION		189	0.45230028	1.8131223	0.0	0.0054661254	0.978	5191	tags=49%, list=22%, signal=62%
LIPID_TRANSPORTER_ACTIVITY	LIPID_TRANSPORTER_ACTIVITY		24	0.6442821	1.8117503	0.010141988	0.005567485	0.982	2218	tags=46%, list=9%, signal=51%
REACTOME_GENERATION_OF_SECOND_MESSENGER_MOLECULES	REACTOME_GENERATION_OF_SECOND_MESSENGER_MOLECULES		25	0.62961614	1.8113939	0.0	0.0055961274	0.983	192	tags=20%, list=1%, signal=20%
NEGATIVE_REGULATION_OF_SECRETION	NEGATIVE_REGULATION_OF_SECRETION		9	0.83365846	1.8109198	0.0	0.0056215334	0.983	1233	tags=56%, list=5%, signal=59%
SHETH_LIVER_CANCER_VS_TXNIP_LOSS_PAM3	SHETH_LIVER_CANCER_VS_TXNIP_LOSS_PAM3		65	0.5253855	1.81051	0.0	0.005653239	0.984	2709	tags=42%, list=11%, signal=47%
ZHOU_INFLAMMATORY_RESPONSE_FIMA_UP	ZHOU_INFLAMMATORY_RESPONSE_FIMA_UP		436	0.4111828	1.8103116	0.0	0.005663404	0.984	3708	tags=33%, list=16%, signal=38%
CROMER_TUMORIGENESIS_DN	CROMER_TUMORIGENESIS_DN		42	0.5692174	1.809143	0.004282655	0.0057675997	0.984	1450	tags=19%, list=6%, signal=20%
HERNANDEZ_ABERRANT_MITOSIS_BY_DOCETACEL_2NM_DN	HERNANDEZ_ABERRANT_MITOSIS_BY_DOCETACEL_2NM_DN		24	0.6447096	1.8090678	0.0	0.0057698973	0.984	3137	tags=42%, list=13%, signal=48%
NEGATIVE_REGULATION_OF_PROTEIN_METABOLIC_PROCESS	NEGATIVE_REGULATION_OF_PROTEIN_METABOLIC_PROCESS		43	0.57093114	1.8090274	0.006437768	0.005764454	0.984	2808	tags=26%, list=12%, signal=29%
RASHI_NFKB1_TARGETS	RASHI_NFKB1_TARGETS		19	0.68146604	1.8089954	0.0020618557	0.0057605435	0.984	3760	tags=53%, list=16%, signal=63%
TURASHVILI_BREAST_LOBULAR_CARCINOMA_VS_LOBULAR_NORMAL_UP	TURASHVILI_BREAST_LOBULAR_CARCINOMA_VS_LOBULAR_NORMAL_UP		90	0.49920905	1.8089168	0.0	0.0057642413	0.984	4845	tags=42%, list=20%, signal=53%
GRADE_COLON_VS_RECTAL_CANCER_UP	GRADE_COLON_VS_RECTAL_CANCER_UP		31	0.61011034	1.8088411	0.0	0.0057649002	0.985	2183	tags=23%, list=9%, signal=25%
VALK_AML_WITH_FLT3_ITD	VALK_AML_WITH_FLT3_ITD		35	0.5912489	1.8087869	0.0	0.0057594823	0.985	2526	tags=40%, list=11%, signal=45%
DAZARD_UV_RESPONSE_CLUSTER_G3	DAZARD_UV_RESPONSE_CLUSTER_G3		13	0.7509703	1.8076975	0.0	0.005830595	0.985	2757	tags=46%, list=12%, signal=52%
WANG_BARRETTS_ESOPHAGUS_AND_ESOPHAGUS_CANCER_DN	WANG_BARRETTS_ESOPHAGUS_AND_ESOPHAGUS_CANCER_DN		31	0.6017431	1.8069695	0.0	0.005891053	0.986	4649	tags=48%, list=20%, signal=60%
BOYAULT_LIVER_CANCER_SUBCLASS_G56_DN	BOYAULT_LIVER_CANCER_SUBCLASS_G56_DN		16	0.71981573	1.8065726	0.0042283298	0.0059282775	0.986	3473	tags=63%, list=15%, signal=73%
ZHENG_FOXP3_TARGETS_IN_THYMUS_UP	ZHENG_FOXP3_TARGETS_IN_THYMUS_UP		185	0.45171595	1.8064238	0.0	0.0059365337	0.986	5819	tags=43%, list=25%, signal=56%
SWEET_KRAS_ONCOGENIC_SIGNATURE	SWEET_KRAS_ONCOGENIC_SIGNATURE		84	0.50049484	1.8060594	0.0	0.0059659663	0.986	4013	tags=37%, list=17%, signal=44%
TCGA_GLIOBLASTOMA_COPY_NUMBER_DN	TCGA_GLIOBLASTOMA_COPY_NUMBER_DN		30	0.60585356	1.8059291	0.0020833334	0.0059725693	0.987	2871	tags=30%, list=12%, signal=34%
ZHENG_RESPONSE_TO_ARSENITE_UP	ZHENG_RESPONSE_TO_ARSENITE_UP		16	0.7089657	1.8056601	0.0021598272	0.0059882645	0.987	1123	tags=38%, list=5%, signal=39%
BURTON_ADIPOGENESIS_PEAK_AT_8HR	BURTON_ADIPOGENESIS_PEAK_AT_8HR		39	0.5711731	1.805614	0.0	0.0059872093	0.987	1951	tags=31%, list=8%, signal=33%
CHANG_POU5F1_TARGETS_UP	CHANG_POU5F1_TARGETS_UP		14	0.735654	1.8055915	0.006302521	0.005984589	0.987	3303	tags=79%, list=14%, signal=91%
WEST_ADRENOCORTICAL_CARCINOMA_VS_ADENOMA_DN	WEST_ADRENOCORTICAL_CARCINOMA_VS_ADENOMA_DN		23	0.6390845	1.8055401	0.0	0.005983594	0.987	2344	tags=39%, list=10%, signal=43%
NATSUME_RESPONSE_TO_INTERFERON_BETA_UP	NATSUME_RESPONSE_TO_INTERFERON_BETA_UP		67	0.5286725	1.8053628	0.0	0.0059977025	0.987	4061	tags=39%, list=17%, signal=47%
CELL_PROJECTION	CELL_PROJECTION		102	0.49309286	1.8045013	0.0	0.006063307	0.988	3090	tags=32%, list=13%, signal=37%
RADMACHER_AML_PROGNOSIS	RADMACHER_AML_PROGNOSIS		72	0.51822114	1.804317	0.004132231	0.0060622133	0.988	2689	tags=35%, list=11%, signal=39%
STAMBOLSKY_RESPONSE_TO_VITAMIN_D3_DN	STAMBOLSKY_RESPONSE_TO_VITAMIN_D3_DN		23	0.63367444	1.803969	0.0	0.0060885283	0.988	1744	tags=30%, list=7%, signal=33%
PEREZ_TP53_AND_TP63_TARGETS	PEREZ_TP53_AND_TP63_TARGETS		190	0.45032626	1.8036872	0.0	0.0061009154	0.988	2188	tags=29%, list=9%, signal=32%
VALK_AML_WITH_CEBPA	VALK_AML_WITH_CEBPA		35	0.5891134	1.8032678	0.004192872	0.0061225286	0.988	3472	tags=43%, list=15%, signal=50%
TRANSCRIPTION_ACTIVATOR_ACTIVITY	TRANSCRIPTION_ACTIVATOR_ACTIVITY		164	0.45523325	1.8031921	0.0	0.006127343	0.988	3615	tags=21%, list=15%, signal=24%
BROWNE_HCMV_INFECTION_16HR_DN	BROWNE_HCMV_INFECTION_16HR_DN		80	0.50845873	1.8029493	0.0	0.0061457106	0.988	4010	tags=45%, list=17%, signal=54%
ZUCCHI_METASTASIS_UP	ZUCCHI_METASTASIS_UP		38	0.57707393	1.8026246	0.0022123894	0.006174635	0.988	1045	tags=21%, list=4%, signal=22%
REACTOME_ACTIVATED_TLR4_SIGNALLING	REACTOME_ACTIVATED_TLR4_SIGNALLING		88	0.49511263	1.8026174	0.0	0.0061718943	0.988	4303	tags=36%, list=18%, signal=44%
BLUM_RESPONSE_TO_SALIRASIB_UP	BLUM_RESPONSE_TO_SALIRASIB_UP		236	0.4358606	1.8025528	0.0	0.0061707143	0.988	5201	tags=33%, list=22%, signal=41%
COLLER_MYC_TARGETS_DN	COLLER_MYC_TARGETS_DN		8	0.83574575	1.8021896	0.0063157897	0.006201036	0.989	2878	tags=75%, list=12%, signal=85%
YOSHIMURA_MAPK8_TARGETS_DN	YOSHIMURA_MAPK8_TARGETS_DN		337	0.42084825	1.8018541	0.0	0.006213201	0.989	4891	tags=33%, list=21%, signal=41%
TSENG_ADIPOGENIC_POTENTIAL_DN	TSENG_ADIPOGENIC_POTENTIAL_DN		44	0.55863494	1.8018193	0.0	0.006212003	0.989	4157	tags=45%, list=18%, signal=55%
KYNG_ENVIRONMENTAL_STRESS_RESPONSE_NOT_BY_UV_IN_WS	KYNG_ENVIRONMENTAL_STRESS_RESPONSE_NOT_BY_UV_IN_WS		12	0.7605685	1.8009992	0.0020120724	0.0062783365	0.99	1923	tags=33%, list=8%, signal=36%
KEGG_ARRHYTHMOGENIC_RIGHT_VENTRICULAR_CARDIOMYOPATHY_ARVC	KEGG_ARRHYTHMOGENIC_RIGHT_VENTRICULAR_CARDIOMYOPATHY_ARVC		72	0.5092383	1.8004248	0.0	0.0063236016	0.991	3046	tags=47%, list=13%, signal=54%
TONKS_TARGETS_OF_RUNX1_RUNX1T1_FUSION_MONOCYTE_DN	TONKS_TARGETS_OF_RUNX1_RUNX1T1_FUSION_MONOCYTE_DN		48	0.5517365	1.7998315	0.002079002	0.0063610575	0.991	1782	tags=25%, list=8%, signal=27%
INTRINSIC_TO_GOLGI_MEMBRANE	INTRINSIC_TO_GOLGI_MEMBRANE		14	0.71847826	1.7992682	0.0	0.0064150705	0.991	4060	tags=43%, list=17%, signal=52%
PID_SHP2_PATHWAY	PID_SHP2_PATHWAY		54	0.54253167	1.7991168	0.0020618557	0.0064270804	0.991	4322	tags=35%, list=18%, signal=43%
NIELSEN_LIPOSARCOMA_UP	NIELSEN_LIPOSARCOMA_UP		17	0.6901177	1.7982681	0.0021691974	0.0065165823	0.992	2821	tags=47%, list=12%, signal=53%
MORI_SMALL_PRE_BII_LYMPHOCYTE_UP	MORI_SMALL_PRE_BII_LYMPHOCYTE_UP		76	0.5069615	1.7974854	0.0020533882	0.0065805926	0.992	3181	tags=26%, list=13%, signal=30%
GAUSSMANN_MLL_AF4_FUSION_TARGETS_A_DN	GAUSSMANN_MLL_AF4_FUSION_TARGETS_A_DN		89	0.49406195	1.7972496	0.0	0.006592477	0.992	2596	tags=37%, list=11%, signal=41%
CASORELLI_ACUTE_PROMYELOCYTIC_LEUKEMIA_UP	CASORELLI_ACUTE_PROMYELOCYTIC_LEUKEMIA_UP		162	0.44921196	1.796867	0.0	0.0066208104	0.993	4174	tags=33%, list=18%, signal=39%
BASSO_B_LYMPHOCYTE_NETWORK	BASSO_B_LYMPHOCYTE_NETWORK		137	0.46448115	1.7968616	0.0	0.006616329	0.993	3801	tags=25%, list=16%, signal=29%
BIOCARTA_VITCB_PATHWAY	BIOCARTA_VITCB_PATHWAY		11	0.7832412	1.7966361	0.006060606	0.0066265254	0.994	2187	tags=55%, list=9%, signal=60%
KAYO_AGING_MUSCLE_DN	KAYO_AGING_MUSCLE_DN		120	0.47405702	1.7961631	0.0	0.0066559706	0.994	4171	tags=26%, list=18%, signal=31%
REACTOME_VEGF_LIGAND_RECEPTOR_INTERACTIONS	REACTOME_VEGF_LIGAND_RECEPTOR_INTERACTIONS		9	0.79930896	1.7959974	0.006147541	0.006654338	0.994	2319	tags=67%, list=10%, signal=74%
BENPORATH_NOS_TARGETS	BENPORATH_NOS_TARGETS		164	0.4581139	1.7959834	0.0	0.0066512497	0.994	4508	tags=32%, list=19%, signal=39%
BIOCARTA_RAS_PATHWAY	BIOCARTA_RAS_PATHWAY		23	0.63820374	1.7949818	0.0	0.006741318	0.995	6040	tags=61%, list=26%, signal=82%
APRELIKOVA_BRCA1_TARGETS	APRELIKOVA_BRCA1_TARGETS		47	0.5474419	1.7948525	0.0	0.006744089	0.995	3803	tags=34%, list=16%, signal=40%
INTEGRIN_BINDING	INTEGRIN_BINDING		26	0.6282024	1.7946839	0.0	0.0067556105	0.995	2482	tags=42%, list=10%, signal=47%
WOOD_EBV_EBNA1_TARGETS_DN	WOOD_EBV_EBNA1_TARGETS_DN		44	0.55156463	1.7946703	0.0	0.006751008	0.995	2703	tags=32%, list=11%, signal=36%
BERENJENO_ROCK_SIGNALING_NOT_VIA_RHOA_UP	BERENJENO_ROCK_SIGNALING_NOT_VIA_RHOA_UP		24	0.64888376	1.7946279	0.0	0.006750812	0.995	3299	tags=50%, list=14%, signal=58%
KLEIN_PRIMARY_EFFUSION_LYMPHOMA_DN	KLEIN_PRIMARY_EFFUSION_LYMPHOMA_DN		55	0.5358777	1.7942442	0.0	0.006766799	0.995	2816	tags=27%, list=12%, signal=31%
DORN_ADENOVIRUS_INFECTION_32HR_DN	DORN_ADENOVIRUS_INFECTION_32HR_DN		37	0.5845425	1.7937098	0.0	0.006817884	0.995	4543	tags=43%, list=19%, signal=53%
GEORGANTAS_HSC_MARKERS	GEORGANTAS_HSC_MARKERS		64	0.5187363	1.7933491	0.002118644	0.006849896	0.995	3472	tags=41%, list=15%, signal=47%
DELASERNA_MYOD_TARGETS_DN	DELASERNA_MYOD_TARGETS_DN		53	0.5473545	1.7933179	0.0020618557	0.006845185	0.995	3568	tags=36%, list=15%, signal=42%
BAFNA_MUC4_TARGETS_UP	BAFNA_MUC4_TARGETS_UP		7	0.8619763	1.7925755	0.0020283975	0.006911057	0.996	2321	tags=71%, list=10%, signal=79%
BHAT_ESR1_TARGETS_VIA_AKT1_DN	BHAT_ESR1_TARGETS_VIA_AKT1_DN		78	0.50391614	1.7924732	0.0	0.0069151116	0.996	3394	tags=37%, list=14%, signal=43%
NGUYEN_NOTCH1_TARGETS_DN	NGUYEN_NOTCH1_TARGETS_DN		86	0.49531507	1.792023	0.0	0.006960188	0.996	3031	tags=27%, list=13%, signal=31%
PID_LYMPH_ANGIOGENESIS_PATHWAY	PID_LYMPH_ANGIOGENESIS_PATHWAY		24	0.64058286	1.7917824	0.001996008	0.0069861873	0.996	3046	tags=38%, list=13%, signal=43%
GOLUB_ALL_VS_AML_DN	GOLUB_ALL_VS_AML_DN		22	0.643352	1.7917708	0.0043010754	0.0069813845	0.996	4101	tags=59%, list=17%, signal=71%
VERRECCHIA_RESPONSE_TO_TGFB1_C1	VERRECCHIA_RESPONSE_TO_TGFB1_C1		19	0.6801458	1.7917007	0.0023041475	0.006980905	0.996	1854	tags=53%, list=8%, signal=57%
CYSTEINE_TYPE_PEPTIDASE_ACTIVITY	CYSTEINE_TYPE_PEPTIDASE_ACTIVITY		48	0.5435918	1.7912943	0.002	0.0070022293	0.996	6157	tags=50%, list=26%, signal=67%
ZHOU_TNF_SIGNALING_4HR	ZHOU_TNF_SIGNALING_4HR		53	0.54877865	1.7909107	0.0	0.0070279827	0.996	3425	tags=36%, list=14%, signal=42%
BAUS_TFF2_TARGETS_UP	BAUS_TFF2_TARGETS_UP		25	0.64196146	1.7907945	0.0022222223	0.0070318747	0.996	3620	tags=44%, list=15%, signal=52%
ALONSO_METASTASIS_EMT_UP	ALONSO_METASTASIS_EMT_UP		34	0.581688	1.790667	0.006302521	0.007038755	0.996	2983	tags=29%, list=13%, signal=34%
ALCALAY_AML_BY_NPM1_LOCALIZATION_DN	ALCALAY_AML_BY_NPM1_LOCALIZATION_DN		179	0.45046392	1.7906629	0.0	0.007032482	0.996	1673	tags=18%, list=7%, signal=20%
SCHRAETS_MLL_TARGETS_DN	SCHRAETS_MLL_TARGETS_DN		31	0.60443527	1.7903514	0.002118644	0.0070450283	0.996	3801	tags=52%, list=16%, signal=61%
WANG_THOC1_TARGETS_DN	WANG_THOC1_TARGETS_DN		16	0.6940525	1.7900476	0.004210526	0.007071985	0.996	1341	tags=44%, list=6%, signal=46%
PROTEIN_TYROSINE_KINASE_ACTIVITY	PROTEIN_TYROSINE_KINASE_ACTIVITY		63	0.5241806	1.7899125	0.0	0.007080187	0.996	1647	tags=24%, list=7%, signal=26%
RUAN_RESPONSE_TO_TNF_UP	RUAN_RESPONSE_TO_TNF_UP		10	0.7770148	1.7897073	0.0020449897	0.007095516	0.996	3299	tags=80%, list=14%, signal=93%
AUJLA_IL22_AND_IL17A_SIGNALING	AUJLA_IL22_AND_IL17A_SIGNALING		7	0.88167584	1.7890958	0.0021367522	0.0071542445	0.996	2225	tags=71%, list=9%, signal=79%
NEWMAN_ERCC6_TARGETS_DN	NEWMAN_ERCC6_TARGETS_DN		34	0.5832115	1.7889924	0.0	0.0071507543	0.996	4172	tags=65%, list=18%, signal=78%
SASSON_RESPONSE_TO_GONADOTROPHINS_DN	SASSON_RESPONSE_TO_GONADOTROPHINS_DN		87	0.49344143	1.7881434	0.0	0.0072267484	0.996	4723	tags=46%, list=20%, signal=57%
BIOCARTA_DEATH_PATHWAY	BIOCARTA_DEATH_PATHWAY		33	0.5797839	1.7873083	0.0021367522	0.0072939727	0.996	4303	tags=48%, list=18%, signal=59%
BIOCARTA_D4GDI_PATHWAY	BIOCARTA_D4GDI_PATHWAY		13	0.7348982	1.7872573	0.0066225166	0.0072990335	0.996	3550	tags=62%, list=15%, signal=72%
HOFFMAN_CLOCK_TARGETS_UP	HOFFMAN_CLOCK_TARGETS_UP		7	0.87128705	1.7867508	0.0	0.0073371273	0.996	1751	tags=71%, list=7%, signal=77%
SERINE_TYPE_ENDOPEPTIDASE_INHIBITOR_ACTIVITY	SERINE_TYPE_ENDOPEPTIDASE_INHIBITOR_ACTIVITY		16	0.697742	1.7864927	0.0065502184	0.0073550344	0.996	5046	tags=69%, list=21%, signal=87%
RHEIN_ALL_GLUCOCORTICOID_THERAPY_UP	RHEIN_ALL_GLUCOCORTICOID_THERAPY_UP		72	0.5118443	1.786276	0.0	0.0073672514	0.996	3760	tags=38%, list=16%, signal=44%
KRIEG_KDM3A_TARGETS_NOT_HYPOXIA	KRIEG_KDM3A_TARGETS_NOT_HYPOXIA		182	0.44594073	1.7860795	0.0	0.007379384	0.996	5184	tags=30%, list=22%, signal=38%
PETRETTO_HEART_MASS_QTL_CIS_DN	PETRETTO_HEART_MASS_QTL_CIS_DN		22	0.64486545	1.7855374	0.0040899795	0.007427214	0.996	2643	tags=27%, list=11%, signal=31%
MORI_EMU_MYC_LYMPHOMA_BY_ONSET_TIME_DN	MORI_EMU_MYC_LYMPHOMA_BY_ONSET_TIME_DN		17	0.6849428	1.7851298	0.0021598272	0.007455123	0.996	5294	tags=65%, list=22%, signal=83%
DORN_ADENOVIRUS_INFECTION_12HR_UP	DORN_ADENOVIRUS_INFECTION_12HR_UP		27	0.6208752	1.7846498	0.004166667	0.007494214	0.996	3450	tags=52%, list=15%, signal=61%
VITAMIN_TRANSPORT	VITAMIN_TRANSPORT		12	0.7511584	1.7845185	0.004048583	0.00749907	0.996	762	tags=33%, list=3%, signal=34%
MICROSOME	MICROSOME		32	0.6016996	1.784343	0.0024271845	0.007508179	0.996	5293	tags=47%, list=22%, signal=60%
LIU_CDX2_TARGETS_UP	LIU_CDX2_TARGETS_UP		29	0.60639554	1.7842618	0.0020120724	0.007511604	0.996	1371	tags=41%, list=6%, signal=44%
BIOCARTA_HER2_PATHWAY	BIOCARTA_HER2_PATHWAY		22	0.6418597	1.7835848	0.0021276595	0.007578974	0.997	5932	tags=55%, list=25%, signal=73%
BIOCARTA_LONGEVITY_PATHWAY	BIOCARTA_LONGEVITY_PATHWAY		15	0.7011775	1.7835804	0.0064102565	0.007572343	0.997	4101	tags=40%, list=17%, signal=48%
GOUYER_TATI_TARGETS_DN	GOUYER_TATI_TARGETS_DN		16	0.68266433	1.7830936	0.0022675737	0.00760139	0.997	1862	tags=56%, list=8%, signal=61%
SPIELMAN_LYMPHOBLAST_EUROPEAN_VS_ASIAN_2FC_DN	SPIELMAN_LYMPHOBLAST_EUROPEAN_VS_ASIAN_2FC_DN		21	0.64520705	1.7830559	0.0	0.007597557	0.997	3404	tags=57%, list=14%, signal=67%
LIAO_HAVE_SOX4_BINDING_SITES	LIAO_HAVE_SOX4_BINDING_SITES		40	0.55965	1.7829556	0.0021691974	0.0076051266	0.997	3389	tags=45%, list=14%, signal=52%
GUTIERREZ_WALDENSTROEMS_MACROGLOBULINEMIA_2	GUTIERREZ_WALDENSTROEMS_MACROGLOBULINEMIA_2		11	0.7468889	1.7826389	0.0040983604	0.0076211435	0.997	2032	tags=45%, list=9%, signal=50%
BONOME_OVARIAN_CANCER_SURVIVAL_OPTIMAL_DEBULKING	BONOME_OVARIAN_CANCER_SURVIVAL_OPTIMAL_DEBULKING		225	0.43392482	1.7825489	0.0	0.0076273526	0.997	2761	tags=21%, list=12%, signal=24%
BEGUM_TARGETS_OF_PAX3_FOXO1_FUSION_UP	BEGUM_TARGETS_OF_PAX3_FOXO1_FUSION_UP		59	0.53398335	1.781952	0.002020202	0.0076902932	0.997	3570	tags=42%, list=15%, signal=50%
GAUSSMANN_MLL_AF4_FUSION_TARGETS_A_UP	GAUSSMANN_MLL_AF4_FUSION_TARGETS_A_UP		173	0.44707957	1.7817136	0.0	0.0077076023	0.997	3630	tags=28%, list=15%, signal=33%
MORI_IMMATURE_B_LYMPHOCYTE_UP	MORI_IMMATURE_B_LYMPHOCYTE_UP		48	0.54209775	1.780625	0.0	0.00780159	0.997	4489	tags=44%, list=19%, signal=54%
KYNG_DNA_DAMAGE_BY_GAMMA_AND_UV_RADIATION	KYNG_DNA_DAMAGE_BY_GAMMA_AND_UV_RADIATION		84	0.49045452	1.7805626	0.0	0.007799093	0.997	5036	tags=39%, list=21%, signal=50%
GAZDA_DIAMOND_BLACKFAN_ANEMIA_MYELOID_UP	GAZDA_DIAMOND_BLACKFAN_ANEMIA_MYELOID_UP		28	0.6130226	1.7796203	0.0	0.007882875	0.997	4644	tags=50%, list=20%, signal=62%
KIM_PTEN_TARGETS_UP	KIM_PTEN_TARGETS_UP		17	0.6846059	1.7794036	0.0064794817	0.007901461	0.997	3839	tags=53%, list=16%, signal=63%
GAUTSCHI_SRC_SIGNALING	GAUTSCHI_SRC_SIGNALING		8	0.84896755	1.7794011	0.002057613	0.007894619	0.997	3045	tags=75%, list=13%, signal=86%
BOYLAN_MULTIPLE_MYELOMA_C_CLUSTER_DN	BOYLAN_MULTIPLE_MYELOMA_C_CLUSTER_DN		29	0.61245877	1.7790909	0.002118644	0.007925872	0.997	3746	tags=59%, list=16%, signal=70%
OLSSON_E2F3_TARGETS_UP	OLSSON_E2F3_TARGETS_UP		27	0.60844153	1.7788377	0.0022371365	0.007937409	0.997	3526	tags=52%, list=15%, signal=61%
SABATES_COLORECTAL_ADENOMA_DN	SABATES_COLORECTAL_ADENOMA_DN		246	0.42491242	1.7774787	0.0	0.008061258	0.997	2182	tags=26%, list=9%, signal=29%
CELL_JUNCTION	CELL_JUNCTION		74	0.50469923	1.7774345	0.0	0.008062761	0.997	2905	tags=34%, list=12%, signal=38%
DOANE_BREAST_CANCER_CLASSES_DN	DOANE_BREAST_CANCER_CLASSES_DN		32	0.5934532	1.7762934	0.0020618557	0.00818347	0.997	2947	tags=44%, list=12%, signal=50%
SMITH_TERT_TARGETS_DN	SMITH_TERT_TARGETS_DN		83	0.49243885	1.7753727	0.0	0.008274795	0.997	4839	tags=46%, list=20%, signal=57%
ZIRN_TRETINOIN_RESPONSE_UP	ZIRN_TRETINOIN_RESPONSE_UP		19	0.66786206	1.7752714	0.0021097045	0.008281639	0.997	3415	tags=53%, list=14%, signal=61%
REACTOME_CHONDROITIN_SULFATE_DERMATAN_SULFATE_METABOLISM	REACTOME_CHONDROITIN_SULFATE_DERMATAN_SULFATE_METABOLISM		47	0.5498517	1.7747232	0.002004008	0.008316615	0.998	5336	tags=68%, list=23%, signal=88%
BARRIER_CANCER_RELAPSE_NORMAL_SAMPLE_DN	BARRIER_CANCER_RELAPSE_NORMAL_SAMPLE_DN		28	0.60896605	1.7744535	0.0	0.008340117	0.998	2281	tags=25%, list=10%, signal=28%
OKUMURA_INFLAMMATORY_RESPONSE_LPS	OKUMURA_INFLAMMATORY_RESPONSE_LPS		165	0.45150632	1.7743902	0.0	0.008337171	0.998	2820	tags=26%, list=12%, signal=29%
GARGALOVIC_RESPONSE_TO_OXIDIZED_PHOSPHOLIPIDS_GREY_UP	GARGALOVIC_RESPONSE_TO_OXIDIZED_PHOSPHOLIPIDS_GREY_UP		16	0.69507927	1.7743893	0.0	0.008330021	0.998	2737	tags=50%, list=12%, signal=56%
PARK_TRETINOIN_RESPONSE_AND_PML_RARA_FUSION	PARK_TRETINOIN_RESPONSE_AND_PML_RARA_FUSION		29	0.6079762	1.7742708	0.002004008	0.008336851	0.998	3176	tags=45%, list=13%, signal=52%
GALIE_TUMOR_ANGIOGENESIS	GALIE_TUMOR_ANGIOGENESIS		8	0.83966994	1.7742468	0.0021881838	0.008331119	0.998	3045	tags=75%, list=13%, signal=86%
BROWNE_HCMV_INFECTION_8HR_UP	BROWNE_HCMV_INFECTION_8HR_UP		102	0.47764543	1.7740515	0.0	0.008340823	0.998	4503	tags=33%, list=19%, signal=41%
STANHILL_HRAS_TRANSFROMATION_UP	STANHILL_HRAS_TRANSFROMATION_UP		8	0.8356527	1.7735147	0.0022123894	0.008382236	0.998	3472	tags=88%, list=15%, signal=102%
NEGATIVE_REGULATION_OF_DEVELOPMENTAL_PROCESS	NEGATIVE_REGULATION_OF_DEVELOPMENTAL_PROCESS		182	0.4420128	1.7731402	0.0	0.008405789	0.998	4236	tags=30%, list=18%, signal=36%
KEGG_ADHERENS_JUNCTION	KEGG_ADHERENS_JUNCTION		68	0.51994157	1.772765	0.0	0.008447293	0.998	5378	tags=53%, list=23%, signal=68%
MIKKELSEN_DEDIFFERENTIATED_STATE_DN	MIKKELSEN_DEDIFFERENTIATED_STATE_DN		7	0.85226345	1.7725507	0.0021551724	0.008462409	0.998	3045	tags=71%, list=13%, signal=82%
VARELA_ZMPSTE24_TARGETS_DN	VARELA_ZMPSTE24_TARGETS_DN		36	0.5854317	1.7719399	0.0	0.008523227	0.998	5324	tags=50%, list=22%, signal=64%
TURJANSKI_MAPK11_TARGETS	TURJANSKI_MAPK11_TARGETS		5	0.9496906	1.7718172	0.0	0.008529879	0.998	445	tags=40%, list=2%, signal=41%
BIOCARTA_ACE2_PATHWAY	BIOCARTA_ACE2_PATHWAY		11	0.7680781	1.7708079	0.0093896715	0.0086361645	0.998	2501	tags=55%, list=11%, signal=61%
HOEGERKORP_CD44_TARGETS_DIRECT_UP	HOEGERKORP_CD44_TARGETS_DIRECT_UP		26	0.6070865	1.7705866	0.0043290043	0.008652495	0.998	2636	tags=35%, list=11%, signal=39%
SOUCEK_MYC_TARGETS	SOUCEK_MYC_TARGETS		8	0.8526419	1.7705286	0.0	0.008652053	0.998	3496	tags=100%, list=15%, signal=117%
COATES_MACROPHAGE_M1_VS_M2_UP	COATES_MACROPHAGE_M1_VS_M2_UP		77	0.49646124	1.7694312	0.0	0.008766136	0.999	4186	tags=36%, list=18%, signal=44%
KEGG_BLADDER_CANCER	KEGG_BLADDER_CANCER		40	0.5518812	1.7688359	0.0	0.00883866	0.999	5561	tags=58%, list=23%, signal=75%
MISHRA_CARCINOMA_ASSOCIATED_FIBROBLAST_UP	MISHRA_CARCINOMA_ASSOCIATED_FIBROBLAST_UP		24	0.6336468	1.7683272	0.0	0.0088986745	0.999	3514	tags=63%, list=15%, signal=73%
REACTOME_BIOLOGICAL_OXIDATIONS	REACTOME_BIOLOGICAL_OXIDATIONS		92	0.48291445	1.7681763	0.0	0.0089118825	0.999	3181	tags=30%, list=13%, signal=35%
XU_HGF_TARGETS_REPRESSED_BY_AKT1_UP	XU_HGF_TARGETS_REPRESSED_BY_AKT1_UP		8	0.81692153	1.7679304	0.0021367522	0.008936155	0.999	2945	tags=75%, list=12%, signal=86%
AMUNDSON_DNA_DAMAGE_RESPONSE_TP53	AMUNDSON_DNA_DAMAGE_RESPONSE_TP53		15	0.7092214	1.76782	0.010752688	0.008938247	0.999	4392	tags=53%, list=19%, signal=65%
SCHAEFFER_PROSTATE_DEVELOPMENT_6HR_UP	SCHAEFFER_PROSTATE_DEVELOPMENT_6HR_UP		159	0.43944892	1.7676334	0.0	0.008956756	0.999	4893	tags=35%, list=21%, signal=44%
WANG_NEOPLASTIC_TRANSFORMATION_BY_CCND1_MYC	WANG_NEOPLASTIC_TRANSFORMATION_BY_CCND1_MYC		18	0.6823872	1.7671763	0.0044444446	0.008986203	0.999	1849	tags=50%, list=8%, signal=54%
CATION_HOMEOSTASIS	CATION_HOMEOSTASIS		95	0.48269582	1.767044	0.0	0.008990975	0.999	3498	tags=41%, list=15%, signal=48%
DELACROIX_RAR_TARGETS_DN	DELACROIX_RAR_TARGETS_DN		23	0.63827074	1.7662216	0.004132231	0.0090807695	0.999	2051	tags=39%, list=9%, signal=43%
SCHAEFFER_PROSTATE_DEVELOPMENT_AND_CANCER_BOX1_UP	SCHAEFFER_PROSTATE_DEVELOPMENT_AND_CANCER_BOX1_UP		15	0.7095979	1.7658656	0.006423983	0.00910327	0.999	1571	tags=27%, list=7%, signal=29%
INTERCALATED_DISC	INTERCALATED_DISC		7	0.8438724	1.7657539	0.004115226	0.009106489	0.999	1637	tags=57%, list=7%, signal=61%
PELLICCIOTTA_HDAC_IN_ANTIGEN_PRESENTATION_UP	PELLICCIOTTA_HDAC_IN_ANTIGEN_PRESENTATION_UP		60	0.5163987	1.7656637	0.0	0.009105701	0.999	7242	tags=60%, list=31%, signal=86%
PLASARI_TGFB1_SIGNALING_VIA_NFIC_1HR_UP	PLASARI_TGFB1_SIGNALING_VIA_NFIC_1HR_UP		31	0.59643453	1.7649797	0.0020703934	0.009188145	0.999	4667	tags=55%, list=20%, signal=68%
JAZAERI_BREAST_CANCER_BRCA1_VS_BRCA2_UP	JAZAERI_BREAST_CANCER_BRCA1_VS_BRCA2_UP		47	0.5379695	1.7641282	0.0039525693	0.009283752	0.999	6085	tags=40%, list=26%, signal=54%
REACTOME_TRAF3_DEPENDENT_IRF_ACTIVATION_PATHWAY	REACTOME_TRAF3_DEPENDENT_IRF_ACTIVATION_PATHWAY		13	0.72905326	1.7640045	0.0022522523	0.009288282	0.999	2042	tags=38%, list=9%, signal=42%
REACTOME_GLYCOSAMINOGLYCAN_METABOLISM	REACTOME_GLYCOSAMINOGLYCAN_METABOLISM		104	0.47072482	1.7639949	0.0	0.009281844	0.999	2717	tags=36%, list=11%, signal=40%
TOOKER_GEMCITABINE_RESISTANCE_DN	TOOKER_GEMCITABINE_RESISTANCE_DN		120	0.46098286	1.7638826	0.0	0.009290509	0.999	5290	tags=39%, list=22%, signal=50%
CHOI_ATL_ACUTE_STAGE	CHOI_ATL_ACUTE_STAGE		5	0.9386483	1.7625171	0.0	0.009452862	0.999	668	tags=40%, list=3%, signal=41%
CELLULAR_CATION_HOMEOSTASIS	CELLULAR_CATION_HOMEOSTASIS		92	0.4811643	1.7624897	0.0	0.0094476845	0.999	3498	tags=40%, list=15%, signal=47%
NIELSEN_GIST_VS_SYNOVIAL_SARCOMA_DN	NIELSEN_GIST_VS_SYNOVIAL_SARCOMA_DN		19	0.65735644	1.7624655	0.0022222223	0.009442526	0.999	1652	tags=42%, list=7%, signal=45%
CAIRO_HEPATOBLASTOMA_DN	CAIRO_HEPATOBLASTOMA_DN		225	0.42590776	1.7624042	0.0	0.009440076	0.999	3856	tags=35%, list=16%, signal=41%
TING_SILENCED_BY_DICER	TING_SILENCED_BY_DICER		29	0.6031142	1.7624017	0.004385965	0.009432215	0.999	2524	tags=52%, list=11%, signal=58%
REACTOME_ADAPTIVE_IMMUNE_SYSTEM	REACTOME_ADAPTIVE_IMMUNE_SYSTEM		486	0.4001172	1.7620223	0.0	0.009474536	0.999	3886	tags=20%, list=16%, signal=24%
LIN_MELANOMA_COPY_NUMBER_DN	LIN_MELANOMA_COPY_NUMBER_DN		41	0.56462973	1.7619462	0.0021141649	0.009476189	0.999	6305	tags=44%, list=27%, signal=60%
BAE_BRCA1_TARGETS_UP	BAE_BRCA1_TARGETS_UP		70	0.502784	1.7615564	0.0	0.009518473	0.999	3254	tags=27%, list=14%, signal=31%
SHIN_B_CELL_LYMPHOMA_CLUSTER_2	SHIN_B_CELL_LYMPHOMA_CLUSTER_2		27	0.6104023	1.761503	0.0021231424	0.009515996	0.999	4334	tags=41%, list=18%, signal=50%
PID_CXCR4_PATHWAY	PID_CXCR4_PATHWAY		100	0.4725998	1.7614455	0.0	0.009517648	0.999	3086	tags=27%, list=13%, signal=31%
MOREAUX_B_LYMPHOCYTE_MATURATION_BY_TACI_UP	MOREAUX_B_LYMPHOCYTE_MATURATION_BY_TACI_UP		78	0.49951312	1.7612641	0.0	0.0095286025	0.999	2991	tags=36%, list=13%, signal=41%
REACTOME_PHOSPHOLIPID_METABOLISM	REACTOME_PHOSPHOLIPID_METABOLISM		180	0.44238952	1.7609249	0.0	0.0095435865	0.999	4189	tags=32%, list=18%, signal=39%
LABBE_WNT3A_TARGETS_DN	LABBE_WNT3A_TARGETS_DN		85	0.48616505	1.7605332	0.0019723866	0.009555934	0.999	2859	tags=34%, list=12%, signal=39%
KANG_AR_TARGETS_UP	KANG_AR_TARGETS_UP		17	0.66936743	1.7597682	0.005976096	0.009654471	0.999	3514	tags=71%, list=15%, signal=83%
KYNG_DNA_DAMAGE_BY_UV	KYNG_DNA_DAMAGE_BY_UV		61	0.5109945	1.7592678	0.0	0.009697496	0.999	5398	tags=43%, list=23%, signal=55%
REGULATION_OF_SIGNAL_TRANSDUCTION	REGULATION_OF_SIGNAL_TRANSDUCTION		206	0.4339083	1.7589386	0.0	0.009729637	0.999	4303	tags=33%, list=18%, signal=40%
STREICHER_LSM1_TARGETS_DN	STREICHER_LSM1_TARGETS_DN		18	0.6747239	1.758738	0.0021598272	0.009740419	0.999	3691	tags=50%, list=16%, signal=59%
PROTEIN_COMPLEX_BINDING	PROTEIN_COMPLEX_BINDING		48	0.5331885	1.758073	0.008350731	0.0098169455	0.999	2482	tags=27%, list=10%, signal=30%
KEGG_PRIMARY_BILE_ACID_BIOSYNTHESIS	KEGG_PRIMARY_BILE_ACID_BIOSYNTHESIS		12	0.7317075	1.7578377	0.0	0.009842497	0.999	2006	tags=50%, list=8%, signal=55%
WEIGEL_OXIDATIVE_STRESS_BY_TBH_AND_H2O2	WEIGEL_OXIDATIVE_STRESS_BY_TBH_AND_H2O2		36	0.57419574	1.7578268	0.0020533882	0.009835762	0.999	4966	tags=47%, list=21%, signal=60%
LUND_SILENCED_BY_METHYLATION	LUND_SILENCED_BY_METHYLATION		15	0.6954239	1.7565333	0.0042735045	0.009974814	0.999	4164	tags=53%, list=18%, signal=65%
GERHOLD_ADIPOGENESIS_UP	GERHOLD_ADIPOGENESIS_UP		46	0.5430247	1.7564485	0.00203666	0.009973361	0.999	5501	tags=48%, list=23%, signal=62%
GLYCEROPHOSPHOLIPID_BIOSYNTHETIC_PROCESS	GLYCEROPHOSPHOLIPID_BIOSYNTHETIC_PROCESS		29	0.59945244	1.7560719	0.0043290043	0.010010654	0.999	6451	tags=48%, list=27%, signal=66%
ROVERSI_GLIOMA_LOH_REGIONS	ROVERSI_GLIOMA_LOH_REGIONS		37	0.57767475	1.755795	0.0020876827	0.010031885	0.999	2467	tags=30%, list=10%, signal=33%
TAKAYAMA_BOUND_BY_AR	TAKAYAMA_BOUND_BY_AR		9	0.82322156	1.7552584	0.0065789474	0.010097122	0.999	1172	tags=56%, list=5%, signal=58%
DITTMER_PTHLH_TARGETS_UP	DITTMER_PTHLH_TARGETS_UP		108	0.4739517	1.7549537	0.0	0.010119474	0.999	4419	tags=28%, list=19%, signal=34%
BOYLAN_MULTIPLE_MYELOMA_C_DN	BOYLAN_MULTIPLE_MYELOMA_C_DN		52	0.52893376	1.7549441	0.0020242915	0.010113864	0.999	3746	tags=42%, list=16%, signal=50%
REACTOME_NOTCH_HLH_TRANSCRIPTION_PATHWAY	REACTOME_NOTCH_HLH_TRANSCRIPTION_PATHWAY		12	0.73610467	1.7545096	0.0067873304	0.01015496	0.999	3737	tags=50%, list=16%, signal=59%
SCIAN_INVERSED_TARGETS_OF_TP53_AND_TP73_DN	SCIAN_INVERSED_TARGETS_OF_TP53_AND_TP73_DN		30	0.58905244	1.7542037	0.0021097045	0.010182371	0.999	5520	tags=47%, list=23%, signal=61%
UDAYAKUMAR_MED1_TARGETS_DN	UDAYAKUMAR_MED1_TARGETS_DN		226	0.424183	1.7541578	0.0	0.010178039	0.999	4323	tags=30%, list=18%, signal=36%
PID_TCPTP_PATHWAY	PID_TCPTP_PATHWAY		43	0.5395369	1.7540504	0.0	0.010180464	0.999	2834	tags=19%, list=12%, signal=21%
RAY_TUMORIGENESIS_BY_ERBB2_CDC25A_UP	RAY_TUMORIGENESIS_BY_ERBB2_CDC25A_UP		95	0.4744092	1.7537932	0.0021929825	0.010198784	0.999	2584	tags=23%, list=11%, signal=26%
REACTOME_P2Y_RECEPTORS	REACTOME_P2Y_RECEPTORS		11	0.7438033	1.7537687	0.006637168	0.010190485	0.999	1106	tags=36%, list=5%, signal=38%
REGULATION_OF_ACTIN_POLYMERIZATION_AND_OR_DEPOLYMERIZATION	REGULATION_OF_ACTIN_POLYMERIZATION_AND_OR_DEPOLYMERIZATION		12	0.7357281	1.7536473	0.0065502184	0.01020601	0.999	4728	tags=67%, list=20%, signal=83%
JU_AGING_TERC_TARGETS_UP	JU_AGING_TERC_TARGETS_UP		8	0.80679154	1.7528608	0.006302521	0.010286179	0.999	3496	tags=75%, list=15%, signal=88%
CATION_BINDING	CATION_BINDING		191	0.43485364	1.7527953	0.0	0.010283144	0.999	4377	tags=36%, list=18%, signal=44%
ZINC_ION_BINDING	ZINC_ION_BINDING		85	0.49063894	1.7522207	0.0	0.010356925	0.999	4361	tags=31%, list=18%, signal=37%
BROWNE_HCMV_INFECTION_12HR_DN	BROWNE_HCMV_INFECTION_12HR_DN		96	0.4869876	1.7519468	0.0	0.010374893	0.999	4730	tags=39%, list=20%, signal=48%
REACTOME_TRAF6_MEDIATED_IRF7_ACTIVATION	REACTOME_TRAF6_MEDIATED_IRF7_ACTIVATION		17	0.6649263	1.7515136	0.012552301	0.01043105	0.999	2219	tags=35%, list=9%, signal=39%
REACTOME_NFKB_ACTIVATION_THROUGH_FADD_RIP1_PATHWAY_MEDIATED_BY_CASPASE_8_AND10	REACTOME_NFKB_ACTIVATION_THROUGH_FADD_RIP1_PATHWAY_MEDIATED_BY_CASPASE_8_AND10		12	0.7476198	1.7515074	0.00203666	0.010422611	0.999	4303	tags=67%, list=18%, signal=81%
BIOCARTA_INTEGRIN_PATHWAY	BIOCARTA_INTEGRIN_PATHWAY		37	0.5749531	1.7512434	0.0021881838	0.010435234	0.999	5420	tags=43%, list=23%, signal=56%
BASOLATERAL_PLASMA_MEMBRANE	BASOLATERAL_PLASMA_MEMBRANE		33	0.5758382	1.7511575	0.0063965884	0.010446621	0.999	5587	tags=67%, list=24%, signal=87%
BHAT_ESR1_TARGETS_NOT_VIA_AKT1_DN	BHAT_ESR1_TARGETS_NOT_VIA_AKT1_DN		84	0.4891506	1.75099	0.0	0.010451461	0.999	3864	tags=46%, list=16%, signal=55%
BIOCARTA_HIVNEF_PATHWAY	BIOCARTA_HIVNEF_PATHWAY		58	0.512747	1.7505217	0.0	0.010487731	0.999	4493	tags=36%, list=19%, signal=45%
CHANDRAN_METASTASIS_TOP50_DN	CHANDRAN_METASTASIS_TOP50_DN		44	0.544072	1.7503637	0.0	0.010496278	0.999	3790	tags=34%, list=16%, signal=41%
PHOSPHOLIPID_BIOSYNTHETIC_PROCESS	PHOSPHOLIPID_BIOSYNTHETIC_PROCESS		38	0.55808705	1.7503347	0.0021141649	0.010493001	0.999	6451	tags=45%, list=27%, signal=61%
REACTOME_NUCLEAR_RECEPTOR_TRANSCRIPTION_PATHWAY	REACTOME_NUCLEAR_RECEPTOR_TRANSCRIPTION_PATHWAY		44	0.54339504	1.7501508	0.004219409	0.010504294	0.999	3673	tags=39%, list=16%, signal=46%
AMIT_EGF_RESPONSE_240_MCF10A	AMIT_EGF_RESPONSE_240_MCF10A		20	0.6522564	1.7496411	0.0065645515	0.010557467	0.999	4926	tags=60%, list=21%, signal=76%
TRANSMEMBRANE_RECEPTOR_PROTEIN_TYROSINE_KINASE_SIGNALING_PATHWAY	TRANSMEMBRANE_RECEPTOR_PROTEIN_TYROSINE_KINASE_SIGNALING_PATHWAY		77	0.4890494	1.749539	0.0	0.01057128	0.999	3752	tags=36%, list=16%, signal=43%
SANSOM_APC_TARGETS_DN	SANSOM_APC_TARGETS_DN		336	0.4070269	1.7487577	0.0	0.010662459	0.999	4436	tags=36%, list=19%, signal=43%
MATZUK_EARLY_ANTRAL_FOLLICLE	MATZUK_EARLY_ANTRAL_FOLLICLE		13	0.71746653	1.7477788	0.0	0.010787228	0.999	1136	tags=31%, list=5%, signal=32%
PEPTIDE_METABOLIC_PROCESS	PEPTIDE_METABOLIC_PROCESS		8	0.8353239	1.7470033	0.004347826	0.010895052	0.999	2542	tags=75%, list=11%, signal=84%
NEGATIVE_REGULATION_OF_PROGRAMMED_CELL_DEATH	NEGATIVE_REGULATION_OF_PROGRAMMED_CELL_DEATH		142	0.44666582	1.7469007	0.0	0.010899333	0.999	4236	tags=28%, list=18%, signal=34%
HALLMARK_XENOBIOTIC_METABOLISM	HALLMARK_XENOBIOTIC_METABOLISM		180	0.44397384	1.7462804	0.0	0.010985794	0.999	4338	tags=37%, list=18%, signal=45%
KEGG_REGULATION_OF_ACTIN_CYTOSKELETON	KEGG_REGULATION_OF_ACTIN_CYTOSKELETON		201	0.42730168	1.7459819	0.0	0.011017309	0.999	5561	tags=47%, list=23%, signal=61%
EXOPEPTIDASE_ACTIVITY	EXOPEPTIDASE_ACTIVITY		30	0.5881234	1.7458128	0.0021834061	0.011035818	0.999	2005	tags=27%, list=8%, signal=29%
BIOCARTA_IL5_PATHWAY	BIOCARTA_IL5_PATHWAY		6	0.87159246	1.7458073	0.0020120724	0.011028328	0.999	1056	tags=67%, list=4%, signal=70%
MODY_HIPPOCAMPUS_NEONATAL	MODY_HIPPOCAMPUS_NEONATAL		35	0.57008713	1.7457703	0.0041237115	0.011022113	0.999	1380	tags=23%, list=6%, signal=24%
TUOMISTO_TUMOR_SUPPRESSION_BY_COL13A1_UP	TUOMISTO_TUMOR_SUPPRESSION_BY_COL13A1_UP		15	0.6980159	1.7456836	0.0064102565	0.01103411	0.999	876	tags=33%, list=4%, signal=35%
GAUSSMANN_MLL_AF4_FUSION_TARGETS_B_DN	GAUSSMANN_MLL_AF4_FUSION_TARGETS_B_DN		7	0.85129905	1.7455744	0.0020283975	0.011034433	0.999	2678	tags=71%, list=11%, signal=81%
LAMB_CCND1_TARGETS	LAMB_CCND1_TARGETS		17	0.6734711	1.7455677	0.0066079297	0.011025655	0.999	3473	tags=53%, list=15%, signal=62%
BILE_ACID_METABOLIC_PROCESS	BILE_ACID_METABOLIC_PROCESS		9	0.7947267	1.7444037	0.008213553	0.011142337	0.999	2696	tags=67%, list=11%, signal=75%
OHGUCHI_LIVER_HNF4A_TARGETS_UP	OHGUCHI_LIVER_HNF4A_TARGETS_UP		40	0.54826915	1.7438779	0.0020283975	0.011193073	0.999	1789	tags=33%, list=8%, signal=35%
YAMASHITA_METHYLATED_IN_PROSTATE_CANCER	YAMASHITA_METHYLATED_IN_PROSTATE_CANCER		47	0.5389492	1.743551	0.002074689	0.011234561	0.999	2422	tags=36%, list=10%, signal=40%
RESPONSE_TO_OTHER_ORGANISM	RESPONSE_TO_OTHER_ORGANISM		60	0.5133576	1.743504	0.002004008	0.011234692	1.0	4439	tags=48%, list=19%, signal=59%
SHETH_LIVER_CANCER_VS_TXNIP_LOSS_PAM2	SHETH_LIVER_CANCER_VS_TXNIP_LOSS_PAM2		143	0.44803825	1.7430925	0.0	0.011277363	1.0	4024	tags=35%, list=17%, signal=42%
LYSOSOMAL_TRANSPORT	LYSOSOMAL_TRANSPORT		10	0.77670217	1.7427033	0.0	0.011314827	1.0	4354	tags=80%, list=18%, signal=98%
DACOSTA_UV_RESPONSE_VIA_ERCC3_XPCS_DN	DACOSTA_UV_RESPONSE_VIA_ERCC3_XPCS_DN		84	0.48160416	1.7426478	0.0	0.011311027	1.0	4206	tags=33%, list=18%, signal=40%
CYTOKINE_METABOLIC_PROCESS	CYTOKINE_METABOLIC_PROCESS		32	0.57185453	1.7422961	0.008247423	0.011359814	1.0	2382	tags=31%, list=10%, signal=35%
GENTILE_UV_RESPONSE_CLUSTER_D8	GENTILE_UV_RESPONSE_CLUSTER_D8		39	0.5511945	1.7422047	0.0062240665	0.011363739	1.0	4730	tags=46%, list=20%, signal=58%
GUTIERREZ_WALDENSTROEMS_MACROGLOBULINEMIA_1_DN	GUTIERREZ_WALDENSTROEMS_MACROGLOBULINEMIA_1_DN		9	0.7976773	1.7419553	0.0041841003	0.011393284	1.0	467	tags=33%, list=2%, signal=34%
LIM_MAMMARY_LUMINAL_PROGENITOR_UP	LIM_MAMMARY_LUMINAL_PROGENITOR_UP		47	0.54607785	1.7417701	0.0022883294	0.011417642	1.0	3592	tags=45%, list=15%, signal=53%
CROONQUIST_NRAS_SIGNALING_UP	CROONQUIST_NRAS_SIGNALING_UP		38	0.5629913	1.74173	0.0019493178	0.011411201	1.0	4757	tags=45%, list=20%, signal=56%
BIOCARTA_CCR5_PATHWAY	BIOCARTA_CCR5_PATHWAY		16	0.67548704	1.7416346	0.006521739	0.011420185	1.0	3337	tags=44%, list=14%, signal=51%
ENK_UV_RESPONSE_EPIDERMIS_UP	ENK_UV_RESPONSE_EPIDERMIS_UP		270	0.41263866	1.7415924	0.0	0.0114150345	1.0	4399	tags=29%, list=19%, signal=35%
CAIRO_LIVER_DEVELOPMENT_UP	CAIRO_LIVER_DEVELOPMENT_UP		157	0.44400206	1.741562	0.0	0.011409889	1.0	3261	tags=29%, list=14%, signal=33%
GILMORE_CORE_NFKB_PATHWAY	GILMORE_CORE_NFKB_PATHWAY		14	0.7005546	1.7415582	0.00867679	0.011400926	1.0	6063	tags=71%, list=26%, signal=96%
GUILLAUMOND_KLF10_TARGETS_UP	GUILLAUMOND_KLF10_TARGETS_UP		46	0.5369166	1.741385	0.0020920502	0.011417485	1.0	3652	tags=48%, list=15%, signal=56%
MAINA_VHL_TARGETS_DN	MAINA_VHL_TARGETS_DN		17	0.6710497	1.7412916	0.010183299	0.011418735	1.0	2450	tags=53%, list=10%, signal=59%
LIU_IL13_PRIMING_MODEL	LIU_IL13_PRIMING_MODEL		14	0.71663195	1.7411728	0.010373444	0.011427655	1.0	4136	tags=50%, list=17%, signal=61%
LIU_VAV3_PROSTATE_CARCINOGENESIS_DN	LIU_VAV3_PROSTATE_CARCINOGENESIS_DN		14	0.7019328	1.7408777	0.014522822	0.01145827	1.0	3795	tags=64%, list=16%, signal=77%
RESPONSE_TO_CHEMICAL_STIMULUS	RESPONSE_TO_CHEMICAL_STIMULUS		261	0.4157132	1.7403601	0.0	0.011505493	1.0	4515	tags=32%, list=19%, signal=39%
KYNG_RESPONSE_TO_H2O2	KYNG_RESPONSE_TO_H2O2		67	0.5100163	1.7399746	0.0	0.011555051	1.0	3547	tags=28%, list=15%, signal=33%
BUDHU_LIVER_CANCER_METASTASIS_UP	BUDHU_LIVER_CANCER_METASTASIS_UP		7	0.85184914	1.7394669	0.0065789474	0.011635129	1.0	501	tags=57%, list=2%, signal=58%
HOMEOSTATIC_PROCESS	HOMEOSTATIC_PROCESS		180	0.43323237	1.7392342	0.0	0.011660425	1.0	3498	tags=30%, list=15%, signal=35%
YAO_TEMPORAL_RESPONSE_TO_PROGESTERONE_CLUSTER_5	YAO_TEMPORAL_RESPONSE_TO_PROGESTERONE_CLUSTER_5		26	0.60920554	1.7390383	0.0043290043	0.011678112	1.0	815	tags=31%, list=3%, signal=32%
PID_IL12_STAT4_PATHWAY	PID_IL12_STAT4_PATHWAY		29	0.5987584	1.7388587	0.0042283298	0.011700785	1.0	2219	tags=24%, list=9%, signal=27%
LEE_NEURAL_CREST_STEM_CELL_DN	LEE_NEURAL_CREST_STEM_CELL_DN		112	0.45866084	1.7382563	0.0	0.01178303	1.0	2870	tags=35%, list=12%, signal=39%
TAVOR_CEBPA_TARGETS_DN	TAVOR_CEBPA_TARGETS_DN		29	0.5828483	1.7382058	0.0021834061	0.011780207	1.0	1757	tags=38%, list=7%, signal=41%
HALLMARK_BILE_ACID_METABOLISM	HALLMARK_BILE_ACID_METABOLISM		104	0.46820387	1.7381682	0.0	0.01177613	1.0	4768	tags=37%, list=20%, signal=46%
REACTOME_EXTRINSIC_PATHWAY_FOR_APOPTOSIS	REACTOME_EXTRINSIC_PATHWAY_FOR_APOPTOSIS		13	0.7233971	1.7377733	0.01268499	0.011815145	1.0	4303	tags=69%, list=18%, signal=85%
REACTOME_GLUTATHIONE_CONJUGATION	REACTOME_GLUTATHIONE_CONJUGATION		19	0.6574405	1.7377611	0.004192872	0.011808532	1.0	837	tags=26%, list=4%, signal=27%
VERRECCHIA_RESPONSE_TO_TGFB1_C3	VERRECCHIA_RESPONSE_TO_TGFB1_C3		14	0.7183026	1.7376148	0.0	0.011822168	1.0	3669	tags=71%, list=15%, signal=84%
BIOCARTA_PPARA_PATHWAY	BIOCARTA_PPARA_PATHWAY		53	0.5256518	1.7372031	0.004201681	0.011880076	1.0	4013	tags=36%, list=17%, signal=43%
BURTON_ADIPOGENESIS_6	BURTON_ADIPOGENESIS_6		168	0.43748218	1.7365171	0.0	0.0119528165	1.0	4101	tags=24%, list=17%, signal=29%
LEE_LIVER_CANCER_E2F1_DN	LEE_LIVER_CANCER_E2F1_DN		51	0.5129347	1.7364925	0.0	0.011947373	1.0	4791	tags=39%, list=20%, signal=49%
GUTIERREZ_MULTIPLE_MYELOMA_DN	GUTIERREZ_MULTIPLE_MYELOMA_DN		30	0.5895088	1.7361163	0.004149378	0.011996049	1.0	2930	tags=23%, list=12%, signal=27%
BIOCARTA_TID_PATHWAY	BIOCARTA_TID_PATHWAY		18	0.6624096	1.7359949	0.0	0.011999346	1.0	5467	tags=67%, list=23%, signal=87%
YAO_HOXA10_TARGETS_VIA_PROGESTERONE_UP	YAO_HOXA10_TARGETS_VIA_PROGESTERONE_UP		70	0.4955771	1.7359241	0.0	0.012000214	1.0	2636	tags=31%, list=11%, signal=35%
BIOCARTA_GRANULOCYTES_PATHWAY	BIOCARTA_GRANULOCYTES_PATHWAY		11	0.74100786	1.7352887	0.019736841	0.012105266	1.0	1428	tags=36%, list=6%, signal=39%
FREDERICK_PRKCI_TARGETS	FREDERICK_PRKCI_TARGETS		9	0.79664415	1.7345881	0.004166667	0.012199033	1.0	4069	tags=67%, list=17%, signal=80%
CYTOKINE_PRODUCTION	CYTOKINE_PRODUCTION		59	0.5196747	1.7342838	0.0	0.012233338	1.0	2382	tags=27%, list=10%, signal=30%
ABBUD_LIF_SIGNALING_1_UP	ABBUD_LIF_SIGNALING_1_UP		42	0.54845476	1.7341487	0.0064935065	0.012243965	1.0	4024	tags=50%, list=17%, signal=60%
TURJANSKI_MAPK7_TARGETS	TURJANSKI_MAPK7_TARGETS		8	0.8203395	1.7341174	0.0	0.012238298	1.0	3711	tags=75%, list=16%, signal=89%
SUZUKI_AMPLIFIED_IN_ORAL_CANCER	SUZUKI_AMPLIFIED_IN_ORAL_CANCER		12	0.72591496	1.7337439	0.012738854	0.012277668	1.0	1121	tags=33%, list=5%, signal=35%
LINSLEY_MIR16_TARGETS	LINSLEY_MIR16_TARGETS		189	0.43295285	1.7331864	0.0	0.012337045	1.0	5996	tags=40%, list=25%, signal=53%
REACTOME_GPVI_MEDIATED_ACTIVATION_CASCADE	REACTOME_GPVI_MEDIATED_ACTIVATION_CASCADE		31	0.5776193	1.7331634	0.0040241447	0.01233008	1.0	4247	tags=45%, list=18%, signal=55%
LABBE_WNT3A_TARGETS_UP	LABBE_WNT3A_TARGETS_UP		102	0.46260267	1.7331203	0.0	0.012326845	1.0	3351	tags=30%, list=14%, signal=35%
REACTOME_TRAF6_MEDIATED_NFKB_ACTIVATION	REACTOME_TRAF6_MEDIATED_NFKB_ACTIVATION		20	0.63396317	1.7329867	0.008547009	0.01233744	1.0	3803	tags=40%, list=16%, signal=48%
VALK_AML_CLUSTER_6	VALK_AML_CLUSTER_6		32	0.5821547	1.7326099	0.0019880715	0.012382731	1.0	1165	tags=25%, list=5%, signal=26%
KANG_FLUOROURACIL_RESISTANCE_DN	KANG_FLUOROURACIL_RESISTANCE_DN		14	0.68931365	1.7309245	0.008810572	0.012596629	1.0	1514	tags=29%, list=6%, signal=31%
LEE_AGING_MUSCLE_DN	LEE_AGING_MUSCLE_DN		42	0.54449856	1.7299732	0.0021141649	0.012720221	1.0	2503	tags=33%, list=11%, signal=37%
PATTERSON_DOCETAXEL_RESISTANCE	PATTERSON_DOCETAXEL_RESISTANCE		29	0.58123565	1.7290207	0.0066815144	0.01283631	1.0	6384	tags=59%, list=27%, signal=80%
REACTOME_SEMAPHORIN_INTERACTIONS	REACTOME_SEMAPHORIN_INTERACTIONS		65	0.49908933	1.7289622	0.0	0.012832727	1.0	4720	tags=52%, list=20%, signal=65%
SENGUPTA_NASOPHARYNGEAL_CARCINOMA_WITH_LMP1_UP	SENGUPTA_NASOPHARYNGEAL_CARCINOMA_WITH_LMP1_UP		372	0.40461218	1.7286714	0.0	0.012869003	1.0	2945	tags=23%, list=12%, signal=26%
KARAKAS_TGFB1_SIGNALING	KARAKAS_TGFB1_SIGNALING		17	0.6785532	1.7277501	0.00589391	0.013000552	1.0	2306	tags=41%, list=10%, signal=46%
CROONQUIST_NRAS_VS_STROMAL_STIMULATION_DN	CROONQUIST_NRAS_VS_STROMAL_STIMULATION_DN		97	0.46829003	1.7275513	0.0	0.013019134	1.0	2916	tags=32%, list=12%, signal=36%
METALLOENDOPEPTIDASE_ACTIVITY	METALLOENDOPEPTIDASE_ACTIVITY		24	0.6301411	1.7271715	0.0042462847	0.013057488	1.0	2580	tags=46%, list=11%, signal=51%
PID_IL1_PATHWAY	PID_IL1_PATHWAY		32	0.57663864	1.7270709	0.0	0.013062421	1.0	4035	tags=44%, list=17%, signal=53%
WANG_RESPONSE_TO_GSK3_INHIBITOR_SB216763_UP	WANG_RESPONSE_TO_GSK3_INHIBITOR_SB216763_UP		334	0.40740386	1.7267426	0.0	0.013117984	1.0	4926	tags=38%, list=21%, signal=47%
VACUOLAR_TRANSPORT	VACUOLAR_TRANSPORT		13	0.7146238	1.7263135	0.010526316	0.0131661575	1.0	4354	tags=62%, list=18%, signal=75%
HELLER_HDAC_TARGETS_DN	HELLER_HDAC_TARGETS_DN		275	0.41031924	1.7255249	0.0	0.013292152	1.0	3626	tags=28%, list=15%, signal=32%
CELL_MIGRATION	CELL_MIGRATION		78	0.49270326	1.7253609	0.0	0.013312808	1.0	2839	tags=41%, list=12%, signal=46%
SESTO_RESPONSE_TO_UV_C7	SESTO_RESPONSE_TO_UV_C7		66	0.49496016	1.7250566	0.0	0.013352178	1.0	3139	tags=29%, list=13%, signal=33%
VIETOR_IFRD1_TARGETS	VIETOR_IFRD1_TARGETS		23	0.6229345	1.7249074	0.004192872	0.013362992	1.0	1240	tags=26%, list=5%, signal=28%
ACTIN_POLYMERIZATION_AND_OR_DEPOLYMERIZATION	ACTIN_POLYMERIZATION_AND_OR_DEPOLYMERIZATION		22	0.6294302	1.7245456	0.006185567	0.013402175	1.0	4728	tags=55%, list=20%, signal=68%
KORKOLA_TERATOMA	KORKOLA_TERATOMA		37	0.5529361	1.7240412	0.004454343	0.013459901	1.0	2057	tags=30%, list=9%, signal=33%
SULFURIC_ESTER_HYDROLASE_ACTIVITY	SULFURIC_ESTER_HYDROLASE_ACTIVITY		15	0.68992406	1.7235373	0.0041753654	0.013529738	1.0	4186	tags=67%, list=18%, signal=81%
LEE_NEURAL_CREST_STEM_CELL_UP	LEE_NEURAL_CREST_STEM_CELL_UP		139	0.4399414	1.723513	0.0	0.013522013	1.0	3342	tags=47%, list=14%, signal=55%
ENZYME_LINKED_RECEPTOR_PROTEIN_SIGNALING_PATHWAY	ENZYME_LINKED_RECEPTOR_PROTEIN_SIGNALING_PATHWAY		129	0.45139977	1.7233651	0.0	0.013533788	1.0	3914	tags=31%, list=17%, signal=37%
VANTVEER_BREAST_CANCER_BRCA1_DN	VANTVEER_BREAST_CANCER_BRCA1_DN		42	0.5442118	1.7232685	0.004237288	0.013533421	1.0	2647	tags=24%, list=11%, signal=27%
LIAN_NEUTROPHIL_GRANULE_CONSTITUENTS	LIAN_NEUTROPHIL_GRANULE_CONSTITUENTS		21	0.62006265	1.7226714	0.0062761507	0.01359673	1.0	4020	tags=52%, list=17%, signal=63%
BIOCARTA_UCALPAIN_PATHWAY	BIOCARTA_UCALPAIN_PATHWAY		17	0.66233426	1.7221088	0.010660981	0.013670842	1.0	5184	tags=53%, list=22%, signal=68%
STEROID_BINDING	STEROID_BINDING		15	0.6850403	1.7217834	0.008064516	0.013709497	1.0	1132	tags=27%, list=5%, signal=28%
BIOCARTA_TH1TH2_PATHWAY	BIOCARTA_TH1TH2_PATHWAY		15	0.69076234	1.7212374	0.010288066	0.013772822	1.0	2317	tags=47%, list=10%, signal=52%
DURCHDEWALD_SKIN_CARCINOGENESIS_UP	DURCHDEWALD_SKIN_CARCINOGENESIS_UP		78	0.47343093	1.7199078	0.0	0.013935017	1.0	3590	tags=26%, list=15%, signal=30%
BIOCARTA_RELA_PATHWAY	BIOCARTA_RELA_PATHWAY		16	0.67211634	1.7197288	0.002118644	0.013958898	1.0	6063	tags=69%, list=26%, signal=92%
MORI_SMALL_PRE_BII_LYMPHOCYTE_DN	MORI_SMALL_PRE_BII_LYMPHOCYTE_DN		73	0.4870615	1.719647	0.0	0.013964354	1.0	1418	tags=16%, list=6%, signal=17%
HOSHIDA_LIVER_CANCER_LATE_RECURRENCE_UP	HOSHIDA_LIVER_CANCER_LATE_RECURRENCE_UP		55	0.5182502	1.7196404	0.0	0.013955103	1.0	2872	tags=33%, list=12%, signal=37%
NIELSEN_LEIOMYOSARCOMA_CNN1_DN	NIELSEN_LEIOMYOSARCOMA_CNN1_DN		20	0.6215335	1.7193261	0.0042643924	0.014003231	1.0	2672	tags=35%, list=11%, signal=39%
HALLMARK_FATTY_ACID_METABOLISM	HALLMARK_FATTY_ACID_METABOLISM		145	0.43918303	1.7192838	0.0	0.013998876	1.0	5852	tags=37%, list=25%, signal=48%
IVANOVA_HEMATOPOIESIS_STEM_CELL	IVANOVA_HEMATOPOIESIS_STEM_CELL		228	0.4166524	1.7192717	0.0	0.013988414	1.0	3822	tags=30%, list=16%, signal=36%
CYTOKINE_BINDING	CYTOKINE_BINDING		44	0.52542853	1.7189916	0.005964215	0.014010736	1.0	2472	tags=32%, list=10%, signal=35%
REACTOME_PLATELET_ADHESION_TO_EXPOSED_COLLAGEN	REACTOME_PLATELET_ADHESION_TO_EXPOSED_COLLAGEN		10	0.76540846	1.71873	0.0066964286	0.014046485	1.0	4247	tags=70%, list=18%, signal=85%
PROTEIN_DIMERIZATION_ACTIVITY	PROTEIN_DIMERIZATION_ACTIVITY		163	0.43773684	1.7185214	0.0	0.014068751	1.0	3014	tags=24%, list=13%, signal=27%
GENTILE_UV_RESPONSE_CLUSTER_D2	GENTILE_UV_RESPONSE_CLUSTER_D2		40	0.545595	1.7182246	0.0041841003	0.014100926	1.0	4045	tags=30%, list=17%, signal=36%
FOSTER_KDM1A_TARGETS_UP	FOSTER_KDM1A_TARGETS_UP		199	0.42248258	1.7178038	0.0	0.0141462935	1.0	3181	tags=30%, list=13%, signal=34%
SESTO_RESPONSE_TO_UV_C1	SESTO_RESPONSE_TO_UV_C1		68	0.501508	1.7174395	0.0	0.01418914	1.0	3445	tags=21%, list=15%, signal=24%
ZHENG_RESPONSE_TO_ARSENITE_DN	ZHENG_RESPONSE_TO_ARSENITE_DN		17	0.6655728	1.7169896	0.0064794817	0.014243894	1.0	4667	tags=65%, list=20%, signal=81%
BIOCARTA_CTLA4_PATHWAY	BIOCARTA_CTLA4_PATHWAY		18	0.64828885	1.7163649	0.008281574	0.014331224	1.0	13	tags=11%, list=0%, signal=11%
BERENJENO_TRANSFORMED_BY_RHOA_FOREVER_UP	BERENJENO_TRANSFORMED_BY_RHOA_FOREVER_UP		19	0.62836725	1.7163068	0.0065502184	0.014327964	1.0	2878	tags=42%, list=12%, signal=48%
MARTENS_BOUND_BY_PML_RARA_FUSION	MARTENS_BOUND_BY_PML_RARA_FUSION		418	0.39355353	1.7158457	0.0	0.01440687	1.0	4779	tags=33%, list=20%, signal=41%
WANG_TUMOR_INVASIVENESS_DN	WANG_TUMOR_INVASIVENESS_DN		201	0.42352134	1.7154028	0.0	0.014479463	1.0	5483	tags=35%, list=23%, signal=46%
TONKS_TARGETS_OF_RUNX1_RUNX1T1_FUSION_HSC_DN	TONKS_TARGETS_OF_RUNX1_RUNX1T1_FUSION_HSC_DN		173	0.42537972	1.7153267	0.0	0.01447722	1.0	3513	tags=31%, list=15%, signal=36%
MIZUKAMI_HYPOXIA_UP	MIZUKAMI_HYPOXIA_UP		11	0.7455395	1.715194	0.008080808	0.014500356	1.0	3304	tags=64%, list=14%, signal=74%
BIOCARTA_PDGF_PATHWAY	BIOCARTA_PDGF_PATHWAY		32	0.5764259	1.7150366	0.0021645022	0.014518597	1.0	3059	tags=28%, list=13%, signal=32%
JOHANSSON_BRAIN_CANCER_EARLY_VS_LATE_DN	JOHANSSON_BRAIN_CANCER_EARLY_VS_LATE_DN		44	0.5380828	1.7149723	0.004255319	0.014515124	1.0	3943	tags=45%, list=17%, signal=54%
HE_PTEN_TARGETS_UP	HE_PTEN_TARGETS_UP		16	0.6659246	1.7148567	0.0064102565	0.014521291	1.0	3839	tags=50%, list=16%, signal=60%
FONTAINE_FOLLICULAR_THYROID_ADENOMA_DN	FONTAINE_FOLLICULAR_THYROID_ADENOMA_DN		64	0.5026691	1.7145793	0.0021786492	0.014550408	1.0	4828	tags=38%, list=20%, signal=47%
REGULATION_OF_CELLULAR_COMPONENT_SIZE	REGULATION_OF_CELLULAR_COMPONENT_SIZE		14	0.7032231	1.7143092	0.015250545	0.0145924855	1.0	4728	tags=57%, list=20%, signal=71%
CORRE_MULTIPLE_MYELOMA_UP	CORRE_MULTIPLE_MYELOMA_UP		63	0.5013201	1.713972	0.003992016	0.014641536	1.0	3175	tags=46%, list=13%, signal=53%
ANTI_APOPTOSIS	ANTI_APOPTOSIS		112	0.455795	1.7137936	0.0	0.014653481	1.0	5861	tags=42%, list=25%, signal=55%
SATO_SILENCED_BY_DEACETYLATION_IN_PANCREATIC_CANCER	SATO_SILENCED_BY_DEACETYLATION_IN_PANCREATIC_CANCER		39	0.55090755	1.7137829	0.006048387	0.014645084	1.0	2935	tags=38%, list=12%, signal=44%
NEGATIVE_REGULATION_OF_APOPTOSIS	NEGATIVE_REGULATION_OF_APOPTOSIS		141	0.44450143	1.7135861	0.0	0.014661787	1.0	4236	tags=28%, list=18%, signal=33%
LEE_LIVER_CANCER_MYC_TGFA_DN	LEE_LIVER_CANCER_MYC_TGFA_DN		53	0.5149421	1.7135476	0.0038535646	0.014653422	1.0	1673	tags=25%, list=7%, signal=26%
LIN_APC_TARGETS	LIN_APC_TARGETS		75	0.48670617	1.7133638	0.0021598272	0.014670066	1.0	5239	tags=39%, list=22%, signal=49%
PID_VEGFR1_2_PATHWAY	PID_VEGFR1_2_PATHWAY		69	0.4868021	1.7133573	0.0	0.014661691	1.0	3086	tags=26%, list=13%, signal=30%
HUTTMANN_B_CLL_POOR_SURVIVAL_UP	HUTTMANN_B_CLL_POOR_SURVIVAL_UP		255	0.41493902	1.71324	0.0	0.014672365	1.0	3839	tags=31%, list=16%, signal=37%
SARTIPY_BLUNTED_BY_INSULIN_RESISTANCE_UP	SARTIPY_BLUNTED_BY_INSULIN_RESISTANCE_UP		19	0.63201606	1.7129321	0.021186441	0.014711705	1.0	5070	tags=58%, list=21%, signal=74%
RIZ_ERYTHROID_DIFFERENTIATION_APOBEC2	RIZ_ERYTHROID_DIFFERENTIATION_APOBEC2		23	0.6053467	1.7124231	0.010416667	0.014783243	1.0	2430	tags=39%, list=10%, signal=44%
CYTOKINE_SECRETION	CYTOKINE_SECRETION		14	0.69169474	1.7123271	0.006451613	0.014790181	1.0	2016	tags=36%, list=9%, signal=39%
GAVIN_FOXP3_TARGETS_CLUSTER_P3	GAVIN_FOXP3_TARGETS_CLUSTER_P3		151	0.44459885	1.7119755	0.0	0.014842668	1.0	3638	tags=32%, list=15%, signal=37%
HUTTMANN_B_CLL_POOR_SURVIVAL_DN	HUTTMANN_B_CLL_POOR_SURVIVAL_DN		56	0.5027103	1.7116642	0.0020703934	0.014877097	1.0	4347	tags=39%, list=18%, signal=48%
REACTOME_MYD88_MAL_CASCADE_INITIATED_ON_PLASMA_MEMBRANE	REACTOME_MYD88_MAL_CASCADE_INITIATED_ON_PLASMA_MEMBRANE		79	0.4834114	1.7115848	0.0	0.014878132	1.0	5467	tags=43%, list=23%, signal=56%
PEREZ_TP63_TARGETS	PEREZ_TP63_TARGETS		317	0.401735	1.7114266	0.0	0.014892264	1.0	2217	tags=26%, list=9%, signal=29%
REACTOME_IRON_UPTAKE_AND_TRANSPORT	REACTOME_IRON_UPTAKE_AND_TRANSPORT		35	0.5601175	1.7110355	0.0022075055	0.014950329	1.0	3668	tags=40%, list=15%, signal=47%
SEIDEN_ONCOGENESIS_BY_MET	SEIDEN_ONCOGENESIS_BY_MET		85	0.47492266	1.711009	0.0	0.01494178	1.0	5407	tags=41%, list=23%, signal=53%
SASSON_RESPONSE_TO_FORSKOLIN_DN	SASSON_RESPONSE_TO_FORSKOLIN_DN		88	0.4818966	1.710984	0.0	0.01493209	1.0	4624	tags=41%, list=20%, signal=51%
GOUYER_TATI_TARGETS_UP	GOUYER_TATI_TARGETS_UP		9	0.76611286	1.7106749	0.013833992	0.0149675375	1.0	2709	tags=44%, list=11%, signal=50%
RAMPON_ENRICHED_LEARNING_ENVIRONMENT_EARLY_UP	RAMPON_ENRICHED_LEARNING_ENVIRONMENT_EARLY_UP		14	0.681746	1.710552	0.016528925	0.0149780335	1.0	4984	tags=57%, list=21%, signal=72%
CHYLA_CBFA2T3_TARGETS_DN	CHYLA_CBFA2T3_TARGETS_DN		209	0.41714826	1.7102839	0.0	0.015011114	1.0	3048	tags=27%, list=13%, signal=31%
REACTOME_CLASS_I_MHC_MEDIATED_ANTIGEN_PROCESSING_PRESENTATION	REACTOME_CLASS_I_MHC_MEDIATED_ANTIGEN_PROCESSING_PRESENTATION		227	0.41325867	1.7102779	0.0	0.015000221	1.0	6840	tags=37%, list=29%, signal=52%
LOPEZ_MESOTHELIOMA_SURVIVAL_WORST_VS_BEST_DN	LOPEZ_MESOTHELIOMA_SURVIVAL_WORST_VS_BEST_DN		6	0.86506027	1.7102652	0.002004008	0.014992856	1.0	2114	tags=67%, list=9%, signal=73%
TRAYNOR_RETT_SYNDROM_DN	TRAYNOR_RETT_SYNDROM_DN		17	0.66256356	1.7100406	0.010799136	0.015003113	1.0	1685	tags=47%, list=7%, signal=51%
STAMBOLSKY_TARGETS_OF_MUTATED_TP53_UP	STAMBOLSKY_TARGETS_OF_MUTATED_TP53_UP		46	0.5309154	1.709871	0.002074689	0.015013459	1.0	1927	tags=22%, list=8%, signal=24%
SASAKI_TARGETS_OF_TP73_AND_TP63	SASAKI_TARGETS_OF_TP73_AND_TP63		10	0.7670325	1.7096982	0.0084566595	0.015041559	1.0	2317	tags=60%, list=10%, signal=66%
AGARWAL_AKT_PATHWAY_TARGETS	AGARWAL_AKT_PATHWAY_TARGETS		10	0.7961182	1.7096508	0.008230452	0.015038954	1.0	2580	tags=60%, list=11%, signal=67%
KONDO_EZH2_TARGETS	KONDO_EZH2_TARGETS		219	0.41669315	1.7087921	0.0	0.015167085	1.0	4069	tags=35%, list=17%, signal=42%
REGULATION_OF_ACTIN_FILAMENT_LENGTH	REGULATION_OF_ACTIN_FILAMENT_LENGTH		13	0.7144533	1.7084833	0.0066079297	0.015205572	1.0	4728	tags=62%, list=20%, signal=77%
PID_IL23_PATHWAY	PID_IL23_PATHWAY		29	0.58748865	1.7084006	0.008421052	0.015209853	1.0	1945	tags=31%, list=8%, signal=34%
REACTOME_PPARA_ACTIVATES_GENE_EXPRESSION	REACTOME_PPARA_ACTIVATES_GENE_EXPRESSION		95	0.46527433	1.7079107	0.0	0.015276452	1.0	3584	tags=22%, list=15%, signal=26%
SMALL_GTPASE_MEDIATED_SIGNAL_TRANSDUCTION	SMALL_GTPASE_MEDIATED_SIGNAL_TRANSDUCTION		84	0.47701108	1.7074442	0.0	0.015351309	1.0	3878	tags=33%, list=16%, signal=40%
YAO_TEMPORAL_RESPONSE_TO_PROGESTERONE_CLUSTER_16	YAO_TEMPORAL_RESPONSE_TO_PROGESTERONE_CLUSTER_16		73	0.47964025	1.7073985	0.0021276595	0.015344879	1.0	2927	tags=30%, list=12%, signal=34%
MCBRYAN_PUBERTAL_BREAST_4_5WK_DN	MCBRYAN_PUBERTAL_BREAST_4_5WK_DN		178	0.4285232	1.7072294	0.0	0.015359739	1.0	3935	tags=28%, list=17%, signal=33%
WANG_IMMORTALIZED_BY_HOXA9_AND_MEIS1_UP	WANG_IMMORTALIZED_BY_HOXA9_AND_MEIS1_UP		28	0.57833546	1.7068217	0.008048289	0.015418866	1.0	2960	tags=32%, list=12%, signal=37%
MUNSHI_MULTIPLE_MYELOMA_UP	MUNSHI_MULTIPLE_MYELOMA_UP		77	0.48325747	1.7054479	0.0	0.015650298	1.0	5313	tags=42%, list=22%, signal=53%
TURASHVILI_BREAST_DUCTAL_CARCINOMA_VS_DUCTAL_NORMAL_UP	TURASHVILI_BREAST_DUCTAL_CARCINOMA_VS_DUCTAL_NORMAL_UP		42	0.53651917	1.7048055	0.0042735045	0.015754633	1.0	2268	tags=38%, list=10%, signal=42%
HERNANDEZ_MITOTIC_ARREST_BY_DOCETAXEL_1_UP	HERNANDEZ_MITOTIC_ARREST_BY_DOCETAXEL_1_UP		32	0.56750435	1.7042953	0.0021645022	0.015834363	1.0	1588	tags=34%, list=7%, signal=37%
BIOCARTA_IL10_PATHWAY	BIOCARTA_IL10_PATHWAY		17	0.65884405	1.7038866	0.015655577	0.015894394	1.0	2328	tags=41%, list=10%, signal=46%
DARWICHE_SQUAMOUS_CELL_CARCINOMA_UP	DARWICHE_SQUAMOUS_CELL_CARCINOMA_UP		127	0.44764397	1.7035637	0.0	0.015944727	1.0	3923	tags=33%, list=17%, signal=39%
RESPONSE_TO_STRESS	RESPONSE_TO_STRESS		454	0.3875993	1.7033612	0.0	0.015970586	1.0	3676	tags=22%, list=16%, signal=25%
REACTOME_METABOLISM_OF_LIPIDS_AND_LIPOPROTEINS	REACTOME_METABOLISM_OF_LIPIDS_AND_LIPOPROTEINS		425	0.39122462	1.7033032	0.0	0.015967276	1.0	4584	tags=28%, list=19%, signal=34%
STEARMAN_LUNG_CANCER_EARLY_VS_LATE_DN	STEARMAN_LUNG_CANCER_EARLY_VS_LATE_DN		55	0.50682783	1.7030692	0.0021231424	0.016003579	1.0	4167	tags=45%, list=18%, signal=55%
LINDGREN_BLADDER_CANCER_CLUSTER_3_DN	LINDGREN_BLADDER_CANCER_CLUSTER_3_DN		211	0.41915065	1.7028538	0.0	0.0160293	1.0	3976	tags=29%, list=17%, signal=34%
BIOCARTA_SODD_PATHWAY	BIOCARTA_SODD_PATHWAY		10	0.75284386	1.7025992	0.00625	0.016058793	1.0	4303	tags=70%, list=18%, signal=86%
ONO_FOXP3_TARGETS_DN	ONO_FOXP3_TARGETS_DN		38	0.55069774	1.7020853	0.001980198	0.016135637	1.0	3839	tags=39%, list=16%, signal=47%
VALK_AML_CLUSTER_9	VALK_AML_CLUSTER_9		33	0.56100744	1.7014613	0.0022421526	0.016225126	1.0	3172	tags=45%, list=13%, signal=52%
LEE_LIVER_CANCER_MYC_DN	LEE_LIVER_CANCER_MYC_DN		46	0.51593167	1.6998054	0.004140787	0.016533803	1.0	3429	tags=33%, list=14%, signal=38%
CERVERA_SDHB_TARGETS_1_UP	CERVERA_SDHB_TARGETS_1_UP		103	0.4597467	1.6990181	0.0	0.016649509	1.0	3055	tags=38%, list=13%, signal=43%
BAKER_HEMATOPOESIS_STAT1_TARGETS	BAKER_HEMATOPOESIS_STAT1_TARGETS		10	0.733898	1.6987054	0.018518519	0.016688598	1.0	3304	tags=70%, list=14%, signal=81%
REACTOME_PRE_NOTCH_EXPRESSION_AND_PROCESSING	REACTOME_PRE_NOTCH_EXPRESSION_AND_PROCESSING		38	0.5430884	1.6985903	0.004405286	0.016690508	1.0	3737	tags=34%, list=16%, signal=41%
KUMAR_TARGETS_OF_MLL_AF9_FUSION	KUMAR_TARGETS_OF_MLL_AF9_FUSION		368	0.39531144	1.698437	0.0	0.01670392	1.0	4134	tags=30%, list=17%, signal=36%
IKEDA_MIR133_TARGETS_DN	IKEDA_MIR133_TARGETS_DN		7	0.83122295	1.6978965	0.006651885	0.016770717	1.0	3262	tags=57%, list=14%, signal=66%
MARCHINI_TRABECTEDIN_RESISTANCE_DN	MARCHINI_TRABECTEDIN_RESISTANCE_DN		48	0.5292837	1.6977985	0.0041753654	0.016780766	1.0	4824	tags=50%, list=20%, signal=63%
REACTOME_THE_ACTIVATION_OF_ARYLSULFATASES	REACTOME_THE_ACTIVATION_OF_ARYLSULFATASES		11	0.72168434	1.6974075	0.008474576	0.016836964	1.0	4186	tags=73%, list=18%, signal=88%
LIM_MAMMARY_STEM_CELL_DN	LIM_MAMMARY_STEM_CELL_DN		389	0.390301	1.6969976	0.0	0.016901152	1.0	4617	tags=32%, list=19%, signal=39%
GRAHAM_CML_DIVIDING_VS_NORMAL_DIVIDING_DN	GRAHAM_CML_DIVIDING_VS_NORMAL_DIVIDING_DN		9	0.76672596	1.696967	0.014830508	0.016896078	1.0	2057	tags=56%, list=9%, signal=61%
LA_MEN1_TARGETS	LA_MEN1_TARGETS		23	0.6099596	1.694993	0.014198783	0.017241286	1.0	1652	tags=43%, list=7%, signal=47%
WIERENGA_STAT5A_TARGETS_GROUP1	WIERENGA_STAT5A_TARGETS_GROUP1		119	0.44456467	1.6948338	0.0	0.017252224	1.0	3111	tags=30%, list=13%, signal=35%
RASHI_RESPONSE_TO_IONIZING_RADIATION_6	RASHI_RESPONSE_TO_IONIZING_RADIATION_6		77	0.47800854	1.6945689	0.0	0.017297644	1.0	2887	tags=25%, list=12%, signal=28%
CHEN_PDGF_TARGETS	CHEN_PDGF_TARGETS		17	0.64832175	1.6941751	0.0125	0.01736134	1.0	4158	tags=53%, list=18%, signal=64%
PASINI_SUZ12_TARGETS_UP	PASINI_SUZ12_TARGETS_UP		96	0.46463788	1.693865	0.0	0.017412245	1.0	3254	tags=28%, list=14%, signal=32%
GUO_TARGETS_OF_IRS1_AND_IRS2	GUO_TARGETS_OF_IRS1_AND_IRS2		92	0.46778074	1.6937037	0.0	0.017427457	1.0	3879	tags=33%, list=16%, signal=39%
KEGG_LEUKOCYTE_TRANSENDOTHELIAL_MIGRATION	KEGG_LEUKOCYTE_TRANSENDOTHELIAL_MIGRATION		107	0.45300132	1.6933304	0.0	0.0174748	1.0	5529	tags=51%, list=23%, signal=67%
REACTOME_SIGNALING_BY_NOTCH	REACTOME_SIGNALING_BY_NOTCH		95	0.46403727	1.69309	0.0	0.017508425	1.0	4334	tags=31%, list=18%, signal=37%
KASLER_HDAC7_TARGETS_1_UP	KASLER_HDAC7_TARGETS_1_UP		186	0.42324126	1.6930665	0.0	0.017500712	1.0	4440	tags=29%, list=19%, signal=35%
BIOCARTA_CDC42RAC_PATHWAY	BIOCARTA_CDC42RAC_PATHWAY		16	0.6645085	1.6929871	0.0065789474	0.017502183	1.0	6522	tags=75%, list=28%, signal=103%
MEMBRANE_FRACTION	MEMBRANE_FRACTION		306	0.3960314	1.6925215	0.0	0.017592855	1.0	3946	tags=29%, list=17%, signal=34%
PID_CD8_TCR_DOWNSTREAM_PATHWAY	PID_CD8_TCR_DOWNSTREAM_PATHWAY		51	0.51965415	1.6924433	0.0	0.017593183	1.0	2090	tags=22%, list=9%, signal=24%
PEDERSEN_METASTASIS_BY_ERBB2_ISOFORM_5	PEDERSEN_METASTASIS_BY_ERBB2_ISOFORM_5		9	0.7614875	1.6924299	0.014553014	0.01758313	1.0	2193	tags=67%, list=9%, signal=73%
ANATOMICAL_STRUCTURE_MORPHOGENESIS	ANATOMICAL_STRUCTURE_MORPHOGENESIS		333	0.39286643	1.692352	0.0	0.017587904	1.0	3618	tags=31%, list=15%, signal=36%
WESTON_VEGFA_TARGETS_6HR	WESTON_VEGFA_TARGETS_6HR		55	0.50774676	1.6922487	0.0	0.017598456	1.0	2814	tags=45%, list=12%, signal=51%
REACTOME_PHASE1_FUNCTIONALIZATION_OF_COMPOUNDS	REACTOME_PHASE1_FUNCTIONALIZATION_OF_COMPOUNDS		50	0.5146535	1.6915804	0.004282655	0.017718235	1.0	3818	tags=40%, list=16%, signal=48%
DURAND_STROMA_NS_UP	DURAND_STROMA_NS_UP		148	0.4361488	1.6913482	0.0	0.0177661	1.0	3938	tags=39%, list=17%, signal=46%
HU_ANGIOGENESIS_UP	HU_ANGIOGENESIS_UP		20	0.6274953	1.6910447	0.009920635	0.017811665	1.0	3450	tags=40%, list=15%, signal=47%
HAHTOLA_SEZARY_SYNDROM_UP	HAHTOLA_SEZARY_SYNDROM_UP		91	0.46302775	1.6908689	0.0	0.017846905	1.0	2745	tags=23%, list=12%, signal=26%
MCGARVEY_SILENCED_BY_METHYLATION_IN_COLON_CANCER	MCGARVEY_SILENCED_BY_METHYLATION_IN_COLON_CANCER		38	0.5513933	1.6907884	0.0062111802	0.017852686	1.0	3030	tags=47%, list=13%, signal=54%
GRUETZMANN_PANCREATIC_CANCER_DN	GRUETZMANN_PANCREATIC_CANCER_DN		193	0.41762388	1.6905587	0.0	0.017881189	1.0	3657	tags=29%, list=15%, signal=34%
GHO_ATF5_TARGETS_DN	GHO_ATF5_TARGETS_DN		16	0.6743967	1.6899762	0.015118791	0.017983185	1.0	4657	tags=75%, list=20%, signal=93%
HARRIS_BRAIN_CANCER_PROGENITORS	HARRIS_BRAIN_CANCER_PROGENITORS		39	0.5332692	1.689857	0.0	0.017989984	1.0	2678	tags=44%, list=11%, signal=49%
GENTILE_UV_RESPONSE_CLUSTER_D5	GENTILE_UV_RESPONSE_CLUSTER_D5		37	0.54438984	1.6896183	0.0043290043	0.01801826	1.0	1700	tags=16%, list=7%, signal=17%
INTEGRAL_TO_GOLGI_MEMBRANE	INTEGRAL_TO_GOLGI_MEMBRANE		9	0.78583795	1.6895833	0.006369427	0.01801029	1.0	4060	tags=67%, list=17%, signal=80%
STOSSI_RESPONSE_TO_ESTRADIOL	STOSSI_RESPONSE_TO_ESTRADIOL		41	0.5324954	1.6895778	0.0041841003	0.018001145	1.0	2074	tags=32%, list=9%, signal=35%
LIPOPROTEIN_BIOSYNTHETIC_PROCESS	LIPOPROTEIN_BIOSYNTHETIC_PROCESS		23	0.60734683	1.6892983	0.019067796	0.018045207	1.0	6333	tags=48%, list=27%, signal=65%
REACTOME_HS_GAG_DEGRADATION	REACTOME_HS_GAG_DEGRADATION		19	0.6249293	1.6892413	0.005976096	0.018047374	1.0	4784	tags=63%, list=20%, signal=79%
KANG_IMMORTALIZED_BY_TERT_DN	KANG_IMMORTALIZED_BY_TERT_DN		95	0.4665485	1.6888535	0.0	0.018118542	1.0	3941	tags=40%, list=17%, signal=48%
VALK_AML_CLUSTER_1	VALK_AML_CLUSTER_1		27	0.5878581	1.6882935	0.006637168	0.018197302	1.0	3590	tags=52%, list=15%, signal=61%
REACTOME_CHYLOMICRON_MEDIATED_LIPID_TRANSPORT	REACTOME_CHYLOMICRON_MEDIATED_LIPID_TRANSPORT		12	0.71496195	1.6880026	0.0084566595	0.018229693	1.0	4899	tags=75%, list=21%, signal=95%
ZEILSTRA_CD44_TARGETS_UP	ZEILSTRA_CD44_TARGETS_UP		7	0.80182004	1.688001	0.006302521	0.018218203	1.0	2468	tags=57%, list=10%, signal=64%
KEGG_RENAL_CELL_CARCINOMA	KEGG_RENAL_CELL_CARCINOMA		68	0.48604614	1.6871344	0.0	0.01837267	1.0	5797	tags=43%, list=24%, signal=56%
REACTOME_NFKB_AND_MAP_KINASES_ACTIVATION_MEDIATED_BY_TLR4_SIGNALING_REPERTOIRE	REACTOME_NFKB_AND_MAP_KINASES_ACTIVATION_MEDIATED_BY_TLR4_SIGNALING_REPERTOIRE		68	0.48368672	1.6868279	0.0	0.018414108	1.0	5467	tags=44%, list=23%, signal=57%
CYTOPLASM_ORGANIZATION_AND_BIOGENESIS	CYTOPLASM_ORGANIZATION_AND_BIOGENESIS		15	0.67209107	1.6867465	0.017582418	0.018410396	1.0	4504	tags=60%, list=19%, signal=74%
BIOCARTA_MET_PATHWAY	BIOCARTA_MET_PATHWAY		37	0.5527961	1.6865343	0.002118644	0.01843265	1.0	5529	tags=35%, list=23%, signal=46%
VANDESLUIS_COMMD1_TARGETS_GROUP_3_UP	VANDESLUIS_COMMD1_TARGETS_GROUP_3_UP		77	0.46938476	1.6861818	0.002173913	0.01848963	1.0	2262	tags=26%, list=10%, signal=29%
REACTOME_CREATION_OF_C4_AND_C2_ACTIVATORS	REACTOME_CREATION_OF_C4_AND_C2_ACTIVATORS		6	0.83293813	1.6859843	0.008368201	0.018516198	1.0	3680	tags=83%, list=16%, signal=99%
REGULATION_OF_BIOLOGICAL_QUALITY	REGULATION_OF_BIOLOGICAL_QUALITY		371	0.38760495	1.6855046	0.0	0.018589836	1.0	3498	tags=29%, list=15%, signal=33%
HEDENFALK_BREAST_CANCER_BRCA1_VS_BRCA2	HEDENFALK_BREAST_CANCER_BRCA1_VS_BRCA2		156	0.4237051	1.6853669	0.0	0.018609583	1.0	3086	tags=19%, list=13%, signal=22%
CHARAFE_BREAST_CANCER_BASAL_VS_MESENCHYMAL_DN	CHARAFE_BREAST_CANCER_BASAL_VS_MESENCHYMAL_DN		50	0.5117664	1.6850511	0.006	0.018650563	1.0	3767	tags=40%, list=16%, signal=47%
KEGG_HYPERTROPHIC_CARDIOMYOPATHY_HCM	KEGG_HYPERTROPHIC_CARDIOMYOPATHY_HCM		79	0.4698937	1.6848035	0.002057613	0.018677974	1.0	3351	tags=41%, list=14%, signal=47%
VERRECCHIA_RESPONSE_TO_TGFB1_C4	VERRECCHIA_RESPONSE_TO_TGFB1_C4		13	0.6914366	1.6848031	0.008528785	0.018665146	1.0	3737	tags=62%, list=16%, signal=73%
PEPPER_CHRONIC_LYMPHOCYTIC_LEUKEMIA_UP	PEPPER_CHRONIC_LYMPHOCYTIC_LEUKEMIA_UP		29	0.5640666	1.6847651	0.0022123894	0.01866012	1.0	2705	tags=38%, list=11%, signal=43%
DIRMEIER_LMP1_RESPONSE_LATE_DN	DIRMEIER_LMP1_RESPONSE_LATE_DN		31	0.56373215	1.6844732	0.009009009	0.018701073	1.0	3407	tags=32%, list=14%, signal=38%
WOUND_HEALING	WOUND_HEALING		42	0.53543496	1.6841495	0.0059288535	0.018759679	1.0	1801	tags=33%, list=8%, signal=36%
REACTOME_TRIF_MEDIATED_TLR3_SIGNALING	REACTOME_TRIF_MEDIATED_TLR3_SIGNALING		71	0.48892355	1.6840671	0.005882353	0.018764755	1.0	5041	tags=39%, list=21%, signal=50%
WARTERS_RESPONSE_TO_IR_SKIN	WARTERS_RESPONSE_TO_IR_SKIN		71	0.47379223	1.6839547	0.0022421526	0.018782908	1.0	4113	tags=37%, list=17%, signal=44%
PID_FCER1_PATHWAY	PID_FCER1_PATHWAY		60	0.4954543	1.6836314	0.0021459227	0.018850077	1.0	5529	tags=45%, list=23%, signal=59%
VANTVEER_BREAST_CANCER_ESR1_DN	VANTVEER_BREAST_CANCER_ESR1_DN		221	0.41035318	1.6835392	0.0	0.0188562	1.0	3570	tags=28%, list=15%, signal=33%
DAZARD_UV_RESPONSE_CLUSTER_G24	DAZARD_UV_RESPONSE_CLUSTER_G24		25	0.5937783	1.6833096	0.010729614	0.018902222	1.0	2450	tags=48%, list=10%, signal=53%
RIZ_ERYTHROID_DIFFERENTIATION_6HR	RIZ_ERYTHROID_DIFFERENTIATION_6HR		31	0.56297505	1.683207	0.013071896	0.018903758	1.0	2824	tags=45%, list=12%, signal=51%
PARK_TRETINOIN_RESPONSE	PARK_TRETINOIN_RESPONSE		12	0.6948779	1.6828623	0.014957265	0.018952228	1.0	3059	tags=58%, list=13%, signal=67%
KEGG_RENIN_ANGIOTENSIN_SYSTEM	KEGG_RENIN_ANGIOTENSIN_SYSTEM		14	0.69240546	1.6827223	0.002173913	0.018967085	1.0	4614	tags=64%, list=19%, signal=80%
PID_TCR_RAS_PATHWAY	PID_TCR_RAS_PATHWAY		14	0.6801774	1.682443	0.006302521	0.018997505	1.0	5936	tags=57%, list=25%, signal=76%
BIOCARTA_ALK_PATHWAY	BIOCARTA_ALK_PATHWAY		33	0.55045456	1.682122	0.010729614	0.01903781	1.0	4039	tags=36%, list=17%, signal=44%
SAKAI_CHRONIC_HEPATITIS_VS_LIVER_CANCER_UP	SAKAI_CHRONIC_HEPATITIS_VS_LIVER_CANCER_UP		79	0.46727896	1.6808089	0.0021231424	0.0192866	1.0	1996	tags=13%, list=8%, signal=14%
PARENT_MTOR_SIGNALING_DN	PARENT_MTOR_SIGNALING_DN		42	0.5318494	1.6807781	0.004149378	0.019281324	1.0	3304	tags=33%, list=14%, signal=39%
ITO_PTTG1_TARGETS_UP	ITO_PTTG1_TARGETS_UP		11	0.7311465	1.6799632	0.012765957	0.01941089	1.0	2323	tags=55%, list=10%, signal=60%
REGULATION_OF_DEVELOPMENTAL_PROCESS	REGULATION_OF_DEVELOPMENTAL_PROCESS		407	0.38432536	1.6798238	0.0	0.019422075	1.0	4163	tags=26%, list=18%, signal=30%
BONOME_OVARIAN_CANCER_SURVIVAL_SUBOPTIMAL_DEBULKING	BONOME_OVARIAN_CANCER_SURVIVAL_SUBOPTIMAL_DEBULKING		477	0.37918523	1.6798011	0.0	0.019411094	1.0	3995	tags=25%, list=17%, signal=29%
PEDERSEN_METASTASIS_BY_ERBB2_ISOFORM_3	PEDERSEN_METASTASIS_BY_ERBB2_ISOFORM_3		17	0.6485043	1.6797874	0.016563147	0.01940123	1.0	2030	tags=41%, list=9%, signal=45%
BOQUEST_STEM_CELL_CULTURED_VS_FRESH_DN	BOQUEST_STEM_CELL_CULTURED_VS_FRESH_DN		30	0.5693229	1.6796347	0.008403362	0.019429948	1.0	3618	tags=57%, list=15%, signal=67%
WANG_TARGETS_OF_MLL_CBP_FUSION_DN	WANG_TARGETS_OF_MLL_CBP_FUSION_DN		42	0.53491175	1.6793618	0.0020833334	0.019456564	1.0	4810	tags=33%, list=20%, signal=42%
REACTOME_PRE_NOTCH_PROCESSING_IN_GOLGI	REACTOME_PRE_NOTCH_PROCESSING_IN_GOLGI		16	0.6620876	1.6787128	0.01330377	0.019571042	1.0	3737	tags=50%, list=16%, signal=59%
KEGG_EPITHELIAL_CELL_SIGNALING_IN_HELICOBACTER_PYLORI_INFECTION	KEGG_EPITHELIAL_CELL_SIGNALING_IN_HELICOBACTER_PYLORI_INFECTION		63	0.49477357	1.6785544	0.0020703934	0.01959529	1.0	4224	tags=35%, list=18%, signal=42%
GUO_HEX_TARGETS_DN	GUO_HEX_TARGETS_DN		60	0.49017513	1.678204	0.0	0.019664636	1.0	4748	tags=38%, list=20%, signal=48%
BIOCARTA_FIBRINOLYSIS_PATHWAY	BIOCARTA_FIBRINOLYSIS_PATHWAY		7	0.80580443	1.6779077	0.010660981	0.019709682	1.0	2597	tags=71%, list=11%, signal=80%
KIM_RESPONSE_TO_TSA_AND_DECITABINE_UP	KIM_RESPONSE_TO_TSA_AND_DECITABINE_UP		117	0.44117996	1.6774124	0.0	0.019794144	1.0	3839	tags=34%, list=16%, signal=41%
AMBROSINI_FLAVOPIRIDOL_TREATMENT_TP53	AMBROSINI_FLAVOPIRIDOL_TREATMENT_TP53		102	0.4414225	1.6769938	0.0	0.019877523	1.0	4104	tags=30%, list=17%, signal=37%
IVANOVA_HEMATOPOIESIS_LATE_PROGENITOR	IVANOVA_HEMATOPOIESIS_LATE_PROGENITOR		488	0.37986854	1.6769897	0.0	0.01986413	1.0	4981	tags=30%, list=21%, signal=37%
RUAN_RESPONSE_TO_TROGLITAZONE_UP	RUAN_RESPONSE_TO_TROGLITAZONE_UP		24	0.6065781	1.6765692	0.014613778	0.019932788	1.0	3785	tags=46%, list=16%, signal=54%
CHEN_HOXA5_TARGETS_6HR_UP	CHEN_HOXA5_TARGETS_6HR_UP		9	0.7688179	1.676326	0.016736401	0.019988514	1.0	3770	tags=56%, list=16%, signal=66%
KEGG_RETINOL_METABOLISM	KEGG_RETINOL_METABOLISM		30	0.5641391	1.6761367	0.002074689	0.02001011	1.0	4109	tags=47%, list=17%, signal=56%
DAZARD_UV_RESPONSE_CLUSTER_G2	DAZARD_UV_RESPONSE_CLUSTER_G2		28	0.568823	1.6760253	0.00984252	0.02002406	1.0	1615	tags=32%, list=7%, signal=34%
DACOSTA_UV_RESPONSE_VIA_ERCC3_COMMON_UP	DACOSTA_UV_RESPONSE_VIA_ERCC3_COMMON_UP		72	0.4747194	1.6759468	0.0042735045	0.020029178	1.0	5034	tags=36%, list=21%, signal=46%
PID_INTEGRIN_A9B1_PATHWAY	PID_INTEGRIN_A9B1_PATHWAY		22	0.60170585	1.6751797	0.0059288535	0.020178694	1.0	4562	tags=50%, list=19%, signal=62%
SMIRNOV_RESPONSE_TO_IR_2HR_UP	SMIRNOV_RESPONSE_TO_IR_2HR_UP		49	0.50473064	1.6750641	0.0	0.020192469	1.0	3839	tags=35%, list=16%, signal=41%
LIGAND_DEPENDENT_NUCLEAR_RECEPTOR_ACTIVITY	LIGAND_DEPENDENT_NUCLEAR_RECEPTOR_ACTIVITY		24	0.6066995	1.6750553	0.0021834061	0.020181162	1.0	3438	tags=42%, list=15%, signal=49%
BIOCARTA_RANKL_PATHWAY	BIOCARTA_RANKL_PATHWAY		13	0.68558043	1.6749883	0.021321962	0.020183967	1.0	5467	tags=69%, list=23%, signal=90%
ENDOPLASMIC_RETICULUM	ENDOPLASMIC_RETICULUM		271	0.39839813	1.6741093	0.0	0.020349365	1.0	6219	tags=49%, list=26%, signal=65%
ADDYA_ERYTHROID_DIFFERENTIATION_BY_HEMIN	ADDYA_ERYTHROID_DIFFERENTIATION_BY_HEMIN		68	0.48345524	1.6740217	0.0021367522	0.020354372	1.0	3174	tags=32%, list=13%, signal=37%
SCHAEFFER_PROSTATE_DEVELOPMENT_AND_CANCER_BOX2_DN	SCHAEFFER_PROSTATE_DEVELOPMENT_AND_CANCER_BOX2_DN		7	0.7966484	1.6739533	0.00591716	0.020354891	1.0	1839	tags=57%, list=8%, signal=62%
WORSCHECH_TUMOR_EVASION_AND_TOLEROGENICITY_UP	WORSCHECH_TUMOR_EVASION_AND_TOLEROGENICITY_UP		23	0.5945908	1.6732702	0.011210762	0.02048489	1.0	4015	tags=48%, list=17%, signal=58%
HALLMARK_ANDROGEN_RESPONSE	HALLMARK_ANDROGEN_RESPONSE		97	0.4529462	1.6731986	0.0	0.02048314	1.0	5527	tags=41%, list=23%, signal=54%
SESTO_RESPONSE_TO_UV_C5	SESTO_RESPONSE_TO_UV_C5		46	0.5150338	1.6723468	0.0021645022	0.020639002	1.0	4476	tags=39%, list=19%, signal=48%
MOHANKUMAR_TLX1_TARGETS_DN	MOHANKUMAR_TLX1_TARGETS_DN		160	0.42521304	1.6722733	0.0	0.020633986	1.0	3526	tags=34%, list=15%, signal=39%
MIKKELSEN_NPC_ICP_WITH_H3K4ME3	MIKKELSEN_NPC_ICP_WITH_H3K4ME3		411	0.38279045	1.6716777	0.0	0.020745017	1.0	4518	tags=30%, list=19%, signal=36%
OXIDOREDUCTASE_ACTIVITY_GO_0016705	OXIDOREDUCTASE_ACTIVITY_GO_0016705		30	0.5772686	1.6716503	0.015250545	0.020738764	1.0	3262	tags=50%, list=14%, signal=58%
PROGRAMMED_CELL_DEATH	PROGRAMMED_CELL_DEATH		403	0.3827228	1.6716235	0.0	0.02072934	1.0	4304	tags=25%, list=18%, signal=30%
PID_ERBB1_DOWNSTREAM_PATHWAY	PID_ERBB1_DOWNSTREAM_PATHWAY		104	0.45199934	1.6712987	0.0	0.020786991	1.0	6186	tags=48%, list=26%, signal=65%
ION_HOMEOSTASIS	ION_HOMEOSTASIS		113	0.44732925	1.6706944	0.0	0.02088803	1.0	3498	tags=35%, list=15%, signal=41%
APOPTOSIS_GO	APOPTOSIS_GO		402	0.381713	1.6705588	0.0	0.020901203	1.0	4304	tags=25%, list=18%, signal=30%
MYELOID_LEUKOCYTE_DIFFERENTIATION	MYELOID_LEUKOCYTE_DIFFERENTIATION		13	0.6787047	1.6701214	0.027896997	0.020986859	1.0	2834	tags=38%, list=12%, signal=44%
VERNELL_RETINOBLASTOMA_PATHWAY_DN	VERNELL_RETINOBLASTOMA_PATHWAY_DN		21	0.62807673	1.6699154	0.008350731	0.021006463	1.0	3892	tags=43%, list=16%, signal=51%
BIOCARTA_GSK3_PATHWAY	BIOCARTA_GSK3_PATHWAY		26	0.575404	1.6697854	0.011135858	0.021015292	1.0	5529	tags=50%, list=23%, signal=65%
REACTOME_NOTCH1_INTRACELLULAR_DOMAIN_REGULATES_TRANSCRIPTION	REACTOME_NOTCH1_INTRACELLULAR_DOMAIN_REGULATES_TRANSCRIPTION		44	0.5311215	1.6696669	0.0	0.021019682	1.0	3031	tags=20%, list=13%, signal=23%
REACTOME_SIGNAL_REGULATORY_PROTEIN_SIRP_FAMILY_INTERACTIONS	REACTOME_SIGNAL_REGULATORY_PROTEIN_SIRP_FAMILY_INTERACTIONS		12	0.69452626	1.6688708	0.010683761	0.0211751	1.0	4150	tags=33%, list=18%, signal=40%
AMUNDSON_RESPONSE_TO_ARSENITE	AMUNDSON_RESPONSE_TO_ARSENITE		211	0.40574136	1.6687664	0.0	0.021180453	1.0	5303	tags=32%, list=22%, signal=41%
PID_VEGF_VEGFR_PATHWAY	PID_VEGF_VEGFR_PATHWAY		9	0.75987166	1.6680261	0.022494888	0.021336915	1.0	2319	tags=56%, list=10%, signal=62%
PROTEIN_KINASE_INHIBITOR_ACTIVITY	PROTEIN_KINASE_INHIBITOR_ACTIVITY		23	0.6005885	1.6679736	0.010660981	0.021341035	1.0	2917	tags=39%, list=12%, signal=45%
PID_IL4_2PATHWAY	PID_IL4_2PATHWAY		57	0.50228053	1.6673329	0.0041067763	0.021434547	1.0	2750	tags=26%, list=12%, signal=30%
LIPID_HOMEOSTASIS	LIPID_HOMEOSTASIS		12	0.7070214	1.6672767	0.0124223605	0.021432258	1.0	2696	tags=67%, list=11%, signal=75%
BEGUM_TARGETS_OF_PAX3_FOXO1_FUSION_AND_PAX3	BEGUM_TARGETS_OF_PAX3_FOXO1_FUSION_AND_PAX3		7	0.80838495	1.6671879	0.012765957	0.021434173	1.0	2013	tags=71%, list=8%, signal=78%
ACETYLGALACTOSAMINYLTRANSFERASE_ACTIVITY	ACETYLGALACTOSAMINYLTRANSFERASE_ACTIVITY		10	0.7373864	1.667039	0.020618556	0.021442657	1.0	1785	tags=40%, list=8%, signal=43%
BIOCARTA_FCER1_PATHWAY	BIOCARTA_FCER1_PATHWAY		37	0.54371595	1.6665082	0.008791209	0.021537138	1.0	5797	tags=46%, list=24%, signal=61%
ACTIN_FILAMENT_POLYMERIZATION	ACTIN_FILAMENT_POLYMERIZATION		14	0.6715254	1.6664491	0.013015185	0.0215358	1.0	4728	tags=57%, list=20%, signal=71%
REGULATION_OF_PROTEIN_METABOLIC_PROCESS	REGULATION_OF_PROTEIN_METABOLIC_PROCESS		149	0.42289117	1.6663498	0.0	0.021548353	1.0	4258	tags=26%, list=18%, signal=31%
KEGG_TGF_BETA_SIGNALING_PATHWAY	KEGG_TGF_BETA_SIGNALING_PATHWAY		83	0.46543926	1.6652863	0.0	0.021753287	1.0	4039	tags=35%, list=17%, signal=42%
AMINE_METABOLIC_PROCESS	AMINE_METABOLIC_PROCESS		130	0.43733722	1.6647719	0.002057613	0.021844998	1.0	2118	tags=18%, list=9%, signal=19%
SCHAEFFER_SOX9_TARGETS_IN_PROSTATE_DEVELOPMENT_UP	SCHAEFFER_SOX9_TARGETS_IN_PROSTATE_DEVELOPMENT_UP		20	0.6145032	1.6646708	0.012295082	0.021846782	1.0	3626	tags=55%, list=15%, signal=65%
BOYAULT_LIVER_CANCER_SUBCLASS_G3_DN	BOYAULT_LIVER_CANCER_SUBCLASS_G3_DN		44	0.5156795	1.664642	0.004255319	0.021839947	1.0	2006	tags=32%, list=8%, signal=35%
MILI_PSEUDOPODIA	MILI_PSEUDOPODIA		42	0.52642095	1.6642714	0.008528785	0.021934465	1.0	5440	tags=43%, list=23%, signal=56%
ROETH_TERT_TARGETS_DN	ROETH_TERT_TARGETS_DN		8	0.7867895	1.6640683	0.010438413	0.021972429	1.0	3061	tags=63%, list=13%, signal=72%
SMID_BREAST_CANCER_LUMINAL_A_UP	SMID_BREAST_CANCER_LUMINAL_A_UP		75	0.47546637	1.6640253	0.0020449897	0.021967625	1.0	2806	tags=36%, list=12%, signal=41%
KRASNOSELSKAYA_ILF3_TARGETS_DN	KRASNOSELSKAYA_ILF3_TARGETS_DN		44	0.5227307	1.6637725	0.0046189376	0.021998107	1.0	2297	tags=30%, list=10%, signal=33%
REACTOME_PI3K_EVENTS_IN_ERBB2_SIGNALING	REACTOME_PI3K_EVENTS_IN_ERBB2_SIGNALING		42	0.52642524	1.663755	0.002247191	0.021985842	1.0	2193	tags=19%, list=9%, signal=21%
BIOCARTA_NKCELLS_PATHWAY	BIOCARTA_NKCELLS_PATHWAY		17	0.6444166	1.6632236	0.013833992	0.022094943	1.0	6256	tags=59%, list=26%, signal=80%
PID_ILK_PATHWAY	PID_ILK_PATHWAY		45	0.52072173	1.6631981	0.0044345898	0.022088949	1.0	5834	tags=40%, list=25%, signal=53%
ENDOPLASMIC_RETICULUM_PART	ENDOPLASMIC_RETICULUM_PART		90	0.4561233	1.6629633	0.0020876827	0.022138322	1.0	5596	tags=44%, list=24%, signal=58%
WONG_ENDMETRIUM_CANCER_DN	WONG_ENDMETRIUM_CANCER_DN		76	0.46369204	1.6626581	0.0	0.02220022	1.0	2503	tags=36%, list=11%, signal=40%
ZHANG_ANTIVIRAL_RESPONSE_TO_RIBAVIRIN_DN	ZHANG_ANTIVIRAL_RESPONSE_TO_RIBAVIRIN_DN		48	0.51391685	1.6625496	0.0	0.022209167	1.0	3337	tags=40%, list=14%, signal=46%
PID_MYC_REPRESS_PATHWAY	PID_MYC_REPRESS_PATHWAY		60	0.49139482	1.6623391	0.008791209	0.022251736	1.0	3173	tags=28%, list=13%, signal=33%
GARCIA_TARGETS_OF_FLI1_AND_DAX1_UP	GARCIA_TARGETS_OF_FLI1_AND_DAX1_UP		53	0.49905595	1.6621854	0.0040650405	0.022265842	1.0	4746	tags=40%, list=20%, signal=49%
HALLMARK_REACTIVE_OXIGEN_SPECIES_PATHWAY	HALLMARK_REACTIVE_OXIGEN_SPECIES_PATHWAY		46	0.51697075	1.6618574	0.004192872	0.022329582	1.0	5104	tags=37%, list=22%, signal=47%
DYSTROPHIN_ASSOCIATED_GLYCOPROTEIN_COMPLEX	DYSTROPHIN_ASSOCIATED_GLYCOPROTEIN_COMPLEX		13	0.6729041	1.6610794	0.019354839	0.02249265	1.0	2947	tags=62%, list=12%, signal=70%
ABE_INNER_EAR	ABE_INNER_EAR		43	0.5190419	1.6602626	0.007984032	0.022662086	1.0	3164	tags=35%, list=13%, signal=40%
REACTOME_RIP_MEDIATED_NFKB_ACTIVATION_VIA_DAI	REACTOME_RIP_MEDIATED_NFKB_ACTIVATION_VIA_DAI		17	0.64486027	1.6599143	0.016736401	0.022727696	1.0	4303	tags=47%, list=18%, signal=57%
LANDIS_ERBB2_BREAST_PRENEOPLASTIC_UP	LANDIS_ERBB2_BREAST_PRENEOPLASTIC_UP		17	0.6401268	1.6597277	0.016427105	0.022756357	1.0	2048	tags=29%, list=9%, signal=32%
GREGORY_SYNTHETIC_LETHAL_WITH_IMATINIB	GREGORY_SYNTHETIC_LETHAL_WITH_IMATINIB		135	0.422274	1.6587334	0.0	0.022949671	1.0	2268	tags=19%, list=10%, signal=20%
KRISHNAN_FURIN_TARGETS_UP	KRISHNAN_FURIN_TARGETS_UP		11	0.70254004	1.6581836	0.014830508	0.023066787	1.0	3826	tags=64%, list=16%, signal=76%
BALDWIN_PRKCI_TARGETS_UP	BALDWIN_PRKCI_TARGETS_UP		33	0.54833454	1.658131	0.010593221	0.023064421	1.0	1814	tags=18%, list=8%, signal=20%
GENTILE_UV_LOW_DOSE_UP	GENTILE_UV_LOW_DOSE_UP		26	0.5724265	1.658061	0.0062111802	0.023061097	1.0	2255	tags=27%, list=10%, signal=30%
TURASHVILI_BREAST_NORMAL_DUCTAL_VS_LOBULAR_UP	TURASHVILI_BREAST_NORMAL_DUCTAL_VS_LOBULAR_UP		60	0.49291962	1.6579361	0.0021367522	0.023068327	1.0	2931	tags=23%, list=12%, signal=27%
WAKABAYASHI_ADIPOGENESIS_PPARG_RXRA_BOUND_36HR	WAKABAYASHI_ADIPOGENESIS_PPARG_RXRA_BOUND_36HR		138	0.4337803	1.6576688	0.0	0.023131505	1.0	5973	tags=43%, list=25%, signal=57%
SHEPARD_CRUSH_AND_BURN_MUTANT_UP	SHEPARD_CRUSH_AND_BURN_MUTANT_UP		184	0.410097	1.6576166	0.0	0.023128092	1.0	3395	tags=22%, list=14%, signal=25%
TAVAZOIE_METASTASIS	TAVAZOIE_METASTASIS		93	0.44278586	1.6575539	0.0	0.023125786	1.0	3064	tags=28%, list=13%, signal=32%
KASLER_HDAC7_TARGETS_2_DN	KASLER_HDAC7_TARGETS_2_DN		32	0.5599131	1.6567425	0.016161617	0.02327274	1.0	2179	tags=28%, list=9%, signal=31%
PLASARI_TGFB1_SIGNALING_VIA_NFIC_1HR_DN	PLASARI_TGFB1_SIGNALING_VIA_NFIC_1HR_DN		100	0.44311538	1.6560405	0.0	0.023424026	1.0	2917	tags=27%, list=12%, signal=31%
WINTER_HYPOXIA_DN	WINTER_HYPOXIA_DN		47	0.508819	1.6558622	0.0	0.023448864	1.0	3229	tags=34%, list=14%, signal=39%
OUYANG_PROSTATE_CANCER_PROGRESSION_DN	OUYANG_PROSTATE_CANCER_PROGRESSION_DN		20	0.61986566	1.6557727	0.022357723	0.02344952	1.0	5890	tags=50%, list=25%, signal=66%
ORGANIC_ACID_METABOLIC_PROCESS	ORGANIC_ACID_METABOLIC_PROCESS		162	0.41878346	1.6556355	0.0	0.023474328	1.0	4831	tags=33%, list=20%, signal=41%
CARBOXYLIC_ACID_METABOLIC_PROCESS	CARBOXYLIC_ACID_METABOLIC_PROCESS		160	0.41766608	1.6549939	0.0	0.023607977	1.0	4831	tags=33%, list=20%, signal=41%
CYTOKINE_BIOSYNTHETIC_PROCESS	CYTOKINE_BIOSYNTHETIC_PROCESS		31	0.5491226	1.6547095	0.010438413	0.023671202	1.0	2382	tags=29%, list=10%, signal=32%
REACTOME_FACILITATIVE_NA_INDEPENDENT_GLUCOSE_TRANSPORTERS	REACTOME_FACILITATIVE_NA_INDEPENDENT_GLUCOSE_TRANSPORTERS		10	0.72722656	1.6545035	0.020618556	0.023704084	1.0	4087	tags=60%, list=17%, signal=72%
GOLGI_MEMBRANE	GOLGI_MEMBRANE		44	0.52178454	1.6543428	0.01039501	0.023720214	1.0	6314	tags=52%, list=27%, signal=71%
ST_STAT3_PATHWAY	ST_STAT3_PATHWAY		10	0.7366348	1.653284	0.012605042	0.023944117	1.0	156	tags=20%, list=1%, signal=20%
ZHAN_MULTIPLE_MYELOMA_MS_UP	ZHAN_MULTIPLE_MYELOMA_MS_UP		46	0.5211959	1.6527505	0.0041067763	0.024041345	1.0	3253	tags=41%, list=14%, signal=48%
TURJANSKI_MAPK14_TARGETS	TURJANSKI_MAPK14_TARGETS		10	0.71392393	1.6527232	0.016877636	0.024036411	1.0	445	tags=20%, list=2%, signal=20%
RUTELLA_RESPONSE_TO_HGF_DN	RUTELLA_RESPONSE_TO_HGF_DN		226	0.40132678	1.6522659	0.0	0.02413781	1.0	3839	tags=26%, list=16%, signal=31%
BIOCARTA_INTRINSIC_PATHWAY	BIOCARTA_INTRINSIC_PATHWAY		17	0.62406963	1.6518642	0.024444444	0.024226634	1.0	2187	tags=47%, list=9%, signal=52%
HOFMANN_MYELODYSPLASTIC_SYNDROM_RISK_DN	HOFMANN_MYELODYSPLASTIC_SYNDROM_RISK_DN		19	0.61881495	1.6510459	0.010615711	0.024402667	1.0	3944	tags=47%, list=17%, signal=57%
YAMASHITA_LIVER_CANCER_STEM_CELL_UP	YAMASHITA_LIVER_CANCER_STEM_CELL_UP		45	0.51778626	1.6502063	0.006437768	0.024588775	1.0	3157	tags=33%, list=13%, signal=38%
NAKAJIMA_EOSINOPHIL	NAKAJIMA_EOSINOPHIL		21	0.59832484	1.6499776	0.010869565	0.02462199	1.0	5667	tags=57%, list=24%, signal=75%
PARK_APL_PATHOGENESIS_DN	PARK_APL_PATHOGENESIS_DN		44	0.5077789	1.6497852	0.010683761	0.024664506	1.0	3803	tags=41%, list=16%, signal=49%
CELL_FRACTION	CELL_FRACTION		434	0.37943262	1.6497018	0.0	0.02466125	1.0	3946	tags=28%, list=17%, signal=33%
GALE_APL_WITH_FLT3_MUTATED_DN	GALE_APL_WITH_FLT3_MUTATED_DN		17	0.6339629	1.6489581	0.0100603625	0.02484202	1.0	1026	tags=24%, list=4%, signal=25%
SESTO_RESPONSE_TO_UV_C3	SESTO_RESPONSE_TO_UV_C3		19	0.6235128	1.6487206	0.016597511	0.024896717	1.0	3698	tags=53%, list=16%, signal=62%
CELLULAR_DEFENSE_RESPONSE	CELLULAR_DEFENSE_RESPONSE		42	0.5192267	1.6486782	0.0021834061	0.02488919	1.0	2353	tags=26%, list=10%, signal=29%
LUCAS_HNF4A_TARGETS_UP	LUCAS_HNF4A_TARGETS_UP		53	0.4983537	1.6486031	0.004237288	0.024891974	1.0	3935	tags=42%, list=17%, signal=50%
MATTHEWS_SKIN_CARCINOGENESIS_VIA_JUN	MATTHEWS_SKIN_CARCINOGENESIS_VIA_JUN		11	0.715613	1.6485373	0.024793388	0.024892764	1.0	3128	tags=55%, list=13%, signal=63%
ARYLSULFATASE_ACTIVITY	ARYLSULFATASE_ACTIVITY		11	0.706059	1.6484135	0.012295082	0.024908975	1.0	1282	tags=45%, list=5%, signal=48%
YAMANAKA_GLIOBLASTOMA_SURVIVAL_UP	YAMANAKA_GLIOBLASTOMA_SURVIVAL_UP		9	0.7485831	1.6468852	0.012552301	0.025264211	1.0	4047	tags=67%, list=17%, signal=80%
ZHAN_MULTIPLE_MYELOMA_CD2_DN	ZHAN_MULTIPLE_MYELOMA_CD2_DN		46	0.49884558	1.6468705	0.0061099795	0.025254346	1.0	2945	tags=26%, list=12%, signal=30%
BROWNE_HCMV_INFECTION_6HR_UP	BROWNE_HCMV_INFECTION_6HR_UP		60	0.47923636	1.6462553	0.0064655175	0.025395136	1.0	2723	tags=28%, list=11%, signal=32%
YAGI_AML_FAB_MARKERS	YAGI_AML_FAB_MARKERS		184	0.41774943	1.645998	0.0	0.025443027	1.0	3444	tags=28%, list=15%, signal=33%
ACTIN_FILAMENT_BASED_PROCESS	ACTIN_FILAMENT_BASED_PROCESS		112	0.4344933	1.64568	0.0	0.025504144	1.0	4728	tags=36%, list=20%, signal=44%
SASSON_RESPONSE_TO_FORSKOLIN_UP	SASSON_RESPONSE_TO_FORSKOLIN_UP		87	0.45274565	1.6449391	0.004310345	0.025670396	1.0	6127	tags=49%, list=26%, signal=66%
REACTOME_ACTIVATION_OF_CHAPERONE_GENES_BY_XBP1S	REACTOME_ACTIVATION_OF_CHAPERONE_GENES_BY_XBP1S		42	0.52151364	1.6444781	0.004032258	0.0257821	1.0	6840	tags=64%, list=29%, signal=90%
EARLY_ENDOSOME	EARLY_ENDOSOME		18	0.64267117	1.6443969	0.0084566595	0.025784401	1.0	7532	tags=78%, list=32%, signal=114%
LU_TUMOR_VASCULATURE_UP	LU_TUMOR_VASCULATURE_UP		29	0.54920554	1.6443547	0.006289308	0.025773285	1.0	3137	tags=48%, list=13%, signal=56%
MURAKAMI_UV_RESPONSE_24HR	MURAKAMI_UV_RESPONSE_24HR		18	0.6241311	1.6439158	0.012875536	0.025867056	1.0	3595	tags=56%, list=15%, signal=65%
CARBOHYDRATE_BINDING	CARBOHYDRATE_BINDING		56	0.48504898	1.6437525	0.004219409	0.025897205	1.0	2989	tags=34%, list=13%, signal=39%
SMID_BREAST_CANCER_RELAPSE_IN_PLEURA_DN	SMID_BREAST_CANCER_RELAPSE_IN_PLEURA_DN		23	0.57950926	1.6437227	0.012072435	0.02588909	1.0	3706	tags=43%, list=16%, signal=51%
FOURNIER_ACINAR_DEVELOPMENT_LATE_UP	FOURNIER_ACINAR_DEVELOPMENT_LATE_UP		10	0.7238897	1.6437085	0.015283843	0.025874838	1.0	2966	tags=60%, list=13%, signal=69%
KASLER_HDAC7_TARGETS_1_DN	KASLER_HDAC7_TARGETS_1_DN		17	0.6402955	1.6434306	0.012024048	0.025924278	1.0	3882	tags=47%, list=16%, signal=56%
BROWNE_HCMV_INFECTION_4HR_UP	BROWNE_HCMV_INFECTION_4HR_UP		49	0.49875924	1.6430672	0.0062111802	0.026023008	1.0	2738	tags=29%, list=12%, signal=32%
BIOCARTA_HDAC_PATHWAY	BIOCARTA_HDAC_PATHWAY		27	0.56905437	1.6429193	0.008264462	0.02604351	1.0	1136	tags=15%, list=5%, signal=16%
ZHONG_SECRETOME_OF_LUNG_CANCER_AND_MACROPHAGE	ZHONG_SECRETOME_OF_LUNG_CANCER_AND_MACROPHAGE		73	0.46443897	1.6428066	0.0041753654	0.026058877	1.0	4748	tags=40%, list=20%, signal=50%
HADDAD_B_LYMPHOCYTE_PROGENITOR	HADDAD_B_LYMPHOCYTE_PROGENITOR		264	0.38801676	1.6426259	0.0	0.026082419	1.0	2991	tags=22%, list=13%, signal=25%
BILANGES_SERUM_SENSITIVE_VIA_TSC2	BILANGES_SERUM_SENSITIVE_VIA_TSC2		37	0.5224564	1.6425062	0.0062761507	0.02609768	1.0	4248	tags=30%, list=18%, signal=36%
OXIDOREDUCTASE_ACTIVITY	OXIDOREDUCTASE_ACTIVITY		263	0.39242873	1.6423692	0.0	0.026117176	1.0	5330	tags=32%, list=23%, signal=40%
RICKMAN_HEAD_AND_NECK_CANCER_D	RICKMAN_HEAD_AND_NECK_CANCER_D		27	0.5709127	1.642222	0.01875	0.026128326	1.0	2950	tags=37%, list=12%, signal=42%
REGULATION_OF_PROTEIN_SECRETION	REGULATION_OF_PROTEIN_SECRETION		18	0.6100737	1.6420016	0.03265306	0.02617322	1.0	5595	tags=67%, list=24%, signal=87%
HOWLIN_CITED1_TARGETS_1_UP	HOWLIN_CITED1_TARGETS_1_UP		30	0.5560349	1.6418595	0.008421052	0.026191501	1.0	3791	tags=40%, list=16%, signal=48%
PHOSPHOLIPID_METABOLIC_PROCESS	PHOSPHOLIPID_METABOLIC_PROCESS		69	0.47232756	1.6413498	0.002202643	0.026318643	1.0	4400	tags=29%, list=19%, signal=35%
MCBRYAN_PUBERTAL_BREAST_3_4WK_DN	MCBRYAN_PUBERTAL_BREAST_3_4WK_DN		33	0.5442622	1.6407741	0.002079002	0.026430666	1.0	3184	tags=36%, list=13%, signal=42%
TORCHIA_TARGETS_OF_EWSR1_FLI1_FUSION_UP	TORCHIA_TARGETS_OF_EWSR1_FLI1_FUSION_UP		247	0.3973423	1.6397096	0.0	0.026660252	1.0	4129	tags=31%, list=17%, signal=37%
NABA_PROTEOGLYCANS	NABA_PROTEOGLYCANS		29	0.55860347	1.6396819	0.012219959	0.026656806	1.0	2499	tags=45%, list=11%, signal=50%
FOURNIER_ACINAR_DEVELOPMENT_EARLY_UP	FOURNIER_ACINAR_DEVELOPMENT_EARLY_UP		21	0.60219556	1.6391814	0.021367522	0.026771292	1.0	2529	tags=33%, list=11%, signal=37%
KEGG_ENDOCYTOSIS	KEGG_ENDOCYTOSIS		172	0.41269112	1.6390762	0.0	0.02677587	1.0	5722	tags=40%, list=24%, signal=52%
PECE_MAMMARY_STEM_CELL_DN	PECE_MAMMARY_STEM_CELL_DN		133	0.423493	1.6383221	0.0	0.0269473	1.0	4915	tags=29%, list=21%, signal=37%
WALLACE_PROSTATE_CANCER_DN	WALLACE_PROSTATE_CANCER_DN		6	0.8374369	1.6379099	0.009009009	0.02705213	1.0	706	tags=50%, list=3%, signal=52%
REACTOME_FORMATION_OF_FIBRIN_CLOT_CLOTTING_CASCADE	REACTOME_FORMATION_OF_FIBRIN_CLOT_CLOTTING_CASCADE		22	0.5889488	1.637077	0.008385744	0.027233865	1.0	1939	tags=41%, list=8%, signal=45%
PECE_MAMMARY_STEM_CELL_UP	PECE_MAMMARY_STEM_CELL_UP		134	0.42320573	1.6367402	0.0	0.02730928	1.0	3024	tags=25%, list=13%, signal=29%
XU_RESPONSE_TO_TRETINOIN_UP	XU_RESPONSE_TO_TRETINOIN_UP		14	0.6559386	1.636644	0.010373444	0.02731355	1.0	3302	tags=43%, list=14%, signal=50%
KEGG_NOTCH_SIGNALING_PATHWAY	KEGG_NOTCH_SIGNALING_PATHWAY		46	0.50564104	1.6361762	0.0040983604	0.02743302	1.0	5620	tags=48%, list=24%, signal=63%
VISALA_AGING_LYMPHOCYTE_DN	VISALA_AGING_LYMPHOCYTE_DN		19	0.6241648	1.6350592	0.019650655	0.027704423	1.0	2959	tags=47%, list=12%, signal=54%
REACTOME_COMPLEMENT_CASCADE	REACTOME_COMPLEMENT_CASCADE		22	0.5968024	1.6350201	0.006185567	0.027704395	1.0	3901	tags=59%, list=16%, signal=71%
TIEN_INTESTINE_PROBIOTICS_2HR_DN	TIEN_INTESTINE_PROBIOTICS_2HR_DN		84	0.45721143	1.6348449	0.0021413276	0.027727557	1.0	6208	tags=42%, list=26%, signal=56%
SENGUPTA_NASOPHARYNGEAL_CARCINOMA_DN	SENGUPTA_NASOPHARYNGEAL_CARCINOMA_DN		272	0.3892411	1.634632	0.0	0.027754761	1.0	3101	tags=27%, list=13%, signal=31%
POSITIVE_REGULATION_OF_CELLULAR_METABOLIC_PROCESS	POSITIVE_REGULATION_OF_CELLULAR_METABOLIC_PROCESS		209	0.4015971	1.634403	0.0	0.027806178	1.0	4220	tags=25%, list=18%, signal=31%
LI_CISPLATIN_RESISTANCE_UP	LI_CISPLATIN_RESISTANCE_UP		25	0.57501817	1.6343836	0.018072288	0.027791962	1.0	3164	tags=52%, list=13%, signal=60%
CHIARETTI_ACUTE_LYMPHOBLASTIC_LEUKEMIA_ZAP70	CHIARETTI_ACUTE_LYMPHOBLASTIC_LEUKEMIA_ZAP70		60	0.48194674	1.6343446	0.0021367522	0.027788859	1.0	1561	tags=22%, list=7%, signal=23%
SUNG_METASTASIS_STROMA_DN	SUNG_METASTASIS_STROMA_DN		49	0.49005076	1.6341808	0.0020533882	0.02782318	1.0	1596	tags=18%, list=7%, signal=20%
POSITIVE_REGULATION_OF_RNA_METABOLIC_PROCESS	POSITIVE_REGULATION_OF_RNA_METABOLIC_PROCESS		117	0.42926374	1.6337581	0.0	0.02790066	1.0	3595	tags=21%, list=15%, signal=25%
HERNANDEZ_MITOTIC_ARREST_BY_DOCETAXEL_2_DN	HERNANDEZ_MITOTIC_ARREST_BY_DOCETAXEL_2_DN		17	0.63047254	1.6333508	0.010526316	0.027986994	1.0	2960	tags=35%, list=12%, signal=40%
ION_BINDING	ION_BINDING		247	0.3887788	1.6331561	0.0	0.028030045	1.0	4228	tags=30%, list=18%, signal=37%
RIZKI_TUMOR_INVASIVENESS_3D_DN	RIZKI_TUMOR_INVASIVENESS_3D_DN		249	0.394757	1.6330615	0.0	0.028036946	1.0	3466	tags=27%, list=15%, signal=31%
PID_ERBB_NETWORK_PATHWAY	PID_ERBB_NETWORK_PATHWAY		14	0.65989596	1.632871	0.0043763677	0.02808475	1.0	1647	tags=50%, list=7%, signal=54%
BIOCARTA_MEF2D_PATHWAY	BIOCARTA_MEF2D_PATHWAY		16	0.6539748	1.6327738	0.014227643	0.028089423	1.0	5632	tags=56%, list=24%, signal=74%
MIKKELSEN_ES_ICP_WITH_H3K4ME3_AND_H3K27ME3	MIKKELSEN_ES_ICP_WITH_H3K4ME3_AND_H3K27ME3		114	0.43085855	1.6314162	0.0	0.028446494	1.0	2558	tags=34%, list=11%, signal=38%
SHIRAISHI_PLZF_TARGETS_UP	SHIRAISHI_PLZF_TARGETS_UP		10	0.7188924	1.6312153	0.029787235	0.028480124	1.0	3732	tags=50%, list=16%, signal=59%
RAY_TUMORIGENESIS_BY_ERBB2_CDC25A_DN	RAY_TUMORIGENESIS_BY_ERBB2_CDC25A_DN		146	0.41191012	1.6310713	0.0	0.028498726	1.0	3925	tags=33%, list=17%, signal=39%
ZHENG_BOUND_BY_FOXP3	ZHENG_BOUND_BY_FOXP3		458	0.37200817	1.6306624	0.0	0.028587189	1.0	4874	tags=32%, list=21%, signal=40%
HALLMARK_NOTCH_SIGNALING	HALLMARK_NOTCH_SIGNALING		32	0.53902316	1.6304667	0.013043478	0.028610608	1.0	4334	tags=38%, list=18%, signal=46%
REACTOME_SYNTHESIS_SECRETION_AND_DEACYLATION_OF_GHRELIN	REACTOME_SYNTHESIS_SECRETION_AND_DEACYLATION_OF_GHRELIN		13	0.6657013	1.6294814	0.025806451	0.028829828	1.0	628	tags=15%, list=3%, signal=16%
REGULATION_OF_CELLULAR_PROTEIN_METABOLIC_PROCESS	REGULATION_OF_CELLULAR_PROTEIN_METABOLIC_PROCESS		139	0.42056715	1.6292882	0.0	0.02885198	1.0	2424	tags=18%, list=10%, signal=20%
SERVITJA_LIVER_HNF1A_TARGETS_UP	SERVITJA_LIVER_HNF1A_TARGETS_UP		125	0.42508867	1.6291922	0.0021231424	0.028859256	1.0	3143	tags=28%, list=13%, signal=32%
PID_TRAIL_PATHWAY	PID_TRAIL_PATHWAY		28	0.5521895	1.6291716	0.014285714	0.028843556	1.0	4303	tags=50%, list=18%, signal=61%
STEIN_ESRRA_TARGETS_DN	STEIN_ESRRA_TARGETS_DN		97	0.44303674	1.6289676	0.002020202	0.028882632	1.0	4634	tags=28%, list=20%, signal=34%
SCHEIDEREIT_IKK_TARGETS	SCHEIDEREIT_IKK_TARGETS		17	0.6321772	1.6280153	0.01923077	0.029164039	1.0	7314	tags=82%, list=31%, signal=119%
REGULATION_OF_CYTOKINE_SECRETION	REGULATION_OF_CYTOKINE_SECRETION		12	0.6817594	1.6279768	0.025695931	0.029161178	1.0	2016	tags=33%, list=9%, signal=36%
ACTIN_FILAMENT	ACTIN_FILAMENT		18	0.6338639	1.627721	0.025423728	0.029209975	1.0	3623	tags=39%, list=15%, signal=46%
REACTOME_SIGNALING_BY_NOTCH1	REACTOME_SIGNALING_BY_NOTCH1		67	0.46679232	1.6276246	0.0020661156	0.029221918	1.0	5689	tags=39%, list=24%, signal=51%
TISSUE_MORPHOGENESIS	TISSUE_MORPHOGENESIS		11	0.702533	1.6272987	0.023952097	0.029297631	1.0	2401	tags=45%, list=10%, signal=51%
POSITIVE_REGULATION_OF_METABOLIC_PROCESS	POSITIVE_REGULATION_OF_METABOLIC_PROCESS		212	0.40028435	1.6270671	0.0	0.029341156	1.0	4220	tags=25%, list=18%, signal=30%
KEGG_SYSTEMIC_LUPUS_ERYTHEMATOSUS	KEGG_SYSTEMIC_LUPUS_ERYTHEMATOSUS		104	0.43753183	1.6266444	0.0043290043	0.029452128	1.0	1461	tags=18%, list=6%, signal=19%
GALI_TP53_TARGETS_APOPTOTIC_UP	GALI_TP53_TARGETS_APOPTOTIC_UP		8	0.76043653	1.6265587	0.012820513	0.029458826	1.0	3315	tags=63%, list=14%, signal=73%
TOMIDA_METASTASIS_DN	TOMIDA_METASTASIS_DN		17	0.620922	1.6259835	0.016528925	0.029603338	1.0	3447	tags=41%, list=15%, signal=48%
KINASE_INHIBITOR_ACTIVITY	KINASE_INHIBITOR_ACTIVITY		24	0.58028966	1.6259253	0.0124223605	0.029596217	1.0	2917	tags=38%, list=12%, signal=43%
KESHELAVA_MULTIPLE_DRUG_RESISTANCE	KESHELAVA_MULTIPLE_DRUG_RESISTANCE		81	0.45524183	1.6248431	0.003984064	0.029882316	1.0	5707	tags=42%, list=24%, signal=55%
BIOCARTA_CARDIACEGF_PATHWAY	BIOCARTA_CARDIACEGF_PATHWAY		18	0.6175039	1.6248134	0.014767933	0.029871024	1.0	4187	tags=61%, list=18%, signal=74%
PID_VEGFR1_PATHWAY	PID_VEGFR1_PATHWAY		26	0.5640023	1.6248072	0.008097166	0.029853864	1.0	2605	tags=23%, list=11%, signal=26%
SESTO_RESPONSE_TO_UV_C6	SESTO_RESPONSE_TO_UV_C6		39	0.5250079	1.6248014	0.0064935065	0.029837724	1.0	2721	tags=26%, list=11%, signal=29%
WANG_RESPONSE_TO_BEXAROTENE_DN	WANG_RESPONSE_TO_BEXAROTENE_DN		29	0.5559288	1.6245742	0.019189766	0.02988781	1.0	2880	tags=31%, list=12%, signal=35%
JAEGER_METASTASIS_UP	JAEGER_METASTASIS_UP		43	0.50409657	1.6235951	0.0060975607	0.030169263	1.0	2262	tags=26%, list=10%, signal=28%
KYNG_DNA_DAMAGE_BY_4NQO_OR_UV	KYNG_DNA_DAMAGE_BY_4NQO_OR_UV		62	0.4750196	1.6234974	0.0040816325	0.03018254	1.0	3786	tags=37%, list=16%, signal=44%
MULLIGAN_NTF3_SIGNALING_VIA_INSR_AND_IGF1R_DN	MULLIGAN_NTF3_SIGNALING_VIA_INSR_AND_IGF1R_DN		13	0.66902894	1.6232442	0.031847134	0.030252943	1.0	2820	tags=46%, list=12%, signal=52%
NAM_FXYD5_TARGETS_DN	NAM_FXYD5_TARGETS_DN		18	0.6297374	1.6229503	0.010548524	0.030316459	1.0	2739	tags=28%, list=12%, signal=31%
BIOCARTA_NKT_PATHWAY	BIOCARTA_NKT_PATHWAY		22	0.5845768	1.6227068	0.018947368	0.030359317	1.0	4467	tags=59%, list=19%, signal=73%
HEMATOPOIETIN_INTERFERON_CLASSD200_DOMAIN_CYTOKINE_RECEPTOR_BINDING	HEMATOPOIETIN_INTERFERON_CLASSD200_DOMAIN_CYTOKINE_RECEPTOR_BINDING		8	0.75463736	1.622105	0.023758098	0.030501448	1.0	905	tags=38%, list=4%, signal=39%
MOREAUX_MULTIPLE_MYELOMA_BY_TACI_UP	MOREAUX_MULTIPLE_MYELOMA_BY_TACI_UP		351	0.37731278	1.6218882	0.0	0.030553767	1.0	2193	tags=21%, list=9%, signal=22%
REACTOME_KERATAN_SULFATE_DEGRADATION	REACTOME_KERATAN_SULFATE_DEGRADATION		11	0.71515656	1.6218255	0.014	0.030556	1.0	4533	tags=82%, list=19%, signal=101%
BIOCARTA_PML_PATHWAY	BIOCARTA_PML_PATHWAY		16	0.6365755	1.6217867	0.031620555	0.03055034	1.0	4861	tags=38%, list=21%, signal=47%
INTERCELLULAR_JUNCTION_ASSEMBLY	INTERCELLULAR_JUNCTION_ASSEMBLY		11	0.70462376	1.6214734	0.00877193	0.03061826	1.0	4504	tags=64%, list=19%, signal=79%
INORGANIC_ANION_TRANSPORT	INORGANIC_ANION_TRANSPORT		16	0.64489317	1.6205649	0.023809524	0.030858684	1.0	3113	tags=44%, list=13%, signal=50%
INTERLEUKIN_1_SECRETION	INTERLEUKIN_1_SECRETION		8	0.75182253	1.6204463	0.025210084	0.030869521	1.0	1222	tags=38%, list=5%, signal=40%
VERRECCHIA_RESPONSE_TO_TGFB1_C5	VERRECCHIA_RESPONSE_TO_TGFB1_C5		21	0.59645647	1.6201717	0.016771488	0.030926416	1.0	2306	tags=43%, list=10%, signal=47%
ENDOPLASMIC_RETICULUM_LUMEN	ENDOPLASMIC_RETICULUM_LUMEN		13	0.662267	1.6199651	0.018907564	0.03097241	1.0	5127	tags=62%, list=22%, signal=78%
BIERIE_INFLAMMATORY_RESPONSE_TGFB1	BIERIE_INFLAMMATORY_RESPONSE_TGFB1		5	0.8721706	1.6199423	0.008298756	0.03096155	1.0	3031	tags=100%, list=13%, signal=115%
REACTOME_SIGNALING_BY_TGF_BETA_RECEPTOR_COMPLEX	REACTOME_SIGNALING_BY_TGF_BETA_RECEPTOR_COMPLEX		60	0.47729248	1.6198407	0.0043763677	0.030970348	1.0	3045	tags=22%, list=13%, signal=25%
MEISSNER_NPC_HCP_WITH_H3_UNMETHYLATED	MEISSNER_NPC_HCP_WITH_H3_UNMETHYLATED		461	0.3699289	1.6198305	0.0	0.030955665	1.0	2831	tags=29%, list=12%, signal=32%
LE_SKI_TARGETS_UP	LE_SKI_TARGETS_UP		16	0.63344556	1.6195664	0.01622718	0.03101129	1.0	3331	tags=63%, list=14%, signal=73%
PID_ARF6_PATHWAY	PID_ARF6_PATHWAY		35	0.5285502	1.6188862	0.010309278	0.031164814	1.0	5329	tags=49%, list=22%, signal=63%
GU_PDEF_TARGETS_DN	GU_PDEF_TARGETS_DN		31	0.5433897	1.6188433	0.020120725	0.031156806	1.0	1458	tags=26%, list=6%, signal=27%
PID_RET_PATHWAY	PID_RET_PATHWAY		39	0.51282823	1.6187922	0.0021413276	0.031157615	1.0	4322	tags=36%, list=18%, signal=44%
REACTOME_ENDOGENOUS_STEROLS	REACTOME_ENDOGENOUS_STEROLS		12	0.6807276	1.6185851	0.01705757	0.031182941	1.0	2297	tags=50%, list=10%, signal=55%
MARTORIATI_MDM4_TARGETS_NEUROEPITHELIUM_UP	MARTORIATI_MDM4_TARGETS_NEUROEPITHELIUM_UP		166	0.40633366	1.6179496	0.00203666	0.03132251	1.0	3141	tags=25%, list=13%, signal=29%
BIOCARTA_EDG1_PATHWAY	BIOCARTA_EDG1_PATHWAY		27	0.56534004	1.6178281	0.021786492	0.031335004	1.0	3353	tags=37%, list=14%, signal=43%
CELLULAR_HOMEOSTASIS	CELLULAR_HOMEOSTASIS		126	0.42674235	1.6167208	0.004385965	0.03161866	1.0	3498	tags=31%, list=15%, signal=36%
LI_INDUCED_T_TO_NATURAL_KILLER_DN	LI_INDUCED_T_TO_NATURAL_KILLER_DN		112	0.43043253	1.6167002	0.0020408162	0.031606533	1.0	4117	tags=36%, list=17%, signal=43%
UEDA_CENTRAL_CLOCK	UEDA_CENTRAL_CLOCK		86	0.44542187	1.6165432	0.0	0.031647947	1.0	3512	tags=27%, list=15%, signal=31%
LANDIS_ERBB2_BREAST_PRENEOPLASTIC_DN	LANDIS_ERBB2_BREAST_PRENEOPLASTIC_DN		51	0.49463043	1.616322	0.0020242915	0.031704754	1.0	5852	tags=43%, list=25%, signal=57%
PROTEIN_KINASE_CASCADE	PROTEIN_KINASE_CASCADE		279	0.3850651	1.6162537	0.0	0.03170826	1.0	4357	tags=32%, list=18%, signal=39%
REACTOME_REGULATION_OF_IFNA_SIGNALING	REACTOME_REGULATION_OF_IFNA_SIGNALING		11	0.69830114	1.6158127	0.026694044	0.03182322	1.0	3104	tags=45%, list=13%, signal=52%
KUROKAWA_LIVER_CANCER_EARLY_RECURRENCE_DN	KUROKAWA_LIVER_CANCER_EARLY_RECURRENCE_DN		7	0.78316647	1.6156795	0.025751073	0.031847835	1.0	2723	tags=57%, list=11%, signal=65%
KEGG_FC_GAMMA_R_MEDIATED_PHAGOCYTOSIS	KEGG_FC_GAMMA_R_MEDIATED_PHAGOCYTOSIS		91	0.43824372	1.6155491	0.0	0.0318685	1.0	5253	tags=36%, list=22%, signal=46%
RHO_PROTEIN_SIGNAL_TRANSDUCTION	RHO_PROTEIN_SIGNAL_TRANSDUCTION		36	0.5329987	1.6155444	0.006423983	0.031851474	1.0	2823	tags=36%, list=12%, signal=41%
POSITIVE_REGULATION_OF_TRANSCRIPTIONDNA_DEPENDENT	POSITIVE_REGULATION_OF_TRANSCRIPTIONDNA_DEPENDENT		115	0.4315751	1.6155374	0.0	0.031834483	1.0	3595	tags=22%, list=15%, signal=26%
NELSON_RESPONSE_TO_ANDROGEN_UP	NELSON_RESPONSE_TO_ANDROGEN_UP		80	0.44915625	1.6154927	0.004484305	0.031830106	1.0	5330	tags=44%, list=23%, signal=56%
LOPEZ_MESOTELIOMA_SURVIVAL_TIME_DN	LOPEZ_MESOTELIOMA_SURVIVAL_TIME_DN		6	0.8155461	1.6151989	0.016701462	0.031901073	1.0	2114	tags=50%, list=9%, signal=55%
JUBAN_TARGETS_OF_SPI1_AND_FLI1_UP	JUBAN_TARGETS_OF_SPI1_AND_FLI1_UP		107	0.43780467	1.6150446	0.0	0.03193256	1.0	5097	tags=31%, list=22%, signal=39%
POSITIVE_REGULATION_OF_TRANSCRIPTION	POSITIVE_REGULATION_OF_TRANSCRIPTION		140	0.41548428	1.614933	0.0	0.03194073	1.0	3892	tags=24%, list=16%, signal=28%
GROSS_HYPOXIA_VIA_HIF1A_ONLY	GROSS_HYPOXIA_VIA_HIF1A_ONLY		7	0.7873035	1.614896	0.01268499	0.031931385	1.0	3892	tags=57%, list=16%, signal=68%
KANG_CISPLATIN_RESISTANCE_UP	KANG_CISPLATIN_RESISTANCE_UP		18	0.6006134	1.6145325	0.023454158	0.032026947	1.0	5209	tags=61%, list=22%, signal=78%
HALLMARK_ESTROGEN_RESPONSE_LATE	HALLMARK_ESTROGEN_RESPONSE_LATE		189	0.3994286	1.6142186	0.0	0.03210544	1.0	3233	tags=28%, list=14%, signal=32%
PLASARI_TGFB1_SIGNALING_VIA_NFIC_10HR_UP	PLASARI_TGFB1_SIGNALING_VIA_NFIC_10HR_UP		49	0.49137345	1.6136671	0.0063829785	0.03224234	1.0	2834	tags=39%, list=12%, signal=44%
JOSEPH_RESPONSE_TO_SODIUM_BUTYRATE_DN	JOSEPH_RESPONSE_TO_SODIUM_BUTYRATE_DN		62	0.46967676	1.6126609	0.001968504	0.03252759	1.0	3445	tags=29%, list=15%, signal=34%
REACTOME_HEMOSTASIS	REACTOME_HEMOSTASIS		410	0.36908865	1.6124104	0.0	0.032594115	1.0	3157	tags=27%, list=13%, signal=30%
VANHARANTA_UTERINE_FIBROID_WITH_7Q_DELETION_DN	VANHARANTA_UTERINE_FIBROID_WITH_7Q_DELETION_DN		36	0.5212533	1.6123027	0.019354839	0.032598905	1.0	2474	tags=28%, list=10%, signal=31%
RICKMAN_HEAD_AND_NECK_CANCER_C	RICKMAN_HEAD_AND_NECK_CANCER_C		77	0.45364493	1.6118459	0.0040816325	0.032701742	1.0	2497	tags=32%, list=11%, signal=36%
TIEN_INTESTINE_PROBIOTICS_6HR_DN	TIEN_INTESTINE_PROBIOTICS_6HR_DN		157	0.40999135	1.6118087	0.0	0.032696843	1.0	5804	tags=34%, list=25%, signal=45%
PROTEIN_HOMODIMERIZATION_ACTIVITY	PROTEIN_HOMODIMERIZATION_ACTIVITY		104	0.43537736	1.6115714	0.0	0.032738905	1.0	2654	tags=23%, list=11%, signal=26%
REACTOME_N_GLYCAN_TRIMMING_IN_THE_ER_AND_CALNEXIN_CALRETICULIN_CYCLE	REACTOME_N_GLYCAN_TRIMMING_IN_THE_ER_AND_CALNEXIN_CALRETICULIN_CYCLE		13	0.65709746	1.6115079	0.028169014	0.03273878	1.0	7662	tags=92%, list=32%, signal=136%
WANG_TNF_TARGETS	WANG_TNF_TARGETS		20	0.5967524	1.6112944	0.01910828	0.032785695	1.0	1751	tags=35%, list=7%, signal=38%
DEBIASI_APOPTOSIS_BY_REOVIRUS_INFECTION_DN	DEBIASI_APOPTOSIS_BY_REOVIRUS_INFECTION_DN		280	0.38501272	1.6112486	0.0	0.032793242	1.0	4325	tags=29%, list=18%, signal=35%
KEGG_OTHER_GLYCAN_DEGRADATION	KEGG_OTHER_GLYCAN_DEGRADATION		15	0.63583523	1.6108598	0.033472802	0.032888282	1.0	4208	tags=73%, list=18%, signal=89%
KEGG_P53_SIGNALING_PATHWAY	KEGG_P53_SIGNALING_PATHWAY		65	0.46581683	1.6106364	0.002096436	0.03292446	1.0	4002	tags=28%, list=17%, signal=33%
RUAN_RESPONSE_TO_TROGLITAZONE_DN	RUAN_RESPONSE_TO_TROGLITAZONE_DN		16	0.629083	1.6103767	0.032894738	0.03298562	1.0	4058	tags=44%, list=17%, signal=53%
HUANG_FOXA2_TARGETS_UP	HUANG_FOXA2_TARGETS_UP		43	0.5029106	1.6103165	0.01048218	0.032984365	1.0	859	tags=21%, list=4%, signal=22%
MIKKELSEN_ES_LCP_WITH_H3K4ME3	MIKKELSEN_ES_LCP_WITH_H3K4ME3		111	0.42003787	1.6100934	0.0	0.033023223	1.0	3849	tags=31%, list=16%, signal=36%
REACTOME_TCR_SIGNALING	REACTOME_TCR_SIGNALING		49	0.49076983	1.610069	0.012295082	0.033009604	1.0	192	tags=10%, list=1%, signal=10%
FARMER_BREAST_CANCER_APOCRINE_VS_LUMINAL	FARMER_BREAST_CANCER_APOCRINE_VS_LUMINAL		298	0.37853405	1.609705	0.0	0.03310578	1.0	4252	tags=32%, list=18%, signal=38%
HALLMARK_UV_RESPONSE_UP	HALLMARK_UV_RESPONSE_UP		153	0.40620402	1.6095847	0.0	0.033124488	1.0	2601	tags=20%, list=11%, signal=23%
OKAMOTO_LIVER_CANCER_MULTICENTRIC_OCCURRENCE_UP	OKAMOTO_LIVER_CANCER_MULTICENTRIC_OCCURRENCE_UP		24	0.5900983	1.6083924	0.018329939	0.033462644	1.0	650	tags=17%, list=3%, signal=17%
REACTOME_COMMON_PATHWAY	REACTOME_COMMON_PATHWAY		8	0.7478165	1.6082544	0.024539877	0.033486027	1.0	1939	tags=63%, list=8%, signal=68%
HWANG_PROSTATE_CANCER_MARKERS	HWANG_PROSTATE_CANCER_MARKERS		26	0.5609619	1.6081649	0.016736401	0.033495992	1.0	3163	tags=42%, list=13%, signal=49%
PID_HIV_NEF_PATHWAY	PID_HIV_NEF_PATHWAY		35	0.51284724	1.6080589	0.017817372	0.03350598	1.0	4303	tags=40%, list=18%, signal=49%
BOSCO_EPITHELIAL_DIFFERENTIATION_MODULE	BOSCO_EPITHELIAL_DIFFERENTIATION_MODULE		48	0.49849966	1.6078557	0.008016032	0.03354429	1.0	2434	tags=27%, list=10%, signal=30%
GOBERT_CORE_OLIGODENDROCYTE_DIFFERENTIATION	GOBERT_CORE_OLIGODENDROCYTE_DIFFERENTIATION		39	0.5036283	1.607725	0.014403292	0.03356083	1.0	3127	tags=36%, list=13%, signal=41%
RAY_TARGETS_OF_P210_BCR_ABL_FUSION_DN	RAY_TARGETS_OF_P210_BCR_ABL_FUSION_DN		16	0.61918205	1.6066455	0.025	0.03388415	1.0	1326	tags=25%, list=6%, signal=26%
IWANAGA_CARCINOGENESIS_BY_KRAS_PTEN_DN	IWANAGA_CARCINOGENESIS_BY_KRAS_PTEN_DN		314	0.3804199	1.6063527	0.0	0.033964846	1.0	4381	tags=32%, list=18%, signal=39%
IYENGAR_RESPONSE_TO_ADIPOCYTE_FACTORS	IYENGAR_RESPONSE_TO_ADIPOCYTE_FACTORS		10	0.7111869	1.6063021	0.01629328	0.03396219	1.0	2881	tags=60%, list=12%, signal=68%
BONE_REMODELING	BONE_REMODELING		27	0.5493945	1.6059915	0.015250545	0.034055427	1.0	2401	tags=41%, list=10%, signal=45%
LAMELLIPODIUM	LAMELLIPODIUM		25	0.5641948	1.6059879	0.012658228	0.034037534	1.0	3816	tags=36%, list=16%, signal=43%
LOPEZ_EPITHELIOID_MESOTHELIOMA	LOPEZ_EPITHELIOID_MESOTHELIOMA		14	0.65171903	1.6058943	0.02631579	0.03405186	1.0	575	tags=21%, list=2%, signal=22%
LIPOPROTEIN_METABOLIC_PROCESS	LIPOPROTEIN_METABOLIC_PROCESS		28	0.54623544	1.6057104	0.021786492	0.034084283	1.0	6526	tags=54%, list=28%, signal=74%
REACTOME_ANTIVIRAL_MECHANISM_BY_IFN_STIMULATED_GENES	REACTOME_ANTIVIRAL_MECHANISM_BY_IFN_STIMULATED_GENES		64	0.47374436	1.6056165	0.0021008404	0.03409385	1.0	1607	tags=14%, list=7%, signal=15%
CHUNG_BLISTER_CYTOTOXICITY_UP	CHUNG_BLISTER_CYTOTOXICITY_UP		127	0.42475495	1.6045281	0.0	0.034401227	1.0	5221	tags=31%, list=22%, signal=39%
REACTOME_ETHANOL_OXIDATION	REACTOME_ETHANOL_OXIDATION		8	0.750394	1.6042817	0.03076923	0.034465306	1.0	3558	tags=63%, list=15%, signal=74%
LU_EZH2_TARGETS_DN	LU_EZH2_TARGETS_DN		355	0.37345925	1.6042194	0.0	0.03446897	1.0	4724	tags=33%, list=20%, signal=41%
REACTOME_DEVELOPMENTAL_BIOLOGY	REACTOME_DEVELOPMENTAL_BIOLOGY		362	0.37252688	1.6037529	0.0	0.034590565	1.0	4454	tags=33%, list=19%, signal=40%
MIKKELSEN_PLURIPOTENT_STATE_DN	MIKKELSEN_PLURIPOTENT_STATE_DN		8	0.7653372	1.6033547	0.016913319	0.034679137	1.0	3138	tags=63%, list=13%, signal=72%
REACTOME_POST_TRANSLATIONAL_PROTEIN_MODIFICATION	REACTOME_POST_TRANSLATIONAL_PROTEIN_MODIFICATION		165	0.40480638	1.6023867	0.0	0.034939613	1.0	5433	tags=42%, list=23%, signal=54%
HOFMANN_CELL_LYMPHOMA_DN	HOFMANN_CELL_LYMPHOMA_DN		38	0.5099354	1.601762	0.014403292	0.035114363	1.0	3631	tags=37%, list=15%, signal=43%
FRASOR_TAMOXIFEN_RESPONSE_UP	FRASOR_TAMOXIFEN_RESPONSE_UP		50	0.4852807	1.6012584	0.008048289	0.035251293	1.0	3427	tags=36%, list=14%, signal=42%
GOLGI_VESICLE_TRANSPORT	GOLGI_VESICLE_TRANSPORT		48	0.4871232	1.6010367	0.010121457	0.035312925	1.0	6969	tags=60%, list=29%, signal=85%
LIPID_BINDING	LIPID_BINDING		80	0.44898605	1.6008977	0.008438818	0.035339493	1.0	4831	tags=44%, list=20%, signal=55%
LU_TUMOR_VASCULATURE_DN	LU_TUMOR_VASCULATURE_DN		13	0.6597239	1.600877	0.022177419	0.035324793	1.0	2046	tags=54%, list=9%, signal=59%
GUTIERREZ_CHRONIC_LYMPHOCYTIC_LEUKEMIA_DN	GUTIERREZ_CHRONIC_LYMPHOCYTIC_LEUKEMIA_DN		53	0.48560795	1.600168	0.0066225166	0.035532556	1.0	3468	tags=42%, list=15%, signal=49%
BIOCARTA_IGF1_PATHWAY	BIOCARTA_IGF1_PATHWAY		21	0.5970564	1.5999573	0.01992032	0.03557217	1.0	5529	tags=43%, list=23%, signal=56%
BURTON_ADIPOGENESIS_10	BURTON_ADIPOGENESIS_10		29	0.5549248	1.5999563	0.018292682	0.035551682	1.0	5938	tags=55%, list=25%, signal=74%
REACTOME_AXON_GUIDANCE	REACTOME_AXON_GUIDANCE		234	0.38811594	1.5998466	0.0	0.035579972	1.0	4447	tags=39%, list=19%, signal=48%
MCGOWAN_RSP6_TARGETS_UP	MCGOWAN_RSP6_TARGETS_UP		17	0.60355467	1.5995122	0.01622718	0.03566089	1.0	788	tags=29%, list=3%, signal=30%
PID_ERBB4_PATHWAY	PID_ERBB4_PATHWAY		37	0.5230794	1.5994183	0.012793177	0.035672154	1.0	4316	tags=51%, list=18%, signal=63%
SCHLESINGER_METHYLATED_DE_NOVO_IN_CANCER	SCHLESINGER_METHYLATED_DE_NOVO_IN_CANCER		82	0.44576287	1.5993459	0.0	0.035681717	1.0	3180	tags=35%, list=13%, signal=41%
REACTOME_SYNTHESIS_OF_BILE_ACIDS_AND_BILE_SALTS	REACTOME_SYNTHESIS_OF_BILE_ACIDS_AND_BILE_SALTS		14	0.6366072	1.5993152	0.024282562	0.035668716	1.0	2006	tags=43%, list=8%, signal=47%
REACTOME_ACTIVATION_OF_NF_KAPPAB_IN_B_CELLS	REACTOME_ACTIVATION_OF_NF_KAPPAB_IN_B_CELLS		60	0.46469998	1.5990167	0.010729614	0.0357456	1.0	7247	tags=40%, list=31%, signal=57%
IWANAGA_CARCINOGENESIS_BY_KRAS_DN	IWANAGA_CARCINOGENESIS_BY_KRAS_DN		113	0.4217283	1.5984678	0.0	0.035913058	1.0	3009	tags=19%, list=13%, signal=22%
KYNG_DNA_DAMAGE_BY_4NQO_OR_GAMMA_RADIATION	KYNG_DNA_DAMAGE_BY_4NQO_OR_GAMMA_RADIATION		14	0.643346	1.5981268	0.025	0.03600281	1.0	3976	tags=50%, list=17%, signal=60%
MULTI_ORGANISM_PROCESS	MULTI_ORGANISM_PROCESS		119	0.4233162	1.5973768	0.0	0.03620071	1.0	3337	tags=34%, list=14%, signal=39%
BOCHKIS_FOXA2_TARGETS	BOCHKIS_FOXA2_TARGETS		377	0.36960447	1.5973128	0.0	0.036205176	1.0	4543	tags=27%, list=19%, signal=32%
FATTY_ACID_BIOSYNTHETIC_PROCESS	FATTY_ACID_BIOSYNTHETIC_PROCESS		13	0.65890265	1.597072	0.024489796	0.036273926	1.0	1603	tags=23%, list=7%, signal=25%
REACTOME_ANDROGEN_BIOSYNTHESIS	REACTOME_ANDROGEN_BIOSYNTHESIS		7	0.7611006	1.5965717	0.051502146	0.036424562	1.0	968	tags=29%, list=4%, signal=30%
WANG_IMMORTALIZED_BY_HOXA9_AND_MEIS1_DN	WANG_IMMORTALIZED_BY_HOXA9_AND_MEIS1_DN		23	0.5792467	1.5963731	0.038793102	0.036480132	1.0	3184	tags=43%, list=13%, signal=50%
ST_INTEGRIN_SIGNALING_PATHWAY	ST_INTEGRIN_SIGNALING_PATHWAY		81	0.44527158	1.5963614	0.0065645515	0.036462117	1.0	5994	tags=48%, list=25%, signal=64%
DEURIG_T_CELL_PROLYMPHOCYTIC_LEUKEMIA_UP	DEURIG_T_CELL_PROLYMPHOCYTIC_LEUKEMIA_UP		333	0.37349015	1.5962222	0.0	0.03649517	1.0	3865	tags=24%, list=16%, signal=29%
REACTOME_TRAF6_MEDIATED_INDUCTION_OF_NFKB_AND_MAP_KINASES_UPON_TLR7_8_OR_9_ACTIVATION	REACTOME_TRAF6_MEDIATED_INDUCTION_OF_NFKB_AND_MAP_KINASES_UPON_TLR7_8_OR_9_ACTIVATION		72	0.44585162	1.5961257	0.0022172949	0.036507715	1.0	5041	tags=36%, list=21%, signal=46%
DONATO_CELL_CYCLE_TRETINOIN	DONATO_CELL_CYCLE_TRETINOIN		6	0.8195754	1.5956125	0.014925373	0.03663	1.0	2879	tags=33%, list=12%, signal=38%
ACTIN_CYTOSKELETON_ORGANIZATION_AND_BIOGENESIS	ACTIN_CYTOSKELETON_ORGANIZATION_AND_BIOGENESIS		103	0.43003857	1.5955174	0.0	0.03664068	1.0	4728	tags=35%, list=20%, signal=43%
LEI_HOXC8_TARGETS_UP	LEI_HOXC8_TARGETS_UP		10	0.69477814	1.5955139	0.04329897	0.03662073	1.0	2262	tags=40%, list=10%, signal=44%
REACTOME_NCAM_SIGNALING_FOR_NEURITE_OUT_GROWTH	REACTOME_NCAM_SIGNALING_FOR_NEURITE_OUT_GROWTH		62	0.47117493	1.5950291	0.0042643924	0.03673717	1.0	2320	tags=29%, list=10%, signal=32%
TRANSFORMING_GROWTH_FACTOR_BETA_RECEPTOR_SIGNALING_PATHWAY	TRANSFORMING_GROWTH_FACTOR_BETA_RECEPTOR_SIGNALING_PATHWAY		33	0.53244567	1.5943565	0.010373444	0.036968566	1.0	3914	tags=36%, list=17%, signal=44%
KEGG_GLYCOSAMINOGLYCAN_DEGRADATION	KEGG_GLYCOSAMINOGLYCAN_DEGRADATION		19	0.58886117	1.5940013	0.01622718	0.03706161	1.0	4546	tags=58%, list=19%, signal=72%
DACOSTA_LOW_DOSE_UV_RESPONSE_VIA_ERCC3_XPCS_DN	DACOSTA_LOW_DOSE_UV_RESPONSE_VIA_ERCC3_XPCS_DN		9	0.7227483	1.5939866	0.029017856	0.037042372	1.0	3351	tags=67%, list=14%, signal=78%
SEMENZA_HIF1_TARGETS	SEMENZA_HIF1_TARGETS		35	0.51866174	1.5939816	0.008403362	0.037021324	1.0	3892	tags=37%, list=16%, signal=44%
GINESTIER_BREAST_CANCER_ZNF217_AMPLIFIED_UP	GINESTIER_BREAST_CANCER_ZNF217_AMPLIFIED_UP		70	0.45253262	1.5935172	0.0	0.037164997	1.0	6587	tags=50%, list=28%, signal=69%
DUNNE_TARGETS_OF_AML1_MTG8_FUSION_UP	DUNNE_TARGETS_OF_AML1_MTG8_FUSION_UP		47	0.49845323	1.5934671	0.008213553	0.03715871	1.0	4614	tags=47%, list=19%, signal=58%
FRIDMAN_SENESCENCE_DN	FRIDMAN_SENESCENCE_DN		12	0.67320955	1.5934086	0.03586498	0.037156112	1.0	2584	tags=42%, list=11%, signal=47%
DOANE_RESPONSE_TO_ANDROGEN_DN	DOANE_RESPONSE_TO_ANDROGEN_DN		229	0.3809022	1.5929942	0.0021929825	0.03726314	1.0	4136	tags=33%, list=17%, signal=40%
MAGRANGEAS_MULTIPLE_MYELOMA_IGLL_VS_IGLK_DN	MAGRANGEAS_MULTIPLE_MYELOMA_IGLL_VS_IGLK_DN		21	0.590938	1.5927243	0.029350106	0.03733715	1.0	2806	tags=33%, list=12%, signal=38%
PHOSPHATE_TRANSMEMBRANE_TRANSPORTER_ACTIVITY	PHOSPHATE_TRANSMEMBRANE_TRANSPORTER_ACTIVITY		8	0.7311403	1.5921673	0.026966292	0.037518978	1.0	3113	tags=38%, list=13%, signal=43%
AFFAR_YY1_TARGETS_UP	AFFAR_YY1_TARGETS_UP		200	0.39338937	1.5902841	0.0	0.038109142	1.0	3882	tags=32%, list=16%, signal=38%
ESTABLISHMENT_OF_PROTEIN_LOCALIZATION	ESTABLISHMENT_OF_PROTEIN_LOCALIZATION		178	0.39582974	1.5900825	0.0	0.0381613	1.0	5862	tags=34%, list=25%, signal=44%
IIZUKA_LIVER_CANCER_PROGRESSION_G2_G3_DN	IIZUKA_LIVER_CANCER_PROGRESSION_G2_G3_DN		9	0.7258026	1.5900607	0.022540983	0.03814342	1.0	5046	tags=67%, list=21%, signal=85%
HALLMARK_WNT_BETA_CATENIN_SIGNALING	HALLMARK_WNT_BETA_CATENIN_SIGNALING		41	0.51276517	1.5900216	0.00625	0.03812829	1.0	4164	tags=34%, list=18%, signal=41%
HOOI_ST7_TARGETS_UP	HOOI_ST7_TARGETS_UP		84	0.44441354	1.5893589	0.0	0.03830261	1.0	3331	tags=31%, list=14%, signal=36%
LINDGREN_BLADDER_CANCER_CLUSTER_1_DN	LINDGREN_BLADDER_CANCER_CLUSTER_1_DN		356	0.36796588	1.5892116	0.0	0.0383286	1.0	3436	tags=24%, list=15%, signal=28%
REACTOME_TRANSCRIPTIONAL_REGULATION_OF_WHITE_ADIPOCYTE_DIFFERENTIATION	REACTOME_TRANSCRIPTIONAL_REGULATION_OF_WHITE_ADIPOCYTE_DIFFERENTIATION		69	0.460128	1.5889724	0.006060606	0.03839338	1.0	5927	tags=35%, list=25%, signal=46%
IVANOVA_HEMATOPOIESIS_MATURE_CELL	IVANOVA_HEMATOPOIESIS_MATURE_CELL		263	0.37988466	1.5884607	0.0	0.038502138	1.0	5325	tags=35%, list=22%, signal=45%
HAHTOLA_MYCOSIS_FUNGOIDES_UP	HAHTOLA_MYCOSIS_FUNGOIDES_UP		17	0.6133612	JΣn.75	0.03411514	0.038813476	1.0	3823	tags=47%, list=16%, signal=56%
REACTOME_DOWNSTREAM_SIGNALING_EVENTS_OF_B_CELL_RECEPTOR_BCR	REACTOME_DOWNSTREAM_SIGNALING_EVENTS_OF_B_CELL_RECEPTOR_BCR		91	0.4330378	1.5871527	0.0063157897	0.038912635	1.0	7354	tags=41%, list=31%, signal=59%
BIOCARTA_TCRA_PATHWAY	BIOCARTA_TCRA_PATHWAY		11	0.68545854	1.5862058	0.03655914	0.03923176	1.0	13	tags=18%, list=0%, signal=18%
BARRIER_CANCER_RELAPSE_TUMOR_SAMPLE_DN	BARRIER_CANCER_RELAPSE_TUMOR_SAMPLE_DN		11	0.68627125	1.5858518	0.022727273	0.03931225	1.0	4171	tags=55%, list=18%, signal=66%
XU_CREBBP_TARGETS_DN	XU_CREBBP_TARGETS_DN		41	0.4954725	1.5857725	0.014314928	0.039315782	1.0	5279	tags=46%, list=22%, signal=60%
RIZ_ERYTHROID_DIFFERENTIATION_HEMGN	RIZ_ERYTHROID_DIFFERENTIATION_HEMGN		28	0.5395233	1.5847846	0.01446281	0.039615914	1.0	3314	tags=39%, list=14%, signal=46%
POSITIVE_REGULATION_OF_CELL_CYCLE	POSITIVE_REGULATION_OF_CELL_CYCLE		15	0.62762016	1.5847478	0.025210084	0.039605625	1.0	1458	tags=33%, list=6%, signal=35%
JACKSON_DNMT1_TARGETS_DN	JACKSON_DNMT1_TARGETS_DN		25	0.5637175	1.5846032	0.02053388	0.039621856	1.0	2378	tags=36%, list=10%, signal=40%
SASSON_RESPONSE_TO_GONADOTROPHINS_UP	SASSON_RESPONSE_TO_GONADOTROPHINS_UP		87	0.43888324	1.5845544	0.0	0.03961253	1.0	6558	tags=51%, list=28%, signal=70%
NICK_RESPONSE_TO_PROC_TREATMENT_DN	NICK_RESPONSE_TO_PROC_TREATMENT_DN		25	0.55625653	1.5845517	0.02296451	0.03959033	1.0	3668	tags=32%, list=15%, signal=38%
FLECHNER_BIOPSY_KIDNEY_TRANSPLANT_OK_VS_DONOR_DN	FLECHNER_BIOPSY_KIDNEY_TRANSPLANT_OK_VS_DONOR_DN		23	0.5721306	1.5844033	0.018329939	0.0396129	1.0	4654	tags=35%, list=20%, signal=43%
FARMER_BREAST_CANCER_BASAL_VS_LULMINAL	FARMER_BREAST_CANCER_BASAL_VS_LULMINAL		307	0.37166515	1.5843598	0.0	0.039607234	1.0	3751	tags=29%, list=16%, signal=34%
SINGH_NFE2L2_TARGETS	SINGH_NFE2L2_TARGETS		15	0.6171234	1.5841312	0.03076923	0.039668884	1.0	4768	tags=33%, list=20%, signal=42%
STRUCTURAL_CONSTITUENT_OF_MUSCLE	STRUCTURAL_CONSTITUENT_OF_MUSCLE		31	0.5360388	1.5838163	0.012711864	0.039767835	1.0	4824	tags=48%, list=20%, signal=61%
KEGG_NON_SMALL_CELL_LUNG_CANCER	KEGG_NON_SMALL_CELL_LUNG_CANCER		54	0.47865295	1.5836531	0.012269938	0.039803	1.0	5561	tags=41%, list=23%, signal=53%
FERRANDO_TAL1_NEIGHBORS	FERRANDO_TAL1_NEIGHBORS		19	0.59135145	1.5836473	0.01875	0.03978531	1.0	1483	tags=26%, list=6%, signal=28%
REGULATION_OF_APOPTOSIS	REGULATION_OF_APOPTOSIS		318	0.37123644	1.5831593	0.0	0.039928246	1.0	4399	tags=25%, list=19%, signal=30%
KEGG_TIGHT_JUNCTION	KEGG_TIGHT_JUNCTION		121	0.41314957	1.5829033	0.0042643924	0.039996073	1.0	4891	tags=36%, list=21%, signal=46%
POSITIVE_REGULATION_OF_NUCLEOBASENUCLEOSIDENUCLEOTIDE_AND_NUCLEIC_ACID_METABOLIC_PROCESS	POSITIVE_REGULATION_OF_NUCLEOBASENUCLEOSIDENUCLEOTIDE_AND_NUCLEIC_ACID_METABOLIC_PROCESS		150	0.40611097	1.5826653	0.0	0.04006188	1.0	3892	tags=23%, list=16%, signal=28%
BIOCARTA_CDMAC_PATHWAY	BIOCARTA_CDMAC_PATHWAY		16	0.6189675	1.5821873	0.027083334	0.04019223	1.0	5467	tags=63%, list=23%, signal=81%
SUBTIL_PROGESTIN_TARGETS	SUBTIL_PROGESTIN_TARGETS		36	0.5156312	1.581942	0.024390243	0.040259738	1.0	3167	tags=33%, list=13%, signal=38%
ENDOSOME	ENDOSOME		66	0.45213264	1.5818968	0.0060975607	0.040256307	1.0	6585	tags=56%, list=28%, signal=77%
DACOSTA_UV_RESPONSE_VIA_ERCC3_COMMON_DN	DACOSTA_UV_RESPONSE_VIA_ERCC3_COMMON_DN		469	0.35864782	1.5815032	0.0	0.040365204	1.0	5259	tags=29%, list=22%, signal=36%
REGULATION_OF_PROGRAMMED_CELL_DEATH	REGULATION_OF_PROGRAMMED_CELL_DEATH		319	0.37252823	1.5813247	0.0	0.04041437	1.0	4399	tags=25%, list=19%, signal=30%
LEIN_MEDULLA_MARKERS	LEIN_MEDULLA_MARKERS		73	0.4516133	1.5809499	0.004166667	0.040520623	1.0	3416	tags=37%, list=14%, signal=43%
APPIERTO_RESPONSE_TO_FENRETINIDE_UP	APPIERTO_RESPONSE_TO_FENRETINIDE_UP		37	0.51193297	1.5803525	0.010373444	0.04070897	1.0	3677	tags=32%, list=16%, signal=38%
SIG_INSULIN_RECEPTOR_PATHWAY_IN_CARDIAC_MYOCYTES	SIG_INSULIN_RECEPTOR_PATHWAY_IN_CARDIAC_MYOCYTES		49	0.4862944	1.5799278	0.009689922	0.040847052	1.0	5785	tags=41%, list=24%, signal=54%
GARGALOVIC_RESPONSE_TO_OXIDIZED_PHOSPHOLIPIDS_BLACK_UP	GARGALOVIC_RESPONSE_TO_OXIDIZED_PHOSPHOLIPIDS_BLACK_UP		34	0.5097133	1.5798268	0.008583691	0.0408668	1.0	5698	tags=50%, list=24%, signal=66%
MIKKELSEN_IPS_ICP_WITH_H3K4ME3_AND_H327ME3	MIKKELSEN_IPS_ICP_WITH_H3K4ME3_AND_H327ME3		106	0.422394	1.5796999	0.0021367522	0.040894687	1.0	2549	tags=34%, list=11%, signal=38%
ZHENG_IL22_SIGNALING_UP	ZHENG_IL22_SIGNALING_UP		47	0.48783603	1.5795711	0.010570824	0.040906187	1.0	2622	tags=38%, list=11%, signal=43%
YAGUE_PRETUMOR_DRUG_RESISTANCE_DN	YAGUE_PRETUMOR_DRUG_RESISTANCE_DN		13	0.6501436	1.5792412	0.025210084	0.040990993	1.0	2306	tags=54%, list=10%, signal=60%
MARSON_FOXP3_TARGETS_STIMULATED_UP	MARSON_FOXP3_TARGETS_STIMULATED_UP		26	0.5484737	1.5790528	0.01793722	0.041030474	1.0	2540	tags=38%, list=11%, signal=43%
LIPID_TRANSPORT	LIPID_TRANSPORT		23	0.57325125	1.5786979	0.025531914	0.041116886	1.0	4686	tags=65%, list=20%, signal=81%
MATZUK_POST-IMPLANTATION_AND_POST-PARTUM	MATZUK_POST-IMPLANTATION_AND_POST-PARTUM		11	0.6830804	1.5785353	0.030837005	0.04115265	1.0	2834	tags=45%, list=12%, signal=52%
HOWLIN_CITED1_TARGETS_1_DN	HOWLIN_CITED1_TARGETS_1_DN		34	0.51914144	1.578294	0.018367346	0.04121155	1.0	3991	tags=38%, list=17%, signal=46%
REACTOME_GAP_JUNCTION_TRAFFICKING	REACTOME_GAP_JUNCTION_TRAFFICKING		21	0.58737355	1.5781223	0.031914894	0.041250836	1.0	535	tags=19%, list=2%, signal=19%
BRIDEAU_IMPRINTED_GENES	BRIDEAU_IMPRINTED_GENES		60	0.46765184	1.5771362	0.007751938	0.04157357	1.0	2917	tags=38%, list=12%, signal=44%
QI_HYPOXIA	QI_HYPOXIA		136	0.41255763	1.5762501	0.0	0.04186708	1.0	3237	tags=27%, list=14%, signal=31%
KEGG_PANCREATIC_CANCER	KEGG_PANCREATIC_CANCER		69	0.45578486	1.5761487	0.006185567	0.041878175	1.0	5561	tags=48%, list=23%, signal=62%
MARKS_HDAC_TARGETS_UP	MARKS_HDAC_TARGETS_UP		23	0.56398463	1.576137	0.025477707	0.04185868	1.0	599	tags=17%, list=3%, signal=18%
GAVIN_FOXP3_TARGETS_CLUSTER_P4	GAVIN_FOXP3_TARGETS_CLUSTER_P4		90	0.43231174	1.5760816	0.0021929825	0.04185973	1.0	3760	tags=37%, list=16%, signal=43%
URS_ADIPOCYTE_DIFFERENTIATION_DN	URS_ADIPOCYTE_DIFFERENTIATION_DN		29	0.5453959	1.5758961	0.026258206	0.04189881	1.0	3613	tags=45%, list=15%, signal=53%
PID_CERAMIDE_PATHWAY	PID_CERAMIDE_PATHWAY		48	0.48644006	1.5758803	0.008163265	0.041879304	1.0	4303	tags=38%, list=18%, signal=46%
MARZEC_IL2_SIGNALING_UP	MARZEC_IL2_SIGNALING_UP		108	0.4243347	1.5750488	0.0021367522	0.04215747	1.0	3626	tags=26%, list=15%, signal=30%
MIKKELSEN_DEDIFFERENTIATED_STATE_UP	MIKKELSEN_DEDIFFERENTIATED_STATE_UP		8	0.7369807	1.5747486	0.040650405	0.04224249	1.0	4299	tags=50%, list=18%, signal=61%
RASHI_RESPONSE_TO_IONIZING_RADIATION_5	RASHI_RESPONSE_TO_IONIZING_RADIATION_5		139	0.4096074	1.5745198	0.0	0.042311333	1.0	3645	tags=24%, list=15%, signal=28%
BRACHAT_RESPONSE_TO_METHOTREXATE_DN	BRACHAT_RESPONSE_TO_METHOTREXATE_DN		25	0.5577576	1.5741695	0.020366598	0.042413328	1.0	2287	tags=24%, list=10%, signal=27%
REACTOME_APOPTOTIC_CLEAVAGE_OF_CELLULAR_PROTEINS	REACTOME_APOPTOTIC_CLEAVAGE_OF_CELLULAR_PROTEINS		35	0.51985055	1.5741184	0.014056225	0.042412493	1.0	5378	tags=51%, list=23%, signal=66%
REACTOME_SIGNALING_BY_NOTCH3	REACTOME_SIGNALING_BY_NOTCH3		12	0.6702046	1.5736923	0.02826087	0.0425475	1.0	4019	tags=58%, list=17%, signal=70%
YAGI_AML_WITH_T_9_11_TRANSLOCATION	YAGI_AML_WITH_T_9_11_TRANSLOCATION		117	0.420964	1.5732833	0.0	0.042661753	1.0	2829	tags=16%, list=12%, signal=18%
CHEN_LUNG_CANCER_SURVIVAL	CHEN_LUNG_CANCER_SURVIVAL		25	0.54867667	1.5731466	0.022727273	0.04268386	1.0	5295	tags=52%, list=22%, signal=67%
BIOCARTA_HSP27_PATHWAY	BIOCARTA_HSP27_PATHWAY		15	0.628924	1.5730472	0.03524229	0.042699717	1.0	3550	tags=40%, list=15%, signal=47%
POSITIVE_REGULATION_OF_PHOSPHATE_METABOLIC_PROCESS	POSITIVE_REGULATION_OF_PHOSPHATE_METABOLIC_PROCESS		21	0.58539194	1.5727997	0.028571429	0.042776253	1.0	4187	tags=52%, list=18%, signal=64%
NITROGEN_COMPOUND_METABOLIC_PROCESS	NITROGEN_COMPOUND_METABOLIC_PROCESS		143	0.4053204	1.5720397	0.0021097045	0.04304233	1.0	2168	tags=17%, list=9%, signal=18%
REACTOME_TAK1_ACTIVATES_NFKB_BY_PHOSPHORYLATION_AND_ACTIVATION_OF_IKKS_COMPLEX	REACTOME_TAK1_ACTIVATES_NFKB_BY_PHOSPHORYLATION_AND_ACTIVATION_OF_IKKS_COMPLEX		22	0.5716192	1.5718801	0.017167382	0.043079413	1.0	7053	tags=68%, list=30%, signal=97%
BIOCARTA_BCR_PATHWAY	BIOCARTA_BCR_PATHWAY		33	0.5197645	1.5713757	0.016597511	0.043249	1.0	2090	tags=18%, list=9%, signal=20%
CAIRO_HEPATOBLASTOMA_UP	CAIRO_HEPATOBLASTOMA_UP		199	0.38973707	1.5704244	0.0	0.0435917	1.0	2978	tags=18%, list=13%, signal=21%
ABE_VEGFA_TARGETS_30MIN	ABE_VEGFA_TARGETS_30MIN		27	0.5491087	1.5703597	0.02053388	0.043594584	1.0	4254	tags=63%, list=18%, signal=77%
EPITHELIAL_TO_MESENCHYMAL_TRANSITION	EPITHELIAL_TO_MESENCHYMAL_TRANSITION		10	0.698979	1.5695996	0.027196653	0.043850705	1.0	3045	tags=50%, list=13%, signal=57%
CELL_RECOGNITION	CELL_RECOGNITION		16	0.6159428	1.5692499	0.025896415	0.04395185	1.0	3179	tags=44%, list=13%, signal=50%
CHANG_POU5F1_TARGETS_DN	CHANG_POU5F1_TARGETS_DN		7	0.7535364	1.5688071	0.035714287	0.04408922	1.0	2479	tags=43%, list=10%, signal=48%
COFACTOR_TRANSPORT	COFACTOR_TRANSPORT		11	0.66660464	1.5681453	0.044315994	0.044305906	1.0	762	tags=18%, list=3%, signal=19%
INTRACELLULAR_TRANSPORT	INTRACELLULAR_TRANSPORT		272	0.3739456	1.5679756	0.0	0.044340387	1.0	6066	tags=36%, list=26%, signal=47%
GAUSSMANN_MLL_AF4_FUSION_TARGETS_D_DN	GAUSSMANN_MLL_AF4_FUSION_TARGETS_D_DN		7	0.7530682	1.567928	0.038961038	0.044338387	1.0	855	tags=29%, list=4%, signal=30%
GOLDRATH_IMMUNE_MEMORY	GOLDRATH_IMMUNE_MEMORY		62	0.45625836	1.5678912	0.0	0.044328436	1.0	5109	tags=47%, list=22%, signal=59%
KOKKINAKIS_METHIONINE_DEPRIVATION_96HR_DN	KOKKINAKIS_METHIONINE_DEPRIVATION_96HR_DN		75	0.44400063	1.567501	0.0043572984	0.044443447	1.0	4024	tags=29%, list=17%, signal=35%
URS_ADIPOCYTE_DIFFERENTIATION_UP	URS_ADIPOCYTE_DIFFERENTIATION_UP		71	0.44218552	1.5671219	0.0020242915	0.044569027	1.0	3511	tags=25%, list=15%, signal=30%
GRABARCZYK_BCL11B_TARGETS_UP	GRABARCZYK_BCL11B_TARGETS_UP		74	0.4502331	1.567051	0.010416667	0.044568714	1.0	3211	tags=28%, list=14%, signal=33%
BENPORATH_OCT4_TARGETS	BENPORATH_OCT4_TARGETS		272	0.37342322	1.5665256	0.0	0.044741593	1.0	4342	tags=25%, list=18%, signal=31%
GOTTWEIN_TARGETS_OF_KSHV_MIR_K12_11	GOTTWEIN_TARGETS_OF_KSHV_MIR_K12_11		62	0.45641	1.565999	0.012765957	0.044944227	1.0	5582	tags=47%, list=24%, signal=61%
KANG_DOXORUBICIN_RESISTANCE_DN	KANG_DOXORUBICIN_RESISTANCE_DN		18	0.5911202	1.5654628	0.014644352	0.04511847	1.0	7314	tags=78%, list=31%, signal=112%
GAUSSMANN_MLL_AF4_FUSION_TARGETS_G_UP	GAUSSMANN_MLL_AF4_FUSION_TARGETS_G_UP		199	0.3854421	1.565367	0.0	0.045128487	1.0	3090	tags=28%, list=13%, signal=32%
GLYCOSAMINOGLYCAN_BINDING	GLYCOSAMINOGLYCAN_BINDING		28	0.53581727	1.5650489	0.023904383	0.0452214	1.0	2960	tags=46%, list=12%, signal=53%
NEGATIVE_REGULATION_OF_BIOSYNTHETIC_PROCESS	NEGATIVE_REGULATION_OF_BIOSYNTHETIC_PROCESS		27	0.5455936	1.56387	0.021321962	0.045650683	1.0	1947	tags=19%, list=8%, signal=20%
ROSS_ACUTE_MYELOID_LEUKEMIA_CBF	ROSS_ACUTE_MYELOID_LEUKEMIA_CBF		79	0.4457064	1.563851	0.004237288	0.045633033	1.0	3638	tags=37%, list=15%, signal=43%
REGULATION_OF_CYTOKINE_BIOSYNTHETIC_PROCESS	REGULATION_OF_CYTOKINE_BIOSYNTHETIC_PROCESS		29	0.5327312	1.5638245	0.021141648	0.045618888	1.0	2382	tags=28%, list=10%, signal=31%
DORN_ADENOVIRUS_INFECTION_48HR_UP	DORN_ADENOVIRUS_INFECTION_48HR_UP		14	0.6399359	1.5636294	0.036796536	0.045675155	1.0	3031	tags=50%, list=13%, signal=57%
CHUNG_BLISTER_CYTOTOXICITY_DN	CHUNG_BLISTER_CYTOTOXICITY_DN		40	0.50272924	1.5634015	0.01713062	0.04574292	1.0	4801	tags=38%, list=20%, signal=47%
KANNAN_TP53_TARGETS_UP	KANNAN_TP53_TARGETS_UP		56	0.45695156	1.5632356	0.012605042	0.04577797	1.0	4058	tags=38%, list=17%, signal=45%
KEGG_PROTEASOME	KEGG_PROTEASOME		41	0.49949634	1.5626172	0.014736842	0.045990426	1.0	7247	tags=34%, list=31%, signal=49%
SU_PLACENTA	SU_PLACENTA		24	0.5442399	1.5623629	0.038383838	0.04606502	1.0	2500	tags=42%, list=11%, signal=47%
IDENTICAL_PROTEIN_BINDING	IDENTICAL_PROTEIN_BINDING		281	0.3736657	1.5623447	0.0	0.046052445	1.0	5330	tags=34%, list=23%, signal=44%
REACTOME_TRAFFICKING_AND_PROCESSING_OF_ENDOSOMAL_TLR	REACTOME_TRAFFICKING_AND_PROCESSING_OF_ENDOSOMAL_TLR		10	0.69112194	1.5622811	0.043568466	0.046057403	1.0	6142	tags=70%, list=26%, signal=94%
PICCALUGA_ANGIOIMMUNOBLASTIC_LYMPHOMA_DN	PICCALUGA_ANGIOIMMUNOBLASTIC_LYMPHOMA_DN		127	0.40765765	1.5619491	0.0021645022	0.046168704	1.0	4782	tags=28%, list=20%, signal=35%
OXFORD_RALA_TARGETS_DN	OXFORD_RALA_TARGETS_DN		9	0.6948071	1.5615861	0.039387308	0.04628324	1.0	1576	tags=44%, list=7%, signal=48%
PURBEY_TARGETS_OF_CTBP1_NOT_SATB1_DN	PURBEY_TARGETS_OF_CTBP1_NOT_SATB1_DN		394	0.3575442	1.5615103	0.0	0.04628453	1.0	4102	tags=25%, list=17%, signal=29%
SCHAEFFER_PROSTATE_DEVELOPMENT_AND_CANCER_BOX6_UP	SCHAEFFER_PROSTATE_DEVELOPMENT_AND_CANCER_BOX6_UP		8	0.73956263	1.5609838	0.036247335	0.046484374	1.0	1587	tags=50%, list=7%, signal=54%
FARMER_BREAST_CANCER_APOCRINE_VS_BASAL	FARMER_BREAST_CANCER_APOCRINE_VS_BASAL		299	0.36937392	1.5609449	0.0	0.04647254	1.0	4238	tags=29%, list=18%, signal=35%
DUNNE_TARGETS_OF_AML1_MTG8_FUSION_DN	DUNNE_TARGETS_OF_AML1_MTG8_FUSION_DN		19	0.5740308	1.5606614	0.030241935	0.046559602	1.0	2584	tags=37%, list=11%, signal=41%
REACTOME_NUCLEOTIDE_LIKE_PURINERGIC_RECEPTORS	REACTOME_NUCLEOTIDE_LIKE_PURINERGIC_RECEPTORS		14	0.6419863	1.5603884	0.035714287	0.04664368	1.0	1106	tags=29%, list=5%, signal=30%
NIKOLSKY_BREAST_CANCER_6P24_P22_AMPLICON	NIKOLSKY_BREAST_CANCER_6P24_P22_AMPLICON		20	0.57758284	1.5599908	0.028513238	0.04676705	1.0	3729	tags=35%, list=16%, signal=42%
CHANG_IMMORTALIZED_BY_HPV31_UP	CHANG_IMMORTALIZED_BY_HPV31_UP		80	0.44055033	1.559483	0.0020703934	0.046933256	1.0	4625	tags=35%, list=20%, signal=43%
BIOCARTA_TGFB_PATHWAY	BIOCARTA_TGFB_PATHWAY		19	0.5849517	1.5592068	0.019650655	0.047003075	1.0	5599	tags=47%, list=24%, signal=62%
PROTEIN_LOCALIZATION	PROTEIN_LOCALIZATION		201	0.38129598	1.5588044	0.0020618557	0.04711908	1.0	5862	tags=33%, list=25%, signal=44%
HAHTOLA_MYCOSIS_FUNGOIDES_DN	HAHTOLA_MYCOSIS_FUNGOIDES_DN		14	0.62936145	1.5583277	0.026694044	0.04727255	1.0	2788	tags=29%, list=12%, signal=32%
HOFFMANN_SMALL_PRE_BII_TO_IMMATURE_B_LYMPHOCYTE_DN	HOFFMANN_SMALL_PRE_BII_TO_IMMATURE_B_LYMPHOCYTE_DN		45	0.48347455	1.5581626	0.021868788	0.047293376	1.0	3045	tags=29%, list=13%, signal=33%
ACTIN_CYTOSKELETON	ACTIN_CYTOSKELETON		124	0.40935734	1.557919	0.0	0.047355995	1.0	5152	tags=42%, list=22%, signal=53%
MATZUK_SPERMATOGONIA	MATZUK_SPERMATOGONIA		20	0.5711301	1.5576153	0.030927835	0.04744463	1.0	5283	tags=55%, list=22%, signal=71%
KEGG_B_CELL_RECEPTOR_SIGNALING_PATHWAY	KEGG_B_CELL_RECEPTOR_SIGNALING_PATHWAY		73	0.44230646	1.5575032	0.006147541	0.04746096	1.0	5632	tags=41%, list=24%, signal=54%
REACTOME_MUSCLE_CONTRACTION	REACTOME_MUSCLE_CONTRACTION		43	0.49855095	1.5574576	0.017582418	0.047453	1.0	4824	tags=51%, list=20%, signal=64%
JI_CARCINOGENESIS_BY_KRAS_AND_STK11_DN	JI_CARCINOGENESIS_BY_KRAS_AND_STK11_DN		17	0.6045984	1.5571659	0.04077253	0.04755349	1.0	3496	tags=53%, list=15%, signal=62%
REACTOME_LYSOSOME_VESICLE_BIOGENESIS	REACTOME_LYSOSOME_VESICLE_BIOGENESIS		23	0.5556166	1.5569677	0.026422765	0.047605604	1.0	5098	tags=35%, list=22%, signal=44%
REACTOME_GAP_JUNCTION_ASSEMBLY	REACTOME_GAP_JUNCTION_ASSEMBLY		12	0.67078197	1.5565544	0.030487806	0.047725335	1.0	4264	tags=58%, list=18%, signal=71%
EPIDERMAL_GROWTH_FACTOR_RECEPTOR_SIGNALING_PATHWAY	EPIDERMAL_GROWTH_FACTOR_RECEPTOR_SIGNALING_PATHWAY		18	0.6053194	1.555906	0.03837953	0.047929846	1.0	683	tags=22%, list=3%, signal=23%
PID_INTEGRIN_A4B1_PATHWAY	PID_INTEGRIN_A4B1_PATHWAY		32	0.51519674	1.555667	0.029661017	0.048010126	1.0	4061	tags=44%, list=17%, signal=53%
REACTOME_LIPOPROTEIN_METABOLISM	REACTOME_LIPOPROTEIN_METABOLISM		23	0.55935544	1.5556606	0.028513238	0.04798459	1.0	4315	tags=57%, list=18%, signal=69%
LIANG_HEMATOPOIESIS_STEM_CELL_NUMBER_SMALL_VS_HUGE_UP	LIANG_HEMATOPOIESIS_STEM_CELL_NUMBER_SMALL_VS_HUGE_UP		36	0.50804424	1.55454	0.014767933	0.048383787	1.0	5158	tags=42%, list=22%, signal=53%
ODONNELL_TFRC_TARGETS_UP	ODONNELL_TFRC_TARGETS_UP		366	0.3627432	1.5541562	0.0	0.048499342	1.0	4261	tags=35%, list=18%, signal=42%
CYTOKINE_AND_CHEMOKINE_MEDIATED_SIGNALING_PATHWAY	CYTOKINE_AND_CHEMOKINE_MEDIATED_SIGNALING_PATHWAY		18	0.5912896	1.5540769	0.03160271	0.048508193	1.0	1947	tags=33%, list=8%, signal=36%
RADAEVA_RESPONSE_TO_IFNA1_DN	RADAEVA_RESPONSE_TO_IFNA1_DN		7	0.75731033	1.5539687	0.04587156	0.04852302	1.0	2109	tags=57%, list=9%, signal=63%
ZHONG_RESPONSE_TO_AZACITIDINE_AND_TSA_UP	ZHONG_RESPONSE_TO_AZACITIDINE_AND_TSA_UP		171	0.38931966	1.5538088	0.0022222223	0.048557714	1.0	4250	tags=31%, list=18%, signal=37%
KEGG_MELANOMA	KEGG_MELANOMA		67	0.4456355	1.5529914	0.016427105	0.048883166	1.0	1631	tags=18%, list=7%, signal=19%
CLASPER_LYMPHATIC_VESSELS_DURING_METASTASIS_UP	CLASPER_LYMPHATIC_VESSELS_DURING_METASTASIS_UP		18	0.5816674	1.5523442	0.03601695	0.049114544	1.0	2889	tags=44%, list=12%, signal=51%
KYNG_RESPONSE_TO_H2O2_VIA_ERCC6_DN	KYNG_RESPONSE_TO_H2O2_VIA_ERCC6_DN		45	0.48399115	1.5523015	0.008048289	0.04910587	1.0	2413	tags=18%, list=10%, signal=20%
REACTOME_LIPID_DIGESTION_MOBILIZATION_AND_TRANSPORT	REACTOME_LIPID_DIGESTION_MOBILIZATION_AND_TRANSPORT		36	0.50388604	1.551798	0.006048387	0.049269773	1.0	3139	tags=33%, list=13%, signal=38%
TRANS_GOLGI_NETWORK_TRANSPORT_VESICLE	TRANS_GOLGI_NETWORK_TRANSPORT_VESICLE		13	0.6417963	1.5506916	0.039911307	0.049678273	1.0	2723	tags=31%, list=11%, signal=35%
REACTOME_GRB2_SOS_PROVIDES_LINKAGE_TO_MAPK_SIGNALING_FOR_INTERGRINS_	REACTOME_GRB2_SOS_PROVIDES_LINKAGE_TO_MAPK_SIGNALING_FOR_INTERGRINS_		12	0.66583705	1.5506479	0.035123967	0.04966913	1.0	3585	tags=50%, list=15%, signal=59%
REACTOME_NEF_MEDIATED_DOWNREGULATION_OF_MHC_CLASS_I_COMPLEX_CELL_SURFACE_EXPRESSION	REACTOME_NEF_MEDIATED_DOWNREGULATION_OF_MHC_CLASS_I_COMPLEX_CELL_SURFACE_EXPRESSION		10	0.6857778	1.5504204	0.038709678	0.049728137	1.0	2458	tags=40%, list=10%, signal=45%
POLYSACCHARIDE_BINDING	POLYSACCHARIDE_BINDING		29	0.5212341	1.5503836	0.022177419	0.049721546	1.0	2960	tags=45%, list=12%, signal=51%
DASU_IL6_SIGNALING_SCAR_UP	DASU_IL6_SIGNALING_SCAR_UP		30	0.51912254	1.550081	0.012820513	0.049824294	1.0	4322	tags=40%, list=18%, signal=49%
BROWNE_HCMV_INFECTION_6HR_DN	BROWNE_HCMV_INFECTION_6HR_DN		153	0.39682484	1.5497435	0.004338395	0.049943395	1.0	3986	tags=25%, list=17%, signal=30%
REACTOME_SIGNALING_BY_NOTCH2	REACTOME_SIGNALING_BY_NOTCH2		12	0.64777625	1.5489768	0.036093418	0.050228767	1.0	4019	tags=58%, list=17%, signal=70%
JI_RESPONSE_TO_FSH_DN	JI_RESPONSE_TO_FSH_DN		57	0.46144906	1.5489753	0.009009009	0.050203133	1.0	3920	tags=30%, list=17%, signal=36%
PROTEIN_KINASE_ACTIVITY	PROTEIN_KINASE_ACTIVITY		276	0.36821726	1.5485364	0.0	0.050358634	1.0	4650	tags=28%, list=20%, signal=34%
BRUECKNER_TARGETS_OF_MIRLET7A3_UP	BRUECKNER_TARGETS_OF_MIRLET7A3_UP		99	0.41966036	1.5485268	0.002202643	0.05033384	1.0	4254	tags=36%, list=18%, signal=44%
MA_MYELOID_DIFFERENTIATION_DN	MA_MYELOID_DIFFERENTIATION_DN		43	0.4814048	1.5479176	0.00625	0.05055797	1.0	4211	tags=40%, list=18%, signal=48%
SUZUKI_RESPONSE_TO_TSA_AND_DECITABINE_1A	SUZUKI_RESPONSE_TO_TSA_AND_DECITABINE_1A		21	0.56734174	1.5478166	0.033195022	0.050571457	1.0	2351	tags=43%, list=10%, signal=48%
KEGG_JAK_STAT_SIGNALING_PATHWAY	KEGG_JAK_STAT_SIGNALING_PATHWAY		111	0.408659	1.5476314	0.008830022	0.050614312	1.0	4316	tags=32%, list=18%, signal=38%
GENTILE_UV_RESPONSE_CLUSTER_D1	GENTILE_UV_RESPONSE_CLUSTER_D1		18	0.6063117	1.5475738	0.032388665	0.050614264	1.0	3450	tags=44%, list=15%, signal=52%
TISSUE_REMODELING	TISSUE_REMODELING		28	0.5372953	1.5474418	0.025157232	0.050638113	1.0	2401	tags=39%, list=10%, signal=44%
SANA_RESPONSE_TO_IFNG_DN	SANA_RESPONSE_TO_IFNG_DN		81	0.428941	1.5465012	0.0042462847	0.050999023	1.0	2464	tags=21%, list=10%, signal=23%
BARIS_THYROID_CANCER_DN	BARIS_THYROID_CANCER_DN		57	0.466231	1.5464138	0.012371134	0.05101337	1.0	3157	tags=32%, list=13%, signal=36%
KATSANOU_ELAVL1_TARGETS_DN	KATSANOU_ELAVL1_TARGETS_DN		139	0.3992028	1.5463917	0.006329114	0.050990906	1.0	3547	tags=32%, list=15%, signal=38%
HOEBEKE_LYMPHOID_STEM_CELL_DN	HOEBEKE_LYMPHOID_STEM_CELL_DN		82	0.43685958	1.5461159	0.008583691	0.051082846	1.0	3521	tags=34%, list=15%, signal=40%
BLOOD_COAGULATION	BLOOD_COAGULATION		34	0.50797004	1.5458859	0.03206413	0.051161896	1.0	2927	tags=38%, list=12%, signal=44%
FERRANDO_LYL1_NEIGHBORS	FERRANDO_LYL1_NEIGHBORS		15	0.61727995	1.5456717	0.034334764	0.0512298	1.0	2989	tags=40%, list=13%, signal=46%
PID_AMB2_NEUTROPHILS_PATHWAY	PID_AMB2_NEUTROPHILS_PATHWAY		39	0.4956457	1.5454853	0.010438413	0.05128737	1.0	4247	tags=44%, list=18%, signal=53%
HOFMANN_MYELODYSPLASTIC_SYNDROM_LOW_RISK_DN	HOFMANN_MYELODYSPLASTIC_SYNDROM_LOW_RISK_DN		30	0.5139907	1.5454264	0.019067796	0.05128695	1.0	5265	tags=40%, list=22%, signal=51%
SULFUR_METABOLIC_PROCESS	SULFUR_METABOLIC_PROCESS		35	0.50042385	1.5453696	0.020876827	0.051278904	1.0	5072	tags=51%, list=21%, signal=65%
REGULATION_OF_TRANSLATION	REGULATION_OF_TRANSLATION		77	0.4384807	1.5450108	0.006048387	0.05139943	1.0	2382	tags=16%, list=10%, signal=17%
TERAMOTO_OPN_TARGETS_CLUSTER_7	TERAMOTO_OPN_TARGETS_CLUSTER_7		19	0.57333356	1.5445509	0.029350106	0.0515725	1.0	2281	tags=37%, list=10%, signal=41%
KEGG_PPAR_SIGNALING_PATHWAY	KEGG_PPAR_SIGNALING_PATHWAY		57	0.45347655	1.5442059	0.010615711	0.051696103	1.0	3785	tags=37%, list=16%, signal=44%
BIOCARTA_CTCF_PATHWAY	BIOCARTA_CTCF_PATHWAY		23	0.55387646	1.5440571	0.018595042	0.051734596	1.0	3059	tags=30%, list=13%, signal=35%
FUKUSHIMA_TNFSF11_TARGETS	FUKUSHIMA_TNFSF11_TARGETS		16	0.6142456	1.543938	0.035164837	0.05176446	1.0	3737	tags=63%, list=16%, signal=74%
REACTOME_ELEVATION_OF_CYTOSOLIC_CA2_LEVELS	REACTOME_ELEVATION_OF_CYTOSOLIC_CA2_LEVELS		7	0.7532689	1.5435495	0.035940804	0.051912226	1.0	3568	tags=71%, list=15%, signal=84%
TORCHIA_TARGETS_OF_EWSR1_FLI1_FUSION_TOP20_DN	TORCHIA_TARGETS_OF_EWSR1_FLI1_FUSION_TOP20_DN		18	0.5929384	1.5434371	0.021097047	0.051929273	1.0	3826	tags=44%, list=16%, signal=53%
WIERENGA_STAT5A_TARGETS_DN	WIERENGA_STAT5A_TARGETS_DN		189	0.3847678	1.5434301	0.0	0.051905613	1.0	4650	tags=34%, list=20%, signal=42%
BIOCARTA_P38MAPK_PATHWAY	BIOCARTA_P38MAPK_PATHWAY		39	0.4982597	1.5430359	0.008695652	0.052032012	1.0	5303	tags=41%, list=22%, signal=53%
HALLMARK_ESTROGEN_RESPONSE_EARLY	HALLMARK_ESTROGEN_RESPONSE_EARLY		193	0.3783362	1.542706	0.0	0.05213808	1.0	3943	tags=32%, list=17%, signal=38%
NIELSEN_LEIOMYOSARCOMA_CNN1_UP	NIELSEN_LEIOMYOSARCOMA_CNN1_UP		19	0.58311945	1.5425638	0.04312115	0.05217811	1.0	2452	tags=42%, list=10%, signal=47%
BIOCARTA_TPO_PATHWAY	BIOCARTA_TPO_PATHWAY		23	0.5522371	1.5420061	0.026530612	0.052397475	1.0	5529	tags=39%, list=23%, signal=51%
REACTOME_BASIGIN_INTERACTIONS	REACTOME_BASIGIN_INTERACTIONS		25	0.55024153	1.542002	0.029213483	0.052371945	1.0	2262	tags=28%, list=10%, signal=31%
POSITIVE_REGULATION_OF_CELL_MIGRATION	POSITIVE_REGULATION_OF_CELL_MIGRATION		8	0.723175	1.5418265	0.042424243	0.05241834	1.0	2839	tags=50%, list=12%, signal=57%
LIPID_METABOLIC_PROCESS	LIPID_METABOLIC_PROCESS		276	0.3657247	1.541552	0.0	0.052500892	1.0	5330	tags=36%, list=23%, signal=45%
MAINA_HYPOXIA_VHL_TARGETS_UP	MAINA_HYPOXIA_VHL_TARGETS_UP		5	0.827027	1.5411153	0.025104603	0.05265341	1.0	4100	tags=100%, list=17%, signal=121%
HEMOSTASIS	HEMOSTASIS		39	0.49449763	1.5410935	0.018181818	0.05263455	1.0	2927	tags=38%, list=12%, signal=44%
REACTOME_GOLGI_ASSOCIATED_VESICLE_BIOGENESIS	REACTOME_GOLGI_ASSOCIATED_VESICLE_BIOGENESIS		50	0.4707168	1.5403655	0.019438446	0.052927896	1.0	5280	tags=34%, list=22%, signal=44%
HOQUE_METHYLATED_IN_CANCER	HOQUE_METHYLATED_IN_CANCER		53	0.4615937	1.5396743	0.016806724	0.053192887	1.0	2351	tags=32%, list=10%, signal=36%
REGULATION_OF_ANGIOGENESIS	REGULATION_OF_ANGIOGENESIS		21	0.563285	1.5396376	0.039748956	0.05318137	1.0	4134	tags=52%, list=17%, signal=63%
NAKAMURA_LUNG_CANCER	NAKAMURA_LUNG_CANCER		8	0.7264053	1.539607	0.04366812	0.05316906	1.0	310	tags=38%, list=1%, signal=38%
BIOCARTA_MTA3_PATHWAY	BIOCARTA_MTA3_PATHWAY		18	0.5839134	1.5393977	0.025806451	0.053233422	1.0	5378	tags=61%, list=23%, signal=79%
BHATI_G2M_ARREST_BY_2METHOXYESTRADIOL_UP	BHATI_G2M_ARREST_BY_2METHOXYESTRADIOL_UP		108	0.41787964	1.5392969	0.0	0.05325466	1.0	2357	tags=22%, list=10%, signal=25%
CHICAS_RB1_TARGETS_GROWING	CHICAS_RB1_TARGETS_GROWING		231	0.3700765	1.5392183	0.0	0.053258304	1.0	3057	tags=24%, list=13%, signal=28%
AZARE_NEOPLASTIC_TRANSFORMATION_BY_STAT3_DN	AZARE_NEOPLASTIC_TRANSFORMATION_BY_STAT3_DN		15	0.60891944	1.5389943	0.032258064	0.053320073	1.0	2927	tags=47%, list=12%, signal=53%
REACTOME_IKK_COMPLEX_RECRUITMENT_MEDIATED_BY_RIP1	REACTOME_IKK_COMPLEX_RECRUITMENT_MEDIATED_BY_RIP1		9	0.7055053	1.5388489	0.035196688	0.05336568	1.0	6716	tags=89%, list=28%, signal=124%
INGRAM_SHH_TARGETS	INGRAM_SHH_TARGETS		6	0.7968384	1.5388163	0.034907598	0.053348184	1.0	2731	tags=67%, list=12%, signal=75%
IVANOVA_HEMATOPOIESIS_STEM_CELL_LONG_TERM	IVANOVA_HEMATOPOIESIS_STEM_CELL_LONG_TERM		277	0.36355078	1.5386857	0.0	0.053386934	1.0	4143	tags=30%, list=17%, signal=36%
BIOCARTA_MAPK_PATHWAY	BIOCARTA_MAPK_PATHWAY		86	0.4231494	1.5381092	0.002202643	0.053603582	1.0	6137	tags=43%, list=26%, signal=58%
REGULATION_OF_CELL_SHAPE	REGULATION_OF_CELL_SHAPE		13	0.63029075	1.5380038	0.05070994	0.053612992	1.0	1937	tags=31%, list=8%, signal=33%
STEROL_BINDING	STEROL_BINDING		10	0.68120587	1.5377659	0.053608246	0.053694464	1.0	4557	tags=70%, list=19%, signal=87%
WU_HBX_TARGETS_1_DN	WU_HBX_TARGETS_1_DN		22	0.5689295	1.5376935	0.03160271	0.053698618	1.0	5280	tags=41%, list=22%, signal=53%
VALK_AML_CLUSTER_12	VALK_AML_CLUSTER_12		30	0.5194173	1.5375767	0.021327015	0.053734545	1.0	3184	tags=47%, list=13%, signal=54%
LEE_DIFFERENTIATING_T_LYMPHOCYTE	LEE_DIFFERENTIATING_T_LYMPHOCYTE		181	0.38612193	1.5374433	0.0	0.053760514	1.0	3813	tags=25%, list=16%, signal=29%
REACTOME_REGULATED_PROTEOLYSIS_OF_P75NTR	REACTOME_REGULATED_PROTEOLYSIS_OF_P75NTR		10	0.6828564	1.5372254	0.028697573	0.05381741	1.0	5620	tags=60%, list=24%, signal=79%
REACTOME_CASPASE_MEDIATED_CLEAVAGE_OF_CYTOSKELETAL_PROTEINS	REACTOME_CASPASE_MEDIATED_CLEAVAGE_OF_CYTOSKELETAL_PROTEINS		12	0.6430324	1.5371675	0.034408603	0.05382741	1.0	3138	tags=50%, list=13%, signal=58%
WAGSCHAL_EHMT2_TARGETS_UP	WAGSCHAL_EHMT2_TARGETS_UP		7	0.7486118	1.5369703	0.053418804	0.053881597	1.0	106	tags=29%, list=0%, signal=29%
PID_REELIN_PATHWAY	PID_REELIN_PATHWAY		29	0.52770853	1.5367097	0.02586207	0.05397344	1.0	2146	tags=24%, list=9%, signal=27%
ONGUSAHA_BRCA1_TARGETS_UP	ONGUSAHA_BRCA1_TARGETS_UP		13	0.6309096	1.5366261	0.034552846	0.053985644	1.0	3303	tags=54%, list=14%, signal=63%
RAS_GTPASE_ACTIVATOR_ACTIVITY	RAS_GTPASE_ACTIVATOR_ACTIVITY		29	0.52396876	1.5365759	0.021505376	0.053982094	1.0	4408	tags=38%, list=19%, signal=47%
WILLERT_WNT_SIGNALING	WILLERT_WNT_SIGNALING		21	0.5623418	1.5365434	0.039130434	0.053965278	1.0	1073	tags=19%, list=5%, signal=20%
VALK_AML_CLUSTER_11	VALK_AML_CLUSTER_11		36	0.49880952	1.5363477	0.016427105	0.05401933	1.0	3803	tags=42%, list=16%, signal=50%
HERNANDEZ_MITOTIC_ARREST_BY_DOCETAXEL_1_DN	HERNANDEZ_MITOTIC_ARREST_BY_DOCETAXEL_1_DN		37	0.5007615	1.5363177	0.018947368	0.054001767	1.0	3590	tags=38%, list=15%, signal=45%
LU_EZH2_TARGETS_UP	LU_EZH2_TARGETS_UP		259	0.36760813	1.5361129	0.0	0.054062452	1.0	3088	tags=20%, list=13%, signal=23%
NAKAMURA_METASTASIS	NAKAMURA_METASTASIS		43	0.4771484	1.5358707	0.017738359	0.05414723	1.0	3693	tags=35%, list=16%, signal=41%
RAMASWAMY_METASTASIS_DN	RAMASWAMY_METASTASIS_DN		56	0.45945725	1.5356283	0.012448133	0.05420589	1.0	1305	tags=16%, list=6%, signal=17%
REACTOME_METABOLISM_OF_CARBOHYDRATES	REACTOME_METABOLISM_OF_CARBOHYDRATES		215	0.37435097	1.5355399	0.0020833334	0.054215707	1.0	4784	tags=34%, list=20%, signal=42%
PID_IGF1_PATHWAY	PID_IGF1_PATHWAY		29	0.5244324	1.5350745	0.01754386	0.05440008	1.0	1322	tags=14%, list=6%, signal=15%
BIOCARTA_INSULIN_PATHWAY	BIOCARTA_INSULIN_PATHWAY		22	0.55858946	1.5340799	0.033472802	0.05479175	1.0	5529	tags=36%, list=23%, signal=47%
TONKS_TARGETS_OF_RUNX1_RUNX1T1_FUSION_SUSTAINED_IN_MONOCYTE_UP	TONKS_TARGETS_OF_RUNX1_RUNX1T1_FUSION_SUSTAINED_IN_MONOCYTE_UP		21	0.55789286	1.53406	0.029850746	0.0547729	1.0	5324	tags=71%, list=22%, signal=92%
MULLIGHAN_NPM1_SIGNATURE_3_UP	MULLIGHAN_NPM1_SIGNATURE_3_UP		305	0.36290112	1.5332748	0.0	0.05509431	1.0	4364	tags=25%, list=18%, signal=30%
KEGG_DILATED_CARDIOMYOPATHY	KEGG_DILATED_CARDIOMYOPATHY		86	0.42334214	1.5332216	0.006451613	0.05509195	1.0	3351	tags=38%, list=14%, signal=45%
VISALA_RESPONSE_TO_HEAT_SHOCK_AND_AGING_DN	VISALA_RESPONSE_TO_HEAT_SHOCK_AND_AGING_DN		14	0.61695	1.5331106	0.036324788	0.055108644	1.0	881	tags=14%, list=4%, signal=15%
WANG_BARRETTS_ESOPHAGUS_UP	WANG_BARRETTS_ESOPHAGUS_UP		43	0.4758298	1.5329605	0.008316008	0.055135287	1.0	3820	tags=44%, list=16%, signal=53%
HEPARIN_BINDING	HEPARIN_BINDING		19	0.5843083	1.5327514	0.016913319	0.055198304	1.0	2663	tags=42%, list=11%, signal=47%
HAHTOLA_MYCOSIS_FUNGOIDES_SKIN_UP	HAHTOLA_MYCOSIS_FUNGOIDES_SKIN_UP		173	0.38232762	1.5325996	0.0	0.055236436	1.0	4409	tags=24%, list=19%, signal=29%
POSITIVE_REGULATION_OF_PHOSPHORYLATION	POSITIVE_REGULATION_OF_PHOSPHORYLATION		20	0.5758766	1.5324552	0.03952569	0.0552664	1.0	4187	tags=50%, list=18%, signal=61%
REACTOME_REGULATION_OF_INSULIN_LIKE_GROWTH_FACTOR_IGF_ACTIVITY_BY_INSULIN_LIKE_GROWTH_FACTOR_BINDING_PROTEINS_IGFBPS	REACTOME_REGULATION_OF_INSULIN_LIKE_GROWTH_FACTOR_IGF_ACTIVITY_BY_INSULIN_LIKE_GROWTH_FACTOR_BINDING_PROTEINS_IGFBPS		14	0.63579345	1.5324441	0.03726708	0.055243347	1.0	2306	tags=50%, list=10%, signal=55%
BASAKI_YBX1_TARGETS_UP	BASAKI_YBX1_TARGETS_UP		270	0.36610296	1.5320916	0.0	0.05537645	1.0	3530	tags=22%, list=15%, signal=25%
GOZGIT_ESR1_TARGETS_UP	GOZGIT_ESR1_TARGETS_UP		129	0.3961049	1.5317369	0.0	0.05551344	1.0	3709	tags=36%, list=16%, signal=43%
CAMPS_COLON_CANCER_COPY_NUMBER_DN	CAMPS_COLON_CANCER_COPY_NUMBER_DN		39	0.48712096	1.5311877	0.02296451	0.05572696	1.0	2141	tags=23%, list=9%, signal=25%
WOTTON_RUNX_TARGETS_UP	WOTTON_RUNX_TARGETS_UP		18	0.59036154	1.5307359	0.03292181	0.05589915	1.0	3511	tags=56%, list=15%, signal=65%
KEGG_CHEMOKINE_SIGNALING_PATHWAY	KEGG_CHEMOKINE_SIGNALING_PATHWAY		167	0.3856043	1.5304599	0.0	0.055980396	1.0	4467	tags=32%, list=19%, signal=40%
SMITH_TERT_TARGETS_UP	SMITH_TERT_TARGETS_UP		140	0.38924423	1.5303648	0.0	0.055996682	1.0	4756	tags=23%, list=20%, signal=28%
WILLIAMS_ESR2_TARGETS_UP	WILLIAMS_ESR2_TARGETS_UP		25	0.5343505	1.5300177	0.030303031	0.05613298	1.0	5699	tags=48%, list=24%, signal=63%
ABDULRAHMAN_KIDNEY_CANCER_VHL_DN	ABDULRAHMAN_KIDNEY_CANCER_VHL_DN		13	0.6250427	1.5299369	0.039832287	0.056141626	1.0	6255	tags=85%, list=26%, signal=115%
GAUSSMANN_MLL_AF4_FUSION_TARGETS_B_UP	GAUSSMANN_MLL_AF4_FUSION_TARGETS_B_UP		25	0.5298141	1.52987	0.023206752	0.05613713	1.0	1415	tags=24%, list=6%, signal=25%
BAUS_TFF2_TARGETS_DN	BAUS_TFF2_TARGETS_DN		10	0.6849157	1.5295533	0.042283297	0.056254245	1.0	1678	tags=40%, list=7%, signal=43%
PHOSPHOINOSITIDE_BIOSYNTHETIC_PROCESS	PHOSPHOINOSITIDE_BIOSYNTHETIC_PROCESS		23	0.5458787	1.5293771	0.030181086	0.05631059	1.0	7141	tags=48%, list=30%, signal=68%
ZHAN_MULTIPLE_MYELOMA_UP	ZHAN_MULTIPLE_MYELOMA_UP		61	0.44546098	1.5292778	0.008510638	0.05632484	1.0	4010	tags=28%, list=17%, signal=33%
REACTOME_REVERSIBLE_HYDRATION_OF_CARBON_DIOXIDE	REACTOME_REVERSIBLE_HYDRATION_OF_CARBON_DIOXIDE		8	0.7199504	1.5292141	0.03930131	0.05632683	1.0	1687	tags=38%, list=7%, signal=40%
CHESLER_BRAIN_QTL_TRANS	CHESLER_BRAIN_QTL_TRANS		6	0.7742224	1.5291073	0.043841336	0.056347	1.0	5033	tags=67%, list=21%, signal=85%
DORN_ADENOVIRUS_INFECTION_24HR_UP	DORN_ADENOVIRUS_INFECTION_24HR_UP		11	0.6535242	1.5289032	0.050314464	0.05641787	1.0	1216	tags=36%, list=5%, signal=38%
DAVIES_MULTIPLE_MYELOMA_VS_MGUS_UP	DAVIES_MULTIPLE_MYELOMA_VS_MGUS_UP		12	0.6612339	1.5288957	0.036511157	0.05639276	1.0	3788	tags=42%, list=16%, signal=50%
MULLIGHAN_NPM1_MUTATED_SIGNATURE_2_UP	MULLIGHAN_NPM1_MUTATED_SIGNATURE_2_UP		126	0.39917493	1.5283339	0.0021413276	0.056602437	1.0	4896	tags=29%, list=21%, signal=37%
LANDIS_BREAST_CANCER_PROGRESSION_UP	LANDIS_BREAST_CANCER_PROGRESSION_UP		43	0.48271865	1.5280172	0.018442623	0.05671893	1.0	4156	tags=37%, list=18%, signal=45%
KYNG_WERNER_SYNDROM_AND_NORMAL_AGING_DN	KYNG_WERNER_SYNDROM_AND_NORMAL_AGING_DN		208	0.375446	1.527964	0.0	0.056705207	1.0	6151	tags=35%, list=26%, signal=47%
HOFFMANN_IMMATURE_TO_MATURE_B_LYMPHOCYTE_DN	HOFFMANN_IMMATURE_TO_MATURE_B_LYMPHOCYTE_DN		48	0.4626491	1.5275614	0.021141648	0.056866396	1.0	3045	tags=29%, list=13%, signal=33%
SUGAR_TRANSMEMBRANE_TRANSPORTER_ACTIVITY	SUGAR_TRANSMEMBRANE_TRANSPORTER_ACTIVITY		9	0.68102974	1.5274309	0.05387931	0.056890972	1.0	2772	tags=33%, list=12%, signal=38%
GAUSSMANN_MLL_AF4_FUSION_TARGETS_C_UP	GAUSSMANN_MLL_AF4_FUSION_TARGETS_C_UP		165	0.38071722	1.5271686	0.0	0.056979265	1.0	4127	tags=28%, list=17%, signal=34%
KEGG_DRUG_METABOLISM_CYTOCHROME_P450	KEGG_DRUG_METABOLISM_CYTOCHROME_P450		38	0.48550192	1.5268816	0.029106028	0.057085294	1.0	837	tags=16%, list=4%, signal=16%
COATES_MACROPHAGE_M1_VS_M2_DN	COATES_MACROPHAGE_M1_VS_M2_DN		70	0.44191584	1.526493	0.012931035	0.057222646	1.0	2959	tags=39%, list=12%, signal=44%
HE_PTEN_TARGETS_DN	HE_PTEN_TARGETS_DN		7	0.7315098	1.526455	0.043737575	0.057211224	1.0	59	tags=14%, list=0%, signal=14%
BIOCARTA_NGF_PATHWAY	BIOCARTA_NGF_PATHWAY		18	0.58870727	1.526254	0.034907598	0.05727874	1.0	5529	tags=44%, list=23%, signal=58%
NEGATIVE_REGULATION_OF_CELLULAR_METABOLIC_PROCESS	NEGATIVE_REGULATION_OF_CELLULAR_METABOLIC_PROCESS		245	0.37031162	1.5257808	0.0	0.057458486	1.0	3962	tags=20%, list=17%, signal=24%
WATANABE_RECTAL_CANCER_RADIOTHERAPY_RESPONSIVE_UP	WATANABE_RECTAL_CANCER_RADIOTHERAPY_RESPONSIVE_UP		100	0.41592503	1.5257018	0.0021231424	0.057455838	1.0	5120	tags=31%, list=22%, signal=39%
[truncated: 2,654 more rows]
