# Supplementary material for: Human repair‐related Schwann cells adopt functions of antigen‐presenting cells in vitro
Source: Glia. 2022 Aug 17;70(12):2361–77. doi: 10.1002/glia.24257 (PMC9804420; doi:10.1002/glia.24257)
Supplement: Supplementary file 1 — Supplementary Table 1. List of antibodies. Supplementary Table 2. List of differentially expressed genes hrSC vs NB cells Supplementary Table 3. Go Term analysis of differentially expressed genes hrSC vs NB cells Supplementary Table 4. Gene set enrichment analysis hrSCs vs NB cells Supplementary Table 5. Proteinarray data dat [file GLIA-70-2361-s004.zip › glia24257-sup-0005-Table5.xlsx]

## Sheet: DETable_paired.ProteinArray_DEf
Name	logFC	AveExpr	t	P.Value	adj.P.Val	B
CAA1.MCP-3	8.23374	12.8634	52.9857	4.14742e-15	8.46074e-13	25.0322
CAA1.IL-6	5.43549	13.7436	39.5735	1.17153e-13	9.8457e-12	21.9382
CAA2.GRO	6.66808	13.4624	38.8468	1.4479e-13	9.8457e-12	21.7339
CAA4.FLRG	4.03474	11.09	26.2864	1.23542e-11	6.30066e-10	17.2868
CAA1.MIP-3alpha	5.39315	10.7567	24.7702	2.4206e-11	9.87605e-10	16.594
CAA2.IL-11	3.34297	10.2751	22.2842	7.98762e-11	2.71579e-09	15.3552
CAA2.uPAR	4.11777	10.8743	21.4885	1.20271e-10	3.50503e-09	14.9282
CAA1.GCP-2	4.634	10.2071	19.4324	3.7173e-10	9.47911e-09	13.7456
CAA2.ENA-78	4.1477	10.1222	18.853	5.21474e-10	1.18201e-08	13.3894
CAA2.IGFBP-6	1.86156	8.50354	15.9572	3.32643e-09	6.78593e-08	11.4311
CAA2.Osteoprotegerin	6.0316	12.3078	15.3668	5.04156e-09	9.123e-08	10.9899
CAA1.MCP-4	3.7816	10.0845	15.2799	5.36647e-09	9.123e-08	10.9236
CAA2.EGF-R	1.76038	8.6176	14.5949	8.88058e-09	1.39357e-07	10.3884
CAA1.Eotaxin	5.08765	10.8338	14.4273	1.00784e-08	1.46857e-07	10.2538
CAA2.IL-8	6.34894	13.677	13.3239	2.39977e-08	3.26368e-07	9.33033
CAA2.IGFBP-3	1.54567	8.33861	11.1535	1.61902e-07	2.06425e-06	7.29382
CAA4.Osteopontin	2.53218	9.37954	10.2171	4.07533e-07	4.8904e-06	6.30789
CAA2.sTNFRI	1.49706	9.38913	10.0808	4.68844e-07	5.31357e-06	6.15819
CAA1.Angiogenin	4.99908	12.5866	10.013	5.02979e-07	5.4004e-06	6.08313
CAA5.EG-VEGF	2.35446	9.05289	9.75688	6.58226e-07	6.7139e-06	5.79579
CAA2.Axl	1.62263	8.45833	9.18176	1.23004e-06	1.19489e-05	5.12801
CAA5.Angiopoietin-1	1.25062	10.1345	8.62579	2.31909e-06	2.15043e-05	4.45097
CAA4.VEGF-C	1.09059	8.5019	8.56918	2.47806e-06	2.19793e-05	4.38021
CAA2.sgp130	1.15616	8.83097	8.26773	3.54714e-06	3.01507e-05	3.99748
CAA1.IGFBP-1	1.46614	8.38043	8.00825	4.86788e-06	3.97219e-05	3.65988
CAA1.FGF-7	1.42178	8.22959	7.67154	7.42298e-06	5.82419e-05	3.2101
CAA2.VEGF	2.07011	10.0336	7.25786	1.26928e-05	9.5901e-05	2.63873
CAA1.TNF-alpha	0.555898	9.04023	6.77591	2.43487e-05	0.000177397	1.94585
CAA1.RANTES	1.96734	8.66196	6.34121	4.49599e-05	0.000316269	1.29472
CAA1.IL-15	0.692273	8.91063	6.06045	6.77175e-05	0.000460479	0.860658
CAA2.IL-1R4/ST2	0.648893	8.29803	6.0235	7.1525e-05	0.000470681	0.802736
CAA4.MMP-10	2.87765	10.2708	5.95028	7.97603e-05	0.000499792	0.687385
CAA1.IL-13	0.45402	9.00118	5.94069	8.09107e-05	0.000499792	0.672231
CAA5.ANGPTL4	0.711048	8.77567	5.92125	8.32986e-05	0.000499792	0.641456
CAA4.Follistatin	1.32292	10.4764	5.69969	0.000116466	0.000678831	0.287106
CAA1.IL-1alpha	0.535007	9.2043	5.552	0.000146182	0.000828365	0.0471704
CAA4.Adiposin	1.0063	8.52922	5.51887	0.000153894	0.000848494	-0.00706893
CAA2.Lymphotactin	0.620531	7.9312	5.47151	0.00016567	0.000878741	-0.0848382
CAA2.TIMP-2	0.643155	13.4206	5.46259	0.000167995	0.000878741	-0.0995327
CAA5.HVEM	0.532037	7.67947	5.37606	0.000192404	0.000981259	-0.242527
CAA1.IL-5	0.421889	9.36396	5.32146	0.000209715	0.00104346	-0.333279
CAA5.DKK-4	0.697561	7.64789	5.2091	0.000250728	0.00121782	-0.521284
CAA5.BCMA	0.562043	7.6523	5.17303	0.000265624	0.00126017	-0.581988
CAA2.GRO-alpha	0.729029	8.81496	5.14454	0.000278048	0.00128913	-0.630052
CAA5.Decorin	2.10628	10.4151	5.07114	0.000312972	0.00141881	-0.754393
CAA1.GM-CSF	0.482268	8.85511	4.97078	0.000368373	0.00163365	-0.925512
CAA5.betaIG-H3	2.77568	11.0125	4.93468	0.000390752	0.00169603	-0.987386
CAA4.Nidogen-1	1.09683	13.2646	4.80507	0.000483616	0.00205537	-1.21086
CAA1.IL-10	0.478643	8.80028	4.73123	0.00054664	0.00224505	-1.33909
CAA1.MCP-2	1.07079	8.19413	4.7201	0.000556863	0.00224505	-1.35847
CAA4.Plateletfactor4	0.818763	8.24195	4.71538	0.000561261	0.00224505	-1.3667
CAA1.TNF-beta	0.423946	8.85677	4.62584	0.00065192	0.00255753	-1.52323
CAA1.MCP-1	3.08179	12.8913	4.61291	0.000666234	0.00256437	-1.54592
CAA5.CEA	0.717502	7.59073	4.56258	0.000725134	0.0027394	-1.63438
CAA1.TGF-beta1	0.379379	9.31896	4.52186	0.00077678	0.00288115	-1.70618
CAA4.PAI-I	2.26888	11.735	4.36521	0.00101417	0.00369449	-1.98402
CAA5.DPPIV	0.385389	7.4965	4.32663	0.00108354	0.00387794	-2.05285
CAA1.IFN-gamma	0.465376	9.12415	4.22935	0.00128128	0.00450657	-2.22702
CAA5.E-Cadherin	0.39737	8.45182	4.12442	0.00153723	0.00531517	-2.4159
CAA4.GDF-15	2.28315	13.5896	4.05783	0.00172669	0.00587075	-2.53624
CAA3.PDGFAA	1.43192	9.0959	4.00159	0.00190556	0.0063727	-2.63817
CAA1.IL-7	0.400812	9.16904	3.88838	0.00232619	0.00765391	-2.84405
CAA3.CXCL-16	0.954507	8.32022	3.83007	0.00257923	0.00835181	-2.95043
CAA5.CathepsinS	0.343447	8.61627	3.78542	0.00279207	0.00889973	-3.03201
CAA1.MIG	0.959266	8.51856	3.73015	0.00308085	0.00966912	-3.13316
CAA3.LAP	0.363013	9.20755	3.59572	0.00391863	0.0121121	-3.37973
CAA5.FSH	0.780481	8.89481	3.5234	0.00446276	0.0135881	-3.51263
CAA1.IL-2	0.378159	8.9796	3.3774	0.00580897	0.0174269	-3.7812
CAA5.CA125	0.466414	8.4248	3.25987	0.00718918	0.021255	-3.9974
CAA5.CarbonicAnhydraseIX	0.294335	8.18408	3.11248	0.00940068	0.0273963	-4.26808
CAA5.Angiostatin	0.339175	7.73377	3.08026	0.00996904	0.0286158	-4.32711
CAA3.TGF-alpha	0.659286	8.29024	3.06966	0.0101636	0.0286158	-4.34653
CAA5.hCGaintact	0.555359	8.80654	3.06556	0.01024	0.0286158	-4.35404
CAA1.GDNF	0.327487	7.89665	3.03835	0.0107609	0.0296651	-4.40384
CAA1.Fit-3Ligand	0.2172	8.6185	3.01148	0.0113013	0.0307397	-4.45297
CAA5.Ubiquitin1	0.225652	8.69165	2.98134	0.01194	0.0320495	-4.50801
CAA5.PSA-free	0.35617	9.1187	2.91215	0.0135465	0.0358894	-4.63409
CAA1.CNTF	0.229141	8.88135	2.88986	0.0141088	0.0366073	-4.67462
CAA5.Bate2M	0.314639	8.47176	2.88724	0.0141763	0.0366073	-4.67938
CAA5.ErythropoietinR	0.281915	8.63842	2.86183	0.0148488	0.037591	-4.72551
CAA5.EDA-A2	0.32685	8.22607	2.85899	0.0149259	0.037591	-4.73066
CAA5.CA15-3	0.271556	7.9905	2.78242	0.0171622	0.0426961	-4.86922
CAA1.PDGF-BB	0.686772	7.85255	2.7637	0.0177578	0.0436457	-4.90299
CAA2.MIF	-1.1811	11.2132	-2.72329	0.019114	0.0464198	-4.97573
CAA5.DKK-3	0.251795	8.48728	2.64428	0.0220678	0.0529628	-5.11724
CAA5.IL-17C	0.273292	8.00196	2.61284	0.0233648	0.0554234	-5.17329
CAA5.CEACAM-1	0.285708	7.72883	2.58828	0.0244293	0.0572825	-5.21694
CAA5.4-1BB	0.235856	8.06708	2.55996	0.0257162	0.0596148	-5.26714
CAA3.MMP-3	1.11793	9.33465	2.52286	0.0275031	0.0630408	-5.3327
CAA5.Procalcitonin	0.386305	8.74616	2.47056	0.0302287	0.0685184	-5.42461
CAA2.TECK	0.271174	7.99897	2.42933	0.0325611	0.0729941	-5.49667
CAA2.TIMP-1	1.22662	11.1496	2.41622	0.0333384	0.0739243	-5.51949
CAA5.DKK-1	0.360544	9.08114	2.38571	0.0352182	0.0772529	-5.57246
CAA5.CCL14a	0.237639	8.10301	2.28143	0.042445	0.0916108	-5.75172
CAA4.Trappin-2	0.990072	8.07639	2.27857	0.0426619	0.0916108	-5.75659
CAA2.PIGF	0.752492	10.0053	2.22361	0.0470444	0.0999693	-5.84983
CAA2.CTACK	0.196317	8.55336	2.13173	0.0553412	0.116388	-6.00362
CAA2.IL-2Ralpha	0.19716	8.21568	2.12103	0.0563926	0.117389	-6.02135
CAA2.IL-1RI	0.178496	8.11807	2.0535	0.0634748	0.130797	-6.13231
CAA2.CCL-28	0.331016	8.18965	2.02162	0.0671012	0.136886	-6.18414
CAA2.AgRP	0.193407	8.21468	2.00364	0.0692303	0.139832	-6.21319
CAA1.Eotaxin-3	0.161782	8.50437	1.98649	0.0713198	0.14264	-6.24079
CAA5.DAN	0.174524	7.55489	1.82476	0.0940904	0.186354	-6.49502
CAA5.CRP	0.171056	10.3174	1.69811	0.116338	0.228202	-6.68573
CAA5.Alpha-fetoprotein	0.215773	8.86047	1.5961	0.137547	0.267234	-6.83332
CAA5.S-100b	0.22725	9.33915	1.57711	0.141851	0.272996	-6.86016
CAA5.IL-13Ralpha1	0.150992	9.90582	1.54846	0.148563	0.27929	-6.90025
CAA1.SDF-1	0.128937	7.59186	1.54588	0.149181	0.27929	-6.90385
CAA4.TRAILR2	-0.120923	8.77629	-1.54568	0.149229	0.27929	-6.90412
CAA1.BLC	0.276627	8.04968	1.47862	0.166087	0.308017	-6.99596
CAA1.IL-1ra	0.094736	8.66226	1.41366	0.183943	0.338057	-7.08227
CAA3.ActivinA	-0.280407	7.97253	-1.30991	0.215777	0.393023	-7.21435
CAA5.CD23	0.440334	8.50987	1.29771	0.219799	0.396805	-7.22939
CAA5.Thyroglobulin	0.112391	11.5464	1.2637	0.231342	0.413981	-7.27079
CAA4.IL-10Ralpha	0.175501	9.30136	1.24217	0.238897	0.423364	-7.29656
CAA5.CD40Ligand	0.321421	9.12143	1.23701	0.240736	0.423364	-7.30269
CAA3.IL-2Rgamma	0.132939	8.76417	1.18191	0.261091	0.447721	-7.36687
CAA5.ACE-2	0.168083	8.65413	1.17756	0.262754	0.447721	-7.37184
CAA1.M-CSF	0.221629	8.10406	1.17649	0.263165	0.447721	-7.37307
CAA5.HB-EGF	-0.349814	9.39596	-1.17597	0.263365	0.447721	-7.37366
CAA3.Prolactin	0.15767	8.59433	1.16878	0.266137	0.448693	-7.38183
CAA3.IL-1RII	-0.19476	8.29678	-1.13636	0.27892	0.466391	-7.41821
CAA1.IGFBP-2	-0.389471	10.3852	-1.11436	0.28786	0.477427	-7.44242
CAA4.RAGE	0.113337	7.78726	1.09379	0.296417	0.487654	-7.46472
CAA3.DR6TNFRSF21	0.145651	8.84605	1.07147	0.305917	0.499256	-7.48853
CAA2.IL-17	0.103784	8.11734	1.0619	0.310062	0.502005	-7.49862
CAA5.CCL21	0.232471	8.26782	1.02836	0.324913	0.521907	-7.53338
CAA3.IL-2Rbeta	0.119632	8.59318	1.01108	0.33277	0.530352	-7.55093
CAA2.Angiopoietin-2	0.169066	9.82565	0.986939	0.343972	0.539797	-7.57502
CAA3.VEGFR3	0.085983	8.8322	0.986905	0.343988	0.539797	-7.57506
CAA4.MMP-8	0.0924293	9.41908	0.943772	0.364682	0.567901	-7.61688
CAA5.IL-17B	0.178087	8.16694	0.920595	0.37616	0.581338	-7.63869
CAA3.BMP-5	0.0698599	8.80213	0.882377	0.395633	0.606836	-7.67363
CAA3.Siglec-5	0.0959882	8.58228	0.852989	0.41107	0.622031	-7.69962
CAA4.TREM-1	-0.0891819	8.48185	-0.851922	0.411638	0.622031	-7.70055
CAA3.IL-21R	0.0639078	8.54429	0.833926	0.421298	0.631947	-7.71606
CAA3.MMP-1	-0.167197	8.17836	-0.828074	0.424472	0.63206	-7.72104
CAA2.GCSF	0.0905009	9.22156	0.8027	0.438414	0.648091	-7.74228
CAA3.MMP-13	-0.11326	7.88047	-0.791874	0.444453	0.652134	-7.75116
CAA3.ICAM-2	-0.162051	7.62891	-0.786372	0.447543	0.652134	-7.75563
CAA5.EpCAM	0.182213	9.13237	0.775453	0.453715	0.656439	-7.76443
CAA3.TIMP-4	-0.112625	7.80968	-0.769329	0.457201	0.656824	-7.76931
CAA4.NRG1-beta1	-0.0871825	8.21463	-0.745593	0.470871	0.671732	-7.7879
CAA3.CD14	-0.130741	7.78115	-0.732721	0.47839	0.67772	-7.79777
CAA5.IL-17R	0.0922547	8.95434	0.721936	0.484747	0.681989	-7.80591
CAA3.IGF-II	-0.27944	8.69942	-0.711573	0.490905	0.683771	-7.81363
CAA4.MICB	0.0696182	7.84207	0.704162	0.495337	0.683771	-7.81909
CAA3.Endoglin	0.0657366	8.59068	0.697235	0.499502	0.683771	-7.82414
CAA5.ShhN	0.0498722	8.12698	0.695959	0.500271	0.683771	-7.82507
CAA4.RANK	0.0779193	7.9218	0.691819	0.502773	0.683771	-7.82806
CAA5.Cripto-1	0.0631804	9.6618	0.664097	0.519714	0.702131	-7.84769
CAA4.Siglec-9	0.0602982	9.20666	0.651828	0.527318	0.707716	-7.85614
CAA4.Insulin	-0.0611764	8.84827	-0.631615	0.539984	0.719979	-7.86973
CAA3.PDGFRalpha	0.104469	9.11396	0.616664	0.549463	0.72786	-7.87953
CAA3.ALCAM	-0.135259	8.26099	-0.601843	0.558951	0.735651	-7.88903
CAA3.M-CSFR	-0.131414	8.9454	-0.565455	0.582623	0.758256	-7.91143
CAA4.TACE	0.0819922	8.12491	0.564031	0.58356	0.758256	-7.91228
CAA3.PDGFRbeta	0.0718303	8.03441	0.534406	0.603233	0.778858	-7.9295
CAA3.PECAM-1	-0.0864979	7.88257	-0.516534	0.615264	0.788981	-7.93946
CAA5.ErbB2	-0.102819	8.33264	-0.509714	0.619886	0.788981	-7.94317
CAA3.TGFbeta2	-0.0814381	8.38567	-0.499939	0.626541	0.788981	-7.94841
CAA4.Resistin	0.0591077	8.45954	0.499935	0.626544	0.788981	-7.94842
CAA3.MMP-9	-0.101496	7.95737	-0.491902	0.632039	0.791018	-7.95265
CAA4.IL29	0.0654742	9.81206	0.477114	0.642215	0.798853	-7.96028
CAA1.IL-3	0.0383693	8.59607	0.466057	0.649874	0.802137	-7.96583
CAA3.IL-9	0.057345	9.02433	0.458252	0.655306	0.802137	-7.96968
CAA3.LIF	-0.104554	7.9869	-0.456323	0.656651	0.802137	-7.97062
CAA4.CD30	0.0376876	8.81938	0.4259	0.678039	0.814057	-7.98495
CAA4.CD40	0.0412507	8.02295	0.419846	0.682331	0.814057	-7.98768
CAA3.LeptinR	0.0773438	8.31384	0.418899	0.683003	0.814057	-7.98811
CAA3.Cardiotrophin-1	-0.0506273	8.67988	-0.418322	0.683413	0.814057	-7.98837
CAA4.Furin	-0.0366411	7.91012	-0.414175	0.686362	0.814057	-7.99021
CAA3.VEGFR2	0.0609302	8.46553	0.402226	0.694889	0.819407	-7.99543
CAA3.IL-18Rbeta	-0.0883031	8.06322	-0.380341	0.710621	0.833141	-8.00461
CAA3.IL-10Rbeta	0.0423231	8.49832	0.373476	0.715584	0.834166	-8.00739
CAA3.IL-13Ralpha2	0.0450552	8.4087	0.360128	0.725275	0.840659	-8.01264
CAA3.SCFR	-0.0660104	8.16065	-0.34021	0.739828	0.850127	-8.02013
CAA5.CA19-9	0.0347282	12.4539	0.337554	0.741777	0.850127	-8.0211
CAA3.FasLigand	-0.0452749	8.64849	-0.309462	0.762502	0.868997	-8.03088
CAA1.PARC	0.0347766	8.31193	0.298741	0.770464	0.87239	-8.03439
CAA3.MPIF-1	0.0294339	8.87942	0.293949	0.774032	0.87239	-8.03592
CAA3.PDGFAB	0.0352434	8.18529	0.272888	0.789775	0.880645	-8.04236
CAA3.ErbB3	0.0379551	7.76093	0.272602	0.78999	0.880645	-8.04244
CAA3.IP-10	-0.032707	8.44379	-0.253981	0.803992	0.886965	-8.04774
CAA3.NGFR	-0.0417509	8.0978	-0.253498	0.804356	0.886965	-8.04787
CAA3.SDF-1beta	0.0265186	8.55569	0.234434	0.818768	0.898003	-8.05289
CAA3.IL-18BPalpha	-0.0267016	8.65658	-0.2173	0.83178	0.905562	-8.05708
CAA3.L-Selectin	0.0265257	8.58721	0.213678	0.834538	0.905562	-8.05792
CAA3.E-Selectin	-0.0251532	8.49235	-0.206197	0.84024	0.906926	-8.05962
CAA3.BMP-7	0.020282	8.72453	0.184341	0.856955	0.920099	-8.06424
CAA4.SAA	0.0134105	8.91019	0.176041	0.863322	0.920325	-8.06586
CAA4.MMP-2	-0.0237122	8.29143	-0.17209	0.866356	0.920325	-8.0666
CAA4.PSA-total	0.0135825	8.73768	0.16644	0.870699	0.920325	-8.06764
CAA3.VE-Cadherin	0.0138657	8.54924	0.159217	0.876258	0.921426	-8.06891
CAA4.NCAM-1	-0.0141679	12.1427	-0.126206	0.901747	0.941288	-8.07402
CAA3.IL-5Ralpha	-0.014796	8.28994	-0.111005	0.913525	0.941288	-8.07598
CAA4.TSH	0.00848336	9.40173	0.108524	0.915449	0.941288	-8.07627
CAA4.BCAM	-0.0137742	8.75374	-0.106771	0.91681	0.941288	-8.07648
CAA4.Marapsin	-0.012283	8.64314	-0.104958	0.918217	0.941288	-8.07668
CAA4.Ferritin	-0.00711469	8.83444	-0.079523	0.937983	0.956743	-8.07923
CAA4.GrowthHormon	0.00450342	9.23396	0.0584009	0.954431	0.968677	-8.08081
CAA4.Luteinizinghormone	0.00357237	8.62286	0.036575	0.971451	0.981069	-8.08194
CAA2.HGF	-0.0146347	10.0067	-0.0222338	0.982642	0.987483	-8.08239
CAA3.Tie-1	-0.000914154	8.65112	-0.00633618	0.995053	0.995053	-8.08264
